# Supplementary material for: Durum Wheat cv. Svevo Reference Genome Rel.2.0: A Comprehensive Tool for Wheat Genomics
Source: Plant Biotechnol J. 2026 Jul 13:10.1111/pbi.70673. Online ahead of print. doi: 10.1111/pbi.70673 (PMC13398682; doi:10.1111/pbi.70673)
Supplement: Supplementary file 2 — Table S1a: Features of the Svevo Rel.2.0 genome assembly: general statistics by subgenome. Table S1b: Features of the Svevo Rel.2.0 genome assembly: assembly length and N° of scaffolds for each chromosome. Table S1c: Features of the Svevo Rel.2.0 genome assembly: comparison to Svevo Rel.1.0 (Full assembly). [file PBI-9999-0-s007.xlsx]

## Sheet: Table S1a. Assembling features
Supporting Table S1a
Features of the Svevo Rel.2.0 genome assembly: general statistics by subgenome.
	Subgenome A	Subgenome B	All Chromosomes	Unplaced
Total length (bp)	5040402454	5346779928	10387182382	19782386
HiFi Sequence Contigs
Contig Count	203	567	770	43
Contig N50 Length (bp)	75211595	17780745	30742519	843374
Maximum Contig Length (bp)	193222348	92619229	193222348	2166724
DLS Optical Genome Maps
Map Count	127	354	481	21
Map N50 Length (bp)	129215386	42349981	67064776	1049701
Maximum Map Length (bp)	289120829	158748746	289120829	2936160
HiFi/DLS Hybrid Scaffolds
Hybrid Scaffold Count	38	225	263	NA
Hybrid Scaffold N50 Length (bp)	358055071	61624461	112318521	NA
Maximum Scaffold Length (bp)	601925861	179966323	601925861	NA
HiFi/DLS/Hi-C Chromosome Scaffolds
Chromosome Count	7	7	14	NA
Chromosome N50 (bp)	753887139	742439866	749354956	NA
Chromosome Maximum (bp)	802176689	866600556	866600556	NA
Gaps
Scaffold Gaps Count	31	218	249	NA
Sized Sequence Gaps Count	165	343	508	NA
Total Ns in gaps (bp)	894274	3896443	4790717	NA

## Sheet: Table S1b. Rel.2.0 by chr 
Supporting Table S1b
Features of the Svevo Rel.2.0 genome assembly: assembly lenght and N° of scaffolds for each chromosome.
Chromosome	Length	N° Scaffolds
1A	601925861	1
1B	720616616	35
2A	802176689	8
2B	824672899	23
3A	758701763	5
3B	866600556	30
4A	772123497	14
4B	703802483	32
5A	723594571	2
5B	742439866	28
6A	627992934	5
6B	739292552	41
7A	753887139	3
7B	749354956	36
Total	10387182382	263
Not assembled	19782386	45

## Sheet: Table S1.C_Rel.1.0 vs. Rel.2.0 
Supporting Table S1c
Features of the Svevo Rel.2.0 genome assembly: comparison to Svevo Rel.1.0 (Full assembly)
		Svevo Rel.2.0 genome*		Svevo Rel.1.0 genome**
Total length (bp)		10406964768		10450113204
HiFi Sequence Contigs
Contig Count		813		474837
Contig N50 Length (bp)		30742519		56196
Maximum Contig Length (bp)		193222348		475246
Scaffolds
Scaffold Count		263		129464
Scaffold N50 Length (bp)		112318521		5972063
Maximum Scaffold Length (bp)		601925861		54262061
Chromosome Scaffolds
Chromosome Count		14		14
Chromosome N50 (bp)		749354956		701372996
Chromosome Maximum (bp)		866600556		836514780
Gaps
Sequence Scaffolded to Chromosomes (bp)		10387182382		9870002359
Total Ns in gaps		4790717		149190797
Unplaced sequence (bp)		19782386		580110845
* This work
** After Filling. From: Maccaferri, M., Harris, N.S., Twardziok, S.O. et al. Durum wheat genome highlights past domestication signatures and future improvement targets. Nat Genet 51, 885–895 (2019). https://doi.org/10.1038/s41588-019-0381-3
