# Supplementary material for: Durum Wheat cv. Svevo Reference Genome Rel.2.0: A Comprehensive Tool for Wheat Genomics
Source: Plant Biotechnol J. 2026 Jul 13:10.1111/pbi.70673. Online ahead of print. doi: 10.1111/pbi.70673 (PMC13398682; doi:10.1111/pbi.70673)
Supplement: Supplementary file 3 — Table S2: Centromere positions determined from Hi‐C data. [file PBI-9999-0-s026.xlsx]

## Sheet: Table S2_Centromeres
Supporting Table S2
Centromere positions determined from Hi-C data.
Chromosome	Putative centromeric domain, in Mb	Completness of centromeric sequence
1A	217.2 - 222.5	Yes
1B	252.1 - 257	Yes
2A	344 - 348.9	Yes
2B	365.7 - 369.5	Yes
3A	327.2 - 330.7	No
3B	369.6 - 374.8	Yes
4A	289.5 - 293.8	Yes
4B	284.5 - 289.3	Yes
5A	248.5 - 252.5	Yes
5B	227.8 - 234	Yes
6A	290 - 295	Yes
6B	337 - 342	No
7A	369.1 - 375.2	No
7B	306.2 - 311.8	No
