# Supplementary material for: Durum Wheat cv. Svevo Reference Genome Rel.2.0: A Comprehensive Tool for Wheat Genomics
Source: Plant Biotechnol J. 2026 Jul 13:10.1111/pbi.70673. Online ahead of print. doi: 10.1111/pbi.70673 (PMC13398682; doi:10.1111/pbi.70673)
Supplement: Supplementary file 4 — Table S3: Transposon composition of Svevo Rel. 2.0 reference genome determined by homology to a Triticeae repeat library. [file PBI-9999-0-s011.xlsx]

## Sheet: Table S3. Transposons
Supporting Table S3
Transposon composition of Svevo Rel. 2.0 reference genome determined by homology to a Triticeae repeat library.
	Number	Mb	% of assembly
Mobile Element (TXX)	8003536	8735.9	83.9
Class I: Retroelement (RXX)	6422869	7522.2	72.28
LTR Retrotransposon (RLX)	6371374	7487.5	71.9467
Ty1/copia (RLC)	1443889	1761	16.9218
Ty3/gypsy (RLG)	2562634	3387	32.5459
unclassified LTR (RLX)	2360749	2335.9	22.4453
non-LTR Retrotransposon (RXX)	51486	34.7	0.333179
LINE (RIX)	47672	33.2	0.318927
SINE (RSX)	3814	1.5	0.014252
Class II: DNA Transposon (DXX)	1425596	1164.9	11.1932
DNA Transposon Superfamily (DTX)	1351859	1151.8	11.0676
CACTA superfamily (DTC)	1235246	1115.9	10.7222
hAT superfamily (DTA)	1057	0.5	0.00440223
Mutator superfamily (DTM)	44047	16.5	0.158776
Tc1/Mariner superfamily (DTT)	24648	3.4	0.0330506
PIF/Harbinger (DTH)	23998	10.6	0.102133
unclassified (DTX)	22863	4.9	0.0470114
DNA Transposon derivative (DXX)	70070	11.5	0.110715
MITE (DXX)	70070	11.5	0.110715
unclassified DNA transposon (DXX)	3667	1.6	0.0149405
Helitron (DHH)	1196	1.1	0.0107002
Unclassified Element (TXX)	153875	47.8	0.459003
rRNA gene	16998	3.4	0.03
