# Supplementary material for: Durum Wheat cv. Svevo Reference Genome Rel.2.0: A Comprehensive Tool for Wheat Genomics
Source: Plant Biotechnol J. 2026 Jul 13:10.1111/pbi.70673. Online ahead of print. doi: 10.1111/pbi.70673 (PMC13398682; doi:10.1111/pbi.70673)
Supplement: Supplementary file 5 — Table S4: List of RNA sample pools sequenced with long read Oxford Nanopore Technologies (ONT) cDNA sequencing. The different combinations of tissues/organs, developmental stages and growth treatments that made. [file PBI-9999-0-s023.xlsx]

## Sheet: Table S4a. RNA Samples_Short
Supporting Table S4a
List of RNA samples used for Illumina RNA-Seq plus long read Oxford Nanopore Technologies (ONT) cDNA sequencing. Different combinations of tissues/organs, developmental stages and growth treatments were considered.
RNA Samples of developmental stages of Svevo cv plants , analysed by short-read Illumina RNA-Seq (N° 90)
Sample code	Sample ID used in ENA/GEO	Sample name	Sample description (organ @developmental stage)	Replicate	Raw read pairs
1	R1	Seedling_Shoot	Coleoptile/shoot @seedling stage	R1	44557811
2	R2	Seedling_Shoot	Coleoptile/shoot @seedling stage	R2	42223764
3	R3	Seedling_Shoot	Coleoptile/shoot @seedling stage	R3	48415054
4	R4	Seedling_Root	Primary root @seedling stage	R1	45203885
5	R5	Seedling_Root	Primary root @seedling stage	R2	47786602
6	R6	Seedling_Root	Primary root @seedling stage	R3	42855402
7	R7	1stLeaf	1st leaf @1st leaf stage	R1	46877990
8	R8	1stLeaf	1st leaf @1st leaf stage	R2	53214440
9	R9	1stLeaf	1st leaf @1st leaf stage	R3	47591941
10	R10	Root Apex	Root tip/apex (1mm) @1st leaf stage	R1	46083951
11	R11	Root Apex	Root tip/apex (1mm) @1st leaf stage	R2	41017170
12	R12	Root Apex	Root tip/apex (1mm) @1st leaf stage	R3	43407463
13	R13	Root Elongation zone (2mm)	Root elongation zone (2mm) @1st leaf stage	R1	45515556
14	R14	Root Elongation zone (2mm)	Root elongation zone (2mm) @1st leaf stage	R2	52420132
15	R15	Root Elongation zone (2mm)	Root elongation zone (2mm) @1st leaf stage	R3	45671246
16	R16	Root Maturation zone (2mm)	Root maturation zone (2mm) @the 1st leaf stage	R1	47774260
17	R17	Root Maturation zone (2mm)	Root maturation zone (2mm) @the 1st leaf stage	R2	43795803
18	R18	Root Maturation zone (2mm)	Root maturation zone (2mm) @the 1st leaf stage	R3	52140080
19	R19	3rdLeaf	3rd leaf @3rd leaf stage	R1	51128736
20	R20	3rdLeaf	3rd leaf @3rd leaf stage	R2	48606407
21	R21	3rdLeaf	3rd leaf @3rd leaf stage	R3	48826493
22	R22	Infl_W2.5	Spike primordia @W2.5/late double ridge stage	R1	56888880
23	R23	Infl_W2.5	Spike primordia @W2.5/late double ridge stage	R2	46201309
24	R24	Infl_W2.5	Spike primordia @W2.5/late double ridge stage	R3	52158365
25	R25	Infl_W3.25	Spike primordia @W3.25/lemma primordia stage	R1	42956759
26	R26	Infl_W3.25	Spike primordia @W3.25/lemma primordia stage	R2	45437833
27	R27	Infl_W3.25	Spike primordia @W3.25/lemma primordia stage	R3	39918130
28	R28	Infl_W3.5	Spike primordia @W3.5/Floret primordia stage	R1	49633573
29	R29	Infl_W3.5	Spike primordia @W3.5/Floret primordia stage	R2	39508065
30	R30	Infl_W3.5	Spike primordia @W3.5/Floret primordia stage	R3	47746477
31	R31	Infl_W4	Spike primordia @W4/Stamen primordia stage	R1	45489725
32	R32	Infl_W4	Spike primordia @W4/Stamen primordia stage	R2	44851622
33	R33	Infl_W4	Spike primordia @W4/Stamen primordia stage	R3	54281094
34	R34	Pistil_W7.5	Pistil @W7.5/Stigmatic Branches Elongating stage	R1	41876510
35	R35	Pistil_W7.5	Pistil @W7.5/Stigmatic Branches Elongating stage	R2	55026898
36	R36	Pistil_W7.5	Pistil @W7.5/Stigmatic Branches Elongating stage	R3	47020477
37	R37	Pistil_W9	Pistil @W9/Stigmatic hairs differentiating stage	R1	45935567
38	R38	Pistil_W9	Pistil @W9/Stigmatic hairs differentiating stage	R2	41552535
39	R39	Pistil_W9	Pistil @W9/Stigmatic hairs differentiating stage	R3	44349129
40	R40	Pistil_W10	Pistil @W10/well-developed stigmatic hairs stage	R1	45698441
41	R41	Pistil_W10	Pistil @W10/well-developed stigmatic hairs stage	R2	40087407
42	R42	Pistil_W10	Pistil @W10/well-developed stigmatic hairs stage	R3	42948934
43	R43	Kernel_3DPA	Kernel @3DPA	R1	51592336
44	R44	Kernel_3DPA	Kernel @3DPA	R2	49080319
45	R45	Kernel_3DPA	Kernel @3DPA	R3	45059640
46	R46	Kernel_5DPA	Kernel @5DPA	R1	41561544
47	R47	Kernel_5DPA	Kernel @5DPA	R2	48109518
48	R48	Kernel_5DPA	Kernel @5DPA	R3	48928735
49	R49	Kernel_11DPA	Kernel @11DPA	R1	46906060
50	R50	Kernel_11DPA	Kernel @11DPA	R2	41043982
51	R51	Kernel_11DPA	Kernel @11DPA	R3	49533679
52	R52	Kernel_16DPA	Kernel @16DPA	R1	52579957
53	R53	Kernel_16DPA	Kernel @16DPA	R2	48195602
54	R54	Kernel_16DPA	Kernel @16DPA	R3	49967539
55	R55	Embryo_21DPA	Embryo @21DPA	R1	44270433
56	R56	Embryo_21DPA	Embryo @21DPA	R2	56886411
57	R57	Embryo_21DPA	Embryo @21DPA	R3	48321120
58	R58	Endosperm_21DPA	Endosperm+tegument @21DPA	R1	40235970
59	R59	Endosperm_21DPA	Endosperm+tegument @21DPA	R2	49669494
60	R60	Endosperm_21DPA	Endosperm+tegument @21DPA	R3	39660946
61	R61	Embryo_30DPA	Embryo @30DPA	R1	45534855
62	R62	Embryo_30DPA	Embryo @30DPA	R2	50319831
63	R63	Embryo_30DPA	Embryo @30DPA	R3	42280857
64	R64	Endosperm_30DPA	Endosperm+tegument@30DPA	R1	40330558
65	R65	Endosperm_30DPA	Endosperm+tegument@30DPA	R2	39760495
66	R66	Endosperm_30DPA	Endosperm+tegument@30DPA	R3	41634641
67	R67	FlagL_W10	Lamina flag leaf @W10	R1	44029312
68	R68	FlagL_W10	Lamina flag leaf @W10	R2	49346374
69	R69	FlagL_W10	Lamina flag leaf @W10	R3	48164248
70	R70	Pedunc_W10	3cm spike peduncle @W10	R1	51858040
71	R71	Pedunc_W10	3cm spike peduncle @W10	R2	41775328
72	R72	Pedunc_W10	3cm spike peduncle @W10	R3	42088202
73	R73	FlagL_5DPA	Lamina flag leaf @5DPA	R1	41984228
74	R74	FlagL_5DPA	Lamina flag leaf @5DPA	R2	40665686
75	R75	FlagL_5DPA	Lamina flag leaf @5DPA	R3	40457760
76	R76	FlagL_16DPA	Lamina flag leaf @16DPA	R1	39782905
77	R77	FlagL_16DPA	Lamina flag leaf @16DPA	R2	42565348
78	R78	FlagL_16DPA	Lamina flag leaf @16DPA	R3	40595226
79	R79	FlagL_30DPA	Lamina flag leaf @30DPA	R1	39946265
80	R80	FlagL_30DPA	Lamina flag leaf @30DPA	R2	41952633
81	R81	FlagL_30DPA	Lamina flag leaf @30DPA	R3	49106428
82	R82	Pedunc_5DPA	3cm spike peduncle @5DPA	R1	47630673
83	R83	Pedunc_5DPA	3cm spike peduncle @5DPA	R2	42574086
84	R84	Pedunc_5DPA	3cm spike peduncle @5DPA	R3	41262162
85	R85	Pedunc_16DPA	3cm spike peduncle @16DPA	R1	40338095
86	R86	Pedunc_16DPA	3cm spike peduncle @16DPA	R2	42206871
87	R87	Pedunc_16DPA	3cm spike peduncle @16DPA	R3	44215381
88	R88	Pedunc_30DPA	3cm spike peduncle @30DPA	R1	40008747
89	R89	Pedunc_30DPA	3cm spike peduncle @30DPA	R2	49205048
90	R90	Pedunc_30DPA	3cm spike peduncle @30DPA	R3	40147852
RNA Samples of Svevo cv plants exposed to abiotic and biotic stresses, analysed by short-read Illumina RNA-Seq (N° 84)
Sample code	Sample_id used in ENA/GEO	Sample name	Sample description (treatment, organ, sampling time upon stress application)	Replicate	Raw read pairs
NTC_Root_4h_R1	S1_NR4	Control_root_4h	Control, root, 4h	R1	32875060
NTC_Root_4h_R2	S2_NR4	Control_root_4h	Control, root, 4h	R2	34463800
NTC_Root_4h_R3	S3_NR4	Control_root_4h	Control, root, 4h	R3	30229422
NTC_Root_24h_R1	S4_NR24	Control_root_24h	Control, root, 24h	R1	31492250
NTC_Root_24h_R2	S5_NR24	Control_root_24h	Control, root, 24h	R2	30572596
NTC_Root_24h_R3	S6_NR24	Control_root_24h	Control, root, 24h	R3	30479453
NTC_Shoot_4h_R1	S7_NS4	Control_shoot_4h	Control, shoot, 4h	R1	30833864
NTC_Shoot_4h_R2	S8_NS4	Control_shoot_4h	Control, shoot, 4h	R2	30374751
NTC_Shoot_4h_R3	S9_NS4	Control_shoot_4h	Control, shoot, 4h	R3	31509321
NTC_Shoot_24h_R1	S10_NS24	Control_shoot_24h	Control, shoot, 24h	R1	30305682
NTC_Shoot_24h_R2	S11_NS24	Control_shoot_24h	Control, shoot, 24h	R2	30552336
NTC_Shoot_24h_R3	S12_NS24	Control_shoot_24h	Control, shoot, 24h	R3	29596187
HEAT_Root_4h_R1	S13_HR4	Heat_root_4h	Heat stress, root, 4h	R1	30107278
HEAT_Root_4h_R2	S14_HR4	Heat_root_4h	Heat stress, root, 4h	R2	29727877
HEAT_Root_4h_R3	S15_HR4	Heat_root_4h	Heat stress, root, 4h	R3	30936405
HEAT_Root_24h_R1	S16_HR24	Heat_root_24h	Heat stress, root, 24h	R1	30052104
HEAT_Root_24h_R2	S17_HR24	Heat_root_24h	Heat stress, root, 24h	R2	30097050
HEAT_Root_24h_R3	S18_HR24	Heat_root_24h	Heat stress, root, 24h	R3	29436438
HEAT_Shoot_4h_R1	S19_HS4	Heat_shoot_4h	Heat stress, shoot, 4h	R1	31707682
HEAT_Shoot_4h_R2	S20_HS4	Heat_shoot_4h	Heat stress, shoot, 4h	R2	33304148
HEAT_Shoot_4h_R3	S21_HS4	Heat_shoot_4h	Heat stress, shoot, 4h	R3	32742028
HEAT_Shoot_24h_R1	S22_HS24	Heat_shoot_24h	Heat stress, shoot, 24h	R1	33582518
HEAT_Shoot_24h_R2	S23_HS24	Heat_shoot_24h	Heat stress, shoot, 24h	R2	32935363
HEAT_Shoot_24h_R3	S24_HS24	Heat_shoot_24h	Heat stress, shoot, 24h	R3	35713598
WS_Root_4h_R1	S25_WR4	Drought_root_4h	Osmotic stress, root, 4h	R1	32221417
WS_Root_4h_R2	S26_WR4	Drought_root_4h	Osmotic stress, root, 4h	R2	33108749
WS_Root_4h_R3	S27_WR4	Drought_root_4h	Osmotic stress, root, 4h	R3	32304448
WS_Root_24h_R1	S28_WR24	Drought_root_24h	Osmotic stress, root, 24h	R1	32789609
WS_Root_24h_R2	S29_WR24	Drought_root_24h	Osmotic stress, root, 24h	R2	31956874
WS_Root_24h_R3	S30_WR24	Drought_root_24h	Osmotic stress, root, 24h	R3	32561265
WS_Shoot_4h_R1	S31_WS4	Drought_shoot_4h	Osmotic stress, shoot, 4h	R1	31539625
WS_Shoot_4h_R2	S32_WS4	Drought_shoot_4h	Osmotic stress, shoot, 4h	R2	32406586
WS_Shoot_4h_R3	S33_WS4	Drought_shoot_4h	Osmotic stress, shoot, 4h	R3	31841094
WS_Shoot_24h_R1	S34_WS24	Drought_shoot_24h	Osmotic stress, shoot, 24h	R1	35528909
WS_Shoot_24h_R2	S35_WS24	Drought_shoot_24h	Osmotic stress, shoot, 24h	R2	35686711
WS_Shoot_24h_R3	S36_WS24	Drought_shoot_24h	Osmotic stress, shoot, 24h	R3	35247530
SS_Root_4h_R1	S37_SR4	Salinity_root_4h	Salinity stress, root, 4h	R1	34987344
SS_Root_4h_R2	S38_SR4	Salinity_root_4h	Salinity stress, root, 4h	R2	34711507
SS_Root_4h_R3	S39_SR4	Salinity_root_4h	Salinity stress, root, 4h	R3	34776217
SS_Root_24h_R1	S40_SR24	Salinity_root_24h	Salinity stress, root, 24h	R1	35596808
SS_Root_24h_R2	S41_SR24	Salinity_root_24h	Salinity stress, root, 24h	R2	35773232
SS_Root_24h_R3	S42_SR24	Salinity_root_24h	Salinity stress, root, 24h	R3	33538409
SS_Shoot_4h_R1	S43_SS4	Salinity_shoot_4h	Salinity stress, shoot, 4h	R1	32381127
SS_Shoot_4h_R2	S44_SS4	Salinity_shoot_4h	Salinity stress, shoot, 4h	R2	33878118
SS_Shoot_4h_R3	S45_SS4	Salinity_shoot_4h	Salinity stress, shoot, 4h	R3	31937725
SS_Shoot_24h_R1	S46_SS24	Salinity_shoot_24h	Salinity stress, shoot, 24h	R1	33544380
SS_Shoot_24h_R2	S47_SS24	Salinity_shoot_24h	Salinity stress, shoot, 24h	R2	35514801
SS_Shoot_24h_R3	S48_SS24	Salinity_shoot_24h	Salinity stress, shoot, 24h	R3	35166106
AmNi_Root_4h_R1	S49_AR4	NH4NO3_root_4h	NH4NO3 application, root, 4h	R1	31731758
AmNi_Root_4h_R2	S50_AR4	NH4NO3_root_4h	NH4NO3 application, root, 4h	R2	33480337
AmNi_Root_4h_R3	S51_AR4	NH4NO3_root_4h	NH4NO3 application, root, 4h	R3	33027904
AmNi_Root_24h_R1	S52_AR24	NH4NO3_root_24h	NH4NO3 application, root, 24h	R1	32050373
AmNi_Root_24h_R2	S53_AR24	NH4NO3_root_24h	NH4NO3 application, root, 24h	R2	34045130
AmNi_Root_24h_R3	S54_AR24	NH4NO3_root_24h	NH4NO3 application, root, 24h	R3	31719812
AmNi_Shoot_4h_R1	S55_AS4	NH4NO3_shoot_4h	NH4NO3 application, shoot, 4h	R1	32025336
AmNi_Shoot_4h_R2	S56_AS4	NH4NO3_shoot_4h	NH4NO3 application, shoot, 4h	R2	33333743
AmNi_Shoot_4h_R3	S57_AS4	NH4NO3_shoot_4h	NH4NO3 application, shoot, 4h	R3	32774649
AmNi_Shoot_24h_R1	S58_AS24	NH4NO3_shoot_24h	NH4NO3 application, shoot, 24h	R1	30326732
AmNi_Shoot_24h_R2	S59_AS24	NH4NO3_shoot_24h	NH4NO3 application, shoot, 24h	R2	30500103
AmNi_Shoot_24h_R3	S60_AS24	NH4NO3_shoot_24h	NH4NO3 application, shoot, 24h	R3	32547971
Mock2_Spi_R1	S61_M2S	Mock_spikelets_2d	Mock, spikelets, 2d	R1	20046565
Mock2_Spi_R2	S62_M2S	Mock_spikelets_2d	Mock, spikelets, 2d	R2	35221421
Mock2_Spi_R3	S63_M2S	Mock_spikelets_2d	Mock, spikelets, 2d	R3	35243157
Mock4_Spi_R1	S64_M4S	Mock_spikelets_4d	Mock, spikelets, 4d	R1	24264811
Mock4_Spi_R2	S65_M4S	Mock_spikelets_4d	Mock, spikelets, 4d	R2	31853345
Mock4_Spi_R3	S66_M4S	Mock_spikelets_4d	Mock, spikelets, 4d	R3	32960724
Mock2_Rac_R1	S67_M2R	Mock_rachis_2d	Mock, rachis, 2d	R1	30299116
Mock2_Rac_R2	S68_M2R	Mock_rachis_2d	Mock, rachis, 2d	R2	29537129
Mock2_Rac_R3	S69_M2R	Mock_rachis_2d	Mock, rachis, 2d	R3	33926552
Mock4_Rac_R1	S70_M4R	Mock_rachis_4d	Mock, rachis, 4d	R1	33858750
Mock4_Rac_R2	S71_M4R	Mock_rachis_4d	Mock, rachis, 4d	R2	34172999
Mock4_Rac_R3	S72_M4R	Mock_rachis_4d	Mock, rachis, 4d	R3	32161636
FHB2_Spi_R1	S73_F2S	FHB_spikelets_2d	Fusarium graminearum, spikelets, 2d	R1	35254276
FHB2_Spi_R2	S74_F2S	FHB_spikelets_2d	Fusarium graminearum, spikelets, 2d	R2	34791494
FHB2_Spi_R3	S75_F2S	FHB_spikelets_2d	Fusarium graminearum, spikelets, 2d	R3	34830353
FHB4_Spi_R1	S76_F4S	FHB_spikelets_4d	Fusarium graminearum, spikelets, 4d	R1	22695427
FHB4_Spi_R2	S77_F4S	FHB_spikelets_4d	Fusarium graminearum, spikelets, 4d	R2	27472173
FHB4_Spi_R3	S78_F4S	FHB_spikelets_4d	Fusarium graminearum, spikelets, 4d	R3	22522347
FHB2_Rac_R1	S79_F2R	FHB_rachis_2d	Fusarium graminearum, rachis, 2d	R1	34300040
FHB2_Rac_R2	S80_F2R	FHB_rachis_2d	Fusarium graminearum, rachis, 2d	R2	34817425
FHB2_Rac_R3	S81_F2R	FHB_rachis_2d	Fusarium graminearum, rachis, 2d	R3	34704864
FHB4_Rac_R1	S82_F4R	FHB_rachis_4d	Fusarium graminearum, rachis, 4d	R1	35955860
FHB4_Rac_R2	S83_F4R	FHB_rachis_4d	Fusarium graminearum, rachis, 4d	R2	39817383
FHB4_Rac_R3	S84_F4R	FHB_rachis_4d	Fusarium graminearum, rachis, 4d	R3	39975088

## Sheet: Table S4b. RNA samples_Long
Supporting Table S4b
List of RNA sample pools sequenced with long read Oxford Nanopore Technologies (ONT) cDNA sequencing. The different combinations of tissues/organs, developmental stages and growth treatments that made the pools are reported. Basic sequencing statistics (for reads with Q>10) and sample GEO accession ID are reported.
RNA Samples analysed by long read Oxford Nanopore Technologies (ONT) cDNA sequencing (N° 36)
Sample code	Sample_id used in ENA/GEO	Tissue/organ	Treatment_description	Filtered read count (Q>10)	N50 (bp)	Yield (GB)
1-NTC-R1-S	S1	Leaf @third leaf stage	Control	3280343	964	2.56
2-2-R1-S	S2	Leaf @third leaf stage	Heat stress @4h+24h	3823580	1001	3.01
3-3-R1-S	S3	Leaf @third leaf stage	Cold stress @4h+24h	3865412	953	2.83
4-OSMe11inS	S4	Leaf @third leaf stage	Osmotic stress and salt stress, @4h+24h	3342246	976	2.64
5-N-R1-S	S5	Leaf @third leaf stage	Nitrogen supply @4h+24h	4173510	972	3.14
6-7-R1-S	S6	Leaf @third leaf stage	K/P supply @4h+24h	3915751	1010	3.26
7-NTC-R1-R	S7	Root @third leaf stage	Control	3339952	1035	2.85
8-2-R1-R	S8	Root @third leaf stage	Heat stress @4h+24h	4266635	1002	3.15
9-3-R1-R	S9	Root @third leaf stage	Cold stress @4h+24h	3378541	1016	2.42
10-N-R1-R	S10	Root @third leaf stage	Nitrogen supply @4h+24h	2845503	1032	2.27
11-7-R1-R	S11	Root @third leaf stage	K/P supply @4h+24h	3347970	1025	2.15
12-OSMe11inR	S12	Root @third leaf stage	Osmotic stress and salt stress, @4h+24h	4695505	1019	3.39
13-1SvSS	S13	Coleoptile/shoot	Germinating seedling	6985203	965	5.73
14-2SvSR	S14	Primary root	Germinating seedling	5468999	997	4.73
15-3e7Sv13L	S15	1st and 3rd leaf	1st and 3rd leaf stage seedling	6054108	1023	4.09
16-4SvRT	S16	Primary root	Root tip/apex (1mm) @ 1st leaf stage seedling	6555771	916	4.91
17-5SvRE	S17	Primary root	Root elongation zone (2mm) @ 1st leaf stage seedling	6054318	850	4.01
18-6SvRM	S18	Primary root	Root maturation zone (2mm) @ 1st leaf stage seedling	8846983	775	5.34
19-8SvIW2e5	S19	Inflorescence primordia	W2.5_Late double ridge stage	1858020	878.967	1.17222
20-9SvIW3e25	S20	Inflorescence primordia	W3.25_Lemma primordia stage	1341729	922.228	0.93937
21-10SvIW3e5	S21	Inflorescence primordia	W3.5_Floret primordia stage	1899348	879.919	1.26385
22-11SvIW4	S22	Inflorescence primordia	W4_Stamen primordia stage	1822722	838.469	1.13733
23-12SvIW7e5	S23	Inflorescence primordia	W7.5_Stigmatic branches elongating stage	2512019	852.189	1.5238
24-13SvIW9	S24	Inflorescence primordia	W9_Stigmatic hairs differentiating stage	1838874	854.829	1.17202
25-14SvIW10	S25	Inflorescence primordia	W10_Pollen grains on well-developed stigmatic hairs stage	2509845	677.474	1.26106
26-15e16SvK3e5D	S26	Kernel	3DPA and 5DPA	1577036	854.129	1.05208
27-17SvK11DPA	S27	Kernel	11DPA	1820529	1248.66	1.46294
28-18SvK16DPA	S28	Kernel	16DPA	1497034	1269.62	1.1443
29-19SvEMB21DPA	S29	Embryo	Dissected embryos @21DPA	2244471	921.331	1.18015
30-20SvEND21DPA	S30	Endosperm	Endosperm with teguments @21DPA	1542087	1305.56	1.36185
31-21SvEMB30DPA	S31	Embryo	Dissected embryos @30DPA	2282405	987.521	1.47735
32-22SvEND30DPA	S32	Endosperm	Endosperm with teguments @30DPA	2740249	849.699	1.68712
33-23e24SvFPW10e5D	S33	Leaves and stem/peduncle	Flag leaf lamina @W10+5DPA and peduncle @W10+5DPA	2146258	948.721	1.18866
34-25e26SvFP16e30D	S34	Leaves and stem/peduncle	Flag leaf lamina @16DPA+30DPA and peduncle @16DPA+30DPA	2414941	919.263	1.58782
35-27SvFusI	S35	Spikes/rachis	Fusarium infection	3359681	652.402	1.79912
36-28SvFusC	S36	Spikes/rachis	Control	3595116	607.248	1.67472
