# Supplementary material for: Durum Wheat cv. Svevo Reference Genome Rel.2.0: A Comprehensive Tool for Wheat Genomics
Source: Plant Biotechnol J. 2026 Jul 13:10.1111/pbi.70673. Online ahead of print. doi: 10.1111/pbi.70673 (PMC13398682; doi:10.1111/pbi.70673)
Supplement: Supplementary file 6 — Table S5: Biotype and gene statistic of annotation for Svevo Rel.2.0. [file PBI-9999-0-s017.xlsx]

## Sheet: Table S5_Annotation statistics
Supporting Table S5
Biotype and gene statistic of annotation for Svevo Rel.2.0
Biotype stats	Confidence	Gene	Transcript
protein_coding_gene	Low	93888	104292
protein_coding_gene	High	68154	144324
transposable_element_gene	Low	39017	39749
predicted_gene	Low	7901	7999
transposable_element_gene	High	4296	4513
ncrna_gene	Low	3241	4744
pseudogene (prolamin genes only)	High	58	58
Total		216555	305679
Gene stats	Count (all biotypes and confidence classes)	Count (only HC genes)
Number of genes	216555	68154
Number of Transcripts	305679	144324
Transcripts per gene (on average)	1.41	2.12
Number of monoexonic genes	67931	17735
Monoexonic transcripts	70053	19274
Transcript mean size cDNA (bp)	1853	2302
Transcript median size cDNA (bp)	1549	2066
Min cDNA (bp)	96	96
Max cDNA (bp)	30893	17130
Total exons	1413077	962472
Exons per transcript	4.62	6.67
Exon mean size (bp)	401	345
CDS mean size (bp)	288	231
Transcript mean size CDS (bp)	1218	1434
Transcript median size CDS (bp)	978	1212
Min CDS (bp)*	0	96
Max CDS (bp)	30831	16083
Intron mean size (bp)	602	463
5'UTR mean size (bp)	217	299
3'UTR mean size (bp)	397	569
*The stats in column B cover all biotypes in the annotation which includes psudogenes and ncRNAs that have a length of 0, since don’t have CDS features.
