# Supplementary material for: Durum Wheat cv. Svevo Reference Genome Rel.2.0: A Comprehensive Tool for Wheat Genomics
Source: Plant Biotechnol J. 2026 Jul 13:10.1111/pbi.70673. Online ahead of print. doi: 10.1111/pbi.70673 (PMC13398682; doi:10.1111/pbi.70673)
Supplement: Supplementary file 7 — Table S6: Summary of the assessment of assembly and annotation on the basis of 4896 Busco genes on the new assembly Svevo Rel.2.0 and on the previous Svevo Rel.1.0. [file PBI-9999-0-s013.xlsx]

## Sheet: Foglio1
Supporting Table S6
Summary of the assessment of assembly and annotation based on 4896 Busco genes on the new assembly Svevo Rel.2.0 and on the previous Svevo Rel.1.0
BUSCO v4.0.6 (poales_odb10)	Svevo Rel.2.0	Svevo Rel.1.0
Complete (single copy)	140 (2.86%)	602 (12.30%)
Complete (2 copies)	4468 (91.26%)	4019 (82.09%)
Complete (3 copies)	141 (2.88%)	108 (2.21%)
Complete (4+ copies)	144 (2.94%)	93 (1.90%)
Complete	4893 (99.94%)	4822 (98.49%)
Duplicated	4753 (97.08%)	4220 (86.19%)
Fragmented	1 (0.02%)	33 (0.67%)
Missing	2 (0.04%)	41 (0.84%)
Total Busco genes	4896	4896
