# Supplementary material for: Durum Wheat cv. Svevo Reference Genome Rel.2.0: A Comprehensive Tool for Wheat Genomics
Source: Plant Biotechnol J. 2026 Jul 13:10.1111/pbi.70673. Online ahead of print. doi: 10.1111/pbi.70673 (PMC13398682; doi:10.1111/pbi.70673)
Supplement: Supplementary file 8 — Table S7: Summary of Svevo Rel2.0 and Rel1.0 annotation assessment through the evaluation of two dataset of experimentally validated genes. [file PBI-9999-0-s006.xlsx]

## Sheet: Foglio1
Supporting Table S7
Summary of Svevo Rel2.0 and Rel1.0 annotation assessment through the evaluation of two dataset of experimentally validated genes
Number of validated genes mapped on the two assemblies; feature overlap between reference annotation and validated mapped genes and gffcompare accuracy estimation statistics are reported for the two datasets of experimentally validated genes.
Sensitivity and Precision are calculation using the formulae: Sensitivity = TP / (TP+FN) and Precision = TP / (TP+FP). TP means "true positives", which in this case are the query features which agree with the corresponding reference annotation features. FN means "false negatives", i.e. features which are found in the reference annotation but missed (not present) in the "query" data. Accordingly, …
		Dataset 1: 216 experimentally validated genes (Maccaferri et al., 2019)
		Svevo Rel 2.0	Svevo Rel 1.0
Mapping statistics	Correctly mapped	207	205
	No paths found	4	6
	Mapped on the wrong homeologs	5	5
Intersection with reference gene models	Single overlapping gene	204	197
	Multiple overlapping reference genes	3	0
	No overlapping reference genes	0	8
gffcompare: reference annotation vs validated genes	Missed exons:	5/1,086	44/1,083
	Missed introns:	5/877	27/875
	Missed loci	3/207	9/205
	Sensitivity [locus level]:	82	72.9
	Precision [locus level]:	83.6	76.6
		Dataset 2: 6,241 records in class "Gene" in Graingenes
		Svevo Rel 2.0	Svevo Rel 1.0
Mapping statistics	Mapped protein sequences	4745	4713
	corresponding loci	757	746
Intersection with reference gene models	Reference overlapping genes	423	402
	Reference overlapping transcripts	3314	3037
gffcompare: reference annotation vs validated genes	Missed exons:	9/2,423	35/2,358
	Missed introns:	19/1,914	23/1,878
	Missed loci	0/423	0/402
	Sensitivity [locus level]:	62.4	58.2
	Precision [locus level]:	61.4	58.6
