# Supplementary material for: Durum Wheat cv. Svevo Reference Genome Rel.2.0: A Comprehensive Tool for Wheat Genomics
Source: Plant Biotechnol J. 2026 Jul 13:10.1111/pbi.70673. Online ahead of print. doi: 10.1111/pbi.70673 (PMC13398682; doi:10.1111/pbi.70673)
Supplement: Supplementary file 9 — Table S8: List of prolamin genes identified and manually curated in durum wheat Svevo Rel.2.0. [file PBI-9999-0-s015.xlsx]

## Sheet: Table S8_Prolamins
Supporting Table S8
List of prolamin genes identified and manually curated in durum wheat Svevo Rel.2.0.
The symbol * indicates a pseudogene (manually selected because having at least the ATG codon). The symbol * indicates a pseudogene (manually selected becuase having at least the ATG codon). In bold the gene and pseudogenes included in the inverted region of Svevo Rel. 2.0 vs Rel 1.0.
Protein family	Protein name	Gene ID	Genome position
Alpha-gliadin (23 genes and 34 pseudogenes)	α-A1	TrturSVE6A02G01581790*	Chr6A:27713258..27714178
	α-A2	TrturSVE6A02G01581850*	Chr6A:27984510..27985376
	α-A3	TrturSVE6A02G01581870	Chr6A:28223156..28224019
	α-A4	TrturSVE6A02G01581890*	Chr6A:28239622..28240425
	α-A5	TrturSVE6A02G01581980*	Chr6A:28340748..28341605
	α-A6	TrturSVE6A02G01582050*	Chr6A:28665786..28666633
	α-A7	TrturSVE6A02G01582060*	Chr6A:28708666..28709514
	α-A8	TrturSVE6A02G01582090*	Chr6A:28816835..28817692
	α-A9	TrturSVE6A02G01582110*	Chr6A:28867100..28867939
	α-A10	TrturSVE6A02G01582130*	Chr6A:28900168..28901013
	α-A11	TrturSVE6A02G01582140*	Chr6A:28927208..28928080
	α-A12	TrturSVE6A02G01582150*	Chr6A:28973768..28974601
	α-A13	TrturSVE6A02G01582160*	Chr6A:29061716..29062555
	α-A14	TrturSVE6A02G01582210*	Chr6A:29195637..29196478
	α-A15	TrturSVE6A02G01582220*	Chr6A:29231257..29232102
	α-A16	TrturSVE6A02G01582240	Chr6A:29270517..29271374
	α-A17	TrturSVE6A02G01582260*	Chr6A:29368593..29369450
	α-A18	TrturSVE6A02G01582280*	Chr6A:29471530..29472447
	α-A19	TrturSVE6A02G01582310	Chr6A:29510493..29511362
	α-A20	TrturSVE6A02G01582320*	Chr6A:29561779..29562626
	α-A21	TrturSVE6A02G01582340	Chr6A:29614419..29615291
	α-A22	TrturSVE6A02G01582350	Chr6A:29669218..29670084
	α-A23	TrturSVE6A02G01582370*	Chr6A:29695901..29696758
	α-A24	TrturSVE6A02G01582390*	Chr6A:29734786..29735685
	α-A25	TrturSVE6A02G01582420*	Chr6A:29774016..29774924
	α-A26	TrturSVE6A02G01582440*	Chr6A:29812994.29813863
	α-A27	TrturSVE6A02G01582450*	Chr6A:29864197.29865029
	α-A28	TrturSVE6A02G01582470	Chr6A:29917586.29918449
	α-A29	TrturSVE6A02G01582500	Chr6A:29971483.29972358
	α-A30	TrturSVE6A02G01582520	Chr6A:30034637.30035503
	α-A31	TrturSVE6A02G01582540	Chr6A:30075356.30076213
	α-A32	TrturSVE6A02G01582570*	Chr6A:30137789.30138658
	α-A33	TrturSVE6A02G01582580	Chr6A:30178248.30179114
	α-A34	TrturSVE6A02G01582590*	Chr6A:30234311.30235210
	α-A35	TrturSVE6A02G01582610	Chr6A:30296140.30297003
	α-A36	TrturSVE6A02G01582620*	Chr6A:30344727.30345584
	α-B1	TrturSVE6B02G01713580*	Chr6B:53021356.53022279
	α-B2	TrturSVE6B02G01713610*	Chr6B:53060685.53061590
	α-B3	TrturSVE6B02G01713640	Chr6B:53108088.53109008
	α-B4	TrturSVE6B02G01713670*	Chr6B:53161875.53163107
	α-B5	TrturSVE6B02G01713680	Chr6B:53173367.53174299
	α-B6	TrturSVE6B02G01713700	Chr6B:53184562.53185521
	α-B7	TrturSVE6B02G01713780	Chr6B:53432694.53433599
	α-B8	TrturSVE6B02G01713800*	Chr6B:53454489.53455397
	α-B9	TrturSVE6B02G01713820	Chr6B:53473890.53474762
	α-B10	TrturSVE6B02G01713830	Chr6B:53490317.53491222
	α-B11	TrturSVE6B02G01713840	Chr6B:53506100.53506975
	α-B12	TrturSVE6B02G01713850	Chr6B:53527631.53528506
	α-B13	TrturSVE6B02G01713860	Chr6B:53543352.53544245
	α-B14	TrturSVE6B02G01713870*	Chr6B:53553767.53554657
	α-B15	TrturSVE6B02G01713880	Chr6B:53564175.53565059
	α-B16	TrturSVE6B02G01713950*	Chr6B:53648150.53648470
	α-B17	TrturSVE6B02G01713970*	Chr6B:53754657.53755544
	α-B18	TrturSVE6B02G01719550	Chr6B:72500386.72501294
	α-B19	TrturSVE6B02G01719560*	Chr6B:72504379.72505239
	α-B20	TrturSVE6B02G01719620	Chr6B:72551437.72552345
	α-B21	TrturSVE6B02G01719640*	Chr6B:72555430.72556284
Delta-gliadin (3 pseudogenes)	δ-A1	TrturSVE1A02G00002050*	Chr1A:8491611..8492528
	δ-A2	TrturSVE1A02G00002060*	Chr1A:8510207..8511098
	δ-B1	TrturSVE1B02G00128230*	Chr1B:4777453..4778406
Gamma-gliadin (7 genes and 2 pseudogenes)	γ-A1	TrturSVE1A02G00002070	Chr1A:8565598..8566563
	γ-A2	TrturSVE1A02G00002090*	Chr1A:8621642..8622481
	γ-A3	TrturSVE1A02G00002150	Chr1A:8748235..8749092
	γ-A4	TrturSVE1A02G00002170	Chr1A:8755952..8756809
	γ-B1	TrturSVE1B02G00128220	Chr1B:4749197..4750105
	γ-B2	TrturSVE1B02G00128260	Chr1B:4790911..4791804
	γ-B3	TrturSVE1B02G00128310	Chr1B:4917299..4918372
	γ-B4	TrturSVE1B02G00128320*	Chr1B:4948858..4949856
	γ-B5	TrturSVE1B02G00128330	Chr1B:4953776..4954651
Omega-gliadin (2 genes and 12 pseudogenes)	ω-A1	TrturSVE1A02G00001550*	Chr1A:7640784..7641746
	ω-A2	TrturSVE1A02G00001580*	Chr1A:7701388..7702442
	ω-A3	TrturSVE1A02G00001600*	Chr1A:7719933..7721024
	ω-A4	TrturSVE1A02G00001770	Chr1A:8234600..8235718
	ω-A5	TrturSVE1A02G00008420*	Chr1A:21131947..21133026
	ω-B1	TrturSVE1B02G00128420*	Chr1B:5122287..5123607
	ω-B2	TrturSVE1B02G00128440	Chr1B:5134667..5135986
	ω-B3	TrturSVE1B02G00128460*	Chr1B:5147047..5148333
	ω-B4	TrturSVE1B02G00128490*	Chr1B:5159394..5160728
	ω-B5	TrturSVE1B02G00128510*	Chr1B:5178429..5179744
	ω-B6	TrturSVE1B02G00128520*	Chr1B:5207782..5209156
	ω-B7	TrturSVE1B02G00128530*	Chr1B:5217889..5219330
	ω-B8	TrturSVE1B02G00136430*	Chr1B:21723274..21724476
	ω-B9	TrturSVE1B02G00136450*	Chr1B:21742984..21744186
HMW-glutenin (2 genes and 2 pseudogenes)	HMW-A1	TrturSVE1A02G00092790*	Chr1A:514078885..514081378
	HMW-A2	TrturSVE1A02G00092830*	Chr1A:514268494..514278958
	HMW-B1	TrturSVE1B02G00234400	Chr1B:569262228..569264615
	HMW-B2	TrturSVE1B02G00234490	Chr1B:569444865..569447027
LMW-glutenin (6 genes and 2 pseudogenes)	LMW-A1	TrturSVE1A02G00002290*	Chr1A:8828373..8829386
	LMW-A2	TrturSVE1A02G00002320	Chr1A:8929518..8930684
	LMW-A3	TrturSVE1A02G00003160	Chr1A:10443503..10444408
	LMW-B1	TrturSVE1B02G00128580	Chr1B:5307343..5308521
	LMW-B2	TrturSVE1B02G00128610	Chr1B:5329192..5330373
	LMW-B3	TrturSVE1B02G00128670	Chr1B:5351062..5352240
	LMW-B4	TrturSVE1B02G00129120	Chr1B:6478430..6479482
	LMW-B5	TrturSVE1B02G00136650*	Chr1B:22049588..22050658
Gliadin-like Avenin (14 genes and 3 pseudogeens)	Av-A1	TrturSVE1A02G00002200*	Chr1A:8764118..8764870
	Av-A2	TrturSVE1A02G00002220	Chr1A:8767722..8768324
	Av-B1	TrturSVE1B02G00128370*	Chr1B:4963412..4963876
	Av-B2	TrturSVE1B02G00128380	Chr1B:4978142..4978753
	Av-A3	TrturSVE4A02G01109990	Chr4A:737454681..737455187
	Av-A4	TrturSVE4A02G01110330	Chr4A:738637835..738638341
	Av-A5	TrturSVE4A02G01110430*	Chr4A:739379005..739379485
	Av-A6	TrturSVE4A02G01110460	Chr4A:739384408..739384890
	Av-A7	TrturSVE4A02G01110900	Chr4A:740631450..740631968
	Av-A8	TrturSVE4A02G01110910	Chr4A:740635496..740636041
	Av-A9	TrturSVE4A02G01110930	Chr4A:740643370..740644212
	Av-A10	TrturSVE4A02G01110960	Chr4A:740707719..740708576
	Av-A11	TrturSVE7A02G01858940	Chr7A:15610597.15611451
	Av-A12	TrturSVE7A02G01858990	Chr7A:15671867.15672709
	Av-A13	TrturSVE7A02G01859010	Chr7A:15680428.15680955
	Av-A14	TrturSVE7A02G01859020	Chr7A:15684629.15685150
	Av-A15	TrturSVE7A02G01859320	Chr7A:16412009.16412482
