# Supplementary material for: Durum Wheat cv. Svevo Reference Genome Rel.2.0: A Comprehensive Tool for Wheat Genomics
Source: Plant Biotechnol J. 2026 Jul 13:10.1111/pbi.70673. Online ahead of print. doi: 10.1111/pbi.70673 (PMC13398682; doi:10.1111/pbi.70673)
Supplement: Supplementary file 10 — Table S9: Number of genes encoding LRR‐CRs per chromosome and family. [file PBI-9999-0-s010.xlsx]

## Sheet: Table S9_LRR-CRs_summary
Supporting Table S9
Number of genes encoding LRR-CRs per chromosome and family.
In LRR-CR annotation, potential functional genes are distinguised from genes containing nonsense mutations (NsMCG). In Svevo Rel.1.0, the numbers of high-confidence (HC) and low-confidence (LC) LRR-CR predicted proteins genes are reported separately.
	Annotation of LRR-CR in Svevo Rel.2.0
		NLR			LRR-RLK			LRR-RLP				TOTAL
	Chromosome	functional	NsMCG	total	functional	NsMCG	total	functional	NsMCG	total	functional	NsMCG	total
	1A	26	68	94	30	39	69	8	23	31	64	130	194
	1B	52	144	196	24	48	72	8	21	29	84	213	297
	2A	60	60	120	48	18	66	8	17	25	116	95	211
	2B	60	189	249	55	60	115	10	33	43	125	282	407
	3A	24	68	92	35	29	64	18	20	38	77	117	194
	3B	44	109	153	33	25	58	17	59	76	94	193	287
	4A	55	208	263	32	38	70	35	73	108	122	319	441
	4B	10	30	40	25	19	44	6	12	18	41	61	102
	5A	14	48	62	28	27	55	9	15	24	51	90	141
	5B	38	101	139	33	23	56	9	26	35	80	150	230
	6A	30	75	105	33	31	64	24	44	68	87	150	237
	6B	81	145	226	44	28	72	28	47	75	153	220	373
	7A	66	157	223	42	27	69	19	39	58	127	223	350
	7B	43	178	221	31	19	50	7	21	28	81	218	299
	TOTAL	603	1580	2183	493	431	924	206	450	656	1302	2461	3763
	Annotation of LRR-CR in Svevo Rel.1.0
		NLR			LRR-RLK			LRR-RLP				TOTAL
	Chromosome	HC	LC	total	HC	LC	total	HC	LC	total	HC	LC	total
	1A	35	2	37	41	1	42	18	5	23	94	8	102
	1B	85	14	99	43	2	45	18	9	27	146	25	171
	2A	68	8	76	52	2	54	21	5	26	141	15	156
	2B	96	8	104	68	3	71	28	10	38	192	21	213
	3A	43	5	48	43	3	46	25	8	33	111	16	127
	3B	84	11	95	44	2	46	45	10	55	173	23	196
	4A	88	15	103	48	1	49	36	7	43	172	23	195
	4B	11	4	15	35	1	36	16	2	18	62	7	69
	5A	33	2	35	37	2	39	18	11	29	88	15	103
	5B	77	6	83	36	1	37	17	9	26	130	16	146
	6A	37	6	43	30	0	30	33	7	40	100	13	113
	6B	79	5	84	44	2	46	49	6	55	172	13	185
	7A	90	10	100	51	1	52	28	7	35	169	18	187
	7B	92	10	102	42	1	43	15	2	17	149	13	162
	TOTAL	918	106	1024	614	22	636	367	98	465	1899	226	2125
