# Supplementary material for: Durum Wheat cv. Svevo Reference Genome Rel.2.0: A Comprehensive Tool for Wheat Genomics
Source: Plant Biotechnol J. 2026 Jul 13:10.1111/pbi.70673. Online ahead of print. doi: 10.1111/pbi.70673 (PMC13398682; doi:10.1111/pbi.70673)
Supplement: Supplementary file 11 — Table S10: Correspondence between LRR‐CR annotation and Svevo Rel.2.0 High Confidence (HC) and Low Confidence (LC) gene prediction IDs. [file PBI-9999-0-s031.xlsx]

## Sheet: Foglio1
Supporting Table S10
Correspondence between LRR-CR annotation and Svevo Rel.2.0 High Confidence (HC) and Low Confidence (LC) gene prediction IDs.
For each LRR-CR, it is specified whether the gene has been manually curated ("Yes") or predicted by LRRtransfer ("No"), its family, and, if applicable, the ID of gene model (HC the LC) it overlaps.
1	Gene ID from the LRR-CR annotation.
2	Indicates that the LRR-CR gene model has been manually curated by an expert ("Yes") or not ("No").
3	Gene Class indicates whether the gene model has the expected structure ("Functional") or contains nonsense mutations (e.g., frameshift or premature stop codon: "NsMCG" for Nonsense Mutation Containing Gene).
4	Gene family as determined by LRRprofiler based on the predicted protein (classified as NBS-LRR, LRR-RLK or LRR-RLP).
5	Gene(s) ID from the 'High Confidence' public annotation of Svevo Rel. 2.0 when such gene(s) overlap with LRR-CR spcific annotation.
6	Gene(s) ID from the 'Low Confidence' public annotation of Svevo Rel. 2.0 when such gene(s) overlap with LRR-CR specific annotation.
Gene ID1	Gene Model Manually Expertized2	Gene Class3	Gene Family4	HC_Gene ID5	LC_Gene ID6
SVE2LRR2507_Chr1A_0002283990	No	NsMCG	NBS-LRR	[]	[TrturSVE1A02G00000430]
SVE2LRR2507_Chr1A_0005709034	No	NsMCG	NBS-LRR	[TrturSVE1A02G00000910]	[]
SVE2LRR2507_Chr1A_0006724913	No	NsMCG	NBS-LRR	[]	[TrturSVE1A02G00001060]
SVE2LRR2507_Chr1A_0006914604	No	NsMCG	NBS-LRR	[TrturSVE1A02G00001140]	[]
SVE2LRR2507_Chr1A_0006928950	Yes	NsMCG	LRR-RLK	[TrturSVE1A02G00001170]	[]
SVE2LRR2507_Chr1A_0006962341	No	NsMCG	NBS-LRR	[]	[TrturSVE1A02G00001180]
SVE2LRR2507_Chr1A_0007005286	No	NsMCG	NBS-LRR	[]	[TrturSVE1A02G00001190]
SVE2LRR2507_Chr1A_0007534996	Yes	Functional	LRR-RLK	[TrturSVE1A02G00001360]	[]
SVE2LRR2507_Chr1A_0007543705	Yes	Functional	LRR-RLK	[TrturSVE1A02G00001370]	[]
SVE2LRR2507_Chr1A_0007563676	No	NsMCG	LRR-RLK	[]	[TrturSVE1A02G00001400]
SVE2LRR2507_Chr1A_0007570999	No	NsMCG	LRR-RLK	[TrturSVE1A02G00001420]	[]
SVE2LRR2507_Chr1A_0007574766	No	NsMCG	LRR-RLK	[TrturSVE1A02G00001420]	[]
SVE2LRR2507_Chr1A_0007594889	Yes	Functional	LRR-RLK	[TrturSVE1A02G00001460]	[]
SVE2LRR2507_Chr1A_0007603512	Yes	Functional	LRR-RLK	[TrturSVE1A02G00001480]	[]
SVE2LRR2507_Chr1A_0007616056	Yes	Functional	LRR-RLK	[TrturSVE1A02G00001490]	[]
SVE2LRR2507_Chr1A_0008208734	Yes	Functional	LRR-RLK	[TrturSVE1A02G00001740]	[]
SVE2LRR2507_Chr1A_0008256219	Yes	Functional	LRR-RLK	[]	[TrturSVE1A02G00001790, TrturSVE1A02G00001810]
SVE2LRR2507_Chr1A_0008322590	No	NsMCG	LRR-RLK	[]	[TrturSVE1A02G00001870]
SVE2LRR2507_Chr1A_0008358085	Yes	Functional	LRR-RLP	[TrturSVE1A02G00001880]	[]
SVE2LRR2507_Chr1A_0008405581	Yes	Functional	LRR-RLK	[TrturSVE1A02G00001930]	[]
SVE2LRR2507_Chr1A_0008416261	Yes	Functional	LRR-RLK	[TrturSVE1A02G00001950]	[]
SVE2LRR2507_Chr1A_0008450269	Yes	Functional	LRR-RLK	[]	[TrturSVE1A02G00001990]
SVE2LRR2507_Chr1A_0008472043	Yes	Functional	LRR-RLK	[]	[TrturSVE1A02G00002000]
SVE2LRR2507_Chr1A_0008483244	No	NsMCG	LRR-RLK	[TrturSVE1A02G00002020]	[TrturSVE1A02G00002030]
SVE2LRR2507_Chr1A_0009012810	Yes	NsMCG	NBS-LRR	[]	[TrturSVE1A02G00002370]
SVE2LRR2507_Chr1A_0009094117	Yes	NsMCG	NBS-LRR	[]	[TrturSVE1A02G00002420]
SVE2LRR2507_Chr1A_0009135066	No	NsMCG	NBS-LRR	[]	[TrturSVE1A02G00002460]
SVE2LRR2507_Chr1A_0009990884	Yes	Functional	NBS-LRR	[]	[TrturSVE1A02G00002890]
SVE2LRR2507_Chr1A_0010005560	No	NsMCG	NBS-LRR	[TrturSVE1A02G00002910]	[]
SVE2LRR2507_Chr1A_0010023030	No	NsMCG	NBS-LRR	[]	[TrturSVE1A02G00002930]
SVE2LRR2507_Chr1A_0010071771	No	NsMCG	NBS-LRR	[]	[TrturSVE1A02G00002990]
SVE2LRR2507_Chr1A_0010324729	Yes	Functional	NBS-LRR	[TrturSVE1A02G00003110]	[]
SVE2LRR2507_Chr1A_0011201528	No	NsMCG	NBS-LRR	[TrturSVE1A02G00003480]	[]
SVE2LRR2507_Chr1A_0012334847	No	NsMCG	NBS-LRR	[]	[TrturSVE1A02G00004010]
SVE2LRR2507_Chr1A_0012729555	No	NsMCG	NBS-LRR	[]	[TrturSVE1A02G00004210]
SVE2LRR2507_Chr1A_0012747719	No	NsMCG	NBS-LRR	[]	[TrturSVE1A02G00004220]
SVE2LRR2507_Chr1A_0012829175	Yes	Functional	NBS-LRR	[TrturSVE1A02G00004260]	[]
SVE2LRR2507_Chr1A_0013463402	Yes	Functional	NBS-LRR	[TrturSVE1A02G00004520]	[]
SVE2LRR2507_Chr1A_0013625168	No	NsMCG	NBS-LRR	[]	[TrturSVE1A02G00004590]
SVE2LRR2507_Chr1A_0013675081	Yes	Functional	NBS-LRR	[TrturSVE1A02G00004620]	[]
SVE2LRR2507_Chr1A_0013836973	No	NsMCG	NBS-LRR	[]	[TrturSVE1A02G00004690]
SVE2LRR2507_Chr1A_0013886924	Yes	Functional	NBS-LRR	[TrturSVE1A02G00004720]	[]
SVE2LRR2507_Chr1A_0014049234	No	NsMCG	NBS-LRR	[]	[TrturSVE1A02G00004780]
SVE2LRR2507_Chr1A_0014095909	Yes	NsMCG	NBS-LRR	[]	[TrturSVE1A02G00004810, TrturSVE1A02G00004820]
SVE2LRR2507_Chr1A_0014253812	Yes	Functional	NBS-LRR	[TrturSVE1A02G00004930]	[]
SVE2LRR2507_Chr1A_0014837504	Yes	Functional	NBS-LRR	[TrturSVE1A02G00005180]	[]
SVE2LRR2507_Chr1A_0014981082	Yes	Functional	NBS-LRR	[TrturSVE1A02G00005210]	[]
SVE2LRR2507_Chr1A_0015414330	Yes	Functional	NBS-LRR	[TrturSVE1A02G00005420]	[]
SVE2LRR2507_Chr1A_0015428093	Yes	NsMCG	NBS-LRR	[]	[TrturSVE1A02G00005430]
SVE2LRR2507_Chr1A_0016613465	No	NsMCG	NBS-LRR	[]	[TrturSVE1A02G00005910]
SVE2LRR2507_Chr1A_0016962724	Yes	Functional	LRR-RLK	[TrturSVE1A02G00006120]	[]
SVE2LRR2507_Chr1A_0017187260	Yes	NsMCG	NBS-LRR	[TrturSVE1A02G00006300]	[]
SVE2LRR2507_Chr1A_0017196145	Yes	NsMCG	NBS-LRR	[TrturSVE1A02G00006310]	[]
SVE2LRR2507_Chr1A_0017205029	No	NsMCG	NBS-LRR	[]	[TrturSVE1A02G00006330]
SVE2LRR2507_Chr1A_0017445374	Yes	Functional	NBS-LRR	[TrturSVE1A02G00006500]	[]
SVE2LRR2507_Chr1A_0017615464	Yes	Functional	NBS-LRR	[TrturSVE1A02G00006630]	[]
SVE2LRR2507_Chr1A_0017690800	No	NsMCG	NBS-LRR	[]	[TrturSVE1A02G00006640, TrturSVE1A02G00006650]
SVE2LRR2507_Chr1A_0017708627	Yes	NsMCG	NBS-LRR	[TrturSVE1A02G00006670]	[]
SVE2LRR2507_Chr1A_0018371855	No	Functional	NBS-LRR	[TrturSVE1A02G00006980]	[]
SVE2LRR2507_Chr1A_0018405164	Yes	Functional	NBS-LRR	[TrturSVE1A02G00007010]	[]
SVE2LRR2507_Chr1A_0018471178	Yes	NsMCG	NBS-LRR	[]	[TrturSVE1A02G00007060]
SVE2LRR2507_Chr1A_0018510411	No	NsMCG	NBS-LRR	[]	[TrturSVE1A02G00007090, TrturSVE1A02G00007100]
SVE2LRR2507_Chr1A_0018624471	Yes	Functional	NBS-LRR	[TrturSVE1A02G00007170]	[]
SVE2LRR2507_Chr1A_0018717273	Yes	Functional	NBS-LRR	[TrturSVE1A02G00007250]	[]
SVE2LRR2507_Chr1A_0018907554	No	NsMCG	NBS-LRR	[]	[TrturSVE1A02G00007400]
SVE2LRR2507_Chr1A_0019423709	Yes	NsMCG	NBS-LRR	[]	[TrturSVE1A02G00007800]
SVE2LRR2507_Chr1A_0019526643	Yes	NsMCG	NBS-LRR	[]	[TrturSVE1A02G00007830]
SVE2LRR2507_Chr1A_0019552451	Yes	NsMCG	NBS-LRR	[]	[TrturSVE1A02G00007860]
SVE2LRR2507_Chr1A_0020176810	No	Functional	LRR-RLK	[TrturSVE1A02G00008040]	[]
SVE2LRR2507_Chr1A_0020186233	No	NsMCG	LRR-RLK	[TrturSVE1A02G00008060]	[]
SVE2LRR2507_Chr1A_0020241117	No	NsMCG	LRR-RLK	[TrturSVE1A02G00008100]	[]
SVE2LRR2507_Chr1A_0021058526	No	NsMCG	NBS-LRR	[]	[]
SVE2LRR2507_Chr1A_0021234533	Yes	NsMCG	NBS-LRR	[TrturSVE1A02G00008550]	[]
SVE2LRR2507_Chr1A_0024457779	No	NsMCG	NBS-LRR	[]	[TrturSVE1A02G00009740]
SVE2LRR2507_Chr1A_0024524364	No	NsMCG	LRR-RLP	[]	[TrturSVE1A02G00009760]
SVE2LRR2507_Chr1A_0025433764	No	NsMCG	LRR-RLK	[]	[TrturSVE1A02G00010070]
SVE2LRR2507_Chr1A_0025437013	No	NsMCG	LRR-RLK	[]	[TrturSVE1A02G00010070]
SVE2LRR2507_Chr1A_0026254207	No	NsMCG	NBS-LRR	[]	[]
SVE2LRR2507_Chr1A_0026266827	No	NsMCG	NBS-LRR	[]	[]
SVE2LRR2507_Chr1A_0026529817	No	NsMCG	NBS-LRR	[]	[]
SVE2LRR2507_Chr1A_0026549692	No	NsMCG	NBS-LRR	[]	[TrturSVE1A02G00010540]
SVE2LRR2507_Chr1A_0027418831	Yes	Functional	NBS-LRR	[TrturSVE1A02G00010950]	[]
SVE2LRR2507_Chr1A_0032027104	No	NsMCG	LRR-RLK	[]	[TrturSVE1A02G00012300]
SVE2LRR2507_Chr1A_0035034513	Yes	Functional	LRR-RLK	[]	[TrturSVE1A02G00013180]
SVE2LRR2507_Chr1A_0035067868	Yes	NsMCG	LRR-RLK	[]	[]
SVE2LRR2507_Chr1A_0035161278	No	NsMCG	LRR-RLP	[]	[]
SVE2LRR2507_Chr1A_0035257204	No	NsMCG	LRR-RLK	[]	[TrturSVE1A02G00013280]
SVE2LRR2507_Chr1A_0035282103	No	NsMCG	LRR-RLP	[]	[TrturSVE1A02G00013300]
SVE2LRR2507_Chr1A_0063405126	Yes	Functional	LRR-RLP	[TrturSVE1A02G00020180]	[]
SVE2LRR2507_Chr1A_0065389707	No	NsMCG	NBS-LRR	[TrturSVE1A02G00021040]	[TrturSVE1A02G00021010, TrturSVE1A02G00021030]
SVE2LRR2507_Chr1A_0092291519	No	NsMCG	LRR-RLP	[]	[]
SVE2LRR2507_Chr1A_0103926109	No	NsMCG	NBS-LRR	[]	[TrturSVE1A02G00028310]
SVE2LRR2507_Chr1A_0104073746	No	NsMCG	NBS-LRR	[]	[TrturSVE1A02G00028400, TrturSVE1A02G00028410]
SVE2LRR2507_Chr1A_0113971769	No	NsMCG	NBS-LRR	[TrturSVE1A02G00030280]	[]
SVE2LRR2507_Chr1A_0122768649	Yes	Functional	LRR-RLK	[TrturSVE1A02G00031800]	[]
SVE2LRR2507_Chr1A_0124401412	Yes	Functional	LRR-RLP	[TrturSVE1A02G00032200]	[]
SVE2LRR2507_Chr1A_0126632906	No	NsMCG	NBS-LRR	[]	[TrturSVE1A02G00032550]
SVE2LRR2507_Chr1A_0256893375	No	NsMCG	LRR-RLK	[]	[]
SVE2LRR2507_Chr1A_0263291051	No	NsMCG	LRR-RLK	[TrturSVE1A02G00048110]	[]
SVE2LRR2507_Chr1A_0263298627	No	NsMCG	LRR-RLP	[TrturSVE1A02G00048110]	[]
SVE2LRR2507_Chr1A_0263347293	No	Functional	LRR-RLK	[TrturSVE1A02G00048130]	[]
SVE2LRR2507_Chr1A_0263790462	Yes	Functional	LRR-RLK	[TrturSVE1A02G00048170]	[]
SVE2LRR2507_Chr1A_0263938353	Yes	Functional	LRR-RLP	[TrturSVE1A02G00048260]	[]
SVE2LRR2507_Chr1A_0268460173	No	Functional	NBS-LRR	[TrturSVE1A02G00048920]	[]
SVE2LRR2507_Chr1A_0304607876	No	Functional	LRR-RLK	[TrturSVE1A02G00054280]	[]
SVE2LRR2507_Chr1A_0305474863	No	NsMCG	NBS-LRR	[]	[TrturSVE1A02G00054510]
SVE2LRR2507_Chr1A_0309307128	No	NsMCG	LRR-RLK	[]	[TrturSVE1A02G00055260]
SVE2LRR2507_Chr1A_0309313858	No	NsMCG	LRR-RLP	[]	[TrturSVE1A02G00055260]
SVE2LRR2507_Chr1A_0407482382	No	NsMCG	LRR-RLP	[]	[TrturSVE1A02G00071190]
SVE2LRR2507_Chr1A_0407488930	No	NsMCG	LRR-RLK	[]	[TrturSVE1A02G00071200]
SVE2LRR2507_Chr1A_0432605015	Yes	Functional	LRR-RLK	[TrturSVE1A02G00074480]	[]
SVE2LRR2507_Chr1A_0435355625	No	NsMCG	NBS-LRR	[TrturSVE1A02G00074910]	[]
SVE2LRR2507_Chr1A_0441564011	Yes	Functional	LRR-RLP	[TrturSVE1A02G00075970]	[]
SVE2LRR2507_Chr1A_0457765732	Yes	Functional	NBS-LRR	[TrturSVE1A02G00079000]	[]
SVE2LRR2507_Chr1A_0457771298	Yes	Functional	LRR-RLK	[TrturSVE1A02G00079010]	[]
SVE2LRR2507_Chr1A_0467610452	Yes	Functional	NBS-LRR	[TrturSVE1A02G00080840]	[]
SVE2LRR2507_Chr1A_0496862971	No	Functional	LRR-RLK	[TrturSVE1A02G00087540]	[]
SVE2LRR2507_Chr1A_0501431228	No	NsMCG	LRR-RLK	[]	[]
SVE2LRR2507_Chr1A_0501432623	No	NsMCG	LRR-RLP	[]	[TrturSVE1A02G00088790]
SVE2LRR2507_Chr1A_0501433992	No	NsMCG	LRR-RLK	[]	[TrturSVE1A02G00088790]
SVE2LRR2507_Chr1A_0501731933	Yes	Functional	LRR-RLK	[TrturSVE1A02G00088830]	[]
SVE2LRR2507_Chr1A_0501990932	No	NsMCG	LRR-RLK	[TrturSVE1A02G00088980]	[]
SVE2LRR2507_Chr1A_0503213621	No	Functional	LRR-RLK	[TrturSVE1A02G00089300]	[]
SVE2LRR2507_Chr1A_0503768689	No	NsMCG	LRR-RLP	[]	[]
SVE2LRR2507_Chr1A_0505484395	No	Functional	LRR-RLP	[TrturSVE1A02G00090190]	[]
SVE2LRR2507_Chr1A_0505530373	No	NsMCG	LRR-RLP	[TrturSVE1A02G00090200]	[]
SVE2LRR2507_Chr1A_0505600459	No	Functional	LRR-RLP	[TrturSVE1A02G00090210]	[]
SVE2LRR2507_Chr1A_0505613239	Yes	Functional	LRR-RLP	[TrturSVE1A02G00090220]	[]
SVE2LRR2507_Chr1A_0506072073	No	NsMCG	NBS-LRR	[]	[TrturSVE1A02G00090380, TrturSVE1A02G00090390]
SVE2LRR2507_Chr1A_0506088945	Yes	Functional	NBS-LRR	[TrturSVE1A02G00090420]	[]
SVE2LRR2507_Chr1A_0506102312	Yes	NsMCG	NBS-LRR	[]	[TrturSVE1A02G00090440]
SVE2LRR2507_Chr1A_0513567372	No	NsMCG	LRR-RLK	[TrturSVE1A02G00092440]	[]
SVE2LRR2507_Chr1A_0514285422	No	NsMCG	LRR-RLP	[]	[TrturSVE1A02G00092850]
SVE2LRR2507_Chr1A_0514365581	Yes	Functional	LRR-RLK	[TrturSVE1A02G00092930]	[]
SVE2LRR2507_Chr1A_0518165705	No	NsMCG	NBS-LRR	[]	[TrturSVE1A02G00093910]
SVE2LRR2507_Chr1A_0519395624	No	NsMCG	NBS-LRR	[TrturSVE1A02G00094550]	[]
SVE2LRR2507_Chr1A_0531907451	Yes	Functional	LRR-RLK	[]	[TrturSVE1A02G00097860]
SVE2LRR2507_Chr1A_0534826221	Yes	NsMCG	NBS-LRR	[]	[TrturSVE1A02G00098430]
SVE2LRR2507_Chr1A_0535161334	No	NsMCG	LRR-RLK	[]	[TrturSVE1A02G00098470]
SVE2LRR2507_Chr1A_0536559186	Yes	Functional	LRR-RLK	[]	[TrturSVE1A02G00099120]
SVE2LRR2507_Chr1A_0537170495	No	NsMCG	LRR-RLK	[TrturSVE1A02G00099350]	[]
SVE2LRR2507_Chr1A_0537244896	No	NsMCG	LRR-RLK	[]	[]
SVE2LRR2507_Chr1A_0537337352	No	NsMCG	LRR-RLK	[]	[TrturSVE1A02G00099450]
SVE2LRR2507_Chr1A_0537435735	No	NsMCG	LRR-RLK	[TrturSVE1A02G00099470]	[]
SVE2LRR2507_Chr1A_0537442832	No	NsMCG	LRR-RLK	[]	[TrturSVE1A02G00099480]
SVE2LRR2507_Chr1A_0537451229	No	NsMCG	LRR-RLP	[]	[]
SVE2LRR2507_Chr1A_0537507780	No	NsMCG	LRR-RLK	[]	[TrturSVE1A02G00099490]
SVE2LRR2507_Chr1A_0537571510	No	NsMCG	LRR-RLK	[TrturSVE1A02G00099500]	[]
SVE2LRR2507_Chr1A_0537622549	No	NsMCG	LRR-RLK	[TrturSVE1A02G00099530]	[]
SVE2LRR2507_Chr1A_0537634437	No	NsMCG	LRR-RLK	[TrturSVE1A02G00099540]	[]
SVE2LRR2507_Chr1A_0537807664	No	Functional	LRR-RLK	[TrturSVE1A02G00099590]	[]
SVE2LRR2507_Chr1A_0537814271	No	NsMCG	LRR-RLK	[TrturSVE1A02G00099600]	[]
SVE2LRR2507_Chr1A_0537820134	No	Functional	LRR-RLK	[TrturSVE1A02G00099610]	[]
SVE2LRR2507_Chr1A_0537829461	No	NsMCG	LRR-RLK	[TrturSVE1A02G00099630]	[]
SVE2LRR2507_Chr1A_0537839133	No	NsMCG	LRR-RLK	[TrturSVE1A02G00099660]	[]
SVE2LRR2507_Chr1A_0537922444	Yes	NsMCG	LRR-RLK	[]	[TrturSVE1A02G00099720]
SVE2LRR2507_Chr1A_0537933527	No	NsMCG	LRR-RLK	[TrturSVE1A02G00099730]	[]
SVE2LRR2507_Chr1A_0549441918	Yes	Functional	NBS-LRR	[TrturSVE1A02G00104060]	[]
SVE2LRR2507_Chr1A_0552575952	No	NsMCG	LRR-RLK	[]	[TrturSVE1A02G00105040]
SVE2LRR2507_Chr1A_0553303366	No	NsMCG	NBS-LRR	[]	[TrturSVE1A02G00105220, TrturSVE1A02G00105230]
SVE2LRR2507_Chr1A_0557389493	No	NsMCG	NBS-LRR	[]	[]
SVE2LRR2507_Chr1A_0561474600	No	NsMCG	LRR-RLK	[]	[TrturSVE1A02G00108300]
SVE2LRR2507_Chr1A_0567434874	Yes	NsMCG	LRR-RLK	[TrturSVE1A02G00110820]	[]
SVE2LRR2507_Chr1A_0574837163	No	NsMCG	NBS-LRR	[]	[TrturSVE1A02G00114350]
SVE2LRR2507_Chr1A_0575148586	No	NsMCG	NBS-LRR	[]	[TrturSVE1A02G00114690]
SVE2LRR2507_Chr1A_0575320072	Yes	Functional	NBS-LRR	[]	[TrturSVE1A02G00114910]
SVE2LRR2507_Chr1A_0576125251	Yes	NsMCG	NBS-LRR	[]	[TrturSVE1A02G00115420]
SVE2LRR2507_Chr1A_0577321037	Yes	Functional	NBS-LRR	[TrturSVE1A02G00116000]	[]
SVE2LRR2507_Chr1A_0577572655	No	NsMCG	NBS-LRR	[]	[TrturSVE1A02G00116030]
SVE2LRR2507_Chr1A_0577714429	Yes	Functional	NBS-LRR	[TrturSVE1A02G00116160]	[]
SVE2LRR2507_Chr1A_0582748110	No	NsMCG	NBS-LRR	[TrturSVE1A02G00118600]	[]
SVE2LRR2507_Chr1A_0583410628	Yes	Functional	LRR-RLK	[TrturSVE1A02G00118960]	[]
SVE2LRR2507_Chr1A_0588398900	No	NsMCG	NBS-LRR	[]	[TrturSVE1A02G00120980]
SVE2LRR2507_Chr1A_0589278488	No	NsMCG	LRR-RLP	[]	[TrturSVE1A02G00121270]
SVE2LRR2507_Chr1A_0591055893	No	NsMCG	LRR-RLP	[]	[TrturSVE1A02G00122090]
SVE2LRR2507_Chr1A_0591063413	No	NsMCG	LRR-RLP	[]	[TrturSVE1A02G00122110]
SVE2LRR2507_Chr1A_0591346194	No	NsMCG	LRR-RLP	[]	[TrturSVE1A02G00122190]
SVE2LRR2507_Chr1A_0592818931	No	NsMCG	NBS-LRR	[]	[TrturSVE1A02G00122780]
SVE2LRR2507_Chr1A_0592956594	No	NsMCG	NBS-LRR	[]	[TrturSVE1A02G00122890]
SVE2LRR2507_Chr1A_0593097272	No	NsMCG	NBS-LRR	[]	[]
SVE2LRR2507_Chr1A_0593210620	No	NsMCG	NBS-LRR	[]	[]
SVE2LRR2507_Chr1A_0594175211	No	NsMCG	NBS-LRR	[]	[TrturSVE1A02G00123320, TrturSVE1A02G00123330]
SVE2LRR2507_Chr1A_0594191091	No	Functional	NBS-LRR	[TrturSVE1A02G00123340]	[]
SVE2LRR2507_Chr1A_0594204414	No	NsMCG	NBS-LRR	[]	[TrturSVE1A02G00123350]
SVE2LRR2507_Chr1A_0594321626	No	NsMCG	NBS-LRR	[TrturSVE1A02G00123430]	[]
SVE2LRR2507_Chr1A_0594529520	No	NsMCG	NBS-LRR	[]	[TrturSVE1A02G00123560]
SVE2LRR2507_Chr1A_0597120658	No	NsMCG	LRR-RLP	[TrturSVE1A02G00124610]	[]
SVE2LRR2507_Chr1A_0597126538	No	NsMCG	LRR-RLP	[TrturSVE1A02G00124620]	[]
SVE2LRR2507_Chr1A_0597185594	No	NsMCG	LRR-RLP	[]	[TrturSVE1A02G00124640]
SVE2LRR2507_Chr1A_0597205679	No	NsMCG	LRR-RLP	[]	[]
SVE2LRR2507_Chr1A_0597225353	No	NsMCG	LRR-RLP	[]	[TrturSVE1A02G00124670]
SVE2LRR2507_Chr1A_0597371631	No	NsMCG	LRR-RLP	[]	[TrturSVE1A02G00124730]
SVE2LRR2507_Chr1A_0600158022	Yes	Functional	LRR-RLK	[TrturSVE1A02G00125590]	[]
SVE2LRR2507_Chr1A_0600917208	Yes	NsMCG	LRR-RLP	[]	[]
SVE2LRR2507_Chr1B_0000178169	No	NsMCG	NBS-LRR	[]	[TrturSVE1B02G00126020]
SVE2LRR2507_Chr1B_0000459868	No	NsMCG	NBS-LRR	[]	[TrturSVE1B02G00126040, TrturSVE1B02G00126050]
SVE2LRR2507_Chr1B_0000703048	No	NsMCG	NBS-LRR	[]	[TrturSVE1B02G00126110, TrturSVE1B02G00126130]
SVE2LRR2507_Chr1B_0000708153	No	NsMCG	NBS-LRR	[]	[TrturSVE1B02G00126140]
SVE2LRR2507_Chr1B_0000713149	No	NsMCG	NBS-LRR	[]	[TrturSVE1B02G00126150]
SVE2LRR2507_Chr1B_0000871851	Yes	Functional	NBS-LRR	[TrturSVE1B02G00126200]	[]
SVE2LRR2507_Chr1B_0000891370	No	NsMCG	NBS-LRR	[]	[TrturSVE1B02G00126210, TrturSVE1B02G00126220]
SVE2LRR2507_Chr1B_0001977686	No	NsMCG	NBS-LRR	[TrturSVE1B02G00126870]	[]
SVE2LRR2507_Chr1B_0002005121	No	NsMCG	NBS-LRR	[]	[TrturSVE1B02G00126890, TrturSVE1B02G00126900]
SVE2LRR2507_Chr1B_0002035657	No	NsMCG	NBS-LRR	[]	[TrturSVE1B02G00126910, TrturSVE1B02G00126920]
SVE2LRR2507_Chr1B_0002044689	No	NsMCG	NBS-LRR	[]	[TrturSVE1B02G00126930]
SVE2LRR2507_Chr1B_0002078575	Yes	Functional	NBS-LRR	[TrturSVE1B02G00126940]	[]
SVE2LRR2507_Chr1B_0002121529	No	NsMCG	NBS-LRR	[]	[TrturSVE1B02G00126950, TrturSVE1B02G00126960]
SVE2LRR2507_Chr1B_0002233999	No	NsMCG	NBS-LRR	[]	[]
SVE2LRR2507_Chr1B_0002254379	No	NsMCG	NBS-LRR	[]	[TrturSVE1B02G00127010]
SVE2LRR2507_Chr1B_0002259839	No	NsMCG	NBS-LRR	[]	[TrturSVE1B02G00127020, TrturSVE1B02G00127030]
SVE2LRR2507_Chr1B_0002867812	No	NsMCG	NBS-LRR	[]	[TrturSVE1B02G00127330]
SVE2LRR2507_Chr1B_0003029623	Yes	Functional	LRR-RLK	[TrturSVE1B02G00127390]	[]
SVE2LRR2507_Chr1B_0003280053	Yes	Functional	LRR-RLP	[TrturSVE1B02G00127460]	[]
SVE2LRR2507_Chr1B_0003289666	Yes	NsMCG	LRR-RLK	[]	[TrturSVE1B02G00127470]
SVE2LRR2507_Chr1B_0004058284	No	NsMCG	NBS-LRR	[]	[TrturSVE1B02G00127770]
SVE2LRR2507_Chr1B_0004071740	No	NsMCG	LRR-RLK	[TrturSVE1B02G00127800]	[TrturSVE1B02G00127790]
SVE2LRR2507_Chr1B_0004080522	Yes	Functional	LRR-RLK	[TrturSVE1B02G00127820]	[]
SVE2LRR2507_Chr1B_0004093756	Yes	Functional	LRR-RLK	[TrturSVE1B02G00127850]	[]
SVE2LRR2507_Chr1B_0004107269	No	NsMCG	LRR-RLP	[]	[]
SVE2LRR2507_Chr1B_0004181617	No	NsMCG	NBS-LRR	[]	[TrturSVE1B02G00127920]
SVE2LRR2507_Chr1B_0004222282	Yes	NsMCG	LRR-RLK	[TrturSVE1B02G00127950]	[]
SVE2LRR2507_Chr1B_0004241356	Yes	NsMCG	LRR-RLK	[]	[TrturSVE1B02G00127980]
SVE2LRR2507_Chr1B_0004276968	Yes	Functional	LRR-RLK	[TrturSVE1B02G00128010]	[]
SVE2LRR2507_Chr1B_0004629992	Yes	Functional	LRR-RLK	[TrturSVE1B02G00128120]	[]
SVE2LRR2507_Chr1B_0004698067	Yes	NsMCG	LRR-RLK	[]	[TrturSVE1B02G00128160]
SVE2LRR2507_Chr1B_0004710464	Yes	NsMCG	LRR-RLK	[TrturSVE1B02G00128180]	[]
SVE2LRR2507_Chr1B_0004720597	No	NsMCG	NBS-LRR	[]	[TrturSVE1B02G00128200]
SVE2LRR2507_Chr1B_0004735368	No	Functional	LRR-RLP	[]	[TrturSVE1B02G00128210]
SVE2LRR2507_Chr1B_0005304047	No	NsMCG	NBS-LRR	[]	[TrturSVE1B02G00128590]
SVE2LRR2507_Chr1B_0005347768	No	NsMCG	NBS-LRR	[]	[]
SVE2LRR2507_Chr1B_0005374270	No	NsMCG	NBS-LRR	[]	[TrturSVE1B02G00128700, TrturSVE1B02G00128710]
SVE2LRR2507_Chr1B_0005507276	Yes	NsMCG	NBS-LRR	[]	[TrturSVE1B02G00128770]
SVE2LRR2507_Chr1B_0005516032	No	NsMCG	NBS-LRR	[]	[TrturSVE1B02G00128780]
SVE2LRR2507_Chr1B_0006037397	No	NsMCG	NBS-LRR	[TrturSVE1B02G00128900]	[]
SVE2LRR2507_Chr1B_0006088663	No	NsMCG	NBS-LRR	[]	[TrturSVE1B02G00128910]
SVE2LRR2507_Chr1B_0006156608	No	NsMCG	NBS-LRR	[]	[TrturSVE1B02G00128920]
SVE2LRR2507_Chr1B_0006272278	Yes	NsMCG	NBS-LRR	[TrturSVE1B02G00128960]	[]
SVE2LRR2507_Chr1B_0006669522	Yes	NsMCG	NBS-LRR	[]	[TrturSVE1B02G00129170]
SVE2LRR2507_Chr1B_0007059025	No	NsMCG	NBS-LRR	[]	[TrturSVE1B02G00129280, TrturSVE1B02G00129290]
SVE2LRR2507_Chr1B_0007246263	No	NsMCG	NBS-LRR	[]	[TrturSVE1B02G00129330]
SVE2LRR2507_Chr1B_0007253710	No	NsMCG	NBS-LRR	[TrturSVE1B02G00129340]	[]
SVE2LRR2507_Chr1B_0007277319	No	NsMCG	NBS-LRR	[]	[TrturSVE1B02G00129350]
SVE2LRR2507_Chr1B_0007305896	No	NsMCG	NBS-LRR	[]	[TrturSVE1B02G00129380]
SVE2LRR2507_Chr1B_0007417045	Yes	NsMCG	NBS-LRR	[]	[TrturSVE1B02G00129440]
SVE2LRR2507_Chr1B_0007521310	Yes	NsMCG	NBS-LRR	[]	[TrturSVE1B02G00129500]
SVE2LRR2507_Chr1B_0007621890	Yes	Functional	NBS-LRR	[TrturSVE1B02G00129540]	[]
SVE2LRR2507_Chr1B_0007647143	Yes	NsMCG	NBS-LRR	[]	[TrturSVE1B02G00129580]
SVE2LRR2507_Chr1B_0007886337	No	NsMCG	NBS-LRR	[]	[TrturSVE1B02G00129700]
SVE2LRR2507_Chr1B_0007963501	Yes	Functional	NBS-LRR	[TrturSVE1B02G00129730]	[]
SVE2LRR2507_Chr1B_0008357039	Yes	Functional	NBS-LRR	[]	[TrturSVE1B02G00129960]
SVE2LRR2507_Chr1B_0008371223	No	NsMCG	NBS-LRR	[]	[TrturSVE1B02G00129970]
SVE2LRR2507_Chr1B_0009044980	No	NsMCG	NBS-LRR	[]	[TrturSVE1B02G00130310, TrturSVE1B02G00130320]
SVE2LRR2507_Chr1B_0009661731	No	NsMCG	NBS-LRR	[]	[TrturSVE1B02G00130520, TrturSVE1B02G00130530]
SVE2LRR2507_Chr1B_0009804734	Yes	Functional	NBS-LRR	[]	[TrturSVE1B02G00130610]
SVE2LRR2507_Chr1B_0009811913	Yes	Functional	NBS-LRR	[TrturSVE1B02G00130620]	[]
SVE2LRR2507_Chr1B_0009909913	No	NsMCG	NBS-LRR	[]	[TrturSVE1B02G00130660, TrturSVE1B02G00130670]
SVE2LRR2507_Chr1B_0009922116	Yes	NsMCG	NBS-LRR	[]	[TrturSVE1B02G00130680]
SVE2LRR2507_Chr1B_0010086462	Yes	NsMCG	NBS-LRR	[]	[TrturSVE1B02G00130740]
SVE2LRR2507_Chr1B_0010144448	Yes	Functional	NBS-LRR	[TrturSVE1B02G00130760]	[]
SVE2LRR2507_Chr1B_0010213138	No	NsMCG	NBS-LRR	[]	[]
SVE2LRR2507_Chr1B_0010250953	Yes	NsMCG	NBS-LRR	[]	[TrturSVE1B02G00130810]
SVE2LRR2507_Chr1B_0010262261	No	NsMCG	NBS-LRR	[]	[TrturSVE1B02G00130830]
SVE2LRR2507_Chr1B_0010453586	Yes	Functional	NBS-LRR	[TrturSVE1B02G00130990]	[]
SVE2LRR2507_Chr1B_0010474159	Yes	Functional	NBS-LRR	[TrturSVE1B02G00131000]	[]
SVE2LRR2507_Chr1B_0010516336	Yes	NsMCG	NBS-LRR	[]	[TrturSVE1B02G00131070]
SVE2LRR2507_Chr1B_0010531797	Yes	Functional	NBS-LRR	[TrturSVE1B02G00131080]	[]
SVE2LRR2507_Chr1B_0010648741	Yes	NsMCG	NBS-LRR	[]	[TrturSVE1B02G00131150]
SVE2LRR2507_Chr1B_0010993468	No	NsMCG	NBS-LRR	[]	[]
SVE2LRR2507_Chr1B_0011004194	No	NsMCG	NBS-LRR	[]	[TrturSVE1B02G00131320, TrturSVE1B02G00131330]
SVE2LRR2507_Chr1B_0011055726	Yes	NsMCG	NBS-LRR	[]	[TrturSVE1B02G00131350]
SVE2LRR2507_Chr1B_0011295844	No	NsMCG	NBS-LRR	[]	[]
SVE2LRR2507_Chr1B_0012667347	No	NsMCG	NBS-LRR	[]	[TrturSVE1B02G00131780]
SVE2LRR2507_Chr1B_0012680808	No	NsMCG	NBS-LRR	[]	[TrturSVE1B02G00131790]
SVE2LRR2507_Chr1B_0012877068	No	NsMCG	NBS-LRR	[]	[TrturSVE1B02G00131870]
SVE2LRR2507_Chr1B_0013039258	Yes	Functional	NBS-LRR	[TrturSVE1B02G00131980]	[]
SVE2LRR2507_Chr1B_0013162055	No	NsMCG	NBS-LRR	[]	[TrturSVE1B02G00132110, TrturSVE1B02G00132120, TrturSVE1B02G00132130]
SVE2LRR2507_Chr1B_0013194017	Yes	Functional	NBS-LRR	[TrturSVE1B02G00132160]	[]
SVE2LRR2507_Chr1B_0013203486	No	NsMCG	NBS-LRR	[]	[]
SVE2LRR2507_Chr1B_0013275698	No	NsMCG	NBS-LRR	[]	[TrturSVE1B02G00132170, TrturSVE1B02G00132180]
SVE2LRR2507_Chr1B_0013682562	No	NsMCG	NBS-LRR	[TrturSVE1B02G00132530]	[]
SVE2LRR2507_Chr1B_0015135006	No	NsMCG	NBS-LRR	[]	[TrturSVE1B02G00133110, TrturSVE1B02G00133120]
SVE2LRR2507_Chr1B_0015542280	Yes	NsMCG	NBS-LRR	[]	[TrturSVE1B02G00133310]
SVE2LRR2507_Chr1B_0016296820	Yes	NsMCG	NBS-LRR	[]	[TrturSVE1B02G00133710]
SVE2LRR2507_Chr1B_0017036997	Yes	Functional	NBS-LRR	[TrturSVE1B02G00134130]	[]
SVE2LRR2507_Chr1B_0017048779	Yes	NsMCG	NBS-LRR	[]	[TrturSVE1B02G00134140]
SVE2LRR2507_Chr1B_0017064349	No	NsMCG	NBS-LRR	[]	[TrturSVE1B02G00134150, TrturSVE1B02G00134160]
SVE2LRR2507_Chr1B_0017259535	Yes	Functional	NBS-LRR	[TrturSVE1B02G00134370]	[]
SVE2LRR2507_Chr1B_0017269668	Yes	Functional	NBS-LRR	[TrturSVE1B02G00134380]	[]
SVE2LRR2507_Chr1B_0017308895	No	NsMCG	NBS-LRR	[]	[TrturSVE1B02G00134420, TrturSVE1B02G00134430]
SVE2LRR2507_Chr1B_0017368117	No	NsMCG	NBS-LRR	[]	[]
SVE2LRR2507_Chr1B_0017380106	No	NsMCG	NBS-LRR	[]	[]
SVE2LRR2507_Chr1B_0017738987	Yes	Functional	NBS-LRR	[]	[TrturSVE1B02G00134760]
SVE2LRR2507_Chr1B_0017828027	No	NsMCG	NBS-LRR	[]	[TrturSVE1B02G00134800]
SVE2LRR2507_Chr1B_0017842477	Yes	Functional	NBS-LRR	[TrturSVE1B02G00134830]	[]
SVE2LRR2507_Chr1B_0018969797	No	NsMCG	LRR-RLK	[]	[TrturSVE1B02G00135390]
SVE2LRR2507_Chr1B_0018978498	Yes	Functional	LRR-RLK	[TrturSVE1B02G00135400]	[]
SVE2LRR2507_Chr1B_0019621206	Yes	NsMCG	LRR-RLK	[TrturSVE1B02G00135620]	[]
SVE2LRR2507_Chr1B_0019629392	No	NsMCG	LRR-RLK	[]	[TrturSVE1B02G00135630]
SVE2LRR2507_Chr1B_0019864702	No	NsMCG	LRR-RLK	[]	[TrturSVE1B02G00135750]
SVE2LRR2507_Chr1B_0021907224	No	Functional	NBS-LRR	[TrturSVE1B02G00136510]	[]
SVE2LRR2507_Chr1B_0022013387	No	NsMCG	NBS-LRR	[]	[TrturSVE1B02G00136610]
SVE2LRR2507_Chr1B_0022151784	No	NsMCG	NBS-LRR	[]	[TrturSVE1B02G00136720]
SVE2LRR2507_Chr1B_0022184715	No	NsMCG	NBS-LRR	[]	[TrturSVE1B02G00136760]
SVE2LRR2507_Chr1B_0022285142	No	NsMCG	NBS-LRR	[]	[]
SVE2LRR2507_Chr1B_0022326332	No	NsMCG	NBS-LRR	[]	[TrturSVE1B02G00136860]
SVE2LRR2507_Chr1B_0024639559	No	NsMCG	NBS-LRR	[TrturSVE1B02G00137340]	[]
SVE2LRR2507_Chr1B_0024857793	Yes	Functional	NBS-LRR	[TrturSVE1B02G00137370]	[]
SVE2LRR2507_Chr1B_0027293958	Yes	Functional	NBS-LRR	[TrturSVE1B02G00138230]	[]
SVE2LRR2507_Chr1B_0027345114	No	NsMCG	NBS-LRR	[]	[]
SVE2LRR2507_Chr1B_0027409786	No	NsMCG	NBS-LRR	[]	[TrturSVE1B02G00138270]
SVE2LRR2507_Chr1B_0027421380	Yes	Functional	NBS-LRR	[TrturSVE1B02G00138280]	[]
SVE2LRR2507_Chr1B_0027671145	No	NsMCG	NBS-LRR	[]	[TrturSVE1B02G00138310]
SVE2LRR2507_Chr1B_0027761396	No	NsMCG	NBS-LRR	[]	[TrturSVE1B02G00138340, TrturSVE1B02G00138350]
SVE2LRR2507_Chr1B_0027828674	No	NsMCG	NBS-LRR	[]	[TrturSVE1B02G00138360, TrturSVE1B02G00138370]
SVE2LRR2507_Chr1B_0027855025	No	NsMCG	NBS-LRR	[]	[TrturSVE1B02G00138380]
SVE2LRR2507_Chr1B_0028357301	Yes	Functional	NBS-LRR	[TrturSVE1B02G00138560]	[]
SVE2LRR2507_Chr1B_0028427699	No	NsMCG	NBS-LRR	[]	[TrturSVE1B02G00138600]
SVE2LRR2507_Chr1B_0030918688	No	NsMCG	NBS-LRR	[]	[TrturSVE1B02G00139640]
SVE2LRR2507_Chr1B_0031705839	Yes	Functional	NBS-LRR	[TrturSVE1B02G00139880]	[]
SVE2LRR2507_Chr1B_0031780498	Yes	NsMCG	NBS-LRR	[]	[TrturSVE1B02G00139900]
SVE2LRR2507_Chr1B_0031986339	Yes	NsMCG	NBS-LRR	[]	[TrturSVE1B02G00139930]
SVE2LRR2507_Chr1B_0032604743	No	NsMCG	NBS-LRR	[]	[]
SVE2LRR2507_Chr1B_0032627879	No	NsMCG	NBS-LRR	[]	[]
SVE2LRR2507_Chr1B_0032651021	No	NsMCG	NBS-LRR	[]	[]
SVE2LRR2507_Chr1B_0032674163	No	NsMCG	NBS-LRR	[]	[]
SVE2LRR2507_Chr1B_0032697302	No	NsMCG	NBS-LRR	[]	[]
SVE2LRR2507_Chr1B_0032738947	No	NsMCG	NBS-LRR	[]	[]
SVE2LRR2507_Chr1B_0032762080	No	NsMCG	NBS-LRR	[]	[]
SVE2LRR2507_Chr1B_0032785232	No	NsMCG	NBS-LRR	[]	[]
SVE2LRR2507_Chr1B_0032808379	No	NsMCG	NBS-LRR	[]	[]
SVE2LRR2507_Chr1B_0032831517	No	NsMCG	NBS-LRR	[]	[]
SVE2LRR2507_Chr1B_0047864713	No	NsMCG	LRR-RLP	[]	[]
SVE2LRR2507_Chr1B_0050444401	Yes	Functional	LRR-RLK	[TrturSVE1B02G00145620]	[]
SVE2LRR2507_Chr1B_0050486179	No	NsMCG	LRR-RLP	[]	[TrturSVE1B02G00145670]
SVE2LRR2507_Chr1B_0050665524	No	NsMCG	LRR-RLK	[]	[TrturSVE1B02G00145740]
SVE2LRR2507_Chr1B_0050705784	No	NsMCG	LRR-RLK	[]	[TrturSVE1B02G00145750]
SVE2LRR2507_Chr1B_0050723242	No	NsMCG	LRR-RLP	[]	[TrturSVE1B02G00145760]
SVE2LRR2507_Chr1B_0050755804	Yes	NsMCG	LRR-RLK	[]	[TrturSVE1B02G00145830]
SVE2LRR2507_Chr1B_0050805571	No	NsMCG	LRR-RLK	[]	[]
SVE2LRR2507_Chr1B_0051120232	No	NsMCG	LRR-RLK	[]	[]
SVE2LRR2507_Chr1B_0051220137	No	NsMCG	LRR-RLK	[]	[TrturSVE1B02G00146010]
SVE2LRR2507_Chr1B_0051322449	Yes	NsMCG	LRR-RLK	[]	[TrturSVE1B02G00146060]
SVE2LRR2507_Chr1B_0051343671	No	NsMCG	LRR-RLK	[]	[TrturSVE1B02G00146080, TrturSVE1B02G00146090]
SVE2LRR2507_Chr1B_0060757379	No	NsMCG	NBS-LRR	[TrturSVE1B02G00149180]	[]
SVE2LRR2507_Chr1B_0062499727	Yes	NsMCG	LRR-RLP	[]	[TrturSVE1B02G00149670]
SVE2LRR2507_Chr1B_0065892680	Yes	Functional	NBS-LRR	[]	[TrturSVE1B02G00150720]
SVE2LRR2507_Chr1B_0066018251	Yes	NsMCG	NBS-LRR	[]	[TrturSVE1B02G00150760]
SVE2LRR2507_Chr1B_0066216510	Yes	NsMCG	NBS-LRR	[]	[TrturSVE1B02G00150790, TrturSVE1B02G00150800]
SVE2LRR2507_Chr1B_0066419290	Yes	NsMCG	NBS-LRR	[]	[TrturSVE1B02G00150850]
SVE2LRR2507_Chr1B_0097325247	No	NsMCG	LRR-RLP	[]	[TrturSVE1B02G00155530]
SVE2LRR2507_Chr1B_0107542632	No	NsMCG	NBS-LRR	[]	[TrturSVE1B02G00157130]
SVE2LRR2507_Chr1B_0128507532	No	NsMCG	NBS-LRR	[TrturSVE1B02G00161650]	[]
SVE2LRR2507_Chr1B_0131672028	No	NsMCG	NBS-LRR	[]	[TrturSVE1B02G00162460]
SVE2LRR2507_Chr1B_0131988459	Yes	Functional	NBS-LRR	[TrturSVE1B02G00162510]	[]
SVE2LRR2507_Chr1B_0134710455	No	NsMCG	LRR-RLP	[]	[TrturSVE1B02G00163080]
SVE2LRR2507_Chr1B_0140906159	Yes	NsMCG	NBS-LRR	[]	[TrturSVE1B02G00164750, TrturSVE1B02G00164760]
SVE2LRR2507_Chr1B_0171249986	Yes	Functional	LRR-RLK	[TrturSVE1B02G00169840]	[]
SVE2LRR2507_Chr1B_0172731356	Yes	Functional	LRR-RLP	[TrturSVE1B02G00170050]	[TrturSVE1B02G00170040]
SVE2LRR2507_Chr1B_0227709409	Yes	NsMCG	LRR-RLK	[]	[TrturSVE1B02G00177120]
SVE2LRR2507_Chr1B_0309197558	Yes	Functional	LRR-RLK	[TrturSVE1B02G00187300]	[]
SVE2LRR2507_Chr1B_0309278871	No	NsMCG	LRR-RLK	[]	[TrturSVE1B02G00187350]
SVE2LRR2507_Chr1B_0309593985	Yes	Functional	LRR-RLK	[TrturSVE1B02G00187380]	[]
SVE2LRR2507_Chr1B_0309650487	Yes	Functional	LRR-RLP	[TrturSVE1B02G00187450]	[]
SVE2LRR2507_Chr1B_0314040650	Yes	NsMCG	NBS-LRR	[]	[TrturSVE1B02G00188090, TrturSVE1B02G00188110]
SVE2LRR2507_Chr1B_0338522556	Yes	Functional	LRR-RLK	[TrturSVE1B02G00192280]	[]
SVE2LRR2507_Chr1B_0339274308	Yes	Functional	NBS-LRR	[]	[TrturSVE1B02G00192410]
SVE2LRR2507_Chr1B_0343857929	Yes	Functional	LRR-RLK	[TrturSVE1B02G00193400]	[]
SVE2LRR2507_Chr1B_0373431256	Yes	NsMCG	LRR-RLK	[]	[]
SVE2LRR2507_Chr1B_0446096798	Yes	NsMCG	LRR-RLK	[]	[TrturSVE1B02G00210430]
SVE2LRR2507_Chr1B_0457731804	Yes	Functional	LRR-RLK	[TrturSVE1B02G00212630]	[]
SVE2LRR2507_Chr1B_0465252772	No	Functional	LRR-RLP	[TrturSVE1B02G00214110]	[]
SVE2LRR2507_Chr1B_0473479296	Yes	Functional	NBS-LRR	[TrturSVE1B02G00215320]	[]
SVE2LRR2507_Chr1B_0473486378	Yes	Functional	NBS-LRR	[TrturSVE1B02G00215330]	[]
SVE2LRR2507_Chr1B_0486866523	Yes	Functional	NBS-LRR	[TrturSVE1B02G00217400]	[]
SVE2LRR2507_Chr1B_0486871268	Yes	Functional	LRR-RLK	[TrturSVE1B02G00217410]	[]
SVE2LRR2507_Chr1B_0499195544	No	NsMCG	NBS-LRR	[]	[TrturSVE1B02G00219430, TrturSVE1B02G00219440]
SVE2LRR2507_Chr1B_0499203326	No	NsMCG	NBS-LRR	[]	[TrturSVE1B02G00219450]
SVE2LRR2507_Chr1B_0540517212	Yes	Functional	LRR-RLK	[TrturSVE1B02G00227500]	[]
SVE2LRR2507_Chr1B_0548485932	Yes	NsMCG	LRR-RLK	[]	[TrturSVE1B02G00229230]
SVE2LRR2507_Chr1B_0548726277	Yes	Functional	LRR-RLK	[TrturSVE1B02G00229250]	[]
SVE2LRR2507_Chr1B_0550161035	No	NsMCG	LRR-RLK	[TrturSVE1B02G00229540]	[]
SVE2LRR2507_Chr1B_0552539819	No	Functional	LRR-RLK	[TrturSVE1B02G00229970]	[]
SVE2LRR2507_Chr1B_0556566134	No	Functional	LRR-RLP	[TrturSVE1B02G00231070]	[]
SVE2LRR2507_Chr1B_0557724606	Yes	NsMCG	NBS-LRR	[]	[TrturSVE1B02G00231300]
SVE2LRR2507_Chr1B_0557886730	Yes	NsMCG	NBS-LRR	[]	[TrturSVE1B02G00231320]
SVE2LRR2507_Chr1B_0569460060	Yes	Functional	LRR-RLK	[TrturSVE1B02G00234510]	[]
SVE2LRR2507_Chr1B_0575290253	Yes	Functional	NBS-LRR	[TrturSVE1B02G00235740]	[]
SVE2LRR2507_Chr1B_0577524884	Yes	Functional	NBS-LRR	[TrturSVE1B02G00236510]	[]
SVE2LRR2507_Chr1B_0587511444	No	NsMCG	LRR-RLK	[TrturSVE1B02G00239340]	[]
SVE2LRR2507_Chr1B_0587906443	No	NsMCG	LRR-RLK	[]	[TrturSVE1B02G00239430]
SVE2LRR2507_Chr1B_0590927618	No	NsMCG	LRR-RLK	[]	[TrturSVE1B02G00240080]
SVE2LRR2507_Chr1B_0592792784	Yes	Functional	NBS-LRR	[TrturSVE1B02G00240560]	[]
SVE2LRR2507_Chr1B_0595421323	No	NsMCG	LRR-RLK	[]	[TrturSVE1B02G00241050, TrturSVE1B02G00241060]
SVE2LRR2507_Chr1B_0597622504	Yes	Functional	NBS-LRR	[TrturSVE1B02G00241520]	[]
SVE2LRR2507_Chr1B_0597643430	Yes	Functional	NBS-LRR	[TrturSVE1B02G00241530]	[]
SVE2LRR2507_Chr1B_0597655058	No	NsMCG	NBS-LRR	[]	[TrturSVE1B02G00241540]
SVE2LRR2507_Chr1B_0600419121	Yes	Functional	LRR-RLK	[TrturSVE1B02G00242490]	[]
SVE2LRR2507_Chr1B_0602279515	No	NsMCG	LRR-RLK	[]	[]
SVE2LRR2507_Chr1B_0602829548	No	NsMCG	LRR-RLK	[]	[TrturSVE1B02G00243210, TrturSVE1B02G00243220]
SVE2LRR2507_Chr1B_0602968835	No	NsMCG	LRR-RLK	[]	[TrturSVE1B02G00243280, TrturSVE1B02G00243290]
SVE2LRR2507_Chr1B_0603091028	No	NsMCG	LRR-RLK	[]	[TrturSVE1B02G00243350]
SVE2LRR2507_Chr1B_0603157666	No	NsMCG	LRR-RLK	[TrturSVE1B02G00243370]	[]
SVE2LRR2507_Chr1B_0603165109	No	Functional	LRR-RLK	[TrturSVE1B02G00243380]	[]
SVE2LRR2507_Chr1B_0603175004	No	NsMCG	LRR-RLK	[]	[TrturSVE1B02G00243410]
SVE2LRR2507_Chr1B_0603262167	Yes	NsMCG	LRR-RLK	[TrturSVE1B02G00243430]	[]
SVE2LRR2507_Chr1B_0603349062	No	NsMCG	LRR-RLK	[]	[TrturSVE1B02G00243490]
SVE2LRR2507_Chr1B_0603633829	No	Functional	LRR-RLK	[TrturSVE1B02G00243580]	[]
SVE2LRR2507_Chr1B_0603641243	No	NsMCG	LRR-RLK	[]	[TrturSVE1B02G00243590]
SVE2LRR2507_Chr1B_0603651304	No	NsMCG	LRR-RLK	[]	[TrturSVE1B02G00243600, TrturSVE1B02G00243610]
SVE2LRR2507_Chr1B_0603681717	No	NsMCG	LRR-RLK	[TrturSVE1B02G00243640]	[]
SVE2LRR2507_Chr1B_0603789639	No	NsMCG	LRR-RLK	[TrturSVE1B02G00243660]	[]
SVE2LRR2507_Chr1B_0603945518	No	NsMCG	LRR-RLK	[]	[TrturSVE1B02G00243730]
SVE2LRR2507_Chr1B_0604076051	No	NsMCG	LRR-RLK	[]	[TrturSVE1B02G00243740]
SVE2LRR2507_Chr1B_0604376814	No	NsMCG	NBS-LRR	[]	[TrturSVE1B02G00243820]
SVE2LRR2507_Chr1B_0612970921	Yes	Functional	NBS-LRR	[TrturSVE1B02G00245810]	[]
SVE2LRR2507_Chr1B_0624986867	Yes	Functional	NBS-LRR	[TrturSVE1B02G00248990]	[]
SVE2LRR2507_Chr1B_0629606636	No	NsMCG	LRR-RLP	[]	[TrturSVE1B02G00250040]
SVE2LRR2507_Chr1B_0630016178	Yes	NsMCG	NBS-LRR	[]	[TrturSVE1B02G00250190]
SVE2LRR2507_Chr1B_0637968577	No	NsMCG	LRR-RLP	[]	[TrturSVE1B02G00252200]
SVE2LRR2507_Chr1B_0637976128	No	NsMCG	LRR-RLP	[]	[TrturSVE1B02G00252200]
SVE2LRR2507_Chr1B_0637979907	No	NsMCG	LRR-RLP	[]	[TrturSVE1B02G00252200, TrturSVE1B02G00252210]
SVE2LRR2507_Chr1B_0637986626	No	NsMCG	LRR-RLP	[]	[TrturSVE1B02G00252210]
SVE2LRR2507_Chr1B_0638110016	No	NsMCG	LRR-RLK	[]	[TrturSVE1B02G00252270]
SVE2LRR2507_Chr1B_0638305477	No	NsMCG	LRR-RLK	[]	[TrturSVE1B02G00252330]
SVE2LRR2507_Chr1B_0638357423	No	NsMCG	LRR-RLK	[TrturSVE1B02G00252340]	[]
SVE2LRR2507_Chr1B_0641418103	Yes	Functional	NBS-LRR	[TrturSVE1B02G00253620]	[]
SVE2LRR2507_Chr1B_0641828036	Yes	NsMCG	NBS-LRR	[]	[TrturSVE1B02G00253760]
SVE2LRR2507_Chr1B_0641851724	Yes	Functional	NBS-LRR	[TrturSVE1B02G00253770]	[]
SVE2LRR2507_Chr1B_0641879479	Yes	NsMCG	NBS-LRR	[]	[TrturSVE1B02G00253790]
SVE2LRR2507_Chr1B_0644366629	No	NsMCG	NBS-LRR	[]	[TrturSVE1B02G00254510]
SVE2LRR2507_Chr1B_0645433326	No	NsMCG	NBS-LRR	[]	[TrturSVE1B02G00255040, TrturSVE1B02G00255050]
SVE2LRR2507_Chr1B_0646857264	Yes	NsMCG	LRR-RLP	[TrturSVE1B02G00255540]	[]
SVE2LRR2507_Chr1B_0646883759	No	NsMCG	LRR-RLP	[]	[]
SVE2LRR2507_Chr1B_0646995517	Yes	Functional	NBS-LRR	[TrturSVE1B02G00255630]	[]
SVE2LRR2507_Chr1B_0647026106	Yes	Functional	NBS-LRR	[TrturSVE1B02G00255650]	[]
SVE2LRR2507_Chr1B_0647986320	Yes	Functional	NBS-LRR	[TrturSVE1B02G00255920]	[]
SVE2LRR2507_Chr1B_0648060799	Yes	Functional	NBS-LRR	[TrturSVE1B02G00255960]	[]
SVE2LRR2507_Chr1B_0649067376	No	NsMCG	NBS-LRR	[]	[TrturSVE1B02G00256340]
SVE2LRR2507_Chr1B_0649564719	No	NsMCG	NBS-LRR	[]	[TrturSVE1B02G00256640]
SVE2LRR2507_Chr1B_0649652751	Yes	Functional	NBS-LRR	[]	[TrturSVE1B02G00256680]
SVE2LRR2507_Chr1B_0649659482	No	NsMCG	NBS-LRR	[TrturSVE1B02G00256690]	[]
SVE2LRR2507_Chr1B_0650171034	No	NsMCG	NBS-LRR	[]	[TrturSVE1B02G00256910]
SVE2LRR2507_Chr1B_0650176335	No	NsMCG	NBS-LRR	[]	[TrturSVE1B02G00256920]
SVE2LRR2507_Chr1B_0657189327	No	Functional	NBS-LRR	[TrturSVE1B02G00260040]	[]
SVE2LRR2507_Chr1B_0657700120	Yes	NsMCG	NBS-LRR	[]	[TrturSVE1B02G00260260]
SVE2LRR2507_Chr1B_0657772617	Yes	Functional	NBS-LRR	[]	[TrturSVE1B02G00260290]
SVE2LRR2507_Chr1B_0658794396	Yes	NsMCG	NBS-LRR	[TrturSVE1B02G00260820]	[]
SVE2LRR2507_Chr1B_0658882810	No	NsMCG	NBS-LRR	[]	[TrturSVE1B02G00260850]
SVE2LRR2507_Chr1B_0659721882	No	NsMCG	LRR-RLK	[]	[TrturSVE1B02G00261360, TrturSVE1B02G00261380]
SVE2LRR2507_Chr1B_0673028983	No	NsMCG	NBS-LRR	[]	[TrturSVE1B02G00265510]
SVE2LRR2507_Chr1B_0675496038	No	NsMCG	LRR-RLP	[]	[TrturSVE1B02G00266770]
SVE2LRR2507_Chr1B_0675501032	No	NsMCG	NBS-LRR	[TrturSVE1B02G00266780]	[]
SVE2LRR2507_Chr1B_0675522723	No	NsMCG	NBS-LRR	[TrturSVE1B02G00266790]	[]
SVE2LRR2507_Chr1B_0679663708	No	NsMCG	NBS-LRR	[]	[TrturSVE1B02G00268500]
SVE2LRR2507_Chr1B_0679698788	No	NsMCG	LRR-RLK	[]	[TrturSVE1B02G00268550]
SVE2LRR2507_Chr1B_0679842407	No	NsMCG	LRR-RLK	[TrturSVE1B02G00268590]	[]
SVE2LRR2507_Chr1B_0680857777	No	NsMCG	NBS-LRR	[TrturSVE1B02G00268890]	[]
SVE2LRR2507_Chr1B_0680976720	No	NsMCG	NBS-LRR	[]	[TrturSVE1B02G00268970, TrturSVE1B02G00268980, TrturSVE1B02G00268990]
SVE2LRR2507_Chr1B_0680990421	No	NsMCG	NBS-LRR	[TrturSVE1B02G00269010]	[]
SVE2LRR2507_Chr1B_0681883564	Yes	Functional	LRR-RLK	[TrturSVE1B02G00269380]	[]
SVE2LRR2507_Chr1B_0688812221	No	NsMCG	NBS-LRR	[]	[TrturSVE1B02G00272500]
SVE2LRR2507_Chr1B_0688819455	Yes	Functional	NBS-LRR	[TrturSVE1B02G00272520]	[]
SVE2LRR2507_Chr1B_0690388721	Yes	Functional	NBS-LRR	[]	[TrturSVE1B02G00273210]
SVE2LRR2507_Chr1B_0691551863	Yes	Functional	LRR-RLP	[TrturSVE1B02G00273790]	[]
SVE2LRR2507_Chr1B_0691558881	No	NsMCG	LRR-RLP	[TrturSVE1B02G00273800]	[]
SVE2LRR2507_Chr1B_0691573176	No	NsMCG	LRR-RLP	[]	[]
SVE2LRR2507_Chr1B_0691653421	Yes	Functional	NBS-LRR	[]	[TrturSVE1B02G00273880]
SVE2LRR2507_Chr1B_0691695011	Yes	NsMCG	NBS-LRR	[]	[TrturSVE1B02G00273890]
SVE2LRR2507_Chr1B_0691749880	No	NsMCG	LRR-RLP	[]	[TrturSVE1B02G00273940]
SVE2LRR2507_Chr1B_0691791029	Yes	NsMCG	NBS-LRR	[]	[TrturSVE1B02G00273960]
SVE2LRR2507_Chr1B_0691825479	No	NsMCG	NBS-LRR	[]	[TrturSVE1B02G00273970]
SVE2LRR2507_Chr1B_0691875095	No	NsMCG	LRR-RLP	[]	[TrturSVE1B02G00274010]
SVE2LRR2507_Chr1B_0693478650	Yes	NsMCG	NBS-LRR	[]	[TrturSVE1B02G00274530]
SVE2LRR2507_Chr1B_0693564978	No	NsMCG	NBS-LRR	[]	[TrturSVE1B02G00274550]
SVE2LRR2507_Chr1B_0693656146	No	NsMCG	NBS-LRR	[TrturSVE1B02G00274610]	[TrturSVE1B02G00274620, TrturSVE1B02G00274630]
SVE2LRR2507_Chr1B_0693729602	Yes	Functional	NBS-LRR	[TrturSVE1B02G00274650]	[]
SVE2LRR2507_Chr1B_0693760334	No	NsMCG	NBS-LRR	[]	[TrturSVE1B02G00274670, TrturSVE1B02G00274680]
SVE2LRR2507_Chr1B_0693914233	No	NsMCG	NBS-LRR	[]	[TrturSVE1B02G00274750]
SVE2LRR2507_Chr1B_0694092111	No	NsMCG	NBS-LRR	[]	[TrturSVE1B02G00274790, TrturSVE1B02G00274800]
SVE2LRR2507_Chr1B_0694108512	No	NsMCG	NBS-LRR	[]	[TrturSVE1B02G00274820, TrturSVE1B02G00274830]
SVE2LRR2507_Chr1B_0695033075	No	NsMCG	NBS-LRR	[]	[TrturSVE1B02G00275260]
SVE2LRR2507_Chr1B_0695112567	Yes	Functional	NBS-LRR	[TrturSVE1B02G00275320]	[]
SVE2LRR2507_Chr1B_0695133262	Yes	Functional	NBS-LRR	[TrturSVE1B02G00275340]	[]
SVE2LRR2507_Chr1B_0695191599	Yes	NsMCG	NBS-LRR	[]	[TrturSVE1B02G00275380]
SVE2LRR2507_Chr1B_0696637951	Yes	NsMCG	NBS-LRR	[TrturSVE1B02G00275530]	[]
SVE2LRR2507_Chr1B_0709839882	No	NsMCG	NBS-LRR	[]	[TrturSVE1B02G00277120]
SVE2LRR2507_Chr1B_0709903450	No	NsMCG	LRR-RLP	[]	[TrturSVE1B02G00277150]
SVE2LRR2507_Chr1B_0709907238	No	NsMCG	LRR-RLP	[TrturSVE1B02G00277160]	[]
SVE2LRR2507_Chr1B_0715064084	No	Functional	LRR-RLP	[]	[TrturSVE1B02G00278550]
SVE2LRR2507_Chr1B_0718039254	Yes	Functional	LRR-RLK	[TrturSVE1B02G00278940]	[]
SVE2LRR2507_Chr1B_0718622983	Yes	Functional	LRR-RLK	[TrturSVE1B02G00279090]	[]
SVE2LRR2507_Chr2A_0000529994	Yes	Functional	NBS-LRR	[]	[TrturSVE2A02G00279650]
SVE2LRR2507_Chr2A_0000655028	Yes	NsMCG	NBS-LRR	[]	[TrturSVE2A02G00279740]
SVE2LRR2507_Chr2A_0000735790	Yes	Functional	NBS-LRR	[TrturSVE2A02G00279770]	[]
SVE2LRR2507_Chr2A_0000774015	Yes	Functional	NBS-LRR	[]	[TrturSVE2A02G00279780]
SVE2LRR2507_Chr2A_0000861874	Yes	Functional	LRR-RLP	[]	[TrturSVE2A02G00279830]
SVE2LRR2507_Chr2A_0001212404	Yes	Functional	NBS-LRR	[TrturSVE2A02G00280050]	[]
SVE2LRR2507_Chr2A_0001222536	Yes	NsMCG	LRR-RLK	[]	[TrturSVE2A02G00280060]
SVE2LRR2507_Chr2A_0001254321	Yes	Functional	NBS-LRR	[]	[TrturSVE2A02G00280110]
SVE2LRR2507_Chr2A_0001265361	Yes	Functional	NBS-LRR	[]	[TrturSVE2A02G00280130]
SVE2LRR2507_Chr2A_0001269264	Yes	Functional	NBS-LRR	[]	[TrturSVE2A02G00280140]
SVE2LRR2507_Chr2A_0001381473	Yes	Functional	NBS-LRR	[TrturSVE2A02G00280220]	[]
SVE2LRR2507_Chr2A_0001635776	Yes	Functional	NBS-LRR	[]	[TrturSVE2A02G00280280]
SVE2LRR2507_Chr2A_0001658933	Yes	NsMCG	NBS-LRR	[]	[TrturSVE2A02G00280310, TrturSVE2A02G00280320]
SVE2LRR2507_Chr2A_0001704979	Yes	Functional	NBS-LRR	[TrturSVE2A02G00280360]	[]
SVE2LRR2507_Chr2A_0001739284	Yes	Functional	NBS-LRR	[TrturSVE2A02G00280420]	[]
SVE2LRR2507_Chr2A_0003352743	Yes	NsMCG	LRR-RLK	[]	[TrturSVE2A02G00281480]
SVE2LRR2507_Chr2A_0003402031	Yes	Functional	LRR-RLK	[TrturSVE2A02G00281530]	[]
SVE2LRR2507_Chr2A_0003406840	No	NsMCG	LRR-RLP	[]	[]
SVE2LRR2507_Chr2A_0003410253	No	Functional	LRR-RLP	[TrturSVE2A02G00281540]	[]
SVE2LRR2507_Chr2A_0004358112	No	NsMCG	LRR-RLP	[]	[]
SVE2LRR2507_Chr2A_0004370490	Yes	NsMCG	LRR-RLK	[]	[TrturSVE2A02G00282200]
SVE2LRR2507_Chr2A_0004375944	Yes	NsMCG	LRR-RLK	[]	[TrturSVE2A02G00282210]
SVE2LRR2507_Chr2A_0004382082	Yes	Functional	LRR-RLK	[TrturSVE2A02G00282230]	[]
SVE2LRR2507_Chr2A_0004448020	Yes	Functional	LRR-RLK	[TrturSVE2A02G00282290]	[]
SVE2LRR2507_Chr2A_0005346812	No	NsMCG	NBS-LRR	[]	[]
SVE2LRR2507_Chr2A_0005397780	No	NsMCG	NBS-LRR	[]	[]
SVE2LRR2507_Chr2A_0005847594	Yes	NsMCG	NBS-LRR	[]	[]
SVE2LRR2507_Chr2A_0010473730	Yes	NsMCG	NBS-LRR	[]	[TrturSVE2A02G00284930]
SVE2LRR2507_Chr2A_0010617986	Yes	NsMCG	NBS-LRR	[]	[TrturSVE2A02G00285060]
SVE2LRR2507_Chr2A_0010735953	Yes	NsMCG	LRR-RLK	[]	[TrturSVE2A02G00285130]
SVE2LRR2507_Chr2A_0011032437	Yes	Functional	NBS-LRR	[TrturSVE2A02G00285380]	[]
SVE2LRR2507_Chr2A_0011072492	Yes	Functional	NBS-LRR	[TrturSVE2A02G00285390]	[]
SVE2LRR2507_Chr2A_0011126439	Yes	Functional	NBS-LRR	[TrturSVE2A02G00285420]	[]
SVE2LRR2507_Chr2A_0011158749	Yes	Functional	NBS-LRR	[]	[TrturSVE2A02G00285460]
SVE2LRR2507_Chr2A_0012026929	Yes	Functional	NBS-LRR	[TrturSVE2A02G00285920]	[]
SVE2LRR2507_Chr2A_0012060395	Yes	NsMCG	NBS-LRR	[]	[TrturSVE2A02G00285950]
SVE2LRR2507_Chr2A_0012115889	Yes	NsMCG	NBS-LRR	[]	[TrturSVE2A02G00285970]
SVE2LRR2507_Chr2A_0012384082	Yes	Functional	NBS-LRR	[TrturSVE2A02G00286040]	[]
SVE2LRR2507_Chr2A_0012505513	Yes	Functional	NBS-LRR	[TrturSVE2A02G00286080]	[]
SVE2LRR2507_Chr2A_0012657065	Yes	Functional	NBS-LRR	[TrturSVE2A02G00286120]	[]
SVE2LRR2507_Chr2A_0012694087	Yes	NsMCG	NBS-LRR	[TrturSVE2A02G00286130]	[]
SVE2LRR2507_Chr2A_0012823205	Yes	Functional	NBS-LRR	[TrturSVE2A02G00286170]	[]
SVE2LRR2507_Chr2A_0012981886	Yes	Functional	NBS-LRR	[TrturSVE2A02G00286200]	[]
SVE2LRR2507_Chr2A_0013665297	Yes	Functional	NBS-LRR	[TrturSVE2A02G00286360]	[]
SVE2LRR2507_Chr2A_0013902728	Yes	Functional	NBS-LRR	[TrturSVE2A02G00286450]	[]
SVE2LRR2507_Chr2A_0014053603	Yes	Functional	NBS-LRR	[]	[TrturSVE2A02G00286480]
SVE2LRR2507_Chr2A_0014930709	Yes	Functional	LRR-RLK	[]	[TrturSVE2A02G00287030]
SVE2LRR2507_Chr2A_0017133146	Yes	NsMCG	NBS-LRR	[]	[TrturSVE2A02G00288410]
SVE2LRR2507_Chr2A_0017561640	Yes	Functional	NBS-LRR	[TrturSVE2A02G00288830]	[]
SVE2LRR2507_Chr2A_0017722849	Yes	NsMCG	NBS-LRR	[TrturSVE2A02G00288850]	[]
SVE2LRR2507_Chr2A_0017746758	Yes	NsMCG	NBS-LRR	[]	[TrturSVE2A02G00288870, TrturSVE2A02G00288880]
SVE2LRR2507_Chr2A_0017756198	Yes	Functional	NBS-LRR	[TrturSVE2A02G00288890]	[]
SVE2LRR2507_Chr2A_0018276909	No	NsMCG	NBS-LRR	[TrturSVE2A02G00289080]	[]
SVE2LRR2507_Chr2A_0018348301	No	NsMCG	NBS-LRR	[]	[TrturSVE2A02G00289110]
SVE2LRR2507_Chr2A_0018976243	Yes	NsMCG	NBS-LRR	[]	[TrturSVE2A02G00289390]
SVE2LRR2507_Chr2A_0019310466	Yes	NsMCG	NBS-LRR	[]	[]
SVE2LRR2507_Chr2A_0019649790	Yes	Functional	NBS-LRR	[TrturSVE2A02G00289620]	[]
SVE2LRR2507_Chr2A_0020807987	Yes	NsMCG	NBS-LRR	[]	[TrturSVE2A02G00290050]
SVE2LRR2507_Chr2A_0020830542	Yes	Functional	NBS-LRR	[TrturSVE2A02G00290080]	[]
SVE2LRR2507_Chr2A_0025663670	Yes	Functional	NBS-LRR	[]	[TrturSVE2A02G00291520]
SVE2LRR2507_Chr2A_0029750072	Yes	NsMCG	LRR-RLP	[]	[TrturSVE2A02G00292900]
SVE2LRR2507_Chr2A_0029774372	Yes	Functional	NBS-LRR	[TrturSVE2A02G00292930]	[]
SVE2LRR2507_Chr2A_0029983582	Yes	Functional	LRR-RLP	[TrturSVE2A02G00293100]	[]
SVE2LRR2507_Chr2A_0031465978	Yes	NsMCG	NBS-LRR	[]	[TrturSVE2A02G00293700]
SVE2LRR2507_Chr2A_0031538180	Yes	NsMCG	NBS-LRR	[]	[TrturSVE2A02G00293760, TrturSVE2A02G00293770]
SVE2LRR2507_Chr2A_0033878969	Yes	Functional	NBS-LRR	[TrturSVE2A02G00294420]	[]
SVE2LRR2507_Chr2A_0036182110	Yes	NsMCG	NBS-LRR	[]	[TrturSVE2A02G00295170]
SVE2LRR2507_Chr2A_0036613088	Yes	Functional	LRR-RLK	[TrturSVE2A02G00295500]	[]
SVE2LRR2507_Chr2A_0036625045	Yes	Functional	LRR-RLK	[TrturSVE2A02G00295520]	[]
SVE2LRR2507_Chr2A_0036633947	Yes	NsMCG	LRR-RLK	[]	[TrturSVE2A02G00295530]
SVE2LRR2507_Chr2A_0036646002	Yes	NsMCG	LRR-RLP	[]	[TrturSVE2A02G00295540]
SVE2LRR2507_Chr2A_0036649667	Yes	NsMCG	LRR-RLK	[]	[]
SVE2LRR2507_Chr2A_0036689258	Yes	NsMCG	LRR-RLK	[]	[TrturSVE2A02G00295560, TrturSVE2A02G00295570]
SVE2LRR2507_Chr2A_0036694358	Yes	Functional	LRR-RLK	[TrturSVE2A02G00295580]	[]
SVE2LRR2507_Chr2A_0036720570	Yes	Functional	LRR-RLK	[TrturSVE2A02G00295590]	[]
SVE2LRR2507_Chr2A_0036724823	Yes	NsMCG	LRR-RLK	[]	[TrturSVE2A02G00295600]
SVE2LRR2507_Chr2A_0037912947	Yes	Functional	LRR-RLK	[TrturSVE2A02G00295890]	[]
SVE2LRR2507_Chr2A_0038174446	Yes	Functional	LRR-RLK	[TrturSVE2A02G00295960]	[]
SVE2LRR2507_Chr2A_0038294340	Yes	Functional	NBS-LRR	[TrturSVE2A02G00296000]	[]
SVE2LRR2507_Chr2A_0038874581	Yes	Functional	NBS-LRR	[TrturSVE2A02G00296110]	[]
SVE2LRR2507_Chr2A_0047168688	Yes	NsMCG	NBS-LRR	[TrturSVE2A02G00299780]	[]
SVE2LRR2507_Chr2A_0049601165	Yes	Functional	LRR-RLK	[TrturSVE2A02G00300810]	[]
SVE2LRR2507_Chr2A_0049646249	Yes	Functional	NBS-LRR	[]	[TrturSVE2A02G00300840]
SVE2LRR2507_Chr2A_0050531916	Yes	NsMCG	LRR-RLP	[]	[TrturSVE2A02G00301360, TrturSVE2A02G00301370]
SVE2LRR2507_Chr2A_0051215770	Yes	Functional	LRR-RLK	[TrturSVE2A02G00301540]	[]
SVE2LRR2507_Chr2A_0053080866	Yes	Functional	NBS-LRR	[TrturSVE2A02G00301860]	[]
SVE2LRR2507_Chr2A_0063805843	Yes	Functional	LRR-RLK	[TrturSVE2A02G00304720]	[]
SVE2LRR2507_Chr2A_0068360165	Yes	Functional	NBS-LRR	[]	[TrturSVE2A02G00306170]
SVE2LRR2507_Chr2A_0068401607	Yes	NsMCG	NBS-LRR	[]	[TrturSVE2A02G00306190, TrturSVE2A02G00306200]
SVE2LRR2507_Chr2A_0075120223	Yes	Functional	LRR-RLK	[TrturSVE2A02G00307780]	[]
SVE2LRR2507_Chr2A_0079522032	Yes	Functional	NBS-LRR	[]	[TrturSVE2A02G00309260]
SVE2LRR2507_Chr2A_0083929144	Yes	NsMCG	NBS-LRR	[TrturSVE2A02G00310550]	[TrturSVE2A02G00310560]
SVE2LRR2507_Chr2A_0085742051	Yes	Functional	LRR-RLK	[TrturSVE2A02G00311100]	[]
SVE2LRR2507_Chr2A_0114698855	Yes	Functional	LRR-RLK	[TrturSVE2A02G00318140]	[]
SVE2LRR2507_Chr2A_0125612276	Yes	NsMCG	LRR-RLK	[TrturSVE2A02G00320130]	[]
SVE2LRR2507_Chr2A_0142820223	Yes	Functional	LRR-RLK	[TrturSVE2A02G00322910]	[]
SVE2LRR2507_Chr2A_0144963342	Yes	Functional	NBS-LRR	[TrturSVE2A02G00323460]	[]
SVE2LRR2507_Chr2A_0147292728	Yes	Functional	LRR-RLK	[TrturSVE2A02G00323920]	[]
SVE2LRR2507_Chr2A_0150301582	Yes	Functional	NBS-LRR	[TrturSVE2A02G00324460]	[]
SVE2LRR2507_Chr2A_0150886738	Yes	Functional	LRR-RLK	[TrturSVE2A02G00324620]	[]
SVE2LRR2507_Chr2A_0171869190	Yes	Functional	NBS-LRR	[TrturSVE2A02G00328170]	[]
SVE2LRR2507_Chr2A_0178096256	Yes	NsMCG	LRR-RLK	[TrturSVE2A02G00329000]	[]
SVE2LRR2507_Chr2A_0181821459	Yes	Functional	LRR-RLK	[TrturSVE2A02G00329630]	[]
SVE2LRR2507_Chr2A_0200720076	Yes	NsMCG	LRR-RLP	[TrturSVE2A02G00332620]	[]
SVE2LRR2507_Chr2A_0200722024	Yes	NsMCG	LRR-RLP	[]	[TrturSVE2A02G00332630]
SVE2LRR2507_Chr2A_0255306497	Yes	Functional	LRR-RLK	[TrturSVE2A02G00339410]	[]
SVE2LRR2507_Chr2A_0260253618	Yes	Functional	LRR-RLP	[TrturSVE2A02G00339860]	[]
SVE2LRR2507_Chr2A_0369897713	Yes	Functional	LRR-RLK	[TrturSVE2A02G00350980]	[]
SVE2LRR2507_Chr2A_0389559491	Yes	Functional	LRR-RLK	[TrturSVE2A02G00353230]	[]
SVE2LRR2507_Chr2A_0395805990	Yes	Functional	LRR-RLK	[TrturSVE2A02G00354180]	[]
SVE2LRR2507_Chr2A_0399636041	Yes	Functional	LRR-RLK	[TrturSVE2A02G00354840]	[]
SVE2LRR2507_Chr2A_0419097327	Yes	Functional	LRR-RLK	[TrturSVE2A02G00357740]	[]
SVE2LRR2507_Chr2A_0420529015	No	NsMCG	LRR-RLK	[TrturSVE2A02G00357890]	[]
SVE2LRR2507_Chr2A_0440911092	Yes	Functional	LRR-RLK	[TrturSVE2A02G00360900]	[]
SVE2LRR2507_Chr2A_0564199825	Yes	Functional	LRR-RLK	[TrturSVE2A02G00377750]	[]
SVE2LRR2507_Chr2A_0569963492	Yes	Functional	LRR-RLK	[TrturSVE2A02G00378780]	[]
SVE2LRR2507_Chr2A_0578010624	Yes	Functional	LRR-RLK	[TrturSVE2A02G00380470]	[]
SVE2LRR2507_Chr2A_0593000825	Yes	Functional	LRR-RLK	[TrturSVE2A02G00383450]	[]
SVE2LRR2507_Chr2A_0612156677	Yes	Functional	LRR-RLK	[TrturSVE2A02G00387030]	[]
SVE2LRR2507_Chr2A_0613324609	Yes	Functional	LRR-RLK	[TrturSVE2A02G00387210]	[]
SVE2LRR2507_Chr2A_0613713124	Yes	NsMCG	NBS-LRR	[]	[TrturSVE2A02G00387430, TrturSVE2A02G00387440]
SVE2LRR2507_Chr2A_0613751688	Yes	NsMCG	NBS-LRR	[]	[TrturSVE2A02G00387460]
SVE2LRR2507_Chr2A_0613771619	Yes	NsMCG	NBS-LRR	[]	[TrturSVE2A02G00387480]
SVE2LRR2507_Chr2A_0613980911	Yes	NsMCG	NBS-LRR	[]	[TrturSVE2A02G00387600]
SVE2LRR2507_Chr2A_0615371188	Yes	NsMCG	NBS-LRR	[]	[TrturSVE2A02G00388070]
SVE2LRR2507_Chr2A_0620618389	Yes	Functional	LRR-RLK	[TrturSVE2A02G00389500]	[]
SVE2LRR2507_Chr2A_0637660839	Yes	NsMCG	NBS-LRR	[]	[TrturSVE2A02G00392790]
SVE2LRR2507_Chr2A_0637674742	Yes	Functional	NBS-LRR	[TrturSVE2A02G00392810]	[]
SVE2LRR2507_Chr2A_0661074945	Yes	Functional	LRR-RLK	[TrturSVE2A02G00396650]	[]
SVE2LRR2507_Chr2A_0682712572	Yes	Functional	NBS-LRR	[TrturSVE2A02G00400960]	[]
SVE2LRR2507_Chr2A_0683905753	Yes	Functional	LRR-RLK	[TrturSVE2A02G00401380]	[]
SVE2LRR2507_Chr2A_0683925225	Yes	Functional	LRR-RLK	[TrturSVE2A02G00401390]	[]
SVE2LRR2507_Chr2A_0683934587	Yes	Functional	LRR-RLK	[TrturSVE2A02G00401410]	[]
SVE2LRR2507_Chr2A_0686306507	Yes	NsMCG	NBS-LRR	[]	[TrturSVE2A02G00402060]
SVE2LRR2507_Chr2A_0688204055	No	NsMCG	LRR-RLP	[]	[TrturSVE2A02G00402780]
SVE2LRR2507_Chr2A_0694046927	Yes	Functional	LRR-RLK	[TrturSVE2A02G00404440]	[]
SVE2LRR2507_Chr2A_0703601659	Yes	Functional	LRR-RLK	[TrturSVE2A02G00407320]	[]
SVE2LRR2507_Chr2A_0716012996	Yes	NsMCG	NBS-LRR	[TrturSVE2A02G00410540]	[]
SVE2LRR2507_Chr2A_0717360843	Yes	Functional	LRR-RLK	[TrturSVE2A02G00411000]	[]
SVE2LRR2507_Chr2A_0717460370	No	Functional	LRR-RLP	[]	[TrturSVE2A02G00411010]
SVE2LRR2507_Chr2A_0719793036	Yes	NsMCG	NBS-LRR	[]	[TrturSVE2A02G00411560, TrturSVE2A02G00411570]
SVE2LRR2507_Chr2A_0719917355	Yes	NsMCG	NBS-LRR	[]	[TrturSVE2A02G00411580]
SVE2LRR2507_Chr2A_0719924476	Yes	NsMCG	NBS-LRR	[]	[TrturSVE2A02G00411590, TrturSVE2A02G00411600]
SVE2LRR2507_Chr2A_0720007708	Yes	Functional	NBS-LRR	[TrturSVE2A02G00411660]	[]
SVE2LRR2507_Chr2A_0720471354	Yes	NsMCG	NBS-LRR	[]	[TrturSVE2A02G00411770]
SVE2LRR2507_Chr2A_0720564036	Yes	NsMCG	NBS-LRR	[]	[TrturSVE2A02G00411820]
SVE2LRR2507_Chr2A_0722682503	No	NsMCG	LRR-RLP	[TrturSVE2A02G00412510]	[TrturSVE2A02G00412520, TrturSVE2A02G00412530]
SVE2LRR2507_Chr2A_0724888745	Yes	Functional	NBS-LRR	[]	[TrturSVE2A02G00413320, TrturSVE2A02G00413330]
SVE2LRR2507_Chr2A_0724906814	Yes	NsMCG	NBS-LRR	[]	[TrturSVE2A02G00413340, TrturSVE2A02G00413350]
SVE2LRR2507_Chr2A_0725551339	Yes	NsMCG	LRR-RLK	[]	[TrturSVE2A02G00413650]
SVE2LRR2507_Chr2A_0726038902	Yes	NsMCG	NBS-LRR	[TrturSVE2A02G00413930]	[]
SVE2LRR2507_Chr2A_0727800341	Yes	Functional	NBS-LRR	[]	[TrturSVE2A02G00414640]
SVE2LRR2507_Chr2A_0727817695	Yes	Functional	NBS-LRR	[TrturSVE2A02G00414670]	[]
SVE2LRR2507_Chr2A_0736175188	Yes	NsMCG	LRR-RLP	[]	[TrturSVE2A02G00417180]
SVE2LRR2507_Chr2A_0736979130	Yes	Functional	LRR-RLK	[]	[TrturSVE2A02G00417530]
SVE2LRR2507_Chr2A_0736997489	Yes	Functional	LRR-RLK	[TrturSVE2A02G00417550]	[]
SVE2LRR2507_Chr2A_0737006605	Yes	NsMCG	LRR-RLK	[]	[]
SVE2LRR2507_Chr2A_0739823174	Yes	Functional	NBS-LRR	[TrturSVE2A02G00418480]	[]
SVE2LRR2507_Chr2A_0739842687	Yes	NsMCG	LRR-RLK	[TrturSVE2A02G00418520]	[]
SVE2LRR2507_Chr2A_0745841815	Yes	Functional	NBS-LRR	[TrturSVE2A02G00420230]	[]
SVE2LRR2507_Chr2A_0749708334	Yes	NsMCG	NBS-LRR	[]	[TrturSVE2A02G00422130]
SVE2LRR2507_Chr2A_0749822883	Yes	Functional	LRR-RLK	[TrturSVE2A02G00422200]	[]
SVE2LRR2507_Chr2A_0751713646	Yes	Functional	LRR-RLP	[]	[TrturSVE2A02G00422990]
SVE2LRR2507_Chr2A_0751731114	Yes	NsMCG	LRR-RLP	[]	[TrturSVE2A02G00423010]
SVE2LRR2507_Chr2A_0751790468	Yes	NsMCG	LRR-RLP	[TrturSVE2A02G00423040]	[]
SVE2LRR2507_Chr2A_0751976110	Yes	Functional	LRR-RLP	[]	[TrturSVE2A02G00423140]
SVE2LRR2507_Chr2A_0751983189	Yes	NsMCG	LRR-RLP	[]	[]
SVE2LRR2507_Chr2A_0756636803	Yes	NsMCG	LRR-RLP	[]	[TrturSVE2A02G00424470]
SVE2LRR2507_Chr2A_0759329312	Yes	NsMCG	NBS-LRR	[]	[TrturSVE2A02G00425690, TrturSVE2A02G00425700]
SVE2LRR2507_Chr2A_0759337668	Yes	Functional	NBS-LRR	[]	[TrturSVE2A02G00425730]
SVE2LRR2507_Chr2A_0762589023	No	NsMCG	NBS-LRR	[]	[]
SVE2LRR2507_Chr2A_0766270715	Yes	NsMCG	NBS-LRR	[]	[TrturSVE2A02G00429500]
SVE2LRR2507_Chr2A_0766909351	Yes	NsMCG	NBS-LRR	[]	[TrturSVE2A02G00429750]
SVE2LRR2507_Chr2A_0770157547	Yes	Functional	LRR-RLK	[TrturSVE2A02G00430900]	[]
SVE2LRR2507_Chr2A_0770438927	Yes	NsMCG	LRR-RLP	[]	[TrturSVE2A02G00431010]
SVE2LRR2507_Chr2A_0770443729	Yes	NsMCG	LRR-RLP	[]	[TrturSVE2A02G00431020]
SVE2LRR2507_Chr2A_0770448020	Yes	Functional	LRR-RLP	[TrturSVE2A02G00431030]	[]
SVE2LRR2507_Chr2A_0774633265	Yes	NsMCG	LRR-RLK	[]	[TrturSVE2A02G00432900]
SVE2LRR2507_Chr2A_0776052415	Yes	Functional	NBS-LRR	[TrturSVE2A02G00433720]	[]
SVE2LRR2507_Chr2A_0776110061	Yes	NsMCG	NBS-LRR	[]	[TrturSVE2A02G00433730]
SVE2LRR2507_Chr2A_0776129441	No	NsMCG	NBS-LRR	[]	[TrturSVE2A02G00433740]
SVE2LRR2507_Chr2A_0776170880	Yes	Functional	NBS-LRR	[]	[TrturSVE2A02G00433760]
SVE2LRR2507_Chr2A_0777525283	Yes	NsMCG	LRR-RLK	[]	[TrturSVE2A02G00434480, TrturSVE2A02G00434490]
SVE2LRR2507_Chr2A_0779428756	Yes	Functional	LRR-RLK	[TrturSVE2A02G00435460]	[]
SVE2LRR2507_Chr2A_0779646330	Yes	NsMCG	NBS-LRR	[]	[]
SVE2LRR2507_Chr2A_0782282243	Yes	Functional	NBS-LRR	[]	[TrturSVE2A02G00436550]
SVE2LRR2507_Chr2A_0782290877	Yes	Functional	LRR-RLK	[TrturSVE2A02G00436570]	[]
SVE2LRR2507_Chr2A_0782501365	Yes	Functional	NBS-LRR	[TrturSVE2A02G00436630]	[]
SVE2LRR2507_Chr2A_0785273364	Yes	NsMCG	NBS-LRR	[]	[TrturSVE2A02G00437890]
SVE2LRR2507_Chr2A_0785385640	Yes	Functional	LRR-RLK	[TrturSVE2A02G00438000]	[]
SVE2LRR2507_Chr2A_0786012037	Yes	Functional	NBS-LRR	[TrturSVE2A02G00438340]	[]
SVE2LRR2507_Chr2A_0786207452	Yes	NsMCG	NBS-LRR	[]	[TrturSVE2A02G00438360]
SVE2LRR2507_Chr2A_0787453459	Yes	Functional	NBS-LRR	[TrturSVE2A02G00439180]	[]
SVE2LRR2507_Chr2A_0787516081	No	NsMCG	NBS-LRR	[]	[TrturSVE2A02G00439200, TrturSVE2A02G00439210]
SVE2LRR2507_Chr2A_0789578652	Yes	NsMCG	NBS-LRR	[]	[TrturSVE2A02G00440070]
SVE2LRR2507_Chr2A_0789917147	Yes	Functional	NBS-LRR	[]	[]
SVE2LRR2507_Chr2A_0790014079	No	NsMCG	NBS-LRR	[TrturSVE2A02G00440230]	[]
SVE2LRR2507_Chr2A_0790031429	Yes	NsMCG	NBS-LRR	[]	[TrturSVE2A02G00440240]
SVE2LRR2507_Chr2A_0790102006	Yes	Functional	NBS-LRR	[]	[TrturSVE2A02G00440350]
SVE2LRR2507_Chr2A_0790299210	No	NsMCG	NBS-LRR	[]	[TrturSVE2A02G00440440]
SVE2LRR2507_Chr2A_0790487696	Yes	Functional	NBS-LRR	[TrturSVE2A02G00440490]	[]
SVE2LRR2507_Chr2A_0790577069	Yes	NsMCG	LRR-RLK	[]	[TrturSVE2A02G00440540]
SVE2LRR2507_Chr2A_0790634504	Yes	NsMCG	NBS-LRR	[]	[TrturSVE2A02G00440580, TrturSVE2A02G00440590]
SVE2LRR2507_Chr2A_0791388154	Yes	Functional	NBS-LRR	[]	[TrturSVE2A02G00440890]
SVE2LRR2507_Chr2A_0796045649	Yes	NsMCG	LRR-RLP	[]	[TrturSVE2A02G00442460]
SVE2LRR2507_Chr2A_0796345750	Yes	NsMCG	NBS-LRR	[]	[TrturSVE2A02G00442800]
SVE2LRR2507_Chr2A_0796592721	No	NsMCG	NBS-LRR	[]	[TrturSVE2A02G00442900, TrturSVE2A02G00442910]
SVE2LRR2507_Chr2A_0796615398	Yes	NsMCG	NBS-LRR	[]	[]
SVE2LRR2507_Chr2A_0796637368	Yes	Functional	NBS-LRR	[TrturSVE2A02G00442940]	[]
SVE2LRR2507_Chr2A_0797268731	Yes	NsMCG	NBS-LRR	[]	[TrturSVE2A02G00443240, TrturSVE2A02G00443250]
SVE2LRR2507_Chr2A_0797361123	No	NsMCG	NBS-LRR	[TrturSVE2A02G00443300]	[]
SVE2LRR2507_Chr2B_0002102563	Yes	NsMCG	NBS-LRR	[]	[]
SVE2LRR2507_Chr2B_0002115214	Yes	Functional	NBS-LRR	[TrturSVE2B02G00444010]	[]
SVE2LRR2507_Chr2B_0002197382	Yes	Functional	NBS-LRR	[TrturSVE2B02G00444080]	[]
SVE2LRR2507_Chr2B_0002245360	Yes	NsMCG	NBS-LRR	[]	[TrturSVE2B02G00444100, TrturSVE2B02G00444110]
SVE2LRR2507_Chr2B_0002336545	Yes	Functional	NBS-LRR	[TrturSVE2B02G00444170]	[]
SVE2LRR2507_Chr2B_0002565928	Yes	NsMCG	NBS-LRR	[TrturSVE2B02G00444280]	[]
SVE2LRR2507_Chr2B_0002733758	Yes	NsMCG	LRR-RLP	[]	[]
SVE2LRR2507_Chr2B_0002953931	Yes	NsMCG	NBS-LRR	[]	[TrturSVE2B02G00444420]
SVE2LRR2507_Chr2B_0003051364	No	NsMCG	NBS-LRR	[TrturSVE2B02G00444430]	[]
SVE2LRR2507_Chr2B_0003077237	Yes	Functional	NBS-LRR	[TrturSVE2B02G00444490]	[]
SVE2LRR2507_Chr2B_0004021365	Yes	NsMCG	NBS-LRR	[]	[TrturSVE2B02G00444730, TrturSVE2B02G00444740]
SVE2LRR2507_Chr2B_0004359913	Yes	Functional	NBS-LRR	[TrturSVE2B02G00444920]	[]
SVE2LRR2507_Chr2B_0004452160	Yes	NsMCG	NBS-LRR	[]	[TrturSVE2B02G00445010, TrturSVE2B02G00445020]
SVE2LRR2507_Chr2B_0004549283	Yes	Functional	NBS-LRR	[TrturSVE2B02G00445110]	[]
SVE2LRR2507_Chr2B_0004594927	Yes	NsMCG	NBS-LRR	[]	[TrturSVE2B02G00445130]
SVE2LRR2507_Chr2B_0004923774	Yes	NsMCG	NBS-LRR	[]	[TrturSVE2B02G00445210, TrturSVE2B02G00445220]
SVE2LRR2507_Chr2B_0004959010	Yes	NsMCG	NBS-LRR	[]	[TrturSVE2B02G00445240]
SVE2LRR2507_Chr2B_0004998401	Yes	Functional	NBS-LRR	[TrturSVE2B02G00445270]	[]
SVE2LRR2507_Chr2B_0005024803	Yes	Functional	NBS-LRR	[]	[TrturSVE2B02G00445280]
SVE2LRR2507_Chr2B_0005055178	Yes	NsMCG	NBS-LRR	[]	[TrturSVE2B02G00445300]
SVE2LRR2507_Chr2B_0005083783	Yes	NsMCG	NBS-LRR	[]	[TrturSVE2B02G00445340]
SVE2LRR2507_Chr2B_0005406441	Yes	NsMCG	NBS-LRR	[TrturSVE2B02G00445460]	[TrturSVE2B02G00445470]
SVE2LRR2507_Chr2B_0005545593	Yes	NsMCG	NBS-LRR	[]	[TrturSVE2B02G00445540]
SVE2LRR2507_Chr2B_0005645963	Yes	NsMCG	NBS-LRR	[]	[TrturSVE2B02G00445600]
SVE2LRR2507_Chr2B_0005739316	Yes	NsMCG	NBS-LRR	[]	[TrturSVE2B02G00445650]
SVE2LRR2507_Chr2B_0005839601	Yes	NsMCG	NBS-LRR	[TrturSVE2B02G00445730]	[]
SVE2LRR2507_Chr2B_0005939833	Yes	NsMCG	NBS-LRR	[TrturSVE2B02G00445790]	[]
SVE2LRR2507_Chr2B_0006040066	Yes	NsMCG	NBS-LRR	[TrturSVE2B02G00445850]	[]
SVE2LRR2507_Chr2B_0006140585	Yes	NsMCG	NBS-LRR	[]	[TrturSVE2B02G00445910]
SVE2LRR2507_Chr2B_0006241011	Yes	NsMCG	NBS-LRR	[TrturSVE2B02G00445960]	[]
SVE2LRR2507_Chr2B_0006286130	Yes	Functional	NBS-LRR	[]	[TrturSVE2B02G00445990]
SVE2LRR2507_Chr2B_0009337410	Yes	NsMCG	LRR-RLK	[]	[TrturSVE2B02G00447890]
SVE2LRR2507_Chr2B_0009357175	Yes	Functional	LRR-RLK	[]	[TrturSVE2B02G00447900]
SVE2LRR2507_Chr2B_0009375081	Yes	NsMCG	LRR-RLP	[TrturSVE2B02G00447930]	[]
SVE2LRR2507_Chr2B_0009421756	No	NsMCG	NBS-LRR	[]	[TrturSVE2B02G00447960]
SVE2LRR2507_Chr2B_0009436639	Yes	NsMCG	LRR-RLK	[TrturSVE2B02G00447980]	[TrturSVE2B02G00447990]
SVE2LRR2507_Chr2B_0009455972	Yes	NsMCG	LRR-RLK	[]	[TrturSVE2B02G00448010]
SVE2LRR2507_Chr2B_0009461740	No	NsMCG	LRR-RLP	[]	[]
SVE2LRR2507_Chr2B_0009471584	Yes	Functional	LRR-RLP	[TrturSVE2B02G00448040]	[]
SVE2LRR2507_Chr2B_0009488497	Yes	NsMCG	LRR-RLP	[TrturSVE2B02G00448050]	[]
SVE2LRR2507_Chr2B_0009711321	No	NsMCG	LRR-RLP	[TrturSVE2B02G00448170]	[]
SVE2LRR2507_Chr2B_0010621788	Yes	Functional	LRR-RLK	[TrturSVE2B02G00448680]	[]
SVE2LRR2507_Chr2B_0010667957	Yes	Functional	LRR-RLK	[]	[TrturSVE2B02G00448740]
SVE2LRR2507_Chr2B_0010782801	Yes	NsMCG	LRR-RLK	[TrturSVE2B02G00448770]	[]
SVE2LRR2507_Chr2B_0010861526	Yes	Functional	LRR-RLK	[TrturSVE2B02G00448820]	[]
SVE2LRR2507_Chr2B_0010919412	Yes	NsMCG	LRR-RLK	[]	[TrturSVE2B02G00448860]
SVE2LRR2507_Chr2B_0010946728	Yes	NsMCG	LRR-RLK	[]	[TrturSVE2B02G00448880]
SVE2LRR2507_Chr2B_0010974037	Yes	NsMCG	LRR-RLK	[]	[TrturSVE2B02G00448900]
SVE2LRR2507_Chr2B_0011000549	Yes	NsMCG	LRR-RLK	[]	[TrturSVE2B02G00448930, TrturSVE2B02G00448940]
SVE2LRR2507_Chr2B_0011167187	Yes	NsMCG	LRR-RLP	[]	[]
SVE2LRR2507_Chr2B_0011183215	Yes	NsMCG	LRR-RLK	[]	[]
SVE2LRR2507_Chr2B_0011249244	Yes	Functional	LRR-RLK	[TrturSVE2B02G00449010]	[]
SVE2LRR2507_Chr2B_0011366566	Yes	Functional	LRR-RLK	[TrturSVE2B02G00449070]	[]
SVE2LRR2507_Chr2B_0012119696	Yes	NsMCG	LRR-RLK	[]	[TrturSVE2B02G00449170]
SVE2LRR2507_Chr2B_0012308723	Yes	NsMCG	LRR-RLK	[]	[TrturSVE2B02G00449220]
SVE2LRR2507_Chr2B_0012532188	Yes	NsMCG	LRR-RLK	[TrturSVE2B02G00449290]	[]
SVE2LRR2507_Chr2B_0012838323	Yes	NsMCG	LRR-RLK	[]	[TrturSVE2B02G00449320]
SVE2LRR2507_Chr2B_0013899741	Yes	NsMCG	NBS-LRR	[]	[]
SVE2LRR2507_Chr2B_0013923253	Yes	NsMCG	NBS-LRR	[]	[]
SVE2LRR2507_Chr2B_0013946742	Yes	NsMCG	NBS-LRR	[]	[]
SVE2LRR2507_Chr2B_0013970328	Yes	NsMCG	NBS-LRR	[]	[]
SVE2LRR2507_Chr2B_0013993920	Yes	NsMCG	NBS-LRR	[]	[]
SVE2LRR2507_Chr2B_0014017525	Yes	NsMCG	NBS-LRR	[]	[]
SVE2LRR2507_Chr2B_0015418028	Yes	Functional	NBS-LRR	[TrturSVE2B02G00450820]	[]
SVE2LRR2507_Chr2B_0019071931	No	NsMCG	NBS-LRR	[]	[TrturSVE2B02G00452340]
SVE2LRR2507_Chr2B_0021449570	Yes	Functional	NBS-LRR	[TrturSVE2B02G00453040]	[]
SVE2LRR2507_Chr2B_0021514103	No	NsMCG	NBS-LRR	[]	[TrturSVE2B02G00453050]
SVE2LRR2507_Chr2B_0021568990	No	NsMCG	NBS-LRR	[]	[TrturSVE2B02G00453070]
SVE2LRR2507_Chr2B_0021583682	Yes	Functional	NBS-LRR	[]	[TrturSVE2B02G00453080]
SVE2LRR2507_Chr2B_0022233918	No	NsMCG	NBS-LRR	[]	[TrturSVE2B02G00453340]
SVE2LRR2507_Chr2B_0022260252	No	NsMCG	NBS-LRR	[]	[TrturSVE2B02G00453350]
SVE2LRR2507_Chr2B_0023161471	No	NsMCG	NBS-LRR	[TrturSVE2B02G00453880]	[]
SVE2LRR2507_Chr2B_0023351876	Yes	Functional	NBS-LRR	[TrturSVE2B02G00454080]	[]
SVE2LRR2507_Chr2B_0023389819	Yes	Functional	NBS-LRR	[TrturSVE2B02G00454130]	[]
SVE2LRR2507_Chr2B_0023427759	Yes	Functional	NBS-LRR	[TrturSVE2B02G00454180]	[]
SVE2LRR2507_Chr2B_0023554899	Yes	Functional	NBS-LRR	[TrturSVE2B02G00454230]	[]
SVE2LRR2507_Chr2B_0023712000	Yes	Functional	LRR-RLK	[]	[TrturSVE2B02G00454280]
SVE2LRR2507_Chr2B_0023795855	Yes	Functional	NBS-LRR	[TrturSVE2B02G00454360]	[]
SVE2LRR2507_Chr2B_0023804234	Yes	NsMCG	NBS-LRR	[]	[TrturSVE2B02G00454370]
SVE2LRR2507_Chr2B_0023868743	Yes	Functional	NBS-LRR	[TrturSVE2B02G00454420]	[]
SVE2LRR2507_Chr2B_0023932372	Yes	NsMCG	NBS-LRR	[]	[]
SVE2LRR2507_Chr2B_0023957749	Yes	Functional	NBS-LRR	[]	[TrturSVE2B02G00454460, TrturSVE2B02G00454470]
SVE2LRR2507_Chr2B_0024063343	Yes	Functional	NBS-LRR	[TrturSVE2B02G00454530]	[]
SVE2LRR2507_Chr2B_0024080203	Yes	NsMCG	NBS-LRR	[]	[TrturSVE2B02G00454540]
SVE2LRR2507_Chr2B_0024157415	Yes	NsMCG	NBS-LRR	[]	[TrturSVE2B02G00454600]
SVE2LRR2507_Chr2B_0024202547	Yes	Functional	NBS-LRR	[TrturSVE2B02G00454640]	[]
SVE2LRR2507_Chr2B_0024215955	Yes	NsMCG	NBS-LRR	[]	[TrturSVE2B02G00454660, TrturSVE2B02G00454670]
SVE2LRR2507_Chr2B_0024350635	Yes	NsMCG	NBS-LRR	[]	[TrturSVE2B02G00454700]
SVE2LRR2507_Chr2B_0024369399	Yes	NsMCG	NBS-LRR	[]	[TrturSVE2B02G00454710]
SVE2LRR2507_Chr2B_0024419778	Yes	NsMCG	NBS-LRR	[]	[]
SVE2LRR2507_Chr2B_0024451215	Yes	NsMCG	NBS-LRR	[]	[TrturSVE2B02G00454790]
SVE2LRR2507_Chr2B_0024466785	Yes	NsMCG	NBS-LRR	[]	[TrturSVE2B02G00454810]
SVE2LRR2507_Chr2B_0027113408	Yes	Functional	NBS-LRR	[TrturSVE2B02G00455520]	[]
SVE2LRR2507_Chr2B_0027293436	Yes	Functional	NBS-LRR	[]	[TrturSVE2B02G00455550]
SVE2LRR2507_Chr2B_0027331565	Yes	NsMCG	NBS-LRR	[]	[TrturSVE2B02G00455570, TrturSVE2B02G00455580]
SVE2LRR2507_Chr2B_0027338725	Yes	NsMCG	NBS-LRR	[]	[TrturSVE2B02G00455590]
SVE2LRR2507_Chr2B_0027837733	No	NsMCG	NBS-LRR	[]	[TrturSVE2B02G00455740]
SVE2LRR2507_Chr2B_0028033370	Yes	Functional	NBS-LRR	[]	[TrturSVE2B02G00455820]
SVE2LRR2507_Chr2B_0028133975	Yes	Functional	NBS-LRR	[]	[TrturSVE2B02G00455850]
SVE2LRR2507_Chr2B_0028161601	Yes	Functional	NBS-LRR	[TrturSVE2B02G00455880]	[]
SVE2LRR2507_Chr2B_0029693092	Yes	Functional	NBS-LRR	[TrturSVE2B02G00456100]	[]
SVE2LRR2507_Chr2B_0029733837	Yes	Functional	NBS-LRR	[TrturSVE2B02G00456140]	[]
SVE2LRR2507_Chr2B_0029801083	Yes	Functional	NBS-LRR	[]	[TrturSVE2B02G00456170]
SVE2LRR2507_Chr2B_0030088005	Yes	Functional	NBS-LRR	[]	[TrturSVE2B02G00456200]
SVE2LRR2507_Chr2B_0030098506	Yes	Functional	NBS-LRR	[TrturSVE2B02G00456210]	[]
SVE2LRR2507_Chr2B_0030502141	Yes	Functional	NBS-LRR	[]	[TrturSVE2B02G00456300]
SVE2LRR2507_Chr2B_0030560003	Yes	Functional	NBS-LRR	[]	[TrturSVE2B02G00456330]
SVE2LRR2507_Chr2B_0030731298	Yes	NsMCG	NBS-LRR	[]	[TrturSVE2B02G00456380]
SVE2LRR2507_Chr2B_0031647753	Yes	Functional	LRR-RLK	[TrturSVE2B02G00456860]	[]
SVE2LRR2507_Chr2B_0031684746	Yes	NsMCG	LRR-RLP	[]	[TrturSVE2B02G00456880]
SVE2LRR2507_Chr2B_0031863296	Yes	Functional	LRR-RLK	[]	[TrturSVE2B02G00457030]
SVE2LRR2507_Chr2B_0033908402	Yes	NsMCG	NBS-LRR	[]	[TrturSVE2B02G00458300]
SVE2LRR2507_Chr2B_0035191137	Yes	Functional	NBS-LRR	[TrturSVE2B02G00459080]	[]
SVE2LRR2507_Chr2B_0035287539	No	NsMCG	NBS-LRR	[TrturSVE2B02G00459090]	[]
SVE2LRR2507_Chr2B_0035318210	Yes	NsMCG	NBS-LRR	[]	[TrturSVE2B02G00459100]
SVE2LRR2507_Chr2B_0035379806	Yes	NsMCG	NBS-LRR	[TrturSVE2B02G00459160]	[TrturSVE2B02G00459170]
SVE2LRR2507_Chr2B_0035425206	Yes	Functional	NBS-LRR	[]	[TrturSVE2B02G00459190]
SVE2LRR2507_Chr2B_0035975708	No	NsMCG	NBS-LRR	[TrturSVE2B02G00459370]	[]
SVE2LRR2507_Chr2B_0036039905	No	NsMCG	NBS-LRR	[]	[TrturSVE2B02G00459410]
SVE2LRR2507_Chr2B_0036908055	Yes	NsMCG	NBS-LRR	[]	[TrturSVE2B02G00459840]
SVE2LRR2507_Chr2B_0037076462	Yes	Functional	NBS-LRR	[TrturSVE2B02G00459890]	[]
SVE2LRR2507_Chr2B_0037111708	Yes	NsMCG	NBS-LRR	[]	[TrturSVE2B02G00459910]
SVE2LRR2507_Chr2B_0037995350	Yes	NsMCG	NBS-LRR	[]	[TrturSVE2B02G00460480]
SVE2LRR2507_Chr2B_0038275149	Yes	NsMCG	NBS-LRR	[TrturSVE2B02G00460600]	[]
SVE2LRR2507_Chr2B_0038340803	Yes	Functional	NBS-LRR	[]	[TrturSVE2B02G00460660]
SVE2LRR2507_Chr2B_0040761447	Yes	NsMCG	NBS-LRR	[]	[TrturSVE2B02G00461570]
SVE2LRR2507_Chr2B_0041618764	No	NsMCG	NBS-LRR	[]	[TrturSVE2B02G00461840]
SVE2LRR2507_Chr2B_0044409667	No	NsMCG	LRR-RLP	[]	[TrturSVE2B02G00462670]
SVE2LRR2507_Chr2B_0044955486	Yes	NsMCG	NBS-LRR	[]	[TrturSVE2B02G00462840]
SVE2LRR2507_Chr2B_0047503834	Yes	Functional	NBS-LRR	[TrturSVE2B02G00463470]	[]
SVE2LRR2507_Chr2B_0047534968	Yes	Functional	NBS-LRR	[TrturSVE2B02G00463490]	[]
SVE2LRR2507_Chr2B_0047802940	No	NsMCG	NBS-LRR	[]	[TrturSVE2B02G00463530]
SVE2LRR2507_Chr2B_0048557189	Yes	NsMCG	NBS-LRR	[]	[TrturSVE2B02G00463890]
SVE2LRR2507_Chr2B_0048686552	No	Functional	LRR-RLP	[TrturSVE2B02G00463980]	[]
SVE2LRR2507_Chr2B_0048717380	No	NsMCG	NBS-LRR	[]	[]
SVE2LRR2507_Chr2B_0049037259	No	NsMCG	LRR-RLP	[]	[TrturSVE2B02G00464080]
SVE2LRR2507_Chr2B_0049076373	No	NsMCG	LRR-RLP	[]	[TrturSVE2B02G00464100]
SVE2LRR2507_Chr2B_0049378278	No	NsMCG	NBS-LRR	[]	[TrturSVE2B02G00464240]
SVE2LRR2507_Chr2B_0049457138	No	Functional	LRR-RLP	[TrturSVE2B02G00464300]	[]
SVE2LRR2507_Chr2B_0049485697	No	Functional	NBS-LRR	[TrturSVE2B02G00464330]	[]
SVE2LRR2507_Chr2B_0049521449	No	Functional	NBS-LRR	[TrturSVE2B02G00464340]	[]
SVE2LRR2507_Chr2B_0050116052	No	NsMCG	LRR-RLP	[]	[TrturSVE2B02G00464420]
SVE2LRR2507_Chr2B_0050213687	No	NsMCG	LRR-RLP	[]	[]
SVE2LRR2507_Chr2B_0050366952	No	Functional	LRR-RLP	[]	[TrturSVE2B02G00464590]
SVE2LRR2507_Chr2B_0056412314	No	NsMCG	LRR-RLK	[]	[TrturSVE2B02G00467030]
SVE2LRR2507_Chr2B_0056719033	No	Functional	LRR-RLK	[TrturSVE2B02G00467040]	[]
SVE2LRR2507_Chr2B_0056727695	No	NsMCG	LRR-RLK	[]	[TrturSVE2B02G00467050]
SVE2LRR2507_Chr2B_0056893916	No	NsMCG	LRR-RLK	[]	[TrturSVE2B02G00467070]
SVE2LRR2507_Chr2B_0056915614	No	NsMCG	LRR-RLK	[TrturSVE2B02G00467100]	[]
SVE2LRR2507_Chr2B_0057013226	No	NsMCG	LRR-RLK	[]	[TrturSVE2B02G00467160]
SVE2LRR2507_Chr2B_0057021314	No	Functional	LRR-RLK	[TrturSVE2B02G00467170]	[]
SVE2LRR2507_Chr2B_0057115979	No	NsMCG	LRR-RLK	[]	[TrturSVE2B02G00467180, TrturSVE2B02G00467190]
SVE2LRR2507_Chr2B_0057513408	No	NsMCG	LRR-RLK	[]	[TrturSVE2B02G00467310]
SVE2LRR2507_Chr2B_0057522518	No	NsMCG	LRR-RLK	[TrturSVE2B02G00467330]	[TrturSVE2B02G00467320]
SVE2LRR2507_Chr2B_0057595147	No	NsMCG	LRR-RLK	[]	[TrturSVE2B02G00467390]
SVE2LRR2507_Chr2B_0057602903	No	NsMCG	LRR-RLK	[]	[TrturSVE2B02G00467410]
SVE2LRR2507_Chr2B_0057645826	No	NsMCG	LRR-RLK	[]	[TrturSVE2B02G00467440, TrturSVE2B02G00467450]
SVE2LRR2507_Chr2B_0057657609	No	Functional	LRR-RLK	[]	[TrturSVE2B02G00467460]
SVE2LRR2507_Chr2B_0057667063	No	NsMCG	LRR-RLK	[TrturSVE2B02G00467480]	[]
SVE2LRR2507_Chr2B_0057672751	No	NsMCG	LRR-RLK	[]	[TrturSVE2B02G00467490]
SVE2LRR2507_Chr2B_0057678563	No	NsMCG	LRR-RLP	[]	[TrturSVE2B02G00467500]
SVE2LRR2507_Chr2B_0059652169	No	NsMCG	LRR-RLK	[]	[TrturSVE2B02G00468210]
SVE2LRR2507_Chr2B_0059913592	No	NsMCG	LRR-RLK	[]	[TrturSVE2B02G00468300]
SVE2LRR2507_Chr2B_0059934423	No	NsMCG	NBS-LRR	[]	[TrturSVE2B02G00468340]
SVE2LRR2507_Chr2B_0059961843	No	NsMCG	NBS-LRR	[TrturSVE2B02G00468400]	[TrturSVE2B02G00468410]
SVE2LRR2507_Chr2B_0060215264	No	NsMCG	NBS-LRR	[]	[TrturSVE2B02G00468540]
SVE2LRR2507_Chr2B_0062628837	No	NsMCG	LRR-RLP	[]	[TrturSVE2B02G00469350]
SVE2LRR2507_Chr2B_0076430431	No	NsMCG	NBS-LRR	[]	[TrturSVE2B02G00473170, TrturSVE2B02G00473180]
SVE2LRR2507_Chr2B_0083563196	No	Functional	LRR-RLK	[]	[TrturSVE2B02G00474980]
SVE2LRR2507_Chr2B_0083742411	No	NsMCG	NBS-LRR	[]	[TrturSVE2B02G00475010]
SVE2LRR2507_Chr2B_0084852878	No	Functional	LRR-RLK	[TrturSVE2B02G00475470]	[]
SVE2LRR2507_Chr2B_0095449353	No	Functional	LRR-RLK	[]	[TrturSVE2B02G00478410]
SVE2LRR2507_Chr2B_0105006180	No	Functional	LRR-RLK	[TrturSVE2B02G00480440]	[]
SVE2LRR2507_Chr2B_0113630486	No	NsMCG	NBS-LRR	[TrturSVE2B02G00482820]	[]
SVE2LRR2507_Chr2B_0122139173	No	Functional	LRR-RLK	[TrturSVE2B02G00484940]	[]
SVE2LRR2507_Chr2B_0131976844	No	NsMCG	LRR-RLK	[TrturSVE2B02G00487930]	[]
SVE2LRR2507_Chr2B_0134014251	No	NsMCG	NBS-LRR	[TrturSVE2B02G00488450]	[]
SVE2LRR2507_Chr2B_0138181665	No	Functional	LRR-RLK	[TrturSVE2B02G00489120]	[]
SVE2LRR2507_Chr2B_0170923672	No	NsMCG	NBS-LRR	[]	[TrturSVE2B02G00496690]
SVE2LRR2507_Chr2B_0173458538	No	NsMCG	NBS-LRR	[TrturSVE2B02G00497410]	[]
SVE2LRR2507_Chr2B_0174807619	No	NsMCG	LRR-RLP	[]	[]
SVE2LRR2507_Chr2B_0176279591	No	Functional	LRR-RLK	[TrturSVE2B02G00498200]	[]
SVE2LRR2507_Chr2B_0183703490	No	NsMCG	LRR-RLK	[TrturSVE2B02G00499940]	[]
SVE2LRR2507_Chr2B_0197724557	No	Functional	LRR-RLK	[]	[TrturSVE2B02G00502580]
SVE2LRR2507_Chr2B_0200810628	No	Functional	NBS-LRR	[TrturSVE2B02G00503630]	[]
SVE2LRR2507_Chr2B_0205106778	No	Functional	LRR-RLK	[TrturSVE2B02G00504370]	[]
SVE2LRR2507_Chr2B_0223934876	No	Functional	LRR-RLK	[TrturSVE2B02G00507970]	[]
SVE2LRR2507_Chr2B_0224560467	No	NsMCG	NBS-LRR	[TrturSVE2B02G00508100]	[]
SVE2LRR2507_Chr2B_0226552173	No	NsMCG	NBS-LRR	[]	[TrturSVE2B02G00508610]
SVE2LRR2507_Chr2B_0233380281	No	NsMCG	LRR-RLK	[TrturSVE2B02G00509750]	[]
SVE2LRR2507_Chr2B_0237132852	No	Functional	LRR-RLK	[TrturSVE2B02G00510200]	[]
SVE2LRR2507_Chr2B_0277100160	No	Functional	LRR-RLP	[TrturSVE2B02G00516640]	[]
SVE2LRR2507_Chr2B_0281751045	No	Functional	LRR-RLK	[TrturSVE2B02G00517150]	[]
SVE2LRR2507_Chr2B_0377744441	No	Functional	LRR-RLK	[TrturSVE2B02G00528220]	[]
SVE2LRR2507_Chr2B_0379162281	No	Functional	LRR-RLK	[TrturSVE2B02G00528580]	[]
SVE2LRR2507_Chr2B_0379450114	No	Functional	LRR-RLK	[TrturSVE2B02G00528640]	[]
SVE2LRR2507_Chr2B_0381816096	No	Functional	LRR-RLK	[TrturSVE2B02G00529040]	[]
SVE2LRR2507_Chr2B_0387685775	No	Functional	LRR-RLK	[TrturSVE2B02G00529940]	[]
SVE2LRR2507_Chr2B_0403549703	No	NsMCG	LRR-RLK	[TrturSVE2B02G00532540]	[]
SVE2LRR2507_Chr2B_0405362647	No	Functional	LRR-RLK	[TrturSVE2B02G00532700]	[]
SVE2LRR2507_Chr2B_0487457958	No	NsMCG	NBS-LRR	[TrturSVE2B02G00546950]	[]
SVE2LRR2507_Chr2B_0487878618	No	NsMCG	NBS-LRR	[]	[TrturSVE2B02G00547010]
SVE2LRR2507_Chr2B_0500203245	No	Functional	LRR-RLK	[TrturSVE2B02G00549680]	[]
SVE2LRR2507_Chr2B_0505680119	No	Functional	LRR-RLK	[TrturSVE2B02G00550730]	[]
SVE2LRR2507_Chr2B_0517294632	No	Functional	LRR-RLK	[TrturSVE2B02G00552860]	[]
SVE2LRR2507_Chr2B_0532593459	No	Functional	LRR-RLK	[]	[TrturSVE2B02G00555960]
SVE2LRR2507_Chr2B_0555566817	No	Functional	LRR-RLK	[TrturSVE2B02G00560250]	[]
SVE2LRR2507_Chr2B_0556041930	No	Functional	LRR-RLK	[TrturSVE2B02G00560340]	[]
SVE2LRR2507_Chr2B_0556948167	No	NsMCG	NBS-LRR	[]	[TrturSVE2B02G00560480]
SVE2LRR2507_Chr2B_0561639197	No	NsMCG	LRR-RLK	[TrturSVE2B02G00561800]	[]
SVE2LRR2507_Chr2B_0582100428	No	NsMCG	NBS-LRR	[]	[TrturSVE2B02G00565390]
SVE2LRR2507_Chr2B_0582160918	No	Functional	NBS-LRR	[TrturSVE2B02G00565450]	[]
SVE2LRR2507_Chr2B_0608679294	No	Functional	LRR-RLK	[TrturSVE2B02G00569700]	[]
SVE2LRR2507_Chr2B_0638441232	No	Functional	NBS-LRR	[TrturSVE2B02G00575380]	[]
SVE2LRR2507_Chr2B_0641524220	No	Functional	LRR-RLK	[TrturSVE2B02G00576050]	[]
SVE2LRR2507_Chr2B_0641606501	No	NsMCG	LRR-RLK	[TrturSVE2B02G00576060]	[]
SVE2LRR2507_Chr2B_0641623528	No	Functional	LRR-RLK	[TrturSVE2B02G00576090]	[]
SVE2LRR2507_Chr2B_0645419323	No	Functional	NBS-LRR	[TrturSVE2B02G00576830]	[]
SVE2LRR2507_Chr2B_0648984533	No	NsMCG	LRR-RLP	[]	[TrturSVE2B02G00578060]
SVE2LRR2507_Chr2B_0658458740	No	Functional	LRR-RLK	[TrturSVE2B02G00580440]	[]
SVE2LRR2507_Chr2B_0672935199	No	Functional	LRR-RLK	[TrturSVE2B02G00583650]	[]
SVE2LRR2507_Chr2B_0680683984	Yes	NsMCG	NBS-LRR	[]	[TrturSVE2B02G00585340]
SVE2LRR2507_Chr2B_0693031337	No	Functional	LRR-RLK	[TrturSVE2B02G00588760]	[]
SVE2LRR2507_Chr2B_0693124062	No	Functional	LRR-RLP	[]	[TrturSVE2B02G00588770]
SVE2LRR2507_Chr2B_0697678260	No	Functional	NBS-LRR	[TrturSVE2B02G00589920]	[]
SVE2LRR2507_Chr2B_0698357958	No	NsMCG	NBS-LRR	[]	[TrturSVE2B02G00590070, TrturSVE2B02G00590080]
SVE2LRR2507_Chr2B_0698571367	No	NsMCG	NBS-LRR	[]	[TrturSVE2B02G00590230, TrturSVE2B02G00590240]
SVE2LRR2507_Chr2B_0698725611	No	NsMCG	NBS-LRR	[TrturSVE2B02G00590310]	[]
SVE2LRR2507_Chr2B_0698990372	No	NsMCG	NBS-LRR	[]	[TrturSVE2B02G00590390]
SVE2LRR2507_Chr2B_0699199014	No	NsMCG	NBS-LRR	[TrturSVE2B02G00590510]	[]
SVE2LRR2507_Chr2B_0699375896	No	NsMCG	NBS-LRR	[]	[TrturSVE2B02G00590550, TrturSVE2B02G00590570]
SVE2LRR2507_Chr2B_0699409493	No	NsMCG	NBS-LRR	[]	[TrturSVE2B02G00590600]
SVE2LRR2507_Chr2B_0699466579	No	NsMCG	NBS-LRR	[]	[TrturSVE2B02G00590630]
SVE2LRR2507_Chr2B_0699663428	No	NsMCG	NBS-LRR	[TrturSVE2B02G00590660]	[]
SVE2LRR2507_Chr2B_0705736011	No	NsMCG	NBS-LRR	[TrturSVE2B02G00592490]	[]
SVE2LRR2507_Chr2B_0706028613	No	NsMCG	NBS-LRR	[]	[TrturSVE2B02G00592600]
SVE2LRR2507_Chr2B_0706199948	No	Functional	NBS-LRR	[TrturSVE2B02G00592640]	[]
SVE2LRR2507_Chr2B_0706516117	Yes	NsMCG	NBS-LRR	[]	[TrturSVE2B02G00592670]
SVE2LRR2507_Chr2B_0706543547	No	NsMCG	NBS-LRR	[]	[TrturSVE2B02G00592680, TrturSVE2B02G00592690]
SVE2LRR2507_Chr2B_0707458876	No	NsMCG	LRR-RLK	[]	[TrturSVE2B02G00592970]
SVE2LRR2507_Chr2B_0707931413	No	NsMCG	LRR-RLK	[]	[TrturSVE2B02G00593130]
SVE2LRR2507_Chr2B_0707940793	No	NsMCG	LRR-RLP	[]	[TrturSVE2B02G00593150]
SVE2LRR2507_Chr2B_0708008822	No	NsMCG	LRR-RLP	[]	[TrturSVE2B02G00593180]
SVE2LRR2507_Chr2B_0711164746	Yes	Functional	NBS-LRR	[TrturSVE2B02G00594190]	[]
SVE2LRR2507_Chr2B_0711993725	No	Functional	NBS-LRR	[TrturSVE2B02G00594350]	[]
SVE2LRR2507_Chr2B_0712046511	Yes	NsMCG	NBS-LRR	[]	[]
SVE2LRR2507_Chr2B_0712194654	No	Functional	NBS-LRR	[TrturSVE2B02G00594400]	[]
SVE2LRR2507_Chr2B_0716841081	Yes	NsMCG	NBS-LRR	[]	[TrturSVE2B02G00595250, TrturSVE2B02G00595260]
SVE2LRR2507_Chr2B_0716908509	No	NsMCG	NBS-LRR	[TrturSVE2B02G00595300]	[]
SVE2LRR2507_Chr2B_0726040248	No	NsMCG	LRR-RLP	[]	[TrturSVE2B02G00597870]
SVE2LRR2507_Chr2B_0727581581	No	Functional	LRR-RLK	[TrturSVE2B02G00598280]	[]
SVE2LRR2507_Chr2B_0727761373	No	NsMCG	LRR-RLK	[TrturSVE2B02G00598320]	[]
SVE2LRR2507_Chr2B_0732581247	No	Functional	NBS-LRR	[TrturSVE2B02G00599450]	[]
SVE2LRR2507_Chr2B_0732599488	No	Functional	LRR-RLK	[TrturSVE2B02G00599490]	[]
SVE2LRR2507_Chr2B_0733685991	No	NsMCG	NBS-LRR	[]	[]
SVE2LRR2507_Chr2B_0741164153	No	NsMCG	NBS-LRR	[]	[TrturSVE2B02G00601540, TrturSVE2B02G00601550]
SVE2LRR2507_Chr2B_0745504210	No	NsMCG	NBS-LRR	[]	[TrturSVE2B02G00602900, TrturSVE2B02G00602910]
SVE2LRR2507_Chr2B_0747009721	No	NsMCG	LRR-RLK	[TrturSVE2B02G00603490]	[]
SVE2LRR2507_Chr2B_0749377404	No	Functional	LRR-RLK	[TrturSVE2B02G00604040]	[]
SVE2LRR2507_Chr2B_0753345447	No	NsMCG	LRR-RLP	[TrturSVE2B02G00604970]	[]
SVE2LRR2507_Chr2B_0753440977	No	NsMCG	LRR-RLP	[]	[TrturSVE2B02G00604980]
SVE2LRR2507_Chr2B_0753462748	No	NsMCG	LRR-RLP	[TrturSVE2B02G00604990]	[]
SVE2LRR2507_Chr2B_0753471537	No	NsMCG	LRR-RLP	[]	[TrturSVE2B02G00605000]
SVE2LRR2507_Chr2B_0753475694	No	NsMCG	LRR-RLP	[]	[TrturSVE2B02G00605010]
SVE2LRR2507_Chr2B_0753707230	No	NsMCG	LRR-RLP	[TrturSVE2B02G00605110]	[]
SVE2LRR2507_Chr2B_0753712537	No	NsMCG	LRR-RLP	[]	[TrturSVE2B02G00605120, TrturSVE2B02G00605130]
SVE2LRR2507_Chr2B_0760951650	No	NsMCG	NBS-LRR	[]	[TrturSVE2B02G00607600, TrturSVE2B02G00607610]
SVE2LRR2507_Chr2B_0764588844	No	NsMCG	NBS-LRR	[]	[TrturSVE2B02G00609030]
SVE2LRR2507_Chr2B_0764656760	No	NsMCG	NBS-LRR	[]	[TrturSVE2B02G00609050]
SVE2LRR2507_Chr2B_0764765649	No	Functional	LRR-RLP	[]	[TrturSVE2B02G00609080]
SVE2LRR2507_Chr2B_0767141785	No	NsMCG	NBS-LRR	[]	[TrturSVE2B02G00610010]
SVE2LRR2507_Chr2B_0767586533	No	NsMCG	LRR-RLK	[]	[TrturSVE2B02G00610280]
SVE2LRR2507_Chr2B_0767905153	No	NsMCG	NBS-LRR	[TrturSVE2B02G00610340]	[TrturSVE2B02G00610320, TrturSVE2B02G00610350]
SVE2LRR2507_Chr2B_0768584805	No	NsMCG	NBS-LRR	[TrturSVE2B02G00610510]	[]
SVE2LRR2507_Chr2B_0769295660	No	NsMCG	NBS-LRR	[]	[TrturSVE2B02G00610790]
SVE2LRR2507_Chr2B_0769623314	No	NsMCG	NBS-LRR	[]	[TrturSVE2B02G00610910]
SVE2LRR2507_Chr2B_0778632108	No	NsMCG	NBS-LRR	[]	[TrturSVE2B02G00614360]
SVE2LRR2507_Chr2B_0778697438	No	NsMCG	NBS-LRR	[]	[TrturSVE2B02G00614370]
SVE2LRR2507_Chr2B_0778700480	No	Functional	NBS-LRR	[]	[TrturSVE2B02G00614370]
SVE2LRR2507_Chr2B_0778703282	No	NsMCG	NBS-LRR	[]	[TrturSVE2B02G00614370]
SVE2LRR2507_Chr2B_0779394193	No	NsMCG	NBS-LRR	[]	[TrturSVE2B02G00614580]
SVE2LRR2507_Chr2B_0779656759	No	NsMCG	NBS-LRR	[TrturSVE2B02G00614630]	[]
SVE2LRR2507_Chr2B_0780757695	No	NsMCG	NBS-LRR	[]	[TrturSVE2B02G00615390]
SVE2LRR2507_Chr2B_0783226497	No	NsMCG	NBS-LRR	[TrturSVE2B02G00616230]	[]
SVE2LRR2507_Chr2B_0784333399	No	Functional	LRR-RLK	[TrturSVE2B02G00616710]	[]
SVE2LRR2507_Chr2B_0784666677	No	Functional	LRR-RLP	[TrturSVE2B02G00616810]	[]
SVE2LRR2507_Chr2B_0784672384	No	NsMCG	LRR-RLP	[]	[TrturSVE2B02G00616820]
SVE2LRR2507_Chr2B_0784689167	No	NsMCG	LRR-RLP	[]	[TrturSVE2B02G00616830]
SVE2LRR2507_Chr2B_0784792037	No	Functional	LRR-RLP	[]	[TrturSVE2B02G00616840]
SVE2LRR2507_Chr2B_0785038218	No	Functional	LRR-RLP	[TrturSVE2B02G00616890]	[]
SVE2LRR2507_Chr2B_0785501723	No	NsMCG	LRR-RLP	[]	[]
SVE2LRR2507_Chr2B_0791177108	Yes	NsMCG	NBS-LRR	[]	[TrturSVE2B02G00619280]
SVE2LRR2507_Chr2B_0791282388	No	NsMCG	NBS-LRR	[]	[]
SVE2LRR2507_Chr2B_0791784372	No	NsMCG	NBS-LRR	[TrturSVE2B02G00619540]	[]
SVE2LRR2507_Chr2B_0794936930	No	NsMCG	NBS-LRR	[]	[TrturSVE2B02G00620960]
SVE2LRR2507_Chr2B_0794992053	No	NsMCG	NBS-LRR	[]	[TrturSVE2B02G00620980]
SVE2LRR2507_Chr2B_0795025124	No	NsMCG	NBS-LRR	[]	[TrturSVE2B02G00620990]
SVE2LRR2507_Chr2B_0795058215	No	NsMCG	NBS-LRR	[]	[TrturSVE2B02G00621000]
SVE2LRR2507_Chr2B_0795208640	Yes	NsMCG	NBS-LRR	[TrturSVE2B02G00621060]	[]
SVE2LRR2507_Chr2B_0795417913	No	NsMCG	NBS-LRR	[TrturSVE2B02G00621080]	[]
SVE2LRR2507_Chr2B_0795497196	No	Functional	NBS-LRR	[TrturSVE2B02G00621130]	[TrturSVE2B02G00621140]
SVE2LRR2507_Chr2B_0795532171	No	NsMCG	NBS-LRR	[]	[TrturSVE2B02G00621160]
SVE2LRR2507_Chr2B_0795762384	No	NsMCG	NBS-LRR	[]	[TrturSVE2B02G00621180]
SVE2LRR2507_Chr2B_0796498347	No	NsMCG	NBS-LRR	[]	[TrturSVE2B02G00621390]
SVE2LRR2507_Chr2B_0797596132	No	NsMCG	LRR-RLK	[]	[TrturSVE2B02G00622070]
SVE2LRR2507_Chr2B_0798446311	No	NsMCG	LRR-RLP	[]	[]
SVE2LRR2507_Chr2B_0798738608	No	NsMCG	NBS-LRR	[TrturSVE2B02G00622490]	[]
SVE2LRR2507_Chr2B_0799839806	No	NsMCG	NBS-LRR	[]	[TrturSVE2B02G00622920]
SVE2LRR2507_Chr2B_0802005778	No	Functional	LRR-RLK	[TrturSVE2B02G00623500]	[]
SVE2LRR2507_Chr2B_0802113250	No	Functional	LRR-RLK	[TrturSVE2B02G00623560]	[]
SVE2LRR2507_Chr2B_0802199898	No	NsMCG	NBS-LRR	[TrturSVE2B02G00623620]	[]
SVE2LRR2507_Chr2B_0802224637	No	NsMCG	NBS-LRR	[]	[TrturSVE2B02G00623640]
SVE2LRR2507_Chr2B_0805481244	No	Functional	NBS-LRR	[]	[TrturSVE2B02G00624980]
SVE2LRR2507_Chr2B_0805593932	No	NsMCG	LRR-RLK	[TrturSVE2B02G00625020]	[]
SVE2LRR2507_Chr2B_0805638228	No	Functional	NBS-LRR	[TrturSVE2B02G00625050]	[]
SVE2LRR2507_Chr2B_0805650786	Yes	Functional	NBS-LRR	[TrturSVE2B02G00625080]	[]
SVE2LRR2507_Chr2B_0805680949	No	NsMCG	NBS-LRR	[]	[TrturSVE2B02G00625100]
SVE2LRR2507_Chr2B_0805691786	No	NsMCG	NBS-LRR	[]	[TrturSVE2B02G00625110]
SVE2LRR2507_Chr2B_0805728851	No	NsMCG	NBS-LRR	[]	[TrturSVE2B02G00625140, TrturSVE2B02G00625150]
SVE2LRR2507_Chr2B_0806000469	No	NsMCG	NBS-LRR	[]	[TrturSVE2B02G00625270]
SVE2LRR2507_Chr2B_0806042911	No	NsMCG	NBS-LRR	[]	[TrturSVE2B02G00625280]
SVE2LRR2507_Chr2B_0806052562	No	Functional	LRR-RLK	[]	[TrturSVE2B02G00625290]
SVE2LRR2507_Chr2B_0806061576	No	NsMCG	NBS-LRR	[]	[TrturSVE2B02G00625300]
SVE2LRR2507_Chr2B_0806077030	No	NsMCG	LRR-RLK	[]	[TrturSVE2B02G00625320]
SVE2LRR2507_Chr2B_0806108872	No	NsMCG	NBS-LRR	[]	[TrturSVE2B02G00625350]
SVE2LRR2507_Chr2B_0806121985	Yes	NsMCG	LRR-RLP	[]	[]
SVE2LRR2507_Chr2B_0806846605	No	NsMCG	NBS-LRR	[TrturSVE2B02G00625610]	[]
SVE2LRR2507_Chr2B_0808853045	No	NsMCG	NBS-LRR	[]	[]
SVE2LRR2507_Chr2B_0808961321	No	NsMCG	NBS-LRR	[]	[TrturSVE2B02G00626720]
SVE2LRR2507_Chr2B_0809076137	No	NsMCG	NBS-LRR	[]	[TrturSVE2B02G00626790]
SVE2LRR2507_Chr2B_0809182019	No	NsMCG	NBS-LRR	[]	[TrturSVE2B02G00626860]
SVE2LRR2507_Chr2B_0809296515	No	NsMCG	NBS-LRR	[]	[TrturSVE2B02G00626940]
SVE2LRR2507_Chr2B_0809403689	No	NsMCG	LRR-RLK	[]	[TrturSVE2B02G00626970]
SVE2LRR2507_Chr2B_0811347247	No	NsMCG	LRR-RLK	[]	[]
SVE2LRR2507_Chr2B_0812664517	Yes	NsMCG	NBS-LRR	[]	[TrturSVE2B02G00628380]
SVE2LRR2507_Chr2B_0812708219	No	NsMCG	NBS-LRR	[TrturSVE2B02G00628410]	[]
SVE2LRR2507_Chr2B_0812716719	No	Functional	NBS-LRR	[]	[TrturSVE2B02G00628420]
SVE2LRR2507_Chr2B_0813982242	No	NsMCG	NBS-LRR	[]	[TrturSVE2B02G00628870]
SVE2LRR2507_Chr2B_0814163588	No	NsMCG	NBS-LRR	[]	[TrturSVE2B02G00628890, TrturSVE2B02G00628900, TrturSVE2B02G00628910, TrturSVE2B02G00628930]
SVE2LRR2507_Chr2B_0814342969	No	NsMCG	NBS-LRR	[]	[TrturSVE2B02G00628970, TrturSVE2B02G00628980]
SVE2LRR2507_Chr2B_0814393445	No	NsMCG	NBS-LRR	[]	[TrturSVE2B02G00628990, TrturSVE2B02G00629000]
SVE2LRR2507_Chr2B_0814487562	No	NsMCG	NBS-LRR	[TrturSVE2B02G00629080]	[TrturSVE2B02G00629090]
SVE2LRR2507_Chr2B_0814570381	No	NsMCG	NBS-LRR	[]	[]
SVE2LRR2507_Chr2B_0814777747	No	NsMCG	LRR-RLP	[]	[TrturSVE2B02G00629220]
SVE2LRR2507_Chr2B_0815206234	No	NsMCG	NBS-LRR	[]	[TrturSVE2B02G00629520]
SVE2LRR2507_Chr2B_0815354279	No	NsMCG	NBS-LRR	[]	[TrturSVE2B02G00629590]
SVE2LRR2507_Chr2B_0815553844	No	NsMCG	NBS-LRR	[]	[TrturSVE2B02G00629640, TrturSVE2B02G00629650]
SVE2LRR2507_Chr2B_0815562175	No	NsMCG	NBS-LRR	[]	[TrturSVE2B02G00629650]
SVE2LRR2507_Chr2B_0815631479	No	NsMCG	NBS-LRR	[]	[TrturSVE2B02G00629690]
SVE2LRR2507_Chr2B_0815633688	No	NsMCG	NBS-LRR	[]	[TrturSVE2B02G00629690]
SVE2LRR2507_Chr2B_0815733828	No	NsMCG	LRR-RLK	[]	[TrturSVE2B02G00629730]
SVE2LRR2507_Chr2B_0815746410	No	NsMCG	LRR-RLK	[]	[TrturSVE2B02G00629760]
SVE2LRR2507_Chr2B_0815767741	No	NsMCG	LRR-RLK	[]	[TrturSVE2B02G00629800]
SVE2LRR2507_Chr2B_0815789070	No	NsMCG	LRR-RLK	[]	[TrturSVE2B02G00629830]
SVE2LRR2507_Chr2B_0815877935	No	NsMCG	NBS-LRR	[]	[TrturSVE2B02G00629860, TrturSVE2B02G00629870]
SVE2LRR2507_Chr2B_0815895118	No	Functional	LRR-RLK	[]	[TrturSVE2B02G00629890]
SVE2LRR2507_Chr2B_0815906963	No	NsMCG	LRR-RLK	[]	[]
SVE2LRR2507_Chr2B_0815953435	No	NsMCG	LRR-RLK	[]	[TrturSVE2B02G00629900]
SVE2LRR2507_Chr2B_0815979585	No	Functional	LRR-RLK	[TrturSVE2B02G00629930]	[]
SVE2LRR2507_Chr2B_0816065782	No	NsMCG	LRR-RLK	[]	[TrturSVE2B02G00629980]
SVE2LRR2507_Chr2B_0816200165	No	NsMCG	LRR-RLK	[]	[TrturSVE2B02G00630040]
SVE2LRR2507_Chr2B_0816225788	No	Functional	LRR-RLK	[TrturSVE2B02G00630070]	[]
SVE2LRR2507_Chr2B_0816312029	No	NsMCG	LRR-RLK	[]	[TrturSVE2B02G00630120]
SVE2LRR2507_Chr2B_0816446445	No	NsMCG	LRR-RLK	[]	[TrturSVE2B02G00630190]
SVE2LRR2507_Chr2B_0816472068	No	Functional	LRR-RLK	[TrturSVE2B02G00630230]	[]
SVE2LRR2507_Chr2B_0816558309	No	NsMCG	LRR-RLK	[]	[TrturSVE2B02G00630260, TrturSVE2B02G00630270]
SVE2LRR2507_Chr2B_0816729600	Yes	NsMCG	LRR-RLK	[]	[]
SVE2LRR2507_Chr2B_0816958824	No	NsMCG	LRR-RLK	[]	[]
SVE2LRR2507_Chr2B_0817073117	No	NsMCG	NBS-LRR	[]	[TrturSVE2B02G00630520]
SVE2LRR2507_Chr2B_0817134294	No	NsMCG	LRR-RLK	[]	[TrturSVE2B02G00630560]
SVE2LRR2507_Chr2B_0817162943	No	Functional	LRR-RLK	[TrturSVE2B02G00630580]	[]
SVE2LRR2507_Chr2B_0817179020	No	Functional	LRR-RLK	[TrturSVE2B02G00630600]	[]
SVE2LRR2507_Chr2B_0817195080	No	NsMCG	LRR-RLK	[]	[TrturSVE2B02G00630630]
SVE2LRR2507_Chr2B_0817495425	No	NsMCG	NBS-LRR	[]	[TrturSVE2B02G00630680]
SVE2LRR2507_Chr2B_0818274922	No	NsMCG	NBS-LRR	[]	[TrturSVE2B02G00631030]
SVE2LRR2507_Chr2B_0818337722	No	NsMCG	LRR-RLK	[]	[TrturSVE2B02G00631080]
SVE2LRR2507_Chr2B_0818373124	No	NsMCG	NBS-LRR	[TrturSVE2B02G00631090]	[]
SVE2LRR2507_Chr2B_0818907602	No	NsMCG	NBS-LRR	[]	[TrturSVE2B02G00631260]
SVE2LRR2507_Chr2B_0819057834	No	NsMCG	NBS-LRR	[]	[TrturSVE2B02G00631280]
SVE2LRR2507_Chr2B_0819411557	No	NsMCG	NBS-LRR	[TrturSVE2B02G00631500]	[]
SVE2LRR2507_Chr2B_0821914095	No	NsMCG	LRR-RLP	[]	[]
SVE2LRR2507_Chr2B_0822290649	No	NsMCG	NBS-LRR	[]	[TrturSVE2B02G00632580]
SVE2LRR2507_Chr2B_0822323474	No	NsMCG	NBS-LRR	[]	[TrturSVE2B02G00632610]
SVE2LRR2507_Chr2B_0822335611	No	Functional	NBS-LRR	[]	[TrturSVE2B02G00632630]
SVE2LRR2507_Chr2B_0822404608	No	NsMCG	NBS-LRR	[]	[TrturSVE2B02G00632680]
SVE2LRR2507_Chr2B_0822447114	No	NsMCG	NBS-LRR	[]	[TrturSVE2B02G00632700]
SVE2LRR2507_Chr2B_0822454484	No	NsMCG	NBS-LRR	[TrturSVE2B02G00632710]	[]
SVE2LRR2507_Chr2B_0822463269	No	NsMCG	NBS-LRR	[]	[TrturSVE2B02G00632720, TrturSVE2B02G00632730]
SVE2LRR2507_Chr2B_0822474808	No	NsMCG	NBS-LRR	[]	[TrturSVE2B02G00632740]
SVE2LRR2507_Chr2B_0822510960	No	NsMCG	NBS-LRR	[]	[TrturSVE2B02G00632770]
SVE2LRR2507_Chr2B_0822555055	No	NsMCG	NBS-LRR	[]	[TrturSVE2B02G00632780]
SVE2LRR2507_Chr2B_0822571665	No	NsMCG	NBS-LRR	[]	[]
SVE2LRR2507_Chr2B_0822722855	No	Functional	NBS-LRR	[]	[TrturSVE2B02G00632860]
SVE2LRR2507_Chr2B_0822729827	No	NsMCG	NBS-LRR	[]	[TrturSVE2B02G00632870]
SVE2LRR2507_Chr2B_0822804728	No	NsMCG	NBS-LRR	[]	[TrturSVE2B02G00632910, TrturSVE2B02G00632920]
SVE2LRR2507_Chr2B_0822829974	No	NsMCG	NBS-LRR	[]	[TrturSVE2B02G00632940]
SVE2LRR2507_Chr2B_0822840287	No	NsMCG	NBS-LRR	[]	[TrturSVE2B02G00632950]
SVE2LRR2507_Chr2B_0822920879	No	NsMCG	NBS-LRR	[]	[TrturSVE2B02G00632990]
SVE2LRR2507_Chr2B_0822955613	No	NsMCG	NBS-LRR	[]	[TrturSVE2B02G00633010]
SVE2LRR2507_Chr2B_0823022254	No	NsMCG	NBS-LRR	[]	[TrturSVE2B02G00633050]
SVE2LRR2507_Chr2B_0823031433	No	NsMCG	NBS-LRR	[]	[]
SVE2LRR2507_Chr2B_0823044402	No	NsMCG	NBS-LRR	[]	[TrturSVE2B02G00633060]
SVE2LRR2507_Chr2B_0823062373	No	NsMCG	NBS-LRR	[]	[]
SVE2LRR2507_Chr2B_0823180721	No	NsMCG	NBS-LRR	[]	[TrturSVE2B02G00633120]
SVE2LRR2507_Chr2B_0823317232	No	Functional	NBS-LRR	[TrturSVE2B02G00633180]	[]
SVE2LRR2507_Chr2B_0824082229	No	NsMCG	NBS-LRR	[]	[TrturSVE2B02G00633690, TrturSVE2B02G00633700]
SVE2LRR2507_Chr2B_0824174645	No	NsMCG	NBS-LRR	[]	[TrturSVE2B02G00633740]
SVE2LRR2507_Chr3A_0006339069	No	NsMCG	LRR-RLK	[TrturSVE3A02G00636300]	[]
SVE2LRR2507_Chr3A_0006355593	Yes	Functional	NBS-LRR	[TrturSVE3A02G00636320]	[]
SVE2LRR2507_Chr3A_0006555774	No	NsMCG	NBS-LRR	[TrturSVE3A02G00636410]	[]
SVE2LRR2507_Chr3A_0006569268	No	NsMCG	NBS-LRR	[TrturSVE3A02G00636420]	[]
SVE2LRR2507_Chr3A_0006600483	No	NsMCG	NBS-LRR	[]	[TrturSVE3A02G00636430]
SVE2LRR2507_Chr3A_0006621243	No	NsMCG	NBS-LRR	[TrturSVE3A02G00636450]	[]
SVE2LRR2507_Chr3A_0006667495	No	NsMCG	NBS-LRR	[TrturSVE3A02G00636490]	[]
SVE2LRR2507_Chr3A_0006861609	Yes	Functional	NBS-LRR	[]	[TrturSVE3A02G00636660]
SVE2LRR2507_Chr3A_0006981718	Yes	NsMCG	NBS-LRR	[]	[TrturSVE3A02G00636670]
SVE2LRR2507_Chr3A_0007294577	No	NsMCG	NBS-LRR	[]	[]
SVE2LRR2507_Chr3A_0007376198	Yes	Functional	NBS-LRR	[TrturSVE3A02G00636910]	[]
SVE2LRR2507_Chr3A_0008272884	No	NsMCG	NBS-LRR	[]	[TrturSVE3A02G00637770]
SVE2LRR2507_Chr3A_0008459652	Yes	Functional	NBS-LRR	[TrturSVE3A02G00637790]	[]
SVE2LRR2507_Chr3A_0009338607	No	NsMCG	LRR-RLK	[]	[TrturSVE3A02G00638260]
SVE2LRR2507_Chr3A_0009511034	Yes	NsMCG	LRR-RLK	[]	[TrturSVE3A02G00638400, TrturSVE3A02G00638410]
SVE2LRR2507_Chr3A_0011081606	Yes	NsMCG	LRR-RLK	[]	[TrturSVE3A02G00639370]
SVE2LRR2507_Chr3A_0015010288	No	NsMCG	NBS-LRR	[]	[]
SVE2LRR2507_Chr3A_0015034601	No	NsMCG	NBS-LRR	[]	[TrturSVE3A02G00641220]
SVE2LRR2507_Chr3A_0015057489	No	NsMCG	NBS-LRR	[]	[TrturSVE3A02G00641230]
SVE2LRR2507_Chr3A_0015080387	No	NsMCG	NBS-LRR	[]	[TrturSVE3A02G00641240]
SVE2LRR2507_Chr3A_0015104673	No	NsMCG	NBS-LRR	[TrturSVE3A02G00641260]	[TrturSVE3A02G00641250]
SVE2LRR2507_Chr3A_0015474289	No	NsMCG	NBS-LRR	[TrturSVE3A02G00641340]	[]
SVE2LRR2507_Chr3A_0018431371	Yes	Functional	LRR-RLK	[TrturSVE3A02G00642770]	[]
SVE2LRR2507_Chr3A_0018941230	No	Functional	LRR-RLP	[]	[TrturSVE3A02G00643080]
SVE2LRR2507_Chr3A_0018956561	No	NsMCG	LRR-RLP	[]	[TrturSVE3A02G00643090]
SVE2LRR2507_Chr3A_0018960302	No	NsMCG	LRR-RLP	[]	[TrturSVE3A02G00643100]
SVE2LRR2507_Chr3A_0019368521	No	NsMCG	LRR-RLK	[]	[TrturSVE3A02G00643320]
SVE2LRR2507_Chr3A_0019376436	No	NsMCG	LRR-RLP	[]	[TrturSVE3A02G00643330, TrturSVE3A02G00643340]
SVE2LRR2507_Chr3A_0019442859	Yes	Functional	LRR-RLP	[TrturSVE3A02G00643370]	[]
SVE2LRR2507_Chr3A_0021151424	No	NsMCG	NBS-LRR	[]	[TrturSVE3A02G00644050]
SVE2LRR2507_Chr3A_0022125289	Yes	Functional	NBS-LRR	[TrturSVE3A02G00644370]	[]
SVE2LRR2507_Chr3A_0022130187	Yes	Functional	LRR-RLK	[TrturSVE3A02G00644380]	[]
SVE2LRR2507_Chr3A_0022382165	Yes	NsMCG	NBS-LRR	[]	[TrturSVE3A02G00644490, TrturSVE3A02G00644500]
SVE2LRR2507_Chr3A_0022947587	Yes	Functional	LRR-RLP	[]	[TrturSVE3A02G00644730]
SVE2LRR2507_Chr3A_0022956018	Yes	Functional	LRR-RLP	[TrturSVE3A02G00644740]	[]
SVE2LRR2507_Chr3A_0023501450	No	NsMCG	NBS-LRR	[]	[]
SVE2LRR2507_Chr3A_0029261198	Yes	Functional	LRR-RLP	[TrturSVE3A02G00646810]	[]
SVE2LRR2507_Chr3A_0034796305	No	NsMCG	LRR-RLP	[]	[TrturSVE3A02G00648320]
SVE2LRR2507_Chr3A_0034969795	Yes	NsMCG	LRR-RLK	[TrturSVE3A02G00648420]	[]
SVE2LRR2507_Chr3A_0035008030	No	NsMCG	LRR-RLK	[]	[TrturSVE3A02G00648450]
SVE2LRR2507_Chr3A_0035012646	Yes	Functional	LRR-RLK	[TrturSVE3A02G00648460]	[]
SVE2LRR2507_Chr3A_0035023539	Yes	Functional	LRR-RLK	[TrturSVE3A02G00648480]	[]
SVE2LRR2507_Chr3A_0035201898	No	NsMCG	LRR-RLK	[]	[TrturSVE3A02G00648580, TrturSVE3A02G00648590]
SVE2LRR2507_Chr3A_0035329394	Yes	Functional	LRR-RLK	[TrturSVE3A02G00648700]	[]
SVE2LRR2507_Chr3A_0039756811	Yes	NsMCG	NBS-LRR	[]	[TrturSVE3A02G00650160]
SVE2LRR2507_Chr3A_0039773237	Yes	Functional	NBS-LRR	[TrturSVE3A02G00650170]	[]
SVE2LRR2507_Chr3A_0039784176	Yes	NsMCG	NBS-LRR	[]	[TrturSVE3A02G00650180, TrturSVE3A02G00650190]
SVE2LRR2507_Chr3A_0039995446	No	NsMCG	NBS-LRR	[]	[TrturSVE3A02G00650300, TrturSVE3A02G00650310]
SVE2LRR2507_Chr3A_0040441936	Yes	Functional	NBS-LRR	[TrturSVE3A02G00650370]	[]
SVE2LRR2507_Chr3A_0040474792	Yes	NsMCG	NBS-LRR	[]	[TrturSVE3A02G00650400]
SVE2LRR2507_Chr3A_0040494308	No	NsMCG	NBS-LRR	[]	[TrturSVE3A02G00650420, TrturSVE3A02G00650440]
SVE2LRR2507_Chr3A_0040506178	No	NsMCG	NBS-LRR	[]	[TrturSVE3A02G00650460]
SVE2LRR2507_Chr3A_0040562507	Yes	NsMCG	NBS-LRR	[]	[TrturSVE3A02G00650490, TrturSVE3A02G00650500]
SVE2LRR2507_Chr3A_0040824655	No	NsMCG	NBS-LRR	[]	[TrturSVE3A02G00650540]
SVE2LRR2507_Chr3A_0040838527	Yes	NsMCG	NBS-LRR	[]	[TrturSVE3A02G00650550]
SVE2LRR2507_Chr3A_0040848380	Yes	Functional	NBS-LRR	[TrturSVE3A02G00650560]	[]
SVE2LRR2507_Chr3A_0040870592	Yes	Functional	NBS-LRR	[TrturSVE3A02G00650600]	[]
SVE2LRR2507_Chr3A_0041231624	Yes	Functional	NBS-LRR	[TrturSVE3A02G00650710]	[]
SVE2LRR2507_Chr3A_0043362854	Yes	NsMCG	LRR-RLK	[]	[TrturSVE3A02G00651110]
SVE2LRR2507_Chr3A_0044721563	Yes	Functional	NBS-LRR	[TrturSVE3A02G00651520]	[]
SVE2LRR2507_Chr3A_0044736000	Yes	Functional	NBS-LRR	[TrturSVE3A02G00651550]	[]
SVE2LRR2507_Chr3A_0049867204	No	NsMCG	LRR-RLK	[]	[TrturSVE3A02G00652660, TrturSVE3A02G00652680, TrturSVE3A02G00652690]
SVE2LRR2507_Chr3A_0051113029	No	NsMCG	NBS-LRR	[TrturSVE3A02G00653160]	[]
SVE2LRR2507_Chr3A_0051288505	No	NsMCG	LRR-RLK	[TrturSVE3A02G00653240]	[]
SVE2LRR2507_Chr3A_0051640552	No	NsMCG	NBS-LRR	[]	[TrturSVE3A02G00653340]
SVE2LRR2507_Chr3A_0051649995	No	NsMCG	NBS-LRR	[TrturSVE3A02G00653350]	[]
SVE2LRR2507_Chr3A_0053503013	No	NsMCG	NBS-LRR	[]	[TrturSVE3A02G00654020, TrturSVE3A02G00654030, TrturSVE3A02G00654050]
SVE2LRR2507_Chr3A_0054171036	No	NsMCG	NBS-LRR	[]	[TrturSVE3A02G00654290, TrturSVE3A02G00654300]
SVE2LRR2507_Chr3A_0055060957	Yes	Functional	LRR-RLK	[TrturSVE3A02G00654610]	[]
SVE2LRR2507_Chr3A_0056052468	Yes	Functional	LRR-RLK	[TrturSVE3A02G00655220]	[]
SVE2LRR2507_Chr3A_0056189896	Yes	Functional	LRR-RLK	[TrturSVE3A02G00655360]	[]
SVE2LRR2507_Chr3A_0058697289	Yes	Functional	LRR-RLK	[TrturSVE3A02G00656000]	[]
SVE2LRR2507_Chr3A_0058715059	Yes	Functional	NBS-LRR	[TrturSVE3A02G00656030]	[]
SVE2LRR2507_Chr3A_0059066377	No	NsMCG	NBS-LRR	[TrturSVE3A02G00656140]	[]
SVE2LRR2507_Chr3A_0062466776	Yes	Functional	LRR-RLK	[TrturSVE3A02G00657140]	[]
SVE2LRR2507_Chr3A_0063599372	No	NsMCG	LRR-RLP	[]	[TrturSVE3A02G00657460]
SVE2LRR2507_Chr3A_0064123085	Yes	NsMCG	LRR-RLP	[]	[TrturSVE3A02G00657750]
SVE2LRR2507_Chr3A_0083922569	No	NsMCG	NBS-LRR	[]	[TrturSVE3A02G00661500]
SVE2LRR2507_Chr3A_0105775762	Yes	NsMCG	LRR-RLK	[TrturSVE3A02G00665240]	[]
SVE2LRR2507_Chr3A_0121191254	No	Functional	LRR-RLK	[TrturSVE3A02G00668260]	[]
SVE2LRR2507_Chr3A_0130034783	Yes	Functional	LRR-RLK	[TrturSVE3A02G00670080]	[]
SVE2LRR2507_Chr3A_0139786105	Yes	Functional	LRR-RLK	[TrturSVE3A02G00671770]	[]
SVE2LRR2507_Chr3A_0171691302	Yes	Functional	LRR-RLK	[TrturSVE3A02G00675670]	[]
SVE2LRR2507_Chr3A_0171867223	Yes	Functional	LRR-RLK	[TrturSVE3A02G00675680]	[]
SVE2LRR2507_Chr3A_0377641676	Yes	Functional	LRR-RLK	[TrturSVE3A02G00698020]	[]
SVE2LRR2507_Chr3A_0409446578	Yes	Functional	LRR-RLK	[TrturSVE3A02G00701290]	[]
SVE2LRR2507_Chr3A_0468957799	Yes	Functional	LRR-RLK	[TrturSVE3A02G00709220]	[]
SVE2LRR2507_Chr3A_0478529648	Yes	Functional	LRR-RLK	[TrturSVE3A02G00710720]	[]
SVE2LRR2507_Chr3A_0491509993	Yes	Functional	LRR-RLK	[TrturSVE3A02G00713020]	[]
SVE2LRR2507_Chr3A_0491514565	Yes	Functional	LRR-RLK	[TrturSVE3A02G00713030]	[]
SVE2LRR2507_Chr3A_0507522849	No	Functional	LRR-RLK	[TrturSVE3A02G00715640]	[]
SVE2LRR2507_Chr3A_0507627343	No	NsMCG	LRR-RLP	[]	[]
SVE2LRR2507_Chr3A_0515630478	Yes	NsMCG	LRR-RLK	[]	[TrturSVE3A02G00716990]
SVE2LRR2507_Chr3A_0516119657	Yes	Functional	LRR-RLK	[TrturSVE3A02G00717070]	[]
SVE2LRR2507_Chr3A_0524306813	No	NsMCG	LRR-RLK	[TrturSVE3A02G00718980]	[]
SVE2LRR2507_Chr3A_0528607915	Yes	Functional	LRR-RLP	[TrturSVE3A02G00719700]	[]
SVE2LRR2507_Chr3A_0547731789	No	Functional	LRR-RLK	[TrturSVE3A02G00722530]	[]
SVE2LRR2507_Chr3A_0558209289	No	NsMCG	NBS-LRR	[TrturSVE3A02G00724410]	[]
SVE2LRR2507_Chr3A_0565015261	Yes	NsMCG	NBS-LRR	[]	[TrturSVE3A02G00725480, TrturSVE3A02G00725500]
SVE2LRR2507_Chr3A_0565025942	Yes	Functional	NBS-LRR	[TrturSVE3A02G00725510]	[]
SVE2LRR2507_Chr3A_0569014005	Yes	Functional	NBS-LRR	[TrturSVE3A02G00726320]	[]
SVE2LRR2507_Chr3A_0572343375	Yes	NsMCG	NBS-LRR	[]	[TrturSVE3A02G00727040]
SVE2LRR2507_Chr3A_0577653061	Yes	NsMCG	NBS-LRR	[]	[TrturSVE3A02G00727970]
SVE2LRR2507_Chr3A_0579512612	Yes	Functional	LRR-RLP	[TrturSVE3A02G00728220]	[]
SVE2LRR2507_Chr3A_0579632214	No	NsMCG	LRR-RLK	[]	[TrturSVE3A02G00728310]
SVE2LRR2507_Chr3A_0579643914	No	NsMCG	LRR-RLK	[TrturSVE3A02G00728320]	[]
SVE2LRR2507_Chr3A_0579654755	No	NsMCG	LRR-RLK	[]	[TrturSVE3A02G00728330]
SVE2LRR2507_Chr3A_0579863725	Yes	NsMCG	LRR-RLK	[TrturSVE3A02G00728380]	[]
SVE2LRR2507_Chr3A_0579873186	No	NsMCG	LRR-RLK	[TrturSVE3A02G00728390]	[]
SVE2LRR2507_Chr3A_0580096501	Yes	Functional	LRR-RLK	[TrturSVE3A02G00728420]	[]
SVE2LRR2507_Chr3A_0580104740	Yes	Functional	LRR-RLK	[TrturSVE3A02G00728440]	[]
SVE2LRR2507_Chr3A_0580540330	No	NsMCG	LRR-RLK	[]	[TrturSVE3A02G00728500]
SVE2LRR2507_Chr3A_0585650531	No	Functional	LRR-RLK	[TrturSVE3A02G00729520]	[]
SVE2LRR2507_Chr3A_0585656863	Yes	Functional	LRR-RLK	[TrturSVE3A02G00729540]	[]
SVE2LRR2507_Chr3A_0587259401	No	NsMCG	LRR-RLK	[TrturSVE3A02G00729900]	[]
SVE2LRR2507_Chr3A_0587509433	No	NsMCG	LRR-RLK	[]	[TrturSVE3A02G00729930]
SVE2LRR2507_Chr3A_0587563869	No	Functional	LRR-RLK	[TrturSVE3A02G00729950]	[]
SVE2LRR2507_Chr3A_0587713101	Yes	Functional	LRR-RLK	[TrturSVE3A02G00729990]	[]
SVE2LRR2507_Chr3A_0591989436	Yes	Functional	LRR-RLK	[TrturSVE3A02G00730640]	[]
SVE2LRR2507_Chr3A_0635608008	Yes	Functional	LRR-RLP	[TrturSVE3A02G00740530]	[]
SVE2LRR2507_Chr3A_0643355615	Yes	Functional	LRR-RLK	[TrturSVE3A02G00742430]	[]
SVE2LRR2507_Chr3A_0645619352	Yes	Functional	LRR-RLP	[]	[TrturSVE3A02G00743140]
SVE2LRR2507_Chr3A_0645622184	No	NsMCG	LRR-RLP	[]	[TrturSVE3A02G00743140]
SVE2LRR2507_Chr3A_0645650159	Yes	Functional	LRR-RLP	[]	[]
SVE2LRR2507_Chr3A_0645657118	No	NsMCG	LRR-RLP	[]	[]
SVE2LRR2507_Chr3A_0645733661	No	NsMCG	LRR-RLP	[]	[]
SVE2LRR2507_Chr3A_0645740782	Yes	Functional	LRR-RLP	[TrturSVE3A02G00743200]	[]
SVE2LRR2507_Chr3A_0645743204	Yes	Functional	LRR-RLP	[TrturSVE3A02G00743210]	[]
SVE2LRR2507_Chr3A_0645760918	No	NsMCG	LRR-RLP	[]	[]
SVE2LRR2507_Chr3A_0645772251	Yes	Functional	LRR-RLP	[TrturSVE3A02G00743260]	[]
SVE2LRR2507_Chr3A_0645821742	Yes	Functional	LRR-RLP	[TrturSVE3A02G00743280]	[]
SVE2LRR2507_Chr3A_0645826019	Yes	Functional	LRR-RLP	[TrturSVE3A02G00743290]	[]
SVE2LRR2507_Chr3A_0656694077	No	NsMCG	LRR-RLP	[]	[TrturSVE3A02G00746450]
SVE2LRR2507_Chr3A_0656699089	No	NsMCG	LRR-RLP	[]	[TrturSVE3A02G00746460]
SVE2LRR2507_Chr3A_0656709474	No	NsMCG	LRR-RLP	[]	[TrturSVE3A02G00746480]
SVE2LRR2507_Chr3A_0656714486	No	NsMCG	LRR-RLP	[]	[TrturSVE3A02G00746490]
SVE2LRR2507_Chr3A_0656724873	No	NsMCG	LRR-RLP	[]	[TrturSVE3A02G00746510]
SVE2LRR2507_Chr3A_0656729885	No	NsMCG	LRR-RLP	[]	[TrturSVE3A02G00746520]
SVE2LRR2507_Chr3A_0656774060	No	NsMCG	LRR-RLP	[]	[TrturSVE3A02G00746540]
SVE2LRR2507_Chr3A_0656788038	No	NsMCG	LRR-RLP	[TrturSVE3A02G00746570]	[]
SVE2LRR2507_Chr3A_0664447833	Yes	Functional	LRR-RLK	[TrturSVE3A02G00748510]	[]
SVE2LRR2507_Chr3A_0664473786	No	NsMCG	LRR-RLK	[]	[]
SVE2LRR2507_Chr3A_0669184719	No	NsMCG	LRR-RLP	[]	[TrturSVE3A02G00749510]
SVE2LRR2507_Chr3A_0670568173	No	NsMCG	NBS-LRR	[]	[TrturSVE3A02G00749910]
SVE2LRR2507_Chr3A_0671830308	No	NsMCG	NBS-LRR	[TrturSVE3A02G00750410]	[]
SVE2LRR2507_Chr3A_0679842391	Yes	Functional	NBS-LRR	[TrturSVE3A02G00752120]	[]
SVE2LRR2507_Chr3A_0679920621	Yes	NsMCG	NBS-LRR	[]	[TrturSVE3A02G00752220]
SVE2LRR2507_Chr3A_0679977974	No	NsMCG	NBS-LRR	[]	[TrturSVE3A02G00752250]
SVE2LRR2507_Chr3A_0680015601	Yes	NsMCG	NBS-LRR	[]	[TrturSVE3A02G00752290, TrturSVE3A02G00752300]
SVE2LRR2507_Chr3A_0680088636	No	Functional	NBS-LRR	[]	[TrturSVE3A02G00752330]
SVE2LRR2507_Chr3A_0680106048	Yes	Functional	NBS-LRR	[TrturSVE3A02G00752350]	[]
SVE2LRR2507_Chr3A_0680115776	No	NsMCG	NBS-LRR	[]	[TrturSVE3A02G00752370]
SVE2LRR2507_Chr3A_0685045142	No	NsMCG	NBS-LRR	[]	[]
SVE2LRR2507_Chr3A_0685724251	Yes	Functional	NBS-LRR	[TrturSVE3A02G00754160]	[]
SVE2LRR2507_Chr3A_0689247035	Yes	Functional	NBS-LRR	[TrturSVE3A02G00755700]	[]
SVE2LRR2507_Chr3A_0689598185	No	NsMCG	NBS-LRR	[TrturSVE3A02G00755810]	[]
SVE2LRR2507_Chr3A_0690185771	No	NsMCG	NBS-LRR	[]	[]
SVE2LRR2507_Chr3A_0698970885	No	NsMCG	LRR-RLK	[]	[]
SVE2LRR2507_Chr3A_0698973844	No	NsMCG	LRR-RLK	[]	[]
SVE2LRR2507_Chr3A_0710006905	No	NsMCG	NBS-LRR	[]	[]
SVE2LRR2507_Chr3A_0710196482	Yes	Functional	LRR-RLP	[TrturSVE3A02G00763340]	[]
SVE2LRR2507_Chr3A_0710208472	Yes	Functional	LRR-RLP	[TrturSVE3A02G00763350]	[]
SVE2LRR2507_Chr3A_0710220071	No	Functional	LRR-RLP	[TrturSVE3A02G00763360]	[]
SVE2LRR2507_Chr3A_0710310154	Yes	NsMCG	NBS-LRR	[]	[]
SVE2LRR2507_Chr3A_0710378543	No	NsMCG	NBS-LRR	[]	[TrturSVE3A02G00763480]
SVE2LRR2507_Chr3A_0710401893	No	NsMCG	NBS-LRR	[]	[]
SVE2LRR2507_Chr3A_0710473966	No	NsMCG	NBS-LRR	[]	[]
SVE2LRR2507_Chr3A_0710490747	Yes	Functional	NBS-LRR	[]	[]
SVE2LRR2507_Chr3A_0717747541	Yes	NsMCG	NBS-LRR	[]	[TrturSVE3A02G00766620]
SVE2LRR2507_Chr3A_0717928051	No	NsMCG	LRR-RLK	[]	[TrturSVE3A02G00766830, TrturSVE3A02G00766840]
SVE2LRR2507_Chr3A_0719248056	No	NsMCG	NBS-LRR	[]	[TrturSVE3A02G00767270]
SVE2LRR2507_Chr3A_0722940410	No	NsMCG	LRR-RLK	[]	[TrturSVE3A02G00768580]
SVE2LRR2507_Chr3A_0722986041	No	NsMCG	LRR-RLK	[]	[TrturSVE3A02G00768590]
SVE2LRR2507_Chr3A_0724815797	No	NsMCG	NBS-LRR	[TrturSVE3A02G00769220]	[]
SVE2LRR2507_Chr3A_0726245364	Yes	NsMCG	NBS-LRR	[TrturSVE3A02G00769730]	[]
SVE2LRR2507_Chr3A_0726283446	Yes	Functional	LRR-RLK	[TrturSVE3A02G00769760]	[]
SVE2LRR2507_Chr3A_0732692973	No	NsMCG	NBS-LRR	[]	[TrturSVE3A02G00772850]
SVE2LRR2507_Chr3A_0732791915	Yes	Functional	NBS-LRR	[TrturSVE3A02G00772870]	[]
SVE2LRR2507_Chr3A_0734583488	No	NsMCG	NBS-LRR	[]	[TrturSVE3A02G00773710]
SVE2LRR2507_Chr3A_0734603709	No	NsMCG	NBS-LRR	[TrturSVE3A02G00773720]	[]
SVE2LRR2507_Chr3A_0734623993	No	NsMCG	NBS-LRR	[TrturSVE3A02G00773730]	[]
SVE2LRR2507_Chr3A_0734632303	No	NsMCG	NBS-LRR	[]	[TrturSVE3A02G00773750]
SVE2LRR2507_Chr3A_0734656791	No	NsMCG	NBS-LRR	[]	[TrturSVE3A02G00773770]
SVE2LRR2507_Chr3A_0737904929	No	NsMCG	NBS-LRR	[]	[TrturSVE3A02G00775240]
SVE2LRR2507_Chr3A_0740591357	No	NsMCG	NBS-LRR	[]	[TrturSVE3A02G00776540]
SVE2LRR2507_Chr3A_0743979776	Yes	NsMCG	NBS-LRR	[]	[TrturSVE3A02G00778020]
SVE2LRR2507_Chr3A_0743992528	No	NsMCG	NBS-LRR	[]	[]
SVE2LRR2507_Chr3A_0744112517	Yes	Functional	NBS-LRR	[TrturSVE3A02G00778150]	[]
SVE2LRR2507_Chr3A_0744882239	No	Functional	NBS-LRR	[]	[TrturSVE3A02G00778500]
SVE2LRR2507_Chr3A_0756458215	No	NsMCG	NBS-LRR	[]	[]
SVE2LRR2507_Chr3A_0757716880	No	NsMCG	NBS-LRR	[]	[TrturSVE3A02G00784470]
SVE2LRR2507_Chr3A_0757833594	No	NsMCG	LRR-RLK	[]	[TrturSVE3A02G00784580]
SVE2LRR2507_Chr3A_0758063314	Yes	NsMCG	NBS-LRR	[]	[TrturSVE3A02G00784780, TrturSVE3A02G00784790]
SVE2LRR2507_Chr3A_0758361733	Yes	Functional	LRR-RLK	[TrturSVE3A02G00784890]	[]
SVE2LRR2507_Chr3B_0004879597	No	NsMCG	NBS-LRR	[TrturSVE3B02G00785940]	[]
SVE2LRR2507_Chr3B_0006477382	No	NsMCG	LRR-RLK	[]	[TrturSVE3B02G00787130]
SVE2LRR2507_Chr3B_0007033712	No	NsMCG	NBS-LRR	[]	[TrturSVE3B02G00787430, TrturSVE3B02G00787440]
SVE2LRR2507_Chr3B_0007067127	No	NsMCG	NBS-LRR	[TrturSVE3B02G00787460]	[]
SVE2LRR2507_Chr3B_0007105351	No	NsMCG	NBS-LRR	[TrturSVE3B02G00787470]	[]
SVE2LRR2507_Chr3B_0007120564	No	NsMCG	NBS-LRR	[TrturSVE3B02G00787480]	[]
SVE2LRR2507_Chr3B_0007130491	No	NsMCG	NBS-LRR	[TrturSVE3B02G00787500]	[]
SVE2LRR2507_Chr3B_0007165574	No	NsMCG	NBS-LRR	[]	[TrturSVE3B02G00787530, TrturSVE3B02G00787540]
SVE2LRR2507_Chr3B_0007209322	No	NsMCG	NBS-LRR	[]	[TrturSVE3B02G00787620]
SVE2LRR2507_Chr3B_0007216851	No	NsMCG	NBS-LRR	[TrturSVE3B02G00787630]	[]
SVE2LRR2507_Chr3B_0007240692	No	NsMCG	NBS-LRR	[TrturSVE3B02G00787640]	[]
SVE2LRR2507_Chr3B_0007255052	No	NsMCG	NBS-LRR	[]	[]
SVE2LRR2507_Chr3B_0007319917	No	NsMCG	NBS-LRR	[]	[TrturSVE3B02G00787700]
SVE2LRR2507_Chr3B_0007380193	No	NsMCG	NBS-LRR	[]	[TrturSVE3B02G00787730]
SVE2LRR2507_Chr3B_0008289737	No	NsMCG	NBS-LRR	[]	[TrturSVE3B02G00788510]
SVE2LRR2507_Chr3B_0008988026	No	NsMCG	NBS-LRR	[]	[TrturSVE3B02G00789030]
SVE2LRR2507_Chr3B_0009488558	Yes	Functional	NBS-LRR	[]	[TrturSVE3B02G00789120]
SVE2LRR2507_Chr3B_0010395157	No	NsMCG	NBS-LRR	[]	[TrturSVE3B02G00789560]
SVE2LRR2507_Chr3B_0010642601	Yes	Functional	LRR-RLK	[TrturSVE3B02G00789810]	[]
SVE2LRR2507_Chr3B_0010904430	Yes	Functional	LRR-RLK	[TrturSVE3B02G00789990]	[]
SVE2LRR2507_Chr3B_0014329273	No	NsMCG	NBS-LRR	[TrturSVE3B02G00791170]	[]
SVE2LRR2507_Chr3B_0014869933	Yes	Functional	NBS-LRR	[]	[TrturSVE3B02G00791470]
SVE2LRR2507_Chr3B_0015487078	Yes	Functional	LRR-RLP	[TrturSVE3B02G00791770]	[]
SVE2LRR2507_Chr3B_0019467570	Yes	NsMCG	LRR-RLK	[TrturSVE3B02G00793650]	[]
SVE2LRR2507_Chr3B_0019924648	Yes	Functional	LRR-RLP	[]	[TrturSVE3B02G00793990]
SVE2LRR2507_Chr3B_0020002635	No	NsMCG	NBS-LRR	[]	[]
SVE2LRR2507_Chr3B_0020766001	No	NsMCG	LRR-RLK	[]	[TrturSVE3B02G00794290]
SVE2LRR2507_Chr3B_0020778857	No	NsMCG	NBS-LRR	[]	[TrturSVE3B02G00794320]
SVE2LRR2507_Chr3B_0022926116	Yes	NsMCG	NBS-LRR	[]	[TrturSVE3B02G00795010, TrturSVE3B02G00795020, TrturSVE3B02G00795030]
SVE2LRR2507_Chr3B_0024078184	No	NsMCG	NBS-LRR	[TrturSVE3B02G00795530]	[]
SVE2LRR2507_Chr3B_0024226468	No	NsMCG	LRR-RLP	[TrturSVE3B02G00795600]	[]
SVE2LRR2507_Chr3B_0024240628	Yes	Functional	LRR-RLP	[TrturSVE3B02G00795630]	[]
SVE2LRR2507_Chr3B_0024269498	No	NsMCG	LRR-RLP	[]	[]
SVE2LRR2507_Chr3B_0024982767	Yes	Functional	NBS-LRR	[]	[TrturSVE3B02G00796040]
SVE2LRR2507_Chr3B_0025545210	Yes	Functional	NBS-LRR	[TrturSVE3B02G00796220]	[]
SVE2LRR2507_Chr3B_0026197822	No	NsMCG	NBS-LRR	[]	[TrturSVE3B02G00796370]
SVE2LRR2507_Chr3B_0026684645	No	NsMCG	NBS-LRR	[]	[TrturSVE3B02G00796660, TrturSVE3B02G00796670]
SVE2LRR2507_Chr3B_0028642904	Yes	NsMCG	NBS-LRR	[]	[TrturSVE3B02G00797280, TrturSVE3B02G00797290]
SVE2LRR2507_Chr3B_0029033195	Yes	Functional	LRR-RLP	[TrturSVE3B02G00797450]	[]
SVE2LRR2507_Chr3B_0029040206	No	NsMCG	LRR-RLK	[]	[TrturSVE3B02G00797460]
SVE2LRR2507_Chr3B_0029210330	No	NsMCG	LRR-RLP	[]	[TrturSVE3B02G00797520]
SVE2LRR2507_Chr3B_0029219276	No	NsMCG	LRR-RLP	[]	[TrturSVE3B02G00797540]
SVE2LRR2507_Chr3B_0029224287	Yes	NsMCG	LRR-RLP	[]	[TrturSVE3B02G00797550]
SVE2LRR2507_Chr3B_0029234546	No	NsMCG	LRR-RLK	[]	[]
SVE2LRR2507_Chr3B_0029499476	Yes	Functional	LRR-RLP	[TrturSVE3B02G00797770]	[]
SVE2LRR2507_Chr3B_0029629331	No	NsMCG	LRR-RLP	[]	[TrturSVE3B02G00797790]
SVE2LRR2507_Chr3B_0029636613	No	NsMCG	LRR-RLP	[TrturSVE3B02G00797800]	[]
SVE2LRR2507_Chr3B_0029838228	No	NsMCG	NBS-LRR	[]	[TrturSVE3B02G00797820, TrturSVE3B02G00797830]
SVE2LRR2507_Chr3B_0030749269	Yes	Functional	LRR-RLK	[TrturSVE3B02G00798190]	[]
SVE2LRR2507_Chr3B_0033639690	Yes	Functional	LRR-RLK	[TrturSVE3B02G00799690]	[]
SVE2LRR2507_Chr3B_0034242784	No	NsMCG	LRR-RLP	[]	[]
SVE2LRR2507_Chr3B_0034504794	No	NsMCG	NBS-LRR	[TrturSVE3B02G00799960]	[]
SVE2LRR2507_Chr3B_0034911254	No	NsMCG	NBS-LRR	[]	[TrturSVE3B02G00800030]
SVE2LRR2507_Chr3B_0041142049	No	NsMCG	NBS-LRR	[TrturSVE3B02G00802120]	[]
SVE2LRR2507_Chr3B_0049314290	Yes	Functional	LRR-RLP	[TrturSVE3B02G00804580]	[]
SVE2LRR2507_Chr3B_0056135148	No	NsMCG	LRR-RLP	[]	[TrturSVE3B02G00806790]
SVE2LRR2507_Chr3B_0056436294	Yes	NsMCG	LRR-RLK	[]	[TrturSVE3B02G00806980]
SVE2LRR2507_Chr3B_0056444782	Yes	NsMCG	LRR-RLK	[TrturSVE3B02G00807000]	[]
SVE2LRR2507_Chr3B_0056453314	No	NsMCG	LRR-RLK	[]	[]
SVE2LRR2507_Chr3B_0056461756	No	NsMCG	LRR-RLK	[]	[TrturSVE3B02G00807040]
SVE2LRR2507_Chr3B_0056548643	No	NsMCG	LRR-RLK	[]	[TrturSVE3B02G00807070]
SVE2LRR2507_Chr3B_0057487693	Yes	Functional	LRR-RLK	[TrturSVE3B02G00807330]	[]
SVE2LRR2507_Chr3B_0064638884	No	NsMCG	NBS-LRR	[]	[TrturSVE3B02G00809510]
SVE2LRR2507_Chr3B_0064653463	Yes	NsMCG	NBS-LRR	[]	[TrturSVE3B02G00809530]
SVE2LRR2507_Chr3B_0064659201	Yes	Functional	NBS-LRR	[TrturSVE3B02G00809540]	[]
SVE2LRR2507_Chr3B_0065121178	Yes	Functional	NBS-LRR	[TrturSVE3B02G00809600]	[]
SVE2LRR2507_Chr3B_0065163522	No	NsMCG	NBS-LRR	[]	[TrturSVE3B02G00809640]
SVE2LRR2507_Chr3B_0065169265	No	NsMCG	NBS-LRR	[]	[TrturSVE3B02G00809640]
SVE2LRR2507_Chr3B_0065180978	No	NsMCG	NBS-LRR	[]	[TrturSVE3B02G00809650]
SVE2LRR2507_Chr3B_0065194141	No	NsMCG	NBS-LRR	[]	[TrturSVE3B02G00809670]
SVE2LRR2507_Chr3B_0065243741	No	NsMCG	NBS-LRR	[]	[TrturSVE3B02G00809710]
SVE2LRR2507_Chr3B_0065272094	No	NsMCG	NBS-LRR	[]	[]
SVE2LRR2507_Chr3B_0065294816	Yes	NsMCG	NBS-LRR	[]	[TrturSVE3B02G00809740]
SVE2LRR2507_Chr3B_0065374512	Yes	NsMCG	NBS-LRR	[]	[TrturSVE3B02G00809760]
SVE2LRR2507_Chr3B_0065404449	Yes	NsMCG	NBS-LRR	[]	[TrturSVE3B02G00809780]
SVE2LRR2507_Chr3B_0065792517	Yes	Functional	NBS-LRR	[]	[TrturSVE3B02G00809820]
SVE2LRR2507_Chr3B_0065808421	No	Functional	NBS-LRR	[TrturSVE3B02G00809830]	[]
SVE2LRR2507_Chr3B_0065872025	No	NsMCG	NBS-LRR	[]	[TrturSVE3B02G00809890, TrturSVE3B02G00809900]
SVE2LRR2507_Chr3B_0065929209	Yes	NsMCG	NBS-LRR	[]	[TrturSVE3B02G00809960]
SVE2LRR2507_Chr3B_0065952765	No	NsMCG	NBS-LRR	[]	[TrturSVE3B02G00809970]
SVE2LRR2507_Chr3B_0066377172	Yes	NsMCG	NBS-LRR	[]	[TrturSVE3B02G00810160]
SVE2LRR2507_Chr3B_0066443319	No	NsMCG	NBS-LRR	[]	[TrturSVE3B02G00810190]
SVE2LRR2507_Chr3B_0066470998	No	NsMCG	NBS-LRR	[]	[TrturSVE3B02G00810210]
SVE2LRR2507_Chr3B_0066477009	Yes	Functional	NBS-LRR	[TrturSVE3B02G00810220]	[]
SVE2LRR2507_Chr3B_0066496157	No	NsMCG	NBS-LRR	[]	[TrturSVE3B02G00810260]
SVE2LRR2507_Chr3B_0066934428	No	NsMCG	NBS-LRR	[]	[TrturSVE3B02G00810330]
SVE2LRR2507_Chr3B_0066941148	Yes	Functional	NBS-LRR	[TrturSVE3B02G00810340]	[]
SVE2LRR2507_Chr3B_0066987794	Yes	Functional	NBS-LRR	[TrturSVE3B02G00810360]	[]
SVE2LRR2507_Chr3B_0067978636	Yes	Functional	NBS-LRR	[TrturSVE3B02G00810720]	[]
SVE2LRR2507_Chr3B_0067988359	No	Functional	NBS-LRR	[]	[TrturSVE3B02G00810740]
SVE2LRR2507_Chr3B_0068038577	Yes	Functional	NBS-LRR	[TrturSVE3B02G00810780]	[]
SVE2LRR2507_Chr3B_0068048197	No	NsMCG	NBS-LRR	[]	[TrturSVE3B02G00810800, TrturSVE3B02G00810810]
SVE2LRR2507_Chr3B_0068068765	No	NsMCG	NBS-LRR	[]	[TrturSVE3B02G00810820]
SVE2LRR2507_Chr3B_0068094084	Yes	Functional	NBS-LRR	[TrturSVE3B02G00810840]	[]
SVE2LRR2507_Chr3B_0069690310	No	NsMCG	NBS-LRR	[]	[TrturSVE3B02G00811290]
SVE2LRR2507_Chr3B_0071242627	Yes	Functional	NBS-LRR	[TrturSVE3B02G00811680]	[]
SVE2LRR2507_Chr3B_0071251139	Yes	Functional	NBS-LRR	[]	[TrturSVE3B02G00811700, TrturSVE3B02G00811710]
SVE2LRR2507_Chr3B_0071301815	Yes	Functional	NBS-LRR	[TrturSVE3B02G00811730]	[]
SVE2LRR2507_Chr3B_0082289715	No	NsMCG	LRR-RLK	[TrturSVE3B02G00814380]	[]
SVE2LRR2507_Chr3B_0082655478	No	NsMCG	NBS-LRR	[TrturSVE3B02G00814540]	[]
SVE2LRR2507_Chr3B_0086195275	No	NsMCG	NBS-LRR	[TrturSVE3B02G00815750]	[]
SVE2LRR2507_Chr3B_0089546709	No	Functional	LRR-RLK	[TrturSVE3B02G00816730]	[]
SVE2LRR2507_Chr3B_0090679498	Yes	Functional	LRR-RLK	[TrturSVE3B02G00817110]	[]
SVE2LRR2507_Chr3B_0094204336	Yes	Functional	LRR-RLK	[TrturSVE3B02G00817960]	[]
SVE2LRR2507_Chr3B_0095387395	No	NsMCG	NBS-LRR	[TrturSVE3B02G00818130]	[]
SVE2LRR2507_Chr3B_0100431921	Yes	Functional	LRR-RLK	[TrturSVE3B02G00819400]	[]
SVE2LRR2507_Chr3B_0101211482	No	NsMCG	LRR-RLP	[]	[TrturSVE3B02G00819690]
SVE2LRR2507_Chr3B_0102600696	No	NsMCG	LRR-RLP	[]	[TrturSVE3B02G00820060]
SVE2LRR2507_Chr3B_0102612324	No	Functional	LRR-RLP	[]	[TrturSVE3B02G00820070]
SVE2LRR2507_Chr3B_0102619632	No	NsMCG	LRR-RLP	[]	[TrturSVE3B02G00820090]
SVE2LRR2507_Chr3B_0102781348	No	NsMCG	LRR-RLP	[]	[TrturSVE3B02G00820140]
SVE2LRR2507_Chr3B_0102806495	No	NsMCG	LRR-RLP	[]	[TrturSVE3B02G00820170]
SVE2LRR2507_Chr3B_0106774655	No	NsMCG	LRR-RLP	[]	[]
SVE2LRR2507_Chr3B_0136943323	Yes	NsMCG	NBS-LRR	[]	[TrturSVE3B02G00826140]
SVE2LRR2507_Chr3B_0178603293	Yes	Functional	LRR-RLK	[TrturSVE3B02G00833760]	[]
SVE2LRR2507_Chr3B_0187834852	Yes	Functional	LRR-RLK	[TrturSVE3B02G00835610]	[]
SVE2LRR2507_Chr3B_0195977539	Yes	Functional	LRR-RLK	[TrturSVE3B02G00837120]	[]
SVE2LRR2507_Chr3B_0226363106	Yes	Functional	LRR-RLK	[TrturSVE3B02G00842570]	[]
SVE2LRR2507_Chr3B_0402521894	Yes	NsMCG	LRR-RLK	[TrturSVE3B02G00864050]	[]
SVE2LRR2507_Chr3B_0422085906	Yes	Functional	LRR-RLK	[TrturSVE3B02G00867420]	[]
SVE2LRR2507_Chr3B_0470413423	Yes	Functional	LRR-RLK	[TrturSVE3B02G00875660]	[]
SVE2LRR2507_Chr3B_0476092167	Yes	Functional	LRR-RLK	[TrturSVE3B02G00876890]	[]
SVE2LRR2507_Chr3B_0498698609	Yes	NsMCG	LRR-RLK	[]	[TrturSVE3B02G00880710]
SVE2LRR2507_Chr3B_0498703052	No	NsMCG	LRR-RLK	[]	[TrturSVE3B02G00880720, TrturSVE3B02G00880730]
SVE2LRR2507_Chr3B_0498713194	No	NsMCG	LRR-RLP	[]	[TrturSVE3B02G00880730, TrturSVE3B02G00880740]
SVE2LRR2507_Chr3B_0516405002	No	Functional	LRR-RLK	[TrturSVE3B02G00884060]	[]
SVE2LRR2507_Chr3B_0526442527	Yes	Functional	LRR-RLK	[TrturSVE3B02G00885710]	[]
SVE2LRR2507_Chr3B_0526646844	No	NsMCG	LRR-RLP	[]	[TrturSVE3B02G00885720]
SVE2LRR2507_Chr3B_0540730962	No	NsMCG	LRR-RLK	[TrturSVE3B02G00888170]	[]
SVE2LRR2507_Chr3B_0546448229	Yes	Functional	LRR-RLP	[TrturSVE3B02G00889010]	[]
SVE2LRR2507_Chr3B_0561099508	Yes	Functional	LRR-RLK	[TrturSVE3B02G00891500]	[]
SVE2LRR2507_Chr3B_0574489190	No	NsMCG	NBS-LRR	[TrturSVE3B02G00894470]	[]
SVE2LRR2507_Chr3B_0580435534	Yes	NsMCG	NBS-LRR	[]	[TrturSVE3B02G00895780]
SVE2LRR2507_Chr3B_0580441425	Yes	NsMCG	NBS-LRR	[]	[TrturSVE3B02G00895800, TrturSVE3B02G00895820]
SVE2LRR2507_Chr3B_0585228022	Yes	Functional	NBS-LRR	[TrturSVE3B02G00896830]	[]
SVE2LRR2507_Chr3B_0592027516	Yes	NsMCG	NBS-LRR	[]	[TrturSVE3B02G00898170]
SVE2LRR2507_Chr3B_0592166348	Yes	Functional	NBS-LRR	[]	[TrturSVE3B02G00898210]
SVE2LRR2507_Chr3B_0596198923	Yes	Functional	NBS-LRR	[TrturSVE3B02G00899070]	[]
SVE2LRR2507_Chr3B_0598062438	Yes	Functional	LRR-RLP	[TrturSVE3B02G00899290]	[]
SVE2LRR2507_Chr3B_0598374658	No	NsMCG	LRR-RLK	[]	[TrturSVE3B02G00899370]
SVE2LRR2507_Chr3B_0598387829	Yes	Functional	LRR-RLK	[TrturSVE3B02G00899380]	[]
SVE2LRR2507_Chr3B_0598396513	No	NsMCG	LRR-RLK	[]	[TrturSVE3B02G00899390]
SVE2LRR2507_Chr3B_0598543568	Yes	Functional	LRR-RLK	[TrturSVE3B02G00899500]	[]
SVE2LRR2507_Chr3B_0598551217	No	NsMCG	LRR-RLK	[TrturSVE3B02G00899530]	[]
SVE2LRR2507_Chr3B_0598591726	No	Functional	LRR-RLK	[TrturSVE3B02G00899540]	[]
SVE2LRR2507_Chr3B_0604813745	No	Functional	LRR-RLK	[TrturSVE3B02G00900590]	[]
SVE2LRR2507_Chr3B_0604820151	No	Functional	LRR-RLK	[]	[TrturSVE3B02G00900600]
SVE2LRR2507_Chr3B_0606990847	No	NsMCG	LRR-RLK	[]	[TrturSVE3B02G00901050]
SVE2LRR2507_Chr3B_0607024024	No	NsMCG	LRR-RLK	[TrturSVE3B02G00901060]	[]
SVE2LRR2507_Chr3B_0607814048	Yes	Functional	LRR-RLK	[TrturSVE3B02G00901160]	[]
SVE2LRR2507_Chr3B_0612342665	Yes	Functional	LRR-RLK	[TrturSVE3B02G00901640]	[]
SVE2LRR2507_Chr3B_0613342400	No	NsMCG	NBS-LRR	[]	[TrturSVE3B02G00901840, TrturSVE3B02G00901850]
SVE2LRR2507_Chr3B_0636212576	No	NsMCG	LRR-RLK	[]	[TrturSVE3B02G00905410]
SVE2LRR2507_Chr3B_0664850501	No	NsMCG	LRR-RLP	[TrturSVE3B02G00910100]	[]
SVE2LRR2507_Chr3B_0680206520	Yes	Functional	LRR-RLP	[TrturSVE3B02G00913290]	[]
SVE2LRR2507_Chr3B_0691614209	Yes	Functional	LRR-RLK	[TrturSVE3B02G00915820]	[]
SVE2LRR2507_Chr3B_0695315303	Yes	NsMCG	LRR-RLP	[TrturSVE3B02G00916990]	[]
SVE2LRR2507_Chr3B_0695379401	No	NsMCG	LRR-RLP	[]	[]
SVE2LRR2507_Chr3B_0695386496	Yes	NsMCG	LRR-RLP	[]	[TrturSVE3B02G00917020]
SVE2LRR2507_Chr3B_0695404529	No	NsMCG	LRR-RLP	[]	[]
SVE2LRR2507_Chr3B_0695432950	No	NsMCG	LRR-RLP	[]	[TrturSVE3B02G00917050]
SVE2LRR2507_Chr3B_0695491180	Yes	Functional	LRR-RLP	[TrturSVE3B02G00917070]	[]
SVE2LRR2507_Chr3B_0695513460	No	NsMCG	LRR-RLP	[]	[]
SVE2LRR2507_Chr3B_0695571438	No	NsMCG	LRR-RLP	[]	[TrturSVE3B02G00917130]
SVE2LRR2507_Chr3B_0695599317	Yes	Functional	LRR-RLP	[TrturSVE3B02G00917160]	[]
SVE2LRR2507_Chr3B_0695623206	Yes	Functional	LRR-RLP	[TrturSVE3B02G00917180]	[]
SVE2LRR2507_Chr3B_0695627396	No	NsMCG	LRR-RLP	[]	[TrturSVE3B02G00917190]
SVE2LRR2507_Chr3B_0695629833	No	NsMCG	LRR-RLP	[]	[TrturSVE3B02G00917200]
SVE2LRR2507_Chr3B_0695632543	No	NsMCG	LRR-RLP	[]	[TrturSVE3B02G00917210]
SVE2LRR2507_Chr3B_0712018339	No	NsMCG	LRR-RLP	[]	[TrturSVE3B02G00921000]
SVE2LRR2507_Chr3B_0712371383	No	NsMCG	LRR-RLP	[]	[TrturSVE3B02G00921130]
SVE2LRR2507_Chr3B_0713314202	No	NsMCG	LRR-RLP	[]	[TrturSVE3B02G00921330]
SVE2LRR2507_Chr3B_0713374242	No	NsMCG	LRR-RLP	[]	[TrturSVE3B02G00921360]
SVE2LRR2507_Chr3B_0713441915	No	NsMCG	LRR-RLP	[]	[TrturSVE3B02G00921370]
SVE2LRR2507_Chr3B_0713446082	No	NsMCG	LRR-RLP	[]	[TrturSVE3B02G00921380]
SVE2LRR2507_Chr3B_0713448343	No	NsMCG	LRR-RLP	[]	[TrturSVE3B02G00921380]
SVE2LRR2507_Chr3B_0713452387	No	NsMCG	LRR-RLP	[]	[TrturSVE3B02G00921390]
SVE2LRR2507_Chr3B_0713462367	No	NsMCG	LRR-RLP	[]	[TrturSVE3B02G00921420]
SVE2LRR2507_Chr3B_0713535574	No	NsMCG	LRR-RLP	[TrturSVE3B02G00921450]	[]
SVE2LRR2507_Chr3B_0713626353	Yes	NsMCG	LRR-RLP	[]	[TrturSVE3B02G00921480, TrturSVE3B02G00921490]
SVE2LRR2507_Chr3B_0713633741	No	NsMCG	LRR-RLP	[]	[TrturSVE3B02G00921480, TrturSVE3B02G00921500]
SVE2LRR2507_Chr3B_0713643098	No	NsMCG	LRR-RLP	[]	[TrturSVE3B02G00921510]
SVE2LRR2507_Chr3B_0713803449	No	NsMCG	LRR-RLP	[TrturSVE3B02G00921520]	[]
SVE2LRR2507_Chr3B_0713852154	No	NsMCG	LRR-RLP	[]	[TrturSVE3B02G00921570]
SVE2LRR2507_Chr3B_0713862051	No	NsMCG	LRR-RLP	[]	[TrturSVE3B02G00921590]
SVE2LRR2507_Chr3B_0713894327	No	NsMCG	LRR-RLP	[]	[TrturSVE3B02G00921600]
SVE2LRR2507_Chr3B_0713904224	No	NsMCG	LRR-RLP	[]	[TrturSVE3B02G00921620]
SVE2LRR2507_Chr3B_0731046439	Yes	Functional	LRR-RLK	[TrturSVE3B02G00924240]	[]
SVE2LRR2507_Chr3B_0731058195	No	NsMCG	LRR-RLK	[]	[]
SVE2LRR2507_Chr3B_0731190208	No	NsMCG	LRR-RLK	[]	[]
SVE2LRR2507_Chr3B_0731207104	No	NsMCG	LRR-RLK	[]	[]
SVE2LRR2507_Chr3B_0735310115	No	NsMCG	LRR-RLP	[]	[TrturSVE3B02G00925570]
SVE2LRR2507_Chr3B_0741002481	No	Functional	NBS-LRR	[TrturSVE3B02G00926730]	[]
SVE2LRR2507_Chr3B_0748746531	Yes	Functional	NBS-LRR	[TrturSVE3B02G00928030]	[]
SVE2LRR2507_Chr3B_0749481310	Yes	Functional	NBS-LRR	[]	[TrturSVE3B02G00928150]
SVE2LRR2507_Chr3B_0749530301	Yes	Functional	NBS-LRR	[TrturSVE3B02G00928180]	[]
SVE2LRR2507_Chr3B_0749537055	Yes	NsMCG	NBS-LRR	[]	[TrturSVE3B02G00928190]
SVE2LRR2507_Chr3B_0753777213	No	NsMCG	NBS-LRR	[]	[]
SVE2LRR2507_Chr3B_0756996754	Yes	Functional	LRR-RLK	[TrturSVE3B02G00930060]	[]
SVE2LRR2507_Chr3B_0758289162	Yes	Functional	NBS-LRR	[TrturSVE3B02G00930530]	[]
SVE2LRR2507_Chr3B_0758300651	Yes	Functional	NBS-LRR	[TrturSVE3B02G00930540]	[]
SVE2LRR2507_Chr3B_0761180142	Yes	Functional	NBS-LRR	[TrturSVE3B02G00932200]	[]
SVE2LRR2507_Chr3B_0765280721	No	NsMCG	NBS-LRR	[TrturSVE3B02G00933430]	[TrturSVE3B02G00933420]
SVE2LRR2507_Chr3B_0769469660	Yes	Functional	NBS-LRR	[TrturSVE3B02G00934970]	[]
SVE2LRR2507_Chr3B_0775723417	No	Functional	NBS-LRR	[TrturSVE3B02G00936780]	[]
SVE2LRR2507_Chr3B_0786375773	No	NsMCG	NBS-LRR	[]	[TrturSVE3B02G00940580]
SVE2LRR2507_Chr3B_0786452756	No	NsMCG	NBS-LRR	[]	[TrturSVE3B02G00940630]
SVE2LRR2507_Chr3B_0791049412	Yes	Functional	NBS-LRR	[TrturSVE3B02G00942680]	[]
SVE2LRR2507_Chr3B_0791313532	Yes	NsMCG	NBS-LRR	[]	[TrturSVE3B02G00942700]
SVE2LRR2507_Chr3B_0794941119	No	Functional	LRR-RLP	[TrturSVE3B02G00943870]	[]
SVE2LRR2507_Chr3B_0796314606	No	Functional	LRR-RLP	[TrturSVE3B02G00944430]	[]
SVE2LRR2507_Chr3B_0796360555	No	NsMCG	LRR-RLP	[]	[]
SVE2LRR2507_Chr3B_0796563082	No	NsMCG	LRR-RLP	[TrturSVE3B02G00944490]	[]
SVE2LRR2507_Chr3B_0796570324	No	NsMCG	NBS-LRR	[]	[TrturSVE3B02G00944500]
SVE2LRR2507_Chr3B_0796745469	No	NsMCG	NBS-LRR	[]	[]
SVE2LRR2507_Chr3B_0796785286	No	NsMCG	NBS-LRR	[]	[]
SVE2LRR2507_Chr3B_0796818318	No	NsMCG	NBS-LRR	[]	[]
SVE2LRR2507_Chr3B_0796852655	Yes	Functional	NBS-LRR	[]	[]
SVE2LRR2507_Chr3B_0796863671	Yes	NsMCG	NBS-LRR	[]	[]
SVE2LRR2507_Chr3B_0796905186	No	NsMCG	NBS-LRR	[TrturSVE3B02G00944680]	[]
SVE2LRR2507_Chr3B_0797028849	No	NsMCG	NBS-LRR	[]	[]
SVE2LRR2507_Chr3B_0797041415	No	NsMCG	NBS-LRR	[]	[]
SVE2LRR2507_Chr3B_0797112151	No	NsMCG	NBS-LRR	[]	[]
SVE2LRR2507_Chr3B_0803358343	No	NsMCG	LRR-RLP	[]	[]
SVE2LRR2507_Chr3B_0805877911	No	NsMCG	NBS-LRR	[TrturSVE3B02G00948170]	[]
SVE2LRR2507_Chr3B_0809832859	Yes	Functional	NBS-LRR	[TrturSVE3B02G00949700]	[]
SVE2LRR2507_Chr3B_0811052728	Yes	Functional	NBS-LRR	[]	[TrturSVE3B02G00950420]
SVE2LRR2507_Chr3B_0813800408	Yes	NsMCG	NBS-LRR	[]	[TrturSVE3B02G00951350]
SVE2LRR2507_Chr3B_0813988488	No	NsMCG	NBS-LRR	[TrturSVE3B02G00951410]	[]
SVE2LRR2507_Chr3B_0815954292	Yes	Functional	LRR-RLK	[TrturSVE3B02G00952030]	[]
SVE2LRR2507_Chr3B_0816395051	Yes	Functional	LRR-RLK	[TrturSVE3B02G00952170]	[]
SVE2LRR2507_Chr3B_0818979445	Yes	Functional	NBS-LRR	[]	[TrturSVE3B02G00953240]
SVE2LRR2507_Chr3B_0821489794	Yes	Functional	LRR-RLK	[TrturSVE3B02G00954070]	[]
SVE2LRR2507_Chr3B_0821514857	No	NsMCG	NBS-LRR	[]	[TrturSVE3B02G00954100]
SVE2LRR2507_Chr3B_0822683767	No	NsMCG	NBS-LRR	[]	[TrturSVE3B02G00954270]
SVE2LRR2507_Chr3B_0833737636	No	NsMCG	NBS-LRR	[TrturSVE3B02G00959100]	[TrturSVE3B02G00959110]
SVE2LRR2507_Chr3B_0833742873	No	NsMCG	NBS-LRR	[]	[TrturSVE3B02G00959110]
SVE2LRR2507_Chr3B_0835418354	No	NsMCG	LRR-RLP	[]	[]
SVE2LRR2507_Chr3B_0836023308	No	NsMCG	LRR-RLP	[]	[TrturSVE3B02G00959550]
SVE2LRR2507_Chr3B_0836049273	Yes	NsMCG	LRR-RLP	[]	[TrturSVE3B02G00959570]
SVE2LRR2507_Chr3B_0836058523	No	Functional	LRR-RLP	[]	[TrturSVE3B02G00959580]
SVE2LRR2507_Chr3B_0836091647	No	Functional	LRR-RLP	[TrturSVE3B02G00959600]	[]
SVE2LRR2507_Chr3B_0836101325	No	NsMCG	LRR-RLP	[]	[TrturSVE3B02G00959620]
SVE2LRR2507_Chr3B_0836174399	No	NsMCG	LRR-RLP	[]	[TrturSVE3B02G00959670]
SVE2LRR2507_Chr3B_0837478292	No	NsMCG	NBS-LRR	[TrturSVE3B02G00960260]	[]
SVE2LRR2507_Chr3B_0837617112	Yes	Functional	NBS-LRR	[TrturSVE3B02G00960470]	[]
SVE2LRR2507_Chr3B_0837646472	No	NsMCG	NBS-LRR	[]	[TrturSVE3B02G00960480]
SVE2LRR2507_Chr3B_0837666153	Yes	Functional	NBS-LRR	[TrturSVE3B02G00960520]	[]
SVE2LRR2507_Chr3B_0839102847	No	NsMCG	NBS-LRR	[TrturSVE3B02G00961030]	[]
SVE2LRR2507_Chr3B_0841959862	No	Functional	NBS-LRR	[]	[TrturSVE3B02G00962160]
SVE2LRR2507_Chr3B_0841980751	Yes	Functional	NBS-LRR	[TrturSVE3B02G00962170]	[]
SVE2LRR2507_Chr3B_0842002718	Yes	Functional	NBS-LRR	[TrturSVE3B02G00962180]	[]
SVE2LRR2507_Chr3B_0847355697	Yes	Functional	NBS-LRR	[]	[TrturSVE3B02G00964750]
SVE2LRR2507_Chr3B_0847368967	Yes	NsMCG	NBS-LRR	[]	[]
SVE2LRR2507_Chr3B_0847525292	No	NsMCG	NBS-LRR	[]	[TrturSVE3B02G00964860]
SVE2LRR2507_Chr3B_0847583440	No	NsMCG	NBS-LRR	[TrturSVE3B02G00964880]	[]
SVE2LRR2507_Chr3B_0847599061	Yes	NsMCG	NBS-LRR	[]	[TrturSVE3B02G00964900]
SVE2LRR2507_Chr3B_0847612904	No	NsMCG	NBS-LRR	[]	[TrturSVE3B02G00964910]
SVE2LRR2507_Chr3B_0847663947	No	NsMCG	NBS-LRR	[]	[]
SVE2LRR2507_Chr3B_0847729301	Yes	NsMCG	NBS-LRR	[TrturSVE3B02G00964960]	[]
SVE2LRR2507_Chr3B_0847740058	No	NsMCG	NBS-LRR	[]	[TrturSVE3B02G00964970]
SVE2LRR2507_Chr3B_0847785390	Yes	NsMCG	NBS-LRR	[]	[]
SVE2LRR2507_Chr3B_0847799684	No	NsMCG	NBS-LRR	[]	[]
SVE2LRR2507_Chr3B_0847805178	Yes	Functional	NBS-LRR	[TrturSVE3B02G00965020]	[]
SVE2LRR2507_Chr3B_0847841503	Yes	Functional	NBS-LRR	[]	[TrturSVE3B02G00965050]
SVE2LRR2507_Chr3B_0847906298	No	NsMCG	NBS-LRR	[]	[]
SVE2LRR2507_Chr3B_0847962840	Yes	NsMCG	NBS-LRR	[]	[TrturSVE3B02G00965100]
SVE2LRR2507_Chr3B_0847973268	No	NsMCG	NBS-LRR	[]	[TrturSVE3B02G00965110]
SVE2LRR2507_Chr3B_0847988139	Yes	Functional	NBS-LRR	[]	[]
SVE2LRR2507_Chr3B_0851233785	No	NsMCG	NBS-LRR	[]	[TrturSVE3B02G00966550]
SVE2LRR2507_Chr3B_0851403527	No	NsMCG	NBS-LRR	[]	[TrturSVE3B02G00966600]
SVE2LRR2507_Chr3B_0851670201	No	NsMCG	NBS-LRR	[]	[TrturSVE3B02G00966740, TrturSVE3B02G00966750]
SVE2LRR2507_Chr3B_0852064924	No	NsMCG	LRR-RLP	[]	[TrturSVE3B02G00966970]
SVE2LRR2507_Chr3B_0852395467	No	NsMCG	LRR-RLP	[]	[TrturSVE3B02G00967080]
SVE2LRR2507_Chr3B_0852762404	No	NsMCG	LRR-RLP	[]	[TrturSVE3B02G00967200]
SVE2LRR2507_Chr3B_0852940612	No	NsMCG	LRR-RLP	[]	[TrturSVE3B02G00967260]
SVE2LRR2507_Chr3B_0856044335	No	NsMCG	NBS-LRR	[]	[TrturSVE3B02G00968760]
SVE2LRR2507_Chr3B_0856248581	No	NsMCG	NBS-LRR	[]	[]
SVE2LRR2507_Chr3B_0857046973	No	NsMCG	NBS-LRR	[TrturSVE3B02G00969150]	[]
SVE2LRR2507_Chr3B_0858608707	No	NsMCG	NBS-LRR	[]	[TrturSVE3B02G00969870]
SVE2LRR2507_Chr3B_0861455452	No	NsMCG	NBS-LRR	[]	[TrturSVE3B02G00970940]
SVE2LRR2507_Chr3B_0861875456	No	NsMCG	NBS-LRR	[]	[]
SVE2LRR2507_Chr3B_0865778536	No	NsMCG	NBS-LRR	[]	[TrturSVE3B02G00972630]
SVE2LRR2507_Chr3B_0865879655	No	NsMCG	NBS-LRR	[]	[TrturSVE3B02G00972680]
SVE2LRR2507_Chr3B_0866123665	No	NsMCG	NBS-LRR	[TrturSVE3B02G00972800]	[]
SVE2LRR2507_Chr3B_0866218980	No	NsMCG	LRR-RLK	[TrturSVE3B02G00972860]	[]
SVE2LRR2507_Chr3B_0866512602	Yes	Functional	LRR-RLK	[TrturSVE3B02G00973080]	[]
SVE2LRR2507_Chr4A_0002892363	No	Functional	LRR-RLP	[]	[TrturSVE4A02G00973860]
SVE2LRR2507_Chr4A_0003092121	Yes	Functional	LRR-RLK	[TrturSVE4A02G00974050]	[]
SVE2LRR2507_Chr4A_0015116941	No	NsMCG	NBS-LRR	[]	[]
SVE2LRR2507_Chr4A_0017484232	No	NsMCG	NBS-LRR	[]	[TrturSVE4A02G00978290]
SVE2LRR2507_Chr4A_0017708068	No	NsMCG	NBS-LRR	[TrturSVE4A02G00978430]	[]
SVE2LRR2507_Chr4A_0017861519	No	NsMCG	NBS-LRR	[]	[TrturSVE4A02G00978500, TrturSVE4A02G00978510]
SVE2LRR2507_Chr4A_0023550552	No	NsMCG	NBS-LRR	[]	[TrturSVE4A02G00979520]
SVE2LRR2507_Chr4A_0059419913	Yes	Functional	LRR-RLK	[TrturSVE4A02G00986920]	[]
SVE2LRR2507_Chr4A_0066371236	Yes	Functional	LRR-RLK	[TrturSVE4A02G00988170]	[]
SVE2LRR2507_Chr4A_0085999796	No	Functional	NBS-LRR	[TrturSVE4A02G00991490]	[]
SVE2LRR2507_Chr4A_0099478358	Yes	Functional	LRR-RLK	[TrturSVE4A02G00993640]	[]
SVE2LRR2507_Chr4A_0138014135	No	Functional	LRR-RLK	[TrturSVE4A02G00999240]	[]
SVE2LRR2507_Chr4A_0162828661	No	Functional	LRR-RLK	[TrturSVE4A02G01002770]	[]
SVE2LRR2507_Chr4A_0174336819	Yes	Functional	LRR-RLK	[TrturSVE4A02G01004030]	[]
SVE2LRR2507_Chr4A_0178860734	Yes	Functional	LRR-RLK	[TrturSVE4A02G01004670]	[]
SVE2LRR2507_Chr4A_0184428301	No	Functional	LRR-RLK	[TrturSVE4A02G01005300]	[]
SVE2LRR2507_Chr4A_0294562108	Yes	Functional	LRR-RLK	[TrturSVE4A02G01016680]	[]
SVE2LRR2507_Chr4A_0319654484	No	Functional	LRR-RLK	[]	[TrturSVE4A02G01019270]
SVE2LRR2507_Chr4A_0440715184	No	NsMCG	LRR-RLK	[]	[TrturSVE4A02G01031350]
SVE2LRR2507_Chr4A_0446543854	No	NsMCG	NBS-LRR	[]	[TrturSVE4A02G01032360]
SVE2LRR2507_Chr4A_0453946962	No	Functional	LRR-RLK	[]	[TrturSVE4A02G01033410]
SVE2LRR2507_Chr4A_0481117646	No	NsMCG	NBS-LRR	[]	[TrturSVE4A02G01037670]
SVE2LRR2507_Chr4A_0497581970	No	NsMCG	LRR-RLP	[]	[]
SVE2LRR2507_Chr4A_0498430479	No	Functional	LRR-RLK	[TrturSVE4A02G01040470]	[]
SVE2LRR2507_Chr4A_0512737547	No	NsMCG	LRR-RLP	[]	[TrturSVE4A02G01042990]
SVE2LRR2507_Chr4A_0530411904	Yes	Functional	NBS-LRR	[TrturSVE4A02G01045760]	[]
SVE2LRR2507_Chr4A_0530419848	Yes	NsMCG	NBS-LRR	[TrturSVE4A02G01045770]	[]
SVE2LRR2507_Chr4A_0530533890	Yes	NsMCG	NBS-LRR	[TrturSVE4A02G01045860]	[]
SVE2LRR2507_Chr4A_0530761594	No	Functional	NBS-LRR	[TrturSVE4A02G01045900]	[]
SVE2LRR2507_Chr4A_0531088561	No	Functional	NBS-LRR	[TrturSVE4A02G01045930]	[]
SVE2LRR2507_Chr4A_0531614771	No	NsMCG	NBS-LRR	[]	[TrturSVE4A02G01046020]
SVE2LRR2507_Chr4A_0531747293	No	NsMCG	LRR-RLK	[TrturSVE4A02G01046050]	[]
SVE2LRR2507_Chr4A_0532200540	Yes	Functional	LRR-RLK	[TrturSVE4A02G01046090]	[]
SVE2LRR2507_Chr4A_0538544111	No	Functional	LRR-RLK	[TrturSVE4A02G01047510]	[]
SVE2LRR2507_Chr4A_0541113411	Yes	NsMCG	LRR-RLK	[TrturSVE4A02G01048110]	[]
SVE2LRR2507_Chr4A_0541129940	No	NsMCG	LRR-RLK	[]	[]
SVE2LRR2507_Chr4A_0541207040	No	NsMCG	LRR-RLK	[]	[TrturSVE4A02G01048120]
SVE2LRR2507_Chr4A_0548080863	No	Functional	LRR-RLK	[TrturSVE4A02G01049940]	[]
SVE2LRR2507_Chr4A_0549114447	No	NsMCG	LRR-RLK	[TrturSVE4A02G01050110]	[]
SVE2LRR2507_Chr4A_0570971989	Yes	Functional	LRR-RLK	[TrturSVE4A02G01054730]	[]
SVE2LRR2507_Chr4A_0576367462	No	Functional	LRR-RLK	[TrturSVE4A02G01056080]	[]
SVE2LRR2507_Chr4A_0578849839	No	Functional	LRR-RLK	[TrturSVE4A02G01056750]	[]
SVE2LRR2507_Chr4A_0583246035	No	NsMCG	LRR-RLP	[]	[TrturSVE4A02G01058020]
SVE2LRR2507_Chr4A_0584863556	No	NsMCG	LRR-RLP	[]	[TrturSVE4A02G01058930]
SVE2LRR2507_Chr4A_0588532783	No	NsMCG	NBS-LRR	[]	[]
SVE2LRR2507_Chr4A_0594512863	No	NsMCG	NBS-LRR	[]	[TrturSVE4A02G01062420]
SVE2LRR2507_Chr4A_0597538372	Yes	Functional	LRR-RLP	[TrturSVE4A02G01063950]	[]
SVE2LRR2507_Chr4A_0597583784	No	NsMCG	LRR-RLP	[]	[TrturSVE4A02G01063960]
SVE2LRR2507_Chr4A_0597669739	No	NsMCG	LRR-RLP	[]	[TrturSVE4A02G01064010]
SVE2LRR2507_Chr4A_0597686457	No	NsMCG	LRR-RLP	[]	[TrturSVE4A02G01064020]
SVE2LRR2507_Chr4A_0597705613	Yes	Functional	LRR-RLP	[TrturSVE4A02G01064030]	[]
SVE2LRR2507_Chr4A_0597724125	No	NsMCG	LRR-RLP	[]	[TrturSVE4A02G01064060]
SVE2LRR2507_Chr4A_0599125427	No	NsMCG	NBS-LRR	[]	[TrturSVE4A02G01064800, TrturSVE4A02G01064810]
SVE2LRR2507_Chr4A_0600060372	No	NsMCG	LRR-RLP	[]	[TrturSVE4A02G01065220]
SVE2LRR2507_Chr4A_0600084843	Yes	Functional	LRR-RLP	[TrturSVE4A02G01065240]	[]
SVE2LRR2507_Chr4A_0600093609	Yes	Functional	LRR-RLP	[TrturSVE4A02G01065250]	[]
SVE2LRR2507_Chr4A_0600109435	No	NsMCG	LRR-RLK	[]	[TrturSVE4A02G01065260]
SVE2LRR2507_Chr4A_0600371081	Yes	Functional	LRR-RLK	[TrturSVE4A02G01065500]	[]
SVE2LRR2507_Chr4A_0600408607	No	Functional	LRR-RLK	[TrturSVE4A02G01065520]	[]
SVE2LRR2507_Chr4A_0601278073	Yes	NsMCG	NBS-LRR	[TrturSVE4A02G01065670]	[]
SVE2LRR2507_Chr4A_0601666018	Yes	NsMCG	NBS-LRR	[]	[TrturSVE4A02G01065910]
SVE2LRR2507_Chr4A_0602042299	No	NsMCG	NBS-LRR	[]	[TrturSVE4A02G01066030]
SVE2LRR2507_Chr4A_0602211143	No	NsMCG	NBS-LRR	[]	[TrturSVE4A02G01066130, TrturSVE4A02G01066140]
SVE2LRR2507_Chr4A_0602239167	No	NsMCG	NBS-LRR	[]	[TrturSVE4A02G01066190]
SVE2LRR2507_Chr4A_0602342309	Yes	Functional	NBS-LRR	[TrturSVE4A02G01066240]	[]
SVE2LRR2507_Chr4A_0602435965	No	NsMCG	NBS-LRR	[]	[]
SVE2LRR2507_Chr4A_0603102324	No	NsMCG	NBS-LRR	[]	[TrturSVE4A02G01066400]
SVE2LRR2507_Chr4A_0604291288	No	NsMCG	NBS-LRR	[]	[TrturSVE4A02G01066690]
SVE2LRR2507_Chr4A_0604297436	No	NsMCG	NBS-LRR	[]	[TrturSVE4A02G01066700]
SVE2LRR2507_Chr4A_0604702555	No	NsMCG	LRR-RLK	[]	[TrturSVE4A02G01066980]
SVE2LRR2507_Chr4A_0605006895	No	Functional	NBS-LRR	[TrturSVE4A02G01067230]	[]
SVE2LRR2507_Chr4A_0605029961	No	NsMCG	NBS-LRR	[]	[TrturSVE4A02G01067240]
SVE2LRR2507_Chr4A_0605052745	No	Functional	LRR-RLP	[]	[TrturSVE4A02G01067260]
SVE2LRR2507_Chr4A_0605988067	No	NsMCG	LRR-RLK	[]	[TrturSVE4A02G01067590]
SVE2LRR2507_Chr4A_0606118285	No	NsMCG	NBS-LRR	[]	[]
SVE2LRR2507_Chr4A_0606281313	No	NsMCG	NBS-LRR	[]	[TrturSVE4A02G01067650]
SVE2LRR2507_Chr4A_0606640703	Yes	NsMCG	LRR-RLK	[TrturSVE4A02G01067720]	[]
SVE2LRR2507_Chr4A_0606741518	Yes	Functional	NBS-LRR	[TrturSVE4A02G01067740]	[]
SVE2LRR2507_Chr4A_0607590122	No	NsMCG	NBS-LRR	[]	[TrturSVE4A02G01067830]
SVE2LRR2507_Chr4A_0610464082	Yes	Functional	LRR-RLP	[TrturSVE4A02G01068750]	[]
SVE2LRR2507_Chr4A_0610469960	Yes	Functional	LRR-RLP	[TrturSVE4A02G01068760]	[]
SVE2LRR2507_Chr4A_0611443567	No	NsMCG	NBS-LRR	[TrturSVE4A02G01068970]	[]
SVE2LRR2507_Chr4A_0611479377	No	NsMCG	NBS-LRR	[TrturSVE4A02G01068990]	[]
SVE2LRR2507_Chr4A_0611688172	No	NsMCG	NBS-LRR	[]	[TrturSVE4A02G01069070]
SVE2LRR2507_Chr4A_0614950818	No	NsMCG	NBS-LRR	[]	[TrturSVE4A02G01070100]
SVE2LRR2507_Chr4A_0616689481	No	NsMCG	LRR-RLK	[]	[]
SVE2LRR2507_Chr4A_0617157306	Yes	NsMCG	LRR-RLK	[TrturSVE4A02G01070960]	[TrturSVE4A02G01070970]
SVE2LRR2507_Chr4A_0617181505	No	NsMCG	NBS-LRR	[]	[TrturSVE4A02G01070980]
SVE2LRR2507_Chr4A_0617614745	No	NsMCG	NBS-LRR	[]	[]
SVE2LRR2507_Chr4A_0617666186	Yes	Functional	NBS-LRR	[TrturSVE4A02G01071290]	[]
SVE2LRR2507_Chr4A_0618473409	Yes	Functional	LRR-RLK	[TrturSVE4A02G01071640]	[]
SVE2LRR2507_Chr4A_0618751735	No	NsMCG	NBS-LRR	[]	[TrturSVE4A02G01071880]
SVE2LRR2507_Chr4A_0621734664	No	NsMCG	NBS-LRR	[]	[TrturSVE4A02G01073460]
SVE2LRR2507_Chr4A_0629764965	No	NsMCG	LRR-RLP	[]	[TrturSVE4A02G01076590]
SVE2LRR2507_Chr4A_0631017610	No	NsMCG	NBS-LRR	[]	[TrturSVE4A02G01077290]
SVE2LRR2507_Chr4A_0631117680	No	NsMCG	NBS-LRR	[]	[TrturSVE4A02G01077360]
SVE2LRR2507_Chr4A_0631735548	Yes	Functional	NBS-LRR	[TrturSVE4A02G01077700]	[]
SVE2LRR2507_Chr4A_0634125131	No	NsMCG	LRR-RLK	[]	[]
SVE2LRR2507_Chr4A_0635200058	No	NsMCG	LRR-RLP	[]	[TrturSVE4A02G01078960]
SVE2LRR2507_Chr4A_0637389685	Yes	NsMCG	NBS-LRR	[]	[TrturSVE4A02G01079750]
SVE2LRR2507_Chr4A_0638457980	No	NsMCG	LRR-RLP	[]	[TrturSVE4A02G01080070]
SVE2LRR2507_Chr4A_0649752987	Yes	Functional	LRR-RLK	[TrturSVE4A02G01083440]	[]
SVE2LRR2507_Chr4A_0651740218	No	NsMCG	LRR-RLK	[TrturSVE4A02G01083820]	[]
SVE2LRR2507_Chr4A_0657253345	No	NsMCG	NBS-LRR	[]	[TrturSVE4A02G01085250]
SVE2LRR2507_Chr4A_0657268746	No	NsMCG	NBS-LRR	[]	[TrturSVE4A02G01085270]
SVE2LRR2507_Chr4A_0658993389	Yes	Functional	NBS-LRR	[TrturSVE4A02G01086040]	[]
SVE2LRR2507_Chr4A_0659203860	Yes	Functional	NBS-LRR	[TrturSVE4A02G01086220]	[]
SVE2LRR2507_Chr4A_0659307695	No	NsMCG	NBS-LRR	[]	[TrturSVE4A02G01086270]
SVE2LRR2507_Chr4A_0659333511	No	NsMCG	NBS-LRR	[]	[TrturSVE4A02G01086300]
SVE2LRR2507_Chr4A_0660247920	Yes	Functional	LRR-RLK	[TrturSVE4A02G01086580]	[]
SVE2LRR2507_Chr4A_0660934417	No	NsMCG	LRR-RLK	[]	[TrturSVE4A02G01086850, TrturSVE4A02G01086860]
SVE2LRR2507_Chr4A_0666356732	No	NsMCG	LRR-RLP	[]	[TrturSVE4A02G01088400]
SVE2LRR2507_Chr4A_0667924282	No	NsMCG	NBS-LRR	[]	[TrturSVE4A02G01088940, TrturSVE4A02G01088950]
SVE2LRR2507_Chr4A_0667955680	No	NsMCG	NBS-LRR	[]	[TrturSVE4A02G01088960, TrturSVE4A02G01088970]
SVE2LRR2507_Chr4A_0668782303	No	NsMCG	LRR-RLK	[]	[TrturSVE4A02G01089170]
SVE2LRR2507_Chr4A_0677535845	No	NsMCG	NBS-LRR	[]	[TrturSVE4A02G01091860]
SVE2LRR2507_Chr4A_0677660334	No	NsMCG	LRR-RLP	[]	[]
SVE2LRR2507_Chr4A_0677693112	No	NsMCG	LRR-RLK	[TrturSVE4A02G01091970]	[]
SVE2LRR2507_Chr4A_0678957244	No	NsMCG	LRR-RLK	[TrturSVE4A02G01092360]	[]
SVE2LRR2507_Chr4A_0679236859	No	NsMCG	LRR-RLK	[]	[TrturSVE4A02G01092450]
SVE2LRR2507_Chr4A_0679339692	No	NsMCG	LRR-RLK	[]	[TrturSVE4A02G01092480]
SVE2LRR2507_Chr4A_0680064812	No	NsMCG	NBS-LRR	[TrturSVE4A02G01092700]	[TrturSVE4A02G01092710]
SVE2LRR2507_Chr4A_0687173530	No	Functional	NBS-LRR	[]	[TrturSVE4A02G01094360]
SVE2LRR2507_Chr4A_0694704938	No	Functional	LRR-RLK	[TrturSVE4A02G01096300]	[]
SVE2LRR2507_Chr4A_0694709537	No	NsMCG	LRR-RLK	[]	[TrturSVE4A02G01096310]
SVE2LRR2507_Chr4A_0697677211	Yes	NsMCG	NBS-LRR	[]	[TrturSVE4A02G01096890]
SVE2LRR2507_Chr4A_0697697220	Yes	Functional	NBS-LRR	[TrturSVE4A02G01096920]	[]
SVE2LRR2507_Chr4A_0697730859	Yes	Functional	NBS-LRR	[TrturSVE4A02G01096930]	[]
SVE2LRR2507_Chr4A_0699936994	No	NsMCG	NBS-LRR	[]	[TrturSVE4A02G01097260]
SVE2LRR2507_Chr4A_0700131304	No	NsMCG	NBS-LRR	[]	[TrturSVE4A02G01097320, TrturSVE4A02G01097330]
SVE2LRR2507_Chr4A_0700212652	Yes	Functional	NBS-LRR	[TrturSVE4A02G01097380]	[]
SVE2LRR2507_Chr4A_0702340073	No	NsMCG	NBS-LRR	[TrturSVE4A02G01098060]	[]
SVE2LRR2507_Chr4A_0705168055	No	Functional	LRR-RLP	[]	[TrturSVE4A02G01098820]
SVE2LRR2507_Chr4A_0706084285	No	Functional	LRR-RLK	[TrturSVE4A02G01099170]	[]
SVE2LRR2507_Chr4A_0706984752	No	NsMCG	NBS-LRR	[]	[TrturSVE4A02G01099430]
SVE2LRR2507_Chr4A_0710804487	No	NsMCG	NBS-LRR	[]	[TrturSVE4A02G01100230]
SVE2LRR2507_Chr4A_0711388762	No	NsMCG	NBS-LRR	[]	[TrturSVE4A02G01100480]
SVE2LRR2507_Chr4A_0716058601	No	Functional	LRR-RLK	[TrturSVE4A02G01101780]	[]
SVE2LRR2507_Chr4A_0716577095	No	Functional	LRR-RLK	[TrturSVE4A02G01101990]	[]
SVE2LRR2507_Chr4A_0721200563	No	Functional	LRR-RLK	[TrturSVE4A02G01103660]	[]
SVE2LRR2507_Chr4A_0721241791	No	Functional	LRR-RLK	[TrturSVE4A02G01103680]	[]
SVE2LRR2507_Chr4A_0729621216	No	Functional	NBS-LRR	[TrturSVE4A02G01106550]	[]
SVE2LRR2507_Chr4A_0729733226	No	NsMCG	NBS-LRR	[]	[]
SVE2LRR2507_Chr4A_0729751972	No	NsMCG	NBS-LRR	[]	[]
SVE2LRR2507_Chr4A_0729770782	No	NsMCG	NBS-LRR	[]	[]
SVE2LRR2507_Chr4A_0729789443	No	NsMCG	NBS-LRR	[]	[]
SVE2LRR2507_Chr4A_0729808192	No	NsMCG	NBS-LRR	[]	[]
SVE2LRR2507_Chr4A_0730189904	No	NsMCG	NBS-LRR	[]	[TrturSVE4A02G01106860]
SVE2LRR2507_Chr4A_0730195682	No	Functional	NBS-LRR	[TrturSVE4A02G01106870]	[]
SVE2LRR2507_Chr4A_0730219531	Yes	NsMCG	NBS-LRR	[TrturSVE4A02G01106910]	[]
SVE2LRR2507_Chr4A_0730251314	No	NsMCG	NBS-LRR	[]	[]
SVE2LRR2507_Chr4A_0730272583	No	NsMCG	NBS-LRR	[]	[TrturSVE4A02G01106950]
SVE2LRR2507_Chr4A_0730280190	No	NsMCG	NBS-LRR	[]	[TrturSVE4A02G01106960]
SVE2LRR2507_Chr4A_0730300733	No	Functional	NBS-LRR	[TrturSVE4A02G01106970]	[]
SVE2LRR2507_Chr4A_0730332873	No	Functional	NBS-LRR	[]	[TrturSVE4A02G01107020]
SVE2LRR2507_Chr4A_0730359950	No	NsMCG	NBS-LRR	[]	[TrturSVE4A02G01107030]
SVE2LRR2507_Chr4A_0730390072	No	NsMCG	NBS-LRR	[]	[TrturSVE4A02G01107050, TrturSVE4A02G01107060]
SVE2LRR2507_Chr4A_0730452384	No	NsMCG	NBS-LRR	[]	[TrturSVE4A02G01107100]
SVE2LRR2507_Chr4A_0730559517	No	Functional	NBS-LRR	[TrturSVE4A02G01107190]	[]
SVE2LRR2507_Chr4A_0730578632	No	Functional	NBS-LRR	[TrturSVE4A02G01107230]	[]
SVE2LRR2507_Chr4A_0730585765	No	NsMCG	NBS-LRR	[]	[TrturSVE4A02G01107240, TrturSVE4A02G01107250]
SVE2LRR2507_Chr4A_0730596002	No	NsMCG	NBS-LRR	[]	[TrturSVE4A02G01107260]
SVE2LRR2507_Chr4A_0730605860	Yes	Functional	NBS-LRR	[TrturSVE4A02G01107270]	[]
SVE2LRR2507_Chr4A_0730711503	No	NsMCG	NBS-LRR	[]	[TrturSVE4A02G01107390]
SVE2LRR2507_Chr4A_0730724387	No	NsMCG	NBS-LRR	[]	[]
SVE2LRR2507_Chr4A_0730733320	No	NsMCG	NBS-LRR	[]	[]
SVE2LRR2507_Chr4A_0730768149	No	Functional	NBS-LRR	[TrturSVE4A02G01107400]	[]
SVE2LRR2507_Chr4A_0730775359	No	Functional	NBS-LRR	[TrturSVE4A02G01107410]	[]
SVE2LRR2507_Chr4A_0730793235	No	NsMCG	NBS-LRR	[]	[TrturSVE4A02G01107430]
SVE2LRR2507_Chr4A_0731059852	Yes	Functional	NBS-LRR	[TrturSVE4A02G01107630]	[]
SVE2LRR2507_Chr4A_0731544299	No	NsMCG	LRR-RLK	[]	[TrturSVE4A02G01107880]
SVE2LRR2507_Chr4A_0731575450	No	NsMCG	LRR-RLK	[]	[TrturSVE4A02G01107890]
SVE2LRR2507_Chr4A_0732545485	No	NsMCG	LRR-RLK	[]	[TrturSVE4A02G01108180]
SVE2LRR2507_Chr4A_0732749227	No	NsMCG	NBS-LRR	[]	[TrturSVE4A02G01108290, TrturSVE4A02G01108300]
SVE2LRR2507_Chr4A_0732911078	Yes	Functional	NBS-LRR	[TrturSVE4A02G01108380]	[]
SVE2LRR2507_Chr4A_0732921998	No	NsMCG	NBS-LRR	[]	[TrturSVE4A02G01108400]
SVE2LRR2507_Chr4A_0733012138	Yes	Functional	NBS-LRR	[TrturSVE4A02G01108440]	[]
SVE2LRR2507_Chr4A_0733020064	No	NsMCG	NBS-LRR	[]	[TrturSVE4A02G01108450]
SVE2LRR2507_Chr4A_0733057613	No	NsMCG	NBS-LRR	[]	[TrturSVE4A02G01108470, TrturSVE4A02G01108480]
SVE2LRR2507_Chr4A_0733253470	No	NsMCG	NBS-LRR	[]	[TrturSVE4A02G01108540]
SVE2LRR2507_Chr4A_0733273634	Yes	Functional	NBS-LRR	[TrturSVE4A02G01108560]	[]
SVE2LRR2507_Chr4A_0733284592	No	NsMCG	NBS-LRR	[]	[TrturSVE4A02G01108570]
SVE2LRR2507_Chr4A_0733310059	Yes	NsMCG	NBS-LRR	[TrturSVE4A02G01108580]	[]
SVE2LRR2507_Chr4A_0733318278	No	NsMCG	NBS-LRR	[]	[TrturSVE4A02G01108590]
SVE2LRR2507_Chr4A_0733334773	No	NsMCG	NBS-LRR	[]	[TrturSVE4A02G01108630]
SVE2LRR2507_Chr4A_0733505089	No	NsMCG	NBS-LRR	[]	[TrturSVE4A02G01108680]
SVE2LRR2507_Chr4A_0733548146	No	Functional	NBS-LRR	[]	[TrturSVE4A02G01108720]
SVE2LRR2507_Chr4A_0733634249	No	NsMCG	NBS-LRR	[]	[TrturSVE4A02G01108750]
SVE2LRR2507_Chr4A_0733656759	No	NsMCG	NBS-LRR	[]	[TrturSVE4A02G01108770]
SVE2LRR2507_Chr4A_0733670940	No	NsMCG	NBS-LRR	[]	[TrturSVE4A02G01108800, TrturSVE4A02G01108810]
SVE2LRR2507_Chr4A_0733682592	Yes	Functional	NBS-LRR	[TrturSVE4A02G01108820]	[]
SVE2LRR2507_Chr4A_0733702635	Yes	NsMCG	NBS-LRR	[TrturSVE4A02G01108840]	[]
SVE2LRR2507_Chr4A_0733862952	Yes	NsMCG	NBS-LRR	[TrturSVE4A02G01108910]	[]
SVE2LRR2507_Chr4A_0733910086	Yes	Functional	NBS-LRR	[TrturSVE4A02G01108960]	[]
SVE2LRR2507_Chr4A_0733926624	No	NsMCG	LRR-RLK	[]	[TrturSVE4A02G01108970]
SVE2LRR2507_Chr4A_0734065727	No	NsMCG	LRR-RLP	[]	[TrturSVE4A02G01109070]
SVE2LRR2507_Chr4A_0734167597	Yes	NsMCG	NBS-LRR	[TrturSVE4A02G01109170]	[]
SVE2LRR2507_Chr4A_0735721520	Yes	Functional	LRR-RLP	[TrturSVE4A02G01109570]	[]
SVE2LRR2507_Chr4A_0735908777	Yes	Functional	LRR-RLP	[TrturSVE4A02G01109600]	[]
SVE2LRR2507_Chr4A_0736038929	Yes	Functional	LRR-RLP	[TrturSVE4A02G01109630]	[]
SVE2LRR2507_Chr4A_0736134263	Yes	Functional	LRR-RLP	[TrturSVE4A02G01109660]	[]
SVE2LRR2507_Chr4A_0736312691	Yes	Functional	LRR-RLP	[TrturSVE4A02G01109700]	[]
SVE2LRR2507_Chr4A_0736508052	Yes	Functional	LRR-RLP	[TrturSVE4A02G01109730]	[]
SVE2LRR2507_Chr4A_0736561525	No	NsMCG	LRR-RLP	[]	[]
SVE2LRR2507_Chr4A_0736567802	No	Functional	LRR-RLP	[TrturSVE4A02G01109740]	[]
SVE2LRR2507_Chr4A_0736585015	No	NsMCG	LRR-RLP	[]	[]
SVE2LRR2507_Chr4A_0736591141	No	Functional	LRR-RLP	[TrturSVE4A02G01109750]	[]
SVE2LRR2507_Chr4A_0736608359	No	NsMCG	LRR-RLP	[]	[]
SVE2LRR2507_Chr4A_0736614636	No	NsMCG	LRR-RLP	[]	[TrturSVE4A02G01109760]
SVE2LRR2507_Chr4A_0736846406	Yes	Functional	LRR-RLP	[TrturSVE4A02G01109800]	[]
SVE2LRR2507_Chr4A_0736906073	No	Functional	LRR-RLP	[TrturSVE4A02G01109810]	[]
SVE2LRR2507_Chr4A_0736923282	No	NsMCG	LRR-RLP	[]	[]
SVE2LRR2507_Chr4A_0736929408	No	NsMCG	LRR-RLP	[]	[TrturSVE4A02G01109820]
SVE2LRR2507_Chr4A_0736998313	No	NsMCG	LRR-RLP	[]	[TrturSVE4A02G01109850]
SVE2LRR2507_Chr4A_0737124315	Yes	Functional	LRR-RLP	[TrturSVE4A02G01109880]	[]
SVE2LRR2507_Chr4A_0737168807	No	NsMCG	LRR-RLP	[]	[]
SVE2LRR2507_Chr4A_0737175083	No	Functional	LRR-RLP	[TrturSVE4A02G01109890]	[]
SVE2LRR2507_Chr4A_0737192295	No	NsMCG	LRR-RLP	[]	[]
SVE2LRR2507_Chr4A_0737198572	No	Functional	LRR-RLP	[TrturSVE4A02G01109900]	[]
SVE2LRR2507_Chr4A_0737267496	No	NsMCG	LRR-RLP	[]	[TrturSVE4A02G01109910]
SVE2LRR2507_Chr4A_0737333316	No	NsMCG	LRR-RLP	[]	[TrturSVE4A02G01109930]
SVE2LRR2507_Chr4A_0737728589	No	NsMCG	LRR-RLP	[]	[TrturSVE4A02G01110070]
SVE2LRR2507_Chr4A_0738102108	No	NsMCG	LRR-RLP	[]	[TrturSVE4A02G01110180]
SVE2LRR2507_Chr4A_0738511306	No	NsMCG	LRR-RLP	[]	[TrturSVE4A02G01110300]
SVE2LRR2507_Chr4A_0741522245	No	NsMCG	LRR-RLP	[]	[TrturSVE4A02G01111180]
SVE2LRR2507_Chr4A_0741528856	Yes	Functional	NBS-LRR	[TrturSVE4A02G01111190]	[]
SVE2LRR2507_Chr4A_0741584490	Yes	Functional	NBS-LRR	[TrturSVE4A02G01111270]	[]
SVE2LRR2507_Chr4A_0741592411	No	Functional	LRR-RLP	[TrturSVE4A02G01111280]	[]
SVE2LRR2507_Chr4A_0741622279	No	NsMCG	NBS-LRR	[]	[TrturSVE4A02G01111290]
SVE2LRR2507_Chr4A_0749946012	No	Functional	NBS-LRR	[TrturSVE4A02G01113070]	[]
SVE2LRR2507_Chr4A_0751029288	No	NsMCG	NBS-LRR	[]	[TrturSVE4A02G01113450]
SVE2LRR2507_Chr4A_0751134060	No	NsMCG	NBS-LRR	[TrturSVE4A02G01113460]	[]
SVE2LRR2507_Chr4A_0751193121	No	NsMCG	NBS-LRR	[]	[TrturSVE4A02G01113470, TrturSVE4A02G01113480]
SVE2LRR2507_Chr4A_0751432559	No	NsMCG	NBS-LRR	[]	[TrturSVE4A02G01113640]
SVE2LRR2507_Chr4A_0751986027	No	NsMCG	NBS-LRR	[TrturSVE4A02G01113880]	[]
SVE2LRR2507_Chr4A_0752183096	No	NsMCG	NBS-LRR	[]	[TrturSVE4A02G01113960]
SVE2LRR2507_Chr4A_0752194238	No	NsMCG	NBS-LRR	[]	[TrturSVE4A02G01113980]
SVE2LRR2507_Chr4A_0752292594	No	NsMCG	NBS-LRR	[]	[TrturSVE4A02G01114030]
SVE2LRR2507_Chr4A_0752302800	Yes	NsMCG	NBS-LRR	[TrturSVE4A02G01114050]	[]
SVE2LRR2507_Chr4A_0753707233	No	NsMCG	NBS-LRR	[]	[]
SVE2LRR2507_Chr4A_0753790529	Yes	Functional	NBS-LRR	[TrturSVE4A02G01114610]	[]
SVE2LRR2507_Chr4A_0753825486	Yes	Functional	NBS-LRR	[TrturSVE4A02G01114650]	[]
SVE2LRR2507_Chr4A_0753834034	No	NsMCG	NBS-LRR	[]	[TrturSVE4A02G01114660]
SVE2LRR2507_Chr4A_0753975902	No	NsMCG	NBS-LRR	[]	[TrturSVE4A02G01114740]
SVE2LRR2507_Chr4A_0754005630	No	NsMCG	NBS-LRR	[]	[TrturSVE4A02G01114750]
SVE2LRR2507_Chr4A_0754027995	Yes	Functional	NBS-LRR	[TrturSVE4A02G01114770]	[]
SVE2LRR2507_Chr4A_0754046716	No	NsMCG	NBS-LRR	[]	[TrturSVE4A02G01114780]
SVE2LRR2507_Chr4A_0754128699	No	NsMCG	NBS-LRR	[TrturSVE4A02G01114830]	[]
SVE2LRR2507_Chr4A_0754146808	No	NsMCG	NBS-LRR	[]	[TrturSVE4A02G01114860, TrturSVE4A02G01114870]
SVE2LRR2507_Chr4A_0754255138	No	NsMCG	NBS-LRR	[]	[TrturSVE4A02G01114900]
SVE2LRR2507_Chr4A_0754379965	Yes	NsMCG	NBS-LRR	[TrturSVE4A02G01114960]	[]
SVE2LRR2507_Chr4A_0754512852	No	NsMCG	NBS-LRR	[TrturSVE4A02G01115050]	[TrturSVE4A02G01115030, TrturSVE4A02G01115040]
SVE2LRR2507_Chr4A_0754539300	Yes	Functional	NBS-LRR	[TrturSVE4A02G01115080]	[]
SVE2LRR2507_Chr4A_0754679463	No	NsMCG	NBS-LRR	[]	[TrturSVE4A02G01115130]
SVE2LRR2507_Chr4A_0754709805	No	NsMCG	NBS-LRR	[]	[TrturSVE4A02G01115150]
SVE2LRR2507_Chr4A_0754740895	No	NsMCG	NBS-LRR	[]	[TrturSVE4A02G01115170]
SVE2LRR2507_Chr4A_0755032560	No	NsMCG	LRR-RLP	[]	[]
SVE2LRR2507_Chr4A_0755043881	No	NsMCG	LRR-RLP	[]	[]
SVE2LRR2507_Chr4A_0755053068	Yes	NsMCG	LRR-RLP	[]	[]
SVE2LRR2507_Chr4A_0755054010	Yes	NsMCG	LRR-RLP	[]	[]
SVE2LRR2507_Chr4A_0755143098	No	NsMCG	LRR-RLP	[]	[]
SVE2LRR2507_Chr4A_0755350316	No	NsMCG	NBS-LRR	[]	[]
SVE2LRR2507_Chr4A_0755572929	Yes	Functional	NBS-LRR	[TrturSVE4A02G01115490]	[]
SVE2LRR2507_Chr4A_0755717654	No	NsMCG	NBS-LRR	[]	[TrturSVE4A02G01115650]
SVE2LRR2507_Chr4A_0756090900	No	NsMCG	NBS-LRR	[]	[TrturSVE4A02G01115990]
SVE2LRR2507_Chr4A_0756118287	Yes	NsMCG	NBS-LRR	[]	[TrturSVE4A02G01116010, TrturSVE4A02G01116020, TrturSVE4A02G01116030, TrturSVE4A02G01116040, TrturSVE4A02G01116050]
SVE2LRR2507_Chr4A_0756144738	No	NsMCG	NBS-LRR	[]	[TrturSVE4A02G01116100, TrturSVE4A02G01116110]
SVE2LRR2507_Chr4A_0756153727	Yes	Functional	NBS-LRR	[TrturSVE4A02G01116120]	[]
SVE2LRR2507_Chr4A_0756163109	No	NsMCG	NBS-LRR	[]	[TrturSVE4A02G01116130]
SVE2LRR2507_Chr4A_0756915572	No	NsMCG	LRR-RLK	[]	[]
SVE2LRR2507_Chr4A_0757305857	Yes	Functional	LRR-RLK	[TrturSVE4A02G01116500]	[]
SVE2LRR2507_Chr4A_0757469314	No	Functional	LRR-RLK	[]	[TrturSVE4A02G01116550]
SVE2LRR2507_Chr4A_0757896921	No	NsMCG	NBS-LRR	[]	[]
SVE2LRR2507_Chr4A_0757908153	No	NsMCG	NBS-LRR	[]	[TrturSVE4A02G01116810]
SVE2LRR2507_Chr4A_0757968021	No	NsMCG	LRR-RLK	[]	[TrturSVE4A02G01116820]
SVE2LRR2507_Chr4A_0758037699	No	NsMCG	NBS-LRR	[]	[TrturSVE4A02G01116860, TrturSVE4A02G01116870, TrturSVE4A02G01116880]
SVE2LRR2507_Chr4A_0758073297	No	NsMCG	NBS-LRR	[]	[TrturSVE4A02G01116900]
SVE2LRR2507_Chr4A_0758102492	No	NsMCG	LRR-RLK	[]	[TrturSVE4A02G01116910, TrturSVE4A02G01116920]
SVE2LRR2507_Chr4A_0758111949	Yes	Functional	NBS-LRR	[TrturSVE4A02G01116940]	[]
SVE2LRR2507_Chr4A_0758568001	No	Functional	NBS-LRR	[TrturSVE4A02G01117080]	[]
SVE2LRR2507_Chr4A_0758605595	No	Functional	NBS-LRR	[TrturSVE4A02G01117100]	[]
SVE2LRR2507_Chr4A_0758678567	No	NsMCG	NBS-LRR	[]	[TrturSVE4A02G01117150, TrturSVE4A02G01117160]
SVE2LRR2507_Chr4A_0758692399	No	NsMCG	NBS-LRR	[]	[TrturSVE4A02G01117180, TrturSVE4A02G01117190]
SVE2LRR2507_Chr4A_0758723519	Yes	Functional	NBS-LRR	[TrturSVE4A02G01117210]	[]
SVE2LRR2507_Chr4A_0758746785	No	Functional	NBS-LRR	[]	[TrturSVE4A02G01117220]
SVE2LRR2507_Chr4A_0758770096	No	Functional	NBS-LRR	[]	[TrturSVE4A02G01117230]
SVE2LRR2507_Chr4A_0758793478	No	NsMCG	NBS-LRR	[]	[TrturSVE4A02G01117240]
SVE2LRR2507_Chr4A_0758801370	No	NsMCG	NBS-LRR	[]	[TrturSVE4A02G01117250, TrturSVE4A02G01117260]
SVE2LRR2507_Chr4A_0758811660	No	NsMCG	NBS-LRR	[]	[TrturSVE4A02G01117280]
SVE2LRR2507_Chr4A_0758992700	No	NsMCG	NBS-LRR	[]	[TrturSVE4A02G01117370]
SVE2LRR2507_Chr4A_0759238993	No	NsMCG	NBS-LRR	[]	[]
SVE2LRR2507_Chr4A_0759301723	No	NsMCG	NBS-LRR	[]	[TrturSVE4A02G01117510]
SVE2LRR2507_Chr4A_0759325236	Yes	NsMCG	NBS-LRR	[]	[TrturSVE4A02G01117540]
SVE2LRR2507_Chr4A_0759442239	No	NsMCG	NBS-LRR	[]	[TrturSVE4A02G01117560]
SVE2LRR2507_Chr4A_0760322573	Yes	Functional	LRR-RLP	[TrturSVE4A02G01118000]	[]
SVE2LRR2507_Chr4A_0760517613	Yes	NsMCG	LRR-RLP	[]	[]
SVE2LRR2507_Chr4A_0760525062	No	NsMCG	LRR-RLP	[]	[]
SVE2LRR2507_Chr4A_0760725279	No	NsMCG	LRR-RLP	[]	[TrturSVE4A02G01118220]
SVE2LRR2507_Chr4A_0761091370	No	NsMCG	LRR-RLP	[]	[TrturSVE4A02G01118270]
SVE2LRR2507_Chr4A_0761100389	No	NsMCG	LRR-RLP	[]	[TrturSVE4A02G01118280]
SVE2LRR2507_Chr4A_0761243070	No	NsMCG	NBS-LRR	[]	[]
SVE2LRR2507_Chr4A_0761269363	No	NsMCG	LRR-RLP	[]	[TrturSVE4A02G01118360, TrturSVE4A02G01118380]
SVE2LRR2507_Chr4A_0761280117	No	NsMCG	LRR-RLP	[]	[TrturSVE4A02G01118390, TrturSVE4A02G01118400]
SVE2LRR2507_Chr4A_0761290773	No	NsMCG	LRR-RLP	[]	[TrturSVE4A02G01118410]
SVE2LRR2507_Chr4A_0761307614	No	NsMCG	LRR-RLP	[]	[TrturSVE4A02G01118420, TrturSVE4A02G01118430]
SVE2LRR2507_Chr4A_0761326853	No	NsMCG	LRR-RLP	[]	[TrturSVE4A02G01118430]
SVE2LRR2507_Chr4A_0761394571	No	Functional	LRR-RLP	[]	[TrturSVE4A02G01118450]
SVE2LRR2507_Chr4A_0761406718	No	NsMCG	LRR-RLP	[]	[TrturSVE4A02G01118470]
SVE2LRR2507_Chr4A_0761460588	No	NsMCG	NBS-LRR	[]	[TrturSVE4A02G01118500]
SVE2LRR2507_Chr4A_0761486637	No	NsMCG	LRR-RLP	[]	[]
SVE2LRR2507_Chr4A_0761498810	No	NsMCG	NBS-LRR	[]	[TrturSVE4A02G01118540]
SVE2LRR2507_Chr4A_0761524692	No	NsMCG	LRR-RLP	[]	[]
SVE2LRR2507_Chr4A_0761537242	No	NsMCG	NBS-LRR	[]	[TrturSVE4A02G01118580]
SVE2LRR2507_Chr4A_0761566071	No	NsMCG	LRR-RLP	[]	[]
SVE2LRR2507_Chr4A_0761574248	Yes	NsMCG	LRR-RLP	[TrturSVE4A02G01118610]	[TrturSVE4A02G01118600]
SVE2LRR2507_Chr4A_0761604905	No	NsMCG	LRR-RLP	[]	[]
SVE2LRR2507_Chr4A_0761706749	Yes	Functional	LRR-RLP	[TrturSVE4A02G01118670]	[]
SVE2LRR2507_Chr4A_0761718943	No	NsMCG	LRR-RLP	[]	[TrturSVE4A02G01118690]
SVE2LRR2507_Chr4A_0761773077	No	NsMCG	NBS-LRR	[]	[TrturSVE4A02G01118720]
SVE2LRR2507_Chr4A_0761799127	No	NsMCG	LRR-RLP	[]	[]
SVE2LRR2507_Chr4A_0761811299	No	NsMCG	NBS-LRR	[]	[TrturSVE4A02G01118760]
SVE2LRR2507_Chr4A_0761837148	No	NsMCG	LRR-RLP	[]	[]
SVE2LRR2507_Chr4A_0761849700	No	NsMCG	NBS-LRR	[]	[TrturSVE4A02G01118800]
SVE2LRR2507_Chr4A_0761878531	No	NsMCG	LRR-RLP	[]	[TrturSVE4A02G01118820]
SVE2LRR2507_Chr4A_0761886696	Yes	NsMCG	LRR-RLP	[TrturSVE4A02G01118840]	[TrturSVE4A02G01118830]
SVE2LRR2507_Chr4A_0761917357	No	NsMCG	LRR-RLP	[]	[]
SVE2LRR2507_Chr4A_0762019190	Yes	Functional	LRR-RLP	[TrturSVE4A02G01118900]	[]
SVE2LRR2507_Chr4A_0762883438	No	NsMCG	NBS-LRR	[]	[TrturSVE4A02G01119390]
SVE2LRR2507_Chr4A_0762912647	No	Functional	NBS-LRR	[TrturSVE4A02G01119400]	[]
SVE2LRR2507_Chr4A_0762923679	No	NsMCG	NBS-LRR	[]	[TrturSVE4A02G01119410]
SVE2LRR2507_Chr4A_0763028266	Yes	Functional	NBS-LRR	[TrturSVE4A02G01119510]	[]
SVE2LRR2507_Chr4A_0763169769	No	NsMCG	NBS-LRR	[]	[TrturSVE4A02G01119580]
SVE2LRR2507_Chr4A_0763182601	No	NsMCG	NBS-LRR	[]	[TrturSVE4A02G01119610]
SVE2LRR2507_Chr4A_0763265346	Yes	NsMCG	NBS-LRR	[TrturSVE4A02G01119630]	[TrturSVE4A02G01119620]
SVE2LRR2507_Chr4A_0763270068	Yes	Functional	NBS-LRR	[TrturSVE4A02G01119640]	[]
SVE2LRR2507_Chr4A_0763499801	No	NsMCG	NBS-LRR	[]	[TrturSVE4A02G01119700, TrturSVE4A02G01119710]
SVE2LRR2507_Chr4A_0763580441	No	NsMCG	NBS-LRR	[]	[TrturSVE4A02G01119730, TrturSVE4A02G01119740]
SVE2LRR2507_Chr4A_0763604445	No	NsMCG	NBS-LRR	[]	[TrturSVE4A02G01119790]
SVE2LRR2507_Chr4A_0763618470	No	NsMCG	NBS-LRR	[]	[TrturSVE4A02G01119820]
SVE2LRR2507_Chr4A_0763642164	No	NsMCG	LRR-RLK	[]	[TrturSVE4A02G01119830]
SVE2LRR2507_Chr4A_0763716894	No	NsMCG	NBS-LRR	[]	[TrturSVE4A02G01119860]
SVE2LRR2507_Chr4A_0763728297	No	NsMCG	LRR-RLP	[]	[TrturSVE4A02G01119890]
SVE2LRR2507_Chr4A_0763752316	No	NsMCG	NBS-LRR	[]	[TrturSVE4A02G01119900, TrturSVE4A02G01119910]
SVE2LRR2507_Chr4A_0763792385	No	NsMCG	NBS-LRR	[]	[TrturSVE4A02G01119940]
SVE2LRR2507_Chr4A_0763897838	No	NsMCG	LRR-RLK	[]	[]
SVE2LRR2507_Chr4A_0764108279	No	NsMCG	NBS-LRR	[]	[TrturSVE4A02G01120060, TrturSVE4A02G01120070]
SVE2LRR2507_Chr4A_0764133388	No	NsMCG	LRR-RLP	[]	[TrturSVE4A02G01120120]
SVE2LRR2507_Chr4A_0764139768	No	NsMCG	LRR-RLK	[]	[TrturSVE4A02G01120130, TrturSVE4A02G01120140]
SVE2LRR2507_Chr4A_0764183242	No	NsMCG	LRR-RLP	[]	[TrturSVE4A02G01120150, TrturSVE4A02G01120160]
SVE2LRR2507_Chr4A_0764410353	No	NsMCG	NBS-LRR	[]	[TrturSVE4A02G01120260, TrturSVE4A02G01120270]
SVE2LRR2507_Chr4A_0764425072	No	NsMCG	LRR-RLP	[]	[TrturSVE4A02G01120290]
SVE2LRR2507_Chr4A_0764549569	No	NsMCG	NBS-LRR	[]	[]
SVE2LRR2507_Chr4A_0765104434	Yes	NsMCG	NBS-LRR	[TrturSVE4A02G01120600]	[]
SVE2LRR2507_Chr4A_0765261225	No	NsMCG	NBS-LRR	[]	[TrturSVE4A02G01120670]
SVE2LRR2507_Chr4A_0765298324	No	NsMCG	NBS-LRR	[]	[TrturSVE4A02G01120700, TrturSVE4A02G01120710]
SVE2LRR2507_Chr4A_0765304101	No	NsMCG	NBS-LRR	[]	[TrturSVE4A02G01120720]
SVE2LRR2507_Chr4A_0765321188	No	NsMCG	LRR-RLP	[]	[]
SVE2LRR2507_Chr4A_0765365930	No	NsMCG	NBS-LRR	[TrturSVE4A02G01120790]	[]
SVE2LRR2507_Chr4A_0765415513	No	NsMCG	NBS-LRR	[TrturSVE4A02G01120840]	[]
SVE2LRR2507_Chr4A_0765418141	No	NsMCG	NBS-LRR	[TrturSVE4A02G01120840]	[]
SVE2LRR2507_Chr4A_0765424266	No	NsMCG	NBS-LRR	[]	[TrturSVE4A02G01120850, TrturSVE4A02G01120860]
SVE2LRR2507_Chr4A_0765432692	No	NsMCG	NBS-LRR	[TrturSVE4A02G01120880]	[]
SVE2LRR2507_Chr4A_0765449470	No	NsMCG	NBS-LRR	[TrturSVE4A02G01120890]	[]
SVE2LRR2507_Chr4A_0765457895	No	NsMCG	NBS-LRR	[TrturSVE4A02G01120910]	[]
SVE2LRR2507_Chr4A_0765511728	No	NsMCG	LRR-RLP	[]	[TrturSVE4A02G01120950]
SVE2LRR2507_Chr4A_0765541489	No	NsMCG	LRR-RLK	[]	[]
SVE2LRR2507_Chr4A_0765572317	No	NsMCG	LRR-RLP	[]	[TrturSVE4A02G01121010]
SVE2LRR2507_Chr4A_0765608543	No	NsMCG	LRR-RLK	[]	[TrturSVE4A02G01121050]
SVE2LRR2507_Chr4A_0765632334	No	NsMCG	LRR-RLP	[]	[TrturSVE4A02G01121070, TrturSVE4A02G01121080]
SVE2LRR2507_Chr4A_0765725020	No	NsMCG	LRR-RLK	[]	[]
SVE2LRR2507_Chr4A_0765753300	No	NsMCG	NBS-LRR	[]	[TrturSVE4A02G01121150]
SVE2LRR2507_Chr4A_0765842935	No	NsMCG	NBS-LRR	[TrturSVE4A02G01121190]	[]
SVE2LRR2507_Chr4A_0765879858	No	NsMCG	NBS-LRR	[]	[TrturSVE4A02G01121220]
SVE2LRR2507_Chr4A_0765927544	No	NsMCG	NBS-LRR	[]	[TrturSVE4A02G01121250]
SVE2LRR2507_Chr4A_0766152789	Yes	Functional	NBS-LRR	[TrturSVE4A02G01121290]	[]
SVE2LRR2507_Chr4A_0766190059	No	NsMCG	LRR-RLP	[]	[]
SVE2LRR2507_Chr4A_0766200957	No	NsMCG	NBS-LRR	[]	[TrturSVE4A02G01121330]
SVE2LRR2507_Chr4A_0766292304	Yes	Functional	NBS-LRR	[TrturSVE4A02G01121390]	[]
SVE2LRR2507_Chr4A_0766362386	No	NsMCG	LRR-RLP	[]	[TrturSVE4A02G01121420]
SVE2LRR2507_Chr4A_0766410879	No	NsMCG	LRR-RLP	[]	[TrturSVE4A02G01121460]
SVE2LRR2507_Chr4A_0766459370	No	NsMCG	LRR-RLP	[]	[TrturSVE4A02G01121480]
SVE2LRR2507_Chr4A_0766547273	No	NsMCG	NBS-LRR	[]	[TrturSVE4A02G01121520]
SVE2LRR2507_Chr4A_0766587743	No	NsMCG	NBS-LRR	[]	[TrturSVE4A02G01121540]
SVE2LRR2507_Chr4A_0766616226	No	NsMCG	NBS-LRR	[]	[TrturSVE4A02G01121560, TrturSVE4A02G01121570]
SVE2LRR2507_Chr4A_0766909878	No	NsMCG	NBS-LRR	[]	[TrturSVE4A02G01121710]
SVE2LRR2507_Chr4A_0766965195	No	NsMCG	NBS-LRR	[TrturSVE4A02G01121720]	[]
SVE2LRR2507_Chr4A_0766993299	No	NsMCG	LRR-RLP	[]	[TrturSVE4A02G01121750]
SVE2LRR2507_Chr4A_0767062102	No	NsMCG	LRR-RLK	[]	[TrturSVE4A02G01121780]
SVE2LRR2507_Chr4A_0767146971	No	NsMCG	NBS-LRR	[]	[]
SVE2LRR2507_Chr4A_0767152467	No	NsMCG	NBS-LRR	[]	[TrturSVE4A02G01121850, TrturSVE4A02G01121860]
SVE2LRR2507_Chr4A_0767162756	Yes	NsMCG	LRR-RLK	[TrturSVE4A02G01121880]	[]
SVE2LRR2507_Chr4A_0767232309	No	NsMCG	NBS-LRR	[]	[TrturSVE4A02G01121900]
SVE2LRR2507_Chr4A_0767245990	Yes	NsMCG	NBS-LRR	[TrturSVE4A02G01121910]	[]
SVE2LRR2507_Chr4A_0767461252	No	NsMCG	LRR-RLP	[]	[TrturSVE4A02G01122020]
SVE2LRR2507_Chr4A_0767539148	Yes	Functional	NBS-LRR	[TrturSVE4A02G01122040]	[]
SVE2LRR2507_Chr4A_0767554093	No	NsMCG	NBS-LRR	[]	[TrturSVE4A02G01122060, TrturSVE4A02G01122070]
SVE2LRR2507_Chr4A_0767669808	No	NsMCG	NBS-LRR	[]	[TrturSVE4A02G01122110]
SVE2LRR2507_Chr4A_0767785203	No	NsMCG	NBS-LRR	[]	[TrturSVE4A02G01122170]
SVE2LRR2507_Chr4A_0767905299	No	NsMCG	NBS-LRR	[]	[TrturSVE4A02G01122210, TrturSVE4A02G01122220]
SVE2LRR2507_Chr4A_0767991323	No	NsMCG	NBS-LRR	[]	[TrturSVE4A02G01122250]
[truncated: 1,773 more rows]
