# Supplementary material for: Durum Wheat cv. Svevo Reference Genome Rel.2.0: A Comprehensive Tool for Wheat Genomics
Source: Plant Biotechnol J. 2026 Jul 13:10.1111/pbi.70673. Online ahead of print. doi: 10.1111/pbi.70673 (PMC13398682; doi:10.1111/pbi.70673)
Supplement: Supplementary file 12 — Table S11: Statistics on predicted protein composition related to LRR‐CR in the old and in the newly Svevo genome assembly. [file PBI-9999-0-s008.xlsx]

## Sheet: Foglio1
Supporting Table S11
Statistics on predicted protein composition related to LRR-CR in the old and in the newly Svevo genome assembly
	LRR-CR in Svevo Rel.1.0			LRR-CR in Svevo Rel.2.0
	HC	LC	total	functional	NsMCG	total
Cumulated protein size (aa)	1692503	124177	1816680	1256087	2218889	3474976
mean protein length per gene (aa)	891.26	549.456		965	902
Cumulated number of LRR motifs detected	25547	1803	27350	19356	33935	53291
mean number of LRR motifs per gene	13.4529	7.97788		15	14
Cumulated lenght of specific domains (aa)
Kinase	164836	5875	170711	133403	116413	249816
TM	19202	1659	20861	14632	16170	30802
Cys-Pair	2235	424	2659	1626	1714	3340
Malectin	2740	0	2740	2290	1893	4183
Malectin_like	24870	374	25244	15698	20407	36105
NB-ARC	241769	20952	262721	168375	402991	571366
