# Supplementary material for: Durum Wheat cv. Svevo Reference Genome Rel.2.0: A Comprehensive Tool for Wheat Genomics
Source: Plant Biotechnol J. 2026 Jul 13:10.1111/pbi.70673. Online ahead of print. doi: 10.1111/pbi.70673 (PMC13398682; doi:10.1111/pbi.70673)
Supplement: Supplementary file 13 — Table S12: Passport data and haplotype assignment for 285 tetraploid genotypes belonging to different T. turgidum subspecies (DW: Durum Wheat cv and landraces ( T. turgidum sspdurum ); DEW: Domesticated Emmer Wheat ( T. turgidum ssp. dicoccum )). [file PBI-9999-0-s022.xlsx]

## Sheet: Table S12a. Passport data
Supplementary Table S12a
Passport data and haplotype assignment for 285 tetraploid genotypes belonging to different T. turgidum subspecies (DW: durum wheat cv and landraces (T. durum); DEW: domesticated emmer wheat (T. dicoccum); WEW. wild emmer wheat (T. dicoccoides); PS: primitive T. turgidum species. Haplotypes were defined based on size and sequence of amplicons obtained by the genotyping with the inversion specific …
Sample name	GTC/GDPv2 code	Internal ID	Accession name	AccessionID	Subspecies (*=riclassified based on Btr allele)	Domestication groups	Treshability / Non tough glumes based on belonging to domestication groups	Country of origin	Btr1-A	Btr1-B	Haplotype	Amplicon(s) size
P1_07	GTC_2024	Joiau	Joiau	Joiau	durum	DW	YES	FRANCE	.	.	H4	228
P1_08	GTC_1280	AG168	Buccalae	PI134946	turgidum	PS	YES	PORTUGAL	.	.	H4	228
P1_17	GTC_1012	DP111	Svevo	Svevo	durum	DW	YES	ITALY	.	.	H4	228
P1_20	GTC_0063	Kyle	Kyle	Kyle	durum	DW	YES	CANADA	.	.	H4	228
P1_21	GTC_0073	Mindum	Mindum	Mindum	durum	DW	YES	MINNESOTA	.	.	H4	228
P1_22	GDPv2-442	Icamoram7	Icamoram7	Icamoram7	durum	DW	YES	ICARDA	.	.	H4	228
P1_32	GTC_2065	Marco Aurelio	Marco Aurelio	Marco Aurelio	durum	DW	YES	ITALY	.	.	H4	228
P1_36	GTC_1168	Yavaros79	Yavaros79	Yavaros79	durum	DW	YES	CIMMYT	.	.	H4	228
P1_58	GTC_2084	tetra-IPK748	TRI15114	TRI15114	polonicum	PS	YES	MOROCCO	.	.	H5	195
P1_60	GTC_0158	140DP2	MG5453/1	PI272532	dicoccum	DEW	Not	HUNGARY	.	.	H2	369
P1_61	GTC_1402	WSNP92K.257.24123	TDS229	BAl43504	dicoccum	DEW	Not	ISRAEL	A	A	H2	369
P1_62	GDPv2-326	Monastir	Monastir	Monastir	durum	DW	YES	ITALY	.	.	H4	228
P1_71	GTC_0107	Kofa	Kofa	Kofa	durum	DW	YES	DESERT DURUM	.	.	H4	228
P1_74	GTC_0250	50DP1	MG5297/1	PI94655	dicoccum	DEW	Not	BULGARIA	.	.	H3	386
P1_76	GTC_2064	Claudio_ager	Claudio	Claudio	durum	DW	YES	ITALY	.	.	H4	228
P1_78	GTC_2072	Creso_ager	Creso	Creso	durum	DW	YES	ITALY	.	.	H4	228
P1_79	GTC_2103	Casteldoux	Casteldoux	Casteldoux	durum	DW	YES	FRANCE	.	.	H4	228
P1_80	GTC_2025	Normanno	Normanno	Normanno	durum	DW	YES	ITALY	.	.	H4	228
P1_81	GTC_2070	tetra-IPK815	23895	PI115814	turanicum	PS	YES	RUSSIAN FEDERATION	.	.	H4	228
P1_82	GTC_0192	170DP2	MG5536	MG5536	dicoccum	DEW	Not	INDIA	.	.	H2	369
P1_83	GTC_1488	WSNP92K.258.24209	L29	LocalIraklion	turanicum	PS	YES	GREECE	.	.	H4	228
P1_84	GTC_1137	DP249	Levante	Levante	durum	DW	YES	ITALY	.	.	H4	228
P1_87	GDPv2-153	Trouve'=Nachit	Trouve'=Nachit	Trouve'=Nachit	durum	DW	YES	MAROCCO	.	.	H4	228
P1_88	GTC_0172	152DP2	MG5470	PI276004	dicoccum	DEW	Not	SPAIN	.	.	H2	369
P1_90	GTC_0005	AcMorse	AcMorse	AcMorse	durum	DW	YES	CANADA	.	.	H4	228
P1_94	GTC_2016	Daurur	Daurur	Daurur	durum	DW	YES	FRANCE	.	.	H4	228
P2_01	GTC_0294	8DP1	IDG8649	IDG8649	dicoccum	DEW	Not	ITALY	.	.	H2	369
P2_02	GTC_2086	tetra-IPK846	IWA8609084	PI624892	turanicum	PS	YES	IRAN	.	.	H4	228
P2_03	GDPv2-214	DBA-Aurora_(ex:UAD0951096)	DBA-Aurora_(ex:UAD0951096)	DBA-Aurora_(ex:UAD0951096)	durum	DW	YES	AUSTRALIA	.	.	H4	228
P2_07	GTC_2053	tetra-IPK771	KU-7346	KU-7346	turanicum	PS	YES	AFGHANISTAN	.	.	H4	228
P2_08	GDPv2-347	Aureo	Aureo	Aureo	durum	DW	YES	ITALY	.	.	H4	228
P2_12	GTC_2028	tetra-IPK359	84TK635-001.1	PI573180	carthlicum	PS	YES	TURKEY	.	.	H4	228
P2_14	GTC_1313	SIMETO-01	Simeto	Simeto	durum	DW	YES	ITALY	.	.	H5	195
P2_17	GTC_2058	tetra-IPK251	TRI15055	TRI15055	aethiopicum	PS	YES	ETHIOPIA	.	.	H4	228
P2_19	GTC_2094	tetra-IPK848	IWA8610406	PI625214	turanicum	PS	YES	IRAN	.	.	H4	228
P2_20	GTC_0137	122DP2	MG5407	PI254159	dicoccum	DEW	Not	IRAN	A	A	H4	228
P2_21	GTC_1162	Neodur	Neodur	Neodur	durum	DW	YES	ITALY	.	.	H4	228
P2_22	GDPv2-131	IDSN46-7058	IDSN46-7058	IDSN46-7058	durum	DW	YES	CIMMYT	.	.	H4	228
P2_24	GDPv2-327	Odisseo_ager	Odisseo	Odisseo	durum	DW	YES	ITALY	.	.	H4	228
P2_25	GTC_1995	DIC-IPK420	TRI17058	TRI17058	dicoccum	DEW	Not	TURKEY	.	.	H2	369
P2_26	GTC_1284	AG212	MoliseSel.Colli	MoliseSel.Colli	dicoccum	DEW	Not	ITALY	.	.	H2	369
P2_27	\	Liberdur	Liberdur	Liberdur	durum	DW	YES	ITALY	.	.	H4	228
P2_30	GTC_1352	WSNP92K.257.24073	TDS334	ISRAEL	dicoccoides	WEW-SL	Not	FERTILE CRESCENT	B	B	H2	369
P2_31	GTC_1006	DP105	Ofanto	Ofanto	durum	DW	YES	ITALY	.	.	H4	228
P2_34	GTC_0274	70DP1	FARVENTO	MG5333/1	dicoccum	DEW	Not	SPAIN	.	.	H2	369
P2_37	GTC_0146	12DP1	IDG10391/1	IDG10391/1	dicoccum	DEW	Not	ITALY	.	.	H2	369
P2_41	GTC_0178	158DP2	MG5481	PI276015	dicoccum	DEW	Not	SPAIN	.	.	H2	369
P2_42	GTC_0292	88DP1	MG5351	PI194042	dicoccum	DEW-ETH	Not	ETHIOPIA	.	.	H2	369
P2_43	GTC_0190	169DP2	MG5530	PI331265	dicoccum	DEW-ETH	Not	ETHIOPIA	.	.	H2	369
P2_44	GTC_0278	74DP1	MG5338/1	PI193641/1	dicoccum	DEW-ETH	Not	ETHIOPIA	.	.	H2	369
P2_47	GTC_2040	Nobilis	Nobilis	Nobilis	durum	DW	YES	FRANCE	.	.	H5	195
P2_48	GTC_1830	DICcreaCER49	PI352348	PI352348	dicoccum	DEW	Not	SYRIA	.	.	H3	386
P2_51	GTC_1906	DICcreaCER11	PI94627	PI94627	dicoccum	DEW	Not	TURKEY	.	.	H3	386
P2_54	GTC_1396	WSNP92K.257.24117	TDS264	PI428135	dicoccoides	WEW-SL	Not	LEBANON	.	.	H2	369
P2_58	GTC_1120	DP232	Munich	Munich	durum	DW	YES	NORTH DAKOTA	.	.	H5	195
P2_60	GDPv2-348	Avonlea	Avonlea	Avonlea	durum	DW	YES	CANADA	.	.	H4	228
P2_61	GDPv2-344	Saragolla	Saragolla	Saragolla	durum	DW	YES	ITALY	.	.	H4	228
P2_63	GTC_0204	181DP2	MG15516	PI355474	dicoccum	DEW	Not	SYRIA	.	.	H3	386
P2_64	GTC_0101	Wakooma	Wakooma	Wakooma	durum	DW	YES	CANADA	.	.	H4	228
P2_65	GTC_0228	30DP1	MG4374/2	MG4374/2	dicoccum	DEW	Not	UK	.	.	H2	369
P2_66	GDPv2-338	Latino	Latino	Latino	durum	DW	YES	ITALY	.	.	H4	228
P2_67	GTC_2071	AtilC_2000	AtilC_2000	AtilC_2000	durum	DW	YES	CIMMYT	.	.	H4	228
P2_70	GTC_0174	154DP2	MG5474	PI276008	dicoccum	DEW	Not	SPAIN	.	.	H2	369
P2_72	GTC_0296	90DP1	MG5354/1	PI195722/1	dicoccum	DEW-ETH	Not	ETHIOPIA	.	.	H2	369
P2_78	GTC_0185	164DP2	MG5513	PI306531	dicoccum	DEW	Not	ROMANIA	.	.	H2	369
P2_79	GTC_0241	42DP1	MG5276	PI94624	dicoccum	DEW	Not	IRAN	.	.	H2	369
P2_82	GTC_0254	54DP1	MG5303/1	PI94662	dicoccum	DEW	Not	GERMANY	.	.	H2	369
P2_83	GDPv2-330	Zardak	Zardak	Zardak	durum	DW	YES	IRAN	.	.	H5	195
P2_84	GTC_1282	AG189	PI115816	PI115816	carthlicum	PS	YES	GEORGIA	.	.	H4	228
P2_85	GTC_0121	110DP2	MG5390	PI248991	dicoccum	DEW	Not	INDIA	A	A	H4	228
P2_87	GTC_1930	DIC-IPK367	Wei erAmidonia	TRI584	dicoccum	DEW	Not	TURKEY	.	.	H2	369
P2_90	GTC_0968	DP064	Karim	Karim	durum	DW	YES	CIMMYT	.	.	H4	228
P2_92	GTC_1061	DP161	MIKI-1	MIKI-1	durum	DW	YES	ICARDA	.	.	H4	228
P3_06	GTC_2080	Iride_ager	Iride	Iride	durum	DW	YES	ITALY	.	.	H4	228
P3_09	GTC_2088	Meridiano_ager	Meridiano	Meridiano	durum	DW	YES	ITALY	.	.	H4	228
P3_10	GDPv2-1026	Babylone	Babylone	Babylone	durum	DW	YES	FRANCE	.	.	H4	228
P3_11	GTC_1709	LD242	Oued Zenati	IG93283	durum	DW	YES	ALGERIA	.	.	H5	195
P3_14	GTC_0978	DP075	Zeina 1	Zeina 1	durum	DW	YES	ICARDA	.	.	H4	228
P3_15	GTC_2056	Relief	Relief	Relief	durum	DW	YES	FRANCE	.	.	H4	228
P3_16	GDPv2-1024	Anvergur	Anvergur	Anvergur	durum	DW	YES	FRANCE	.	.	H4	228
P3_17	GTC_0386	174EP2	2000/01population14no.94	2000/01population14no.94	durum	DW	YES	ETHIOPIA	.	.	H5	195
P3_18	GTC_1015	DP114	Valnova	Valnova	durum	DW	YES	ITALY	.	.	H4	228
P3_19	GTC_1854	DICcreaCER52	PI352357	PI352357	dicoccum	DEW	Not	ANCIENT PALESTINE	.	.	H2	369
P3_21	GTC_1356	WSNP92K.257.24077	TDS259	PI428100	dicoccoides	WEW-SL	Not	ISRAEL	.	.	H2	369
P3_22	GTC_1340	WSNP92K.257.24061	TDS249	PI428018	dicoccoides	WEW-Turkey	Not	TURKEY	B	B	H4	228
P3_24	GTC_1780	DIC199	PI487264	PI487264	dicoccoides	WEW-SL	Not	Syria	.	.	H3	386
P3_28	GDPv2-563	Kishk	Kishk	Kishk	durum	DW	YES	TURKEY	.	.	H5	195
P3_31	GTC_1856	DICcreaCER78	PI606325	PI606325	dicoccum	DEW	Not	TURKEY	.	.	H3	386
P4_01	GDPv2-113	GDPv2-113	1A.1D_5+10-6/3*MOJO//RCOL	1A.1D_5+10-6/3*MOJO//RCOL	durum	DW	YES	CIMMYT	.	.	H4	228
P4_03	GTC_1224	AG061	Kyperounda	Kyperounda	durum	DW	YES	CYPRUS	.	.	H4	228
P4_04	GTC_1261	AG108	Taganrog	Taganrog	durum	DW	YES	RUSSIAN FEDERATION	.	.	H4	228
P4_05	GTC_1281	AG183	Albershofer	PI352541	turgidum	PS	YES	GERMANY	.	.	H4	228
P4_06	GDPv2-753	GDPv2-753	Ajili	Ajili	durum	DW	YES	TUNISIA	.	.	H4	228
P4_07	GDPv2-305	GDPv2-305	Aldeano	Aldeano	durum	DW	YES	SPAIN	.	.	H4	228
P4_10	GDPv2-756	GDPv2-756	Amarelo_de_Barba_Preta	Amarelo_de_Barba_Preta	durum	DW	YES	PORTUGAL	.	.	H4	228
P4_12	\	Anco Marzio	Anco Marzio	Anco Marzio	durum	DW	YES	ITALY	.	.	H4	228
P4_13	GDPv2-239	Ardente	Ardente	Ardente	durum	DW	YES	FRANCE	.	.	H4	228
P4_14	GTC_0513	WSNP92K.158.14711	Aus26345	131023	durum	DW	YES	SYRIA	.	.	H4	228
P4_16	GTC_0531	WSNP92K.158.14729	Aus26359	131037	durum	DW	YES	ALGERIA	.	.	H4	228
P4_17	GTC_0549	WSNP92K.158.14747	Aus26373	131051	durum	DW	YES	ALGERIA	.	.	H4	228
P4_18	GTC_0545	WSNP92K.158.14743	Aus26377	131055	durum	DW	YES	ALGERIA	.	.	H4	228
P4_19	GTC_0544	WSNP92K.158.14742	Aus26378	131056	durum	DW	YES	SPAIN	.	.	H4	228
P4_20	GTC_0565	WSNP92K.158.14763	Aus26389	131067	durum	DW	YES	SERBIA	.	.	H4	228
P4_21	GTC_0561	WSNP92K.158.14759	Aus26394	131072	durum	DW	YES	SPAIN	.	.	H4	228
P4_22	GTC_0568	WSNP92K.158.14766	Aus26403	131081	durum	DW	YES	RUSSIAN FEDERATION	.	.	H4	228
P4_23	GTC_0586	WSNP92K.158.14784	Aus26423	131101	durum	DW	YES	GREECE	.	.	H4	228
P4_24	GTC_0582	WSNP92K.158.14780	Aus26427	131105	durum	DW	YES	GREECE	.	.	H4	228
P4_25	GTC_0591	WSNP92K.158.14789	Aus26436	131114	durum	DW	YES	CYPRUS	.	.	H4	228
P4_27	GTC_0616	WSNP92K.159.14815	Aus26460	131138	durum	DW	YES	EGYPT	.	.	H4	228
P4_29	GTC_0633	WSNP92K.159.14833	Aus26476	131154	durum	DW	YES	GEORGIA	.	.	H4	228
P4_30	GTC_0652	WSNP92K.159.14853	Aus26507	131185	durum	DW	YES	KAZAKHSTAN	.	.	H4	228
P4_33	GTC_0661	WSNP92K.159.14862	Aus26514	131192	durum	DW	YES	MALTA	.	.	H4	228
P4_34	GTC_0690	WSNP92K.159.14891	Aus26534	131212	durum	DW	YES	MOROCCO	.	.	H4	228
P4_36	GTC_0693	WSNP92K.159.14894	Aus26548	131226	durum	DW	YES	PALESTINE	.	.	H4	228
P4_37	GTC_0708	WSNP92K.160.14909	Aus26570	131248	durum	DW	YES	PORTUGAL	.	.	H4	228
P4_39	GTC_0730	WSNP92K.160.14931	Aus26582	131260	durum	DW	YES	PORTUGAL	.	.	H4	228
P4_40	GTC_0724	WSNP92K.160.14925	Aus26588	131266	durum	DW	YES	PORTUGAL	.	.	H4	228
P4_43	GTC_0742	WSNP92K.160.14943	Aus26602	131280	durum	DW	YES	GREECE	.	.	H4	228
P4_48	GTC_0806	WSNP92K.161.15006	Aus26690	131368	durum	DW	YES	RUSSIAN FEDERATION	.	.	H4	228
P4_50	GTC_0828	WSNP92K.161.15028	Aus26716	131394	durum	DW	YES	RUSSIAN FEDERATION	.	.	H4	228
P4_51	GTC_0836	WSNP92K.161.15036	Aus26724	131402	durum	DW	YES	RUSSIAN FEDERATION	.	.	H4	228
P4_54	GTC_0864	WSNP92K.161.15064	Aus27399	131603	durum	DW	YES	CHINA	.	.	H4	228
P4_55	GTC_0861	WSNP92K.161.15061	Aus27479	131681	durum	DW	YES	SERBIA	.	.	H4	228
P4_56	GTC_0871	WSNP92K.161.15073	Aus27517	131719	durum	DW	YES	GREECE	.	.	H4	228
P4_57	GTC_0876	WSNP92K.161.15078	Aus28242	132168	durum	DW	YES	BULGARIA	.	.	H4	228
P4_60	GDPv2-278	GDPv2-278	Azeghar2_IRTA	Azeghar2_IRTA	durum	DW	YES	ICARDA	.	.	H4	228
P4_61	GDPv2-755	GDPv2-755	Azulejo	Azulejo	durum	DW	YES	SPAIN	.	.	H4	228
P4_63	GDPv2-002	GDPv2-002	Bani_Suef6	Bani_Suef6	durum	DW	YES	EGYPT	.	.	H4	228
P4_65	GDPv2-031	GDPv2-031	Calero	Calero	durum	DW	YES	SPAIN	.	.	H4	228
P4_66	GDPv2-226	GDPv2-226	CDC_Fortitude(DT570)	CDC_Fortitude(DT570)	durum	DW	YES	CANADA	.	.	H4	228
P4_68	GTC_0990	DP087	Colosseo	Colosseo	durum	DW	YES	ITALY	.	.	H4	228
P4_69	GTC_2087	Desert King	Desert King	Desert King	durum	DW	YES	DESERT DURUM	.	.	H4	228
P4_74	GTC_1920	DIC-IPK609	69Z5.45	PI355486	dicoccum	DEW	Not	SPAIN	.	.	H4	228
P5_05		DIC061	PI428112	PI428112	dicoccoides	WEW-SL	Not	ISRAEL	.	.	H1	375
P5_10		DIC101	PI466961	PI466961	dicoccoides	WEW-SL	Not	ISRAEL	.	.	H1	375
P5_13		DIC133	PI467003	PI467003	dicoccoides	WEW-SL	Not	ISRAEL	.	.	H1	375
P5_30	GTC_1773	DIC314A	TRI17298	TRI17298	dicoccoides	WEW-SL	Not	ISRAEL	.	.	H1	375
P5_35	GTC_1836	DICcreaCER26	PI164582	PI164582	dicoccum	DEW	Not	INDIA	.	.	H1	375
P5_36	GTC_1876	DICcreaCER31	PI217639	PI217639	dicoccum	DEW	Not	INDIA	.	.	H1	375
P5_37	GTC_1892	DICcreaCER33	PI254150	PI254150	dicoccum	DEW	Not	GEORGIA	.	.	H1	375
P5_38	GTC_1862	DICcreaCER53	PI352367	PI352367	dicoccum	DEW	Not	ANCIENT PALESTINE	.	.	H1	375
P5_39	GTC_1886	DICcreaCER56	PI355496	PI355496	dicoccum	DEW	Not	ANCIENT PALESTINE	.	.	H1	375
P5_40	GTC_1894	DICcreaCER57	PI355498	PI355498	dicoccum	DEW	Not	SYRIA	.	.	H1	375
P5_41	GTC_1910	DICcreaCER60	PI362696	PI362696	dicoccum	DEW	Not	MONTENEGRO	.	.	H1	375
P5_42	GTC_1823	DICcreaCER61	PI427274	PI427274	dicoccum	DEW	Not	INDIA	.	.	H1	375
P5_44	GTC_1903	DICcreaCER72	PI532304	PI532304	dicoccum	DEW	Not	OMAN	.	.	H1	375
P5_45	GTC_1769	DUM20	PI352348	PI352348	dicoccum	DEW	Not	Syria	.	.	H1	375
P5_46	GTC_1777	DUM21	PI352367	PI352367	dicoccum	DEW	Not	ANCIENT PALESTINE	.	.	H1	375
P5_47	GTC_1785	DUM23	PI355495	PI355495	dicoccum	DEW	Not	palestine	.	.	H1	375
P5_48	GDPv2-157	GDPv2-157	DWAyT-0322	DWAyT-0322	durum	DW	YES	ICARDA	.	.	H4	228
P5_49	GTC_1126	DP238	Edmore	Edmore	durum	DW	YES	NORTH DAKOTA	.	.	H4	228
P5_50	GDPv2-479	GDPv2-479	EL4X_104	EL4X_104	durum	DW	YES	FRANCE	.	.	H4	228
P5_51	GDPv2-481	GDPv2-481	EL4X_120	EL4X_120	durum	DW	YES	FRANCE	.	.	H4	228
P5_53	GDPv2-487	GDPv2-487	EL4X_145	EL4X_145	durum	DW	YES	FRANCE	.	.	H4	228
P5_54	GDPv2-488	GDPv2-488	EL4X_146	EL4X_146	durum	DW	YES	FRANCE	.	.	H4	228
P5_55	GDPv2-495	GDPv2-495	EL4X_185	EL4X_185	durum	DW	YES	FRANCE	.	.	H4	228
P5_56	GDPv2-496	GDPv2-496	EL4X_187	EL4X_187	durum	DW	YES	FRANCE	.	.	H4	228
P5_57	GDPv2-503	GDPv2-503	EL4X_212	EL4X_212	durum	DW	YES	FRANCE	.	.	H4	228
P5_60	GDPv2-524	GDPv2-524	EL4X_367	EL4X_367	durum	DW	YES	FRANCE	.	.	H4	228
P5_61	GDPv2-534	GDPv2-534	EL4X_415	EL4X_415	durum	DW	YES	FRANCE	.	.	H4	228
P5_62	GDPv2-541	GDPv2-541	EL4X_459	EL4X_459	durum	DW	YES	FRANCE	.	.	H4	228
P5_63	GDPv2-467	GDPv2-467	EL4X_72	EL4X_72	durum	DW	YES	FRANCE	.	.	H4	228
P5_64	GDPv2-402	GDPv2-402	ELS_6304-38	ELS_6304-38	durum	DW	YES	ETHIOPIA	.	.	H4	228
P5_65	GDPv2-388	GDPv2-388	ELS_6404-94-5	ELS_6404-94-5	durum	DW	YES	ETHIOPIA	.	.	H4	228
P5_66	GTC_0338	12EP1	DW-A-Ino.130	DW-A-Ino.130	aethiopicum	PS	YES	ETHIOPIA	.	.	H4	228
P5_67	GTC_0438	41EP1	WC-2no.100	WC-2no.100	durum	DW	YES	ETHIOPIA	.	.	H4	228
P5_68	GTC_0463	64EP1	DW-K-Ino.52	DW-K-Ino.52	aethiopicum	PS	YES	ETHIOPIA	.	.	H4	228
P5_69	GTC_0463	65EP1	DW-K-Ino.63	DW-K-Ino.63	aethiopicum	PS	YES	ETHIOPIA	.	.	H4	228
P5_70	GTC_0466	67EP1	DW-K-Ino.128	DW-K-Ino.128	durum	DW	YES	ETHIOPIA	.	.	H4	228
P5_71	GTC_0478	78EP1	DW-B-3no.22	DW-B-3no.22	aethiopicum	PS	YES	ETHIOPIA	.	.	H4	228
P5_72	GTC_0487	86EP1	DW-A-3no.60	DW-A-3no.60	aethiopicum	PS	YES	ETHIOPIA	.	.	H4	228
P5_73	GTC_0492	90EP1	CD-1no.36	CD-1no.36	durum	DW	YES	USA	.	.	H4	228
P5_75	GTC_0318	111EP2	Quamy	Quamy	durum	DW	YES	ETHIOPIA	.	.	H4	228
P5_76	GTC_0322	115EP2	Yerer	Yerer	durum	DW	YES	ETHIOPIA	.	.	H4	228
P5_77	GTC_0326	119EP2	Denbi	Denbi	durum	DW	YES	ETHIOPIA	.	.	H4	228
P5_78	GDPv2-552	Kilinto	Kilinto	Kilinto	durum	DW	YES	ETHIOPIA	.	.	H4	228
P5_79	GTC_0332	124EP2	Oda	Oda	durum	DW	YES	ETHIOPIA	.	.	H4	228
P5_80	GTC_0350	140EP2	2000/01populationFRno.43	2000/01populationFRno.43	aethiopicum	PS	YES	ETHIOPIA	.	.	H4	228
P5_81	GTC_0353	143EP2	2000/01populationFRno.87	2000/01populationFRno.87	aethiopicum	PS	YES	ETHIOPIA	.	.	H4	228
P5_83	GTC_0374	163EP2	2000/01population37-30BDIno.63	2000/01population37-30BDIno.63	durum	DW	YES	ETHIOPIA	.	.	H4	228
P5_85	GTC_0392	181EP2	2000/01population25-23BDIno.24	2000/01population25-23BDIno.24	aethiopicum	PS	YES	ETHIOPIA	.	.	H4	228
P5_86	GDPv2-006	GDPv2-006	ESDCB-2015/2016-11	ESDCB-2015/2016-11	durum	DW	YES	EGYPT	.	.	H4	228
P5_87	GDPv2-010	GDPv2-010	ESDCB-2015/2016-27	ESDCB-2015/2016-27	durum	DW	YES	EGYPT	.	.	H4	228
P5_88	GDPv2-011	GDPv2-011	ESDCB-2015/2016-29	ESDCB-2015/2016-29	durum	DW	YES	EGYPT	.	.	H4	228
P5_90	GTC_2097	Gibraltar	Gibraltar	Gibraltar	durum	DW	YES	FRANCE	.	.	H4	228
P5_91	GTC_1041	DP141	GIDARA-2	GIDARA-2	durum	DW	YES	ICARDA	.	.	H4	228
P5_92	GDPv2-497	GDPv2-497	GQ4X_189	GQ4X_189	durum	DW	YES	FRANCE	.	.	H4	228
P5_93	GDPv2-398	GDPv2-398	Granos_Blancos	Granos_Blancos	durum	DW	YES	ARGENTINA	.	.	H4	228
P5_96	GTC_1554	LD048	Hourah	PI182674	durum	DW	YES	LEBANON	.	.	H4	228
P6_01	GDPv2-164	GDPv2-164	Icacube	Icacube	durum	DW	YES	ICARDA	.	.	H4	228
P6_02	GDPv2-173	GDPv2-173	Icakassem1	Icakassem1	durum	DW	YES	ICARDA	.	.	H4	228
P6_03	GDPv2-451	GDPv2-451	Icaverve	Icaverve	durum	DW	YES	ICARDA	.	.	H4	228
P6_04	GDPv2-162	GDPv2-162	IDON37-010	IDON37-010	durum	DW	YES	ICARDA	.	.	H4	228
P6_05	GDPv2-169	GDPv2-169	IDON37-071	IDON37-071	durum	DW	YES	ICARDA	.	.	H4	228
P6_06	GDPv2-123	GDPv2-123	IDSN46-7013	IDSN46-7013	durum	DW	YES	CIMMYT	.	.	H4	228
P6_07	GDPv2-124	GDPv2-124	IDSN46-7014	IDSN46-7014	durum	DW	YES	CIMMYT	.	.	H4	228
P6_08	GDPv2-126	GDPv2-126	IDSN46-7025	IDSN46-7025	durum	DW	YES	CIMMYT	.	.	H4	228
P6_09	GDPv2-142	GDPv2-142	IDSN46-7165	IDSN46-7165	durum	DW	YES	CIMMYT	.	.	H4	228
P6_10	GDPv2-147	GDPv2-147	IDSN46-7174	IDSN46-7174	durum	DW	YES	CIMMYT	.	.	H4	228
P6_11	GDPv2-148	GDPv2-148	IDSN46-7175	IDSN46-7175	durum	DW	YES	CIMMYT	.	.	H4	228
P6_12	GDPv2-556	GDPv2-556	Jordan_Coll_86_172	Jordan_Coll_86_172	durum	DW	YES	JORDAN	.	.	H4	228
P6_17	GTC_1455	WSNP92K.258.24176	L6	Baladiahamra(A)	durum	DW	YES	Syria	.	.	H4	228
P6_24	GDPv2-185	LAGONIL2_ICARDA	Lagonil2	Lagonil2	durum	DW	YES	ICARDA	.	.	H4	228
P6_25	GTC_1531	LD003	Biancuccia	PI278347	durum	DW	YES	ITALY	.	.	H4	228
P6_26	GTC_1533	LD011	Gioia	PI157976	durum	DW	YES	ITALY	.	.	H4	228
P6_27	GTC_1538	LD023	Saribursa	PI165173	durum	DW	YES	TURKEY	.	.	H4	228
P6_28	GTC_1539	LD024	Sert	PI165211	durum	DW	YES	TURKEY	.	.	H4	228
P6_30	GTC_1544	LD033	Bozbasak	PI166683	durum	DW	YES	TURKEY	.	.	H4	228
P6_33	GTC_1573	LD073	89	PI268308	durum	DW	YES	IRAN	.	.	H4	228
P6_34	GTC_1575	LD075	1261a	PI27515	durum	DW	YES	Georgia	.	.	H4	228
P6_35	GTC_1576	LD077	Crete1	PI278269	durum	DW	YES	GREECE	.	.	H4	228
P6_36	GTC_1582	LD084	Karisik	PI341724	durum	DW	YES	TURKEY	.	.	H4	228
P6_37	GTC_1585	LD091	22	PI420943	durum	DW	YES	JORDAN	.	.	H4	228
P6_39	GTC_1606	LD123	Mishriki	PI7016	durum	DW	YES	EGYPT	.	.	H4	228
P6_42	GTC_1633	LD165	TRI9517	TRI9517	durum	DW	YES	AZERBAIJAN	.	.	H4	228
P6_47	GTC_1646	LD178	karakilcik	karakilcik	durum	DW	YES	TURKEY	.	.	H4	228
P6_49	GTC_1655	LD188	M1381	IG128228	durum	DW	YES	Morocco	.	.	H4	228
P6_51	GTC_1670	LD203	Karakapcik	IG82940	durum	DW	YES	TURKEY	.	.	H4	228
P6_52	GTC_1672	LD205	KocaBugday	IG82951	durum	DW	YES	TURKEY	.	.	H4	228
P6_53	GTC_1673	LD206	Karabasak	IG83001	durum	DW	YES	TURKEY	.	.	H4	228
P6_55	GTC_1688	LD221	Semsati	IG84749	durum	DW	YES	TURKEY	.	.	H4	228
P6_56	GTC_1702	LD235	Rumeli	IG86696	durum	DW	YES	TURKEY	.	.	H4	228
P6_58	GTC_1726	LD257	Tounsieh	IG96167	durum	DW	YES	Syria	.	.	H4	228
P6_61	GTC_1734	LD265	M46	IG96446	durum	DW	YES	Morocco	.	.	H4	228
P6_63	GTC_1751	LD283	IG99262	IG99262	durum	DW	YES	Syria	.	.	H4	228
P6_64	GDPv2-064	LG_BORIS	LG_Boris	LG_Boris	durum	DW	YES	FRANCE	.	.	H4	228
P6_65	GTC_1119	DP229	Lloyd	Lloyd	durum	DW	YES	NORTH DAKOTA	.	.	H4	228
P6_72	GTC_1005	DP104	MOHAWK	MOHAWK	durum	DW	YES	DESERT DURUM	.	.	H4	228
P6_73	GDPv2-369	Ofanto	Ofanto	Ofanto	durum	DW	YES	ITALY	.	.	H4	228
P6_74	GTC_1240	AG082	Orobel	Orobel	durum	DW	YES	FRANCE	.	.	H4	228
P6_75	GTC_1889	PI290512	Tdicoccum	PI290512	polonicum	PS	YES	PORTUGAL	.	.	H4	228
P6_76	GTC_0921	DP016	CIMMYT67-PLATA16	CIMMYT67-PLATA16	durum	DW	YES	CIMMYT	.	.	H4	228
P6_77	GTC_1246	AG088	PR22D89	PR22D89	durum	DW	YES	ITALY	.	.	H4	228
P6_78	GDPv2-1043	Ramirez	Ramirez	Ramirez	durum	DW	YES	FRANCE	.	.	H4	228
P6_79	GTC_0930	DP025	CIMMYT-247(RASCON37/2*TARRO2)	CIMMYT-247(RASCON37/2*TARRO2)	durum	DW	YES	CIMMYT	.	.	H4	228
P6_82	GDPv2-328	Sachem	Sachem	Sachem	durum	DW	YES	FRANCE	.	.	H4	228
P6_83	GDPv2-344	Saragolla	Saragolla	Saragolla	durum	DW	YES	ITALY	.	.	H4	228
P6_90	GDPv2-649	SSD_043	SSD_043	SSD_043	durum	DW	YES	TUNISIA	.	.	H4	228
P6_91	GDPv2-660	SSD_092	SSD_092	SSD_092	durum	DW	YES	USA	.	.	H4	228
P6_93	GDPv2-670	SSD_142	SSD_142	SSD_142	durum	DW	YES	PORTUGAL	.	.	H4	228
P6_94	GDPv2-681	SSD_239	SSD_239	SSD_239	aethiopicum	PS	YES	ETHIOPIA	.	.	H4	228
P6_95	GDPv2-683	SSD_244	SSD_244	SSD_244	durum	DW	YES	ETHIOPIA	.	.	H4	228
P7_01	GDPv2-694	SSD_294	SSD_294	SSD_294	durum	DW	YES	TUNISIA	.	.	H4	228
P7_02	GDPv2-697	SSD_315	SSD_315	SSD_315	durum	DW	YES	LYBIA	.	.	H4	228
P7_03	GDPv2-701	SSD_336	SSD_336	SSD_336	durum	DW	YES	IRAQ	.	.	H4	228
P7_07	GDPv2-714	SSD_470	SSD_470	SSD_470	durum	DW	YES	SPAIN	.	.	H4	228
P7_08	GDPv2-717	SSD_483	SSD_483	SSD_483	durum	DW	YES	GREECE	.	.	H4	228
P7_13	GTC_0091	Strongfield	Strongfield	Strongfield	durum	DW	YES	CANADA	.	.	H4	228
P7_19	GTC_1361	WSNP92K.257.24082	TDS209	BAl11064	dicoccum	DEW	Not	FERTILE CRESCENT	A	A	H1	375
P7_23	GTC_1338	WSNP92K.257.24059	TDS219	BAl20454	dicoccum	DEW	Not	FERTILE CRESCENT	A	A	H1	375
P7_27	GTC_1386	WSNP92K.257.24107	TDS227	BAl42041	dicoccum	DEW	Not	FERTILE CRESCENT	B	B	H4	228
P7_29	GTC_1331	WSNP92K.257.24052	TDS232	BAl43507	dicoccum	DEW	Not	Syria	A	A	H1	375
P7_34	GTC_1387	WSNP92K.257.24108	TDS241	PI414719	dicoccoides	WEW-SL	Not	ISRAEL	.	.	H1	375
P7_36	GTC_1388	WSNP92K.257.24109	TDS263	PI428132	dicoccoides*	WEW*	Not	LEBANON	A	A	H4	228
P7_40	GTC_1325	WSNP92K.257.24046	TDS273	PI470988	dicoccoides	WEW-SL	Not	ISRAEL	B	B	H4	228
P7_41	GTC_1333	WSNP92K.257.24054	TDS276	PI479780	dicoccoides	WEW-SL	Not	ISRAEL	.	.	H1	375
P7_43	GTC_1373	WSNP92K.257.24094	TDS283	PI538657	dicoccoides	WEW-Turkey	Not	TURKEY	.	.	H1	375
P7_44	GTC_1381	WSNP92K.257.24102	TDS284	PI538659	dicoccoides	WEW-Turkey	Not	TURKEY	.	.	H4	228
P7_46	GTC_1397	WSNP92K.257.24118	TDS288	PI538699	dicoccoides	WEW-SL	Not	ISRAEL	.	.	H1	375
P7_47	GTC_1405	WSNP92K.257.24126	TDS289	PI538700	dicoccoides	WEW-SL	Not	LEBANON	B	B	H4	228
P7_48	GTC_1413	WSNP92K.257.24134	TDS291	PI554580	dicoccoides	WEW-Turkey	Not	TURKEY	.	.	H1	375
P7_49	GTC_1326	WSNP92K.257.24047	TDS292	PI554581	dicoccoides	WEW-Turkey	Not	TURKEY	.	.	H1	375
P7_50	GTC_1342	WSNP92K.257.24063	TDS294	PI554583	dicoccoides	WEW-Turkey	Not	TURKEY	B	B	H1	375
P7_53	GTC_1359	WSNP92K.257.24080	TDS319	IG45676	dicoccoides	WEW-SL	Not	JORDAN	.	.	H1	375
P7_54	GTC_1367	WSNP92K.257.24088	TDS320	IG46324	dicoccoides	WEW-SL	Not	JORDAN	.	.	H1	375
P7_55	GTC_1391	WSNP92K.257.24112	TDS323	IG46386	dicoccoides	WEW-SL	Not	JORDAN	B	B	H1	375
P7_56	GTC_1399	WSNP92K.257.24120	TDS325	IG46457	dicoccoides	WEW-SL	Not	Syria	B	B	H1	375
P7_58	GTC_2042	tetra-IPK240	TRI14805	TRI14805	aethiopicum	PS	YES	ETHIOPIA	.	.	H4	228
P7_59	GTC_2066	tetra-IPK254	TRI15066	TRI15066	aethiopicum	PS	YES	ETHIOPIA	.	.	H4	228
P7_62	GTC_2092	tetra-IPK753	DAMASKUS	TRI28850	polonicum	PS	YES	SYRIA	.	.	H4	228
P7_63	GTC_2100	tetra-IPK754	PALESTINE	TRI28852	polonicum	PS	YES	ISRAEL	.	.	H4	228
P7_64	GTC_2061	tetra-IPK772	ELS6404-123-1	CItr14803	polonicum	PS	YES	ETHIOPIA	.	.	H4	228
P7_65	GTC_2069	tetra-IPK775	Mika	PI167622	polonicum	PS	YES	TURKEY	.	.	H4	228
P7_66	GTC_2054	tetra-IPK813	1N1	PI113392	turanicum	PS	YES	IRAN	.	.	H4	228
P7_67	GTC_2102	tetra-IPK851	OSIRIS	784	turgidum	PS	YES	FRANCE	.	.	H4	228
P7_68	GTC_2015	tetra-IPK867	1584a	PI32039	turgidum	PS	YES	CHINA	.	.	H4	228
P7_69	GTC_2039	tetra-IPK870	F36B	PI572918	turgidum	PS	YES	CHINA	.	.	H4	228
P7_72	GDPv2-329	Tirex	Tirex	Tirex	durum	DW	YES	ITALY	.	.	H4	228
P7_73	GTC_1881	Tito Flavio	Tito Flavio	Tito Flavio	durum	DW	YES	ITALY	.	.	H4	228
P7_74	GDPv2-254	Tunsyr1_IRTA	Tunsyr1	Tunsyr1	durum	DW	YES	ICARDA	.	.	H4	228
P7_75	GDPv2-346	GDPv2-346	UC1113	UC1113	durum	DW	YES	DESERT DURUM	.	.	H4	228
P7_76	GDPv2-379	GDPv2-379	Vendetta	Vendetta	durum	DW	YES	ITALY	.	.	H4	228
P7_77	GDPv2-108	GDPv2-108	WESTBRED_881	WESTBRED_881	durum	DW	YES	DESERT DURUM	.	.	H4	228
P7_79	GDPv2-447	GDPv2-447	Zagharin2	Zagharin2	durum	DW	YES	ETHIOPIA	.	.	H4	228
P7_80	GTC_1320	Zavitan	Zavitan	Zavitan	dicoccoides	WEW-SL	Not	ISRAEL	.	.	H2	369

## Sheet: Table S12b. Haplotype summary
Supplementary Table S12b
Haplotypes defined based on amplicon length. The amplicon size and the number of accessions per ssp are provided.
WEW: Wild Emmer Wheat; DEW: Domesticated Emmer Wheat; DW: Durum Wheat (varieties and landraces); PS: Primitive Subspecies: T. turgidum ssp turanicum, turgidum, aethiopicum, carthlicum, polonicum)
*: include Zavitan
#: includes cv. Svevo
§: when aligned against the Zavitan Rel.2.1 genome
			Phenotype
			Hulled		Free-threshing
Haplotype (H)	Amplicon(s) size	Detection of the 5Mb inversion§	WEW	DEW	DW	PS	Total N° of accessions per haplotype
H1	375	no	15	15			30
H2	369	no	4*	21			25
H3	386	no	1	5			6
H4	228	yes	5	4	178#	29	216
H5	195	yes			7	1	8
Total			25	45	185	33	285

## Sheet: Table S12c. Amplicon Blast
Supplementary Table S12c
Haplotype Classes	Query id	Subject id	% identity	alignment length	mismatches	gap opens	q. start	q. end	s. start	s. end	evalue	bit score
CV_Haplotype	H4_SVEVO	gnl|TTdZavitan-V2|Chr2B	97.902	143	3	0	86	228	39742025	39741883	4.4e-62	245
CV_Haplotype	H4_SVEVO	gnl|TTdZavitan-V2|Chr2B	98.63	73	1	0	1	73	45545478	45545550	8.52e-27	128
CV_Haplotype	H4_SVEVO	gnl|TTdZavitan-V2|Chr2A	84.314	102	4	2	123	224	31051559	31051470	5.38e-23	114
CV_Haplotype	H4_SVEVO	gnl|TTdZavitan-V2|Chr2A	89.552	67	4	2	1	65	33569312	33569377	9.1e-14	84.2
CV_Haplotype	H5	gnl|TTdZavitan-V2|Chr2B	99.248	133	1	0	63	195	39742015	39741883	1.91e-59	236
CV_Haplotype	H5	gnl|TTdZavitan-V2|Chr2B	98.507	67	1	0	1	67	45545478	45545544	1.29e-23	117
CV_Haplotype	H5	gnl|TTdZavitan-V2|Chr2A	84.314	102	4	2	90	191	31051559	31051470	4.49e-23	114
CV_Haplotype	H5	gnl|TTdZavitan-V2|Chr2A	89.552	67	4	2	1	65	33569312	33569377	7.61e-14	84.2
CV_Haplotype	H4_SVEVO	gnl|TtSvevo2|Chr2B	100	228	0	0	1	228	46256786	46256559	1.4e-112	412
CV_Haplotype	H4_SVEVO	gnl|TtSvevo2|Chr2A	89.552	67	4	2	1	65	32657842	32657907	8.88e-14	84.2
CV_Haplotype	H5	gnl|TtSvevo2|Chr2B	85.526	228	0	1	1	195	46256786	46256559	3.36e-75	288
CV_Haplotype	H5	gnl|TtSvevo2|Chr2A	89.552	67	4	2	1	65	32657842	32657907	7.42e-14	84.2
WEW_Haplotype	H1	gnl|TTdZavitan-V2|Chr2B	97.6	375	3	1	1	375	39741883	39742251	3.49e-180	637
WEW_Haplotype	H1	gnl|TTdZavitan-V2|Chr2A	68.542	391	37	13	5	367	31051470	31051802	1.4e-39	170
WEW_Haplotype	H3	gnl|TTdZavitan-V2|Chr2B	94.819	386	3	2	1	386	39741883	39742251	1.43e-172	613
WEW_Haplotype	H3	gnl|TTdZavitan-V2|Chr2A	69.975	393	39	13	5	378	31051470	31051802	1.54e-45	190
WEW_Haplotype	H2_ZAVITAN	gnl|TTdZavitan-V2|Chr2B	100	369	0	0	1	369	39741883	39742251	0	666
WEW_Haplotype	H2_ZAVITAN	gnl|TTdZavitan-V2|Chr2A	68.831	385	40	11	5	361	31051470	31051802	3.23e-41	177
WEW_Haplotype	H1	gnl|TtSvevo2|Chr2B	100	247	0	0	129	375	50789914	50789668	1.19e-122	446
WEW_Haplotype	H1	gnl|TtSvevo2|Chr2B	98.601	143	2	0	1	143	46256559	46256701	1.77e-63	250
WEW_Haplotype	H1	gnl|TtSvevo2|Chr2A	69.504	141	12	4	253	369	28351203	28351336	9.82e-10	71.6
WEW_Haplotype	H1	gnl|TtSvevo2|Chr2A	69.504	141	12	4	253	369	28406866	28406999	9.82e-10	71.6
WEW_Haplotype	H1	gnl|TtSvevo2|Chr2A	69.504	141	12	4	253	369	28415606	28415739	9.82e-10	71.6
WEW_Haplotype	H3	gnl|TtSvevo2|Chr2B	99.595	247	1	0	140	386	50789914	50789668	5.22e-121	442
WEW_Haplotype	H3	gnl|TtSvevo2|Chr2B	90.909	154	3	1	1	154	46256559	46256701	8.87e-55	221
WEW_Haplotype	H3	gnl|TtSvevo2|Chr2A	69.504	141	12	4	264	380	28351203	28351336	1.01e-09	71.6
WEW_Haplotype	H3	gnl|TtSvevo2|Chr2A	69.504	141	12	4	264	380	28406866	28406999	1.01e-09	71.6
WEW_Haplotype	H3	gnl|TtSvevo2|Chr2A	69.504	141	12	4	264	380	28415606	28415739	1.01e-09	71.6
WEW_Haplotype	H2_ZAVITAN	gnl|TtSvevo2|Chr2B	96.761	247	2	1	129	369	50789914	50789668	8.42e-112	411
WEW_Haplotype	H2_ZAVITAN	gnl|TtSvevo2|Chr2B	97.902	143	3	0	1	143	46256559	46256701	7.4e-62	245
WEW_Haplotype	H2_ZAVITAN	gnl|TtSvevo2|Chr2A	67.808	146	6	4	247	363	28351203	28351336	9.65e-10	71.6
WEW_Haplotype	H2_ZAVITAN	gnl|TtSvevo2|Chr2A	67.808	146	6	4	247	363	28406866	28406999	9.65e-10	71.6
WEW_Haplotype	H2_ZAVITAN	gnl|TtSvevo2|Chr2A	67.808	146	6	4	247	363	28415606	28415739	9.65e-10	71.6
WEW_Haplotype	H2_ZAVITAN	gnl|TtSvevo2|Chr2A	69.643	168	20	8	20	186	28351062	28351199	4.1e-08	66.2
WEW_Haplotype	H2_ZAVITAN	gnl|TtSvevo2|Chr2A	69.643	168	20	8	20	186	28406725	28406862	4.1e-08	66.2
WEW_Haplotype	H2_ZAVITAN	gnl|TtSvevo2|Chr2A	69.643	168	20	8	20	186	28415465	28415602	4.1e-08	66.2
