# Supplementary material for: Durum Wheat cv. Svevo Reference Genome Rel.2.0: A Comprehensive Tool for Wheat Genomics
Source: Plant Biotechnol J. 2026 Jul 13:10.1111/pbi.70673. Online ahead of print. doi: 10.1111/pbi.70673 (PMC13398682; doi:10.1111/pbi.70673)
Supplement: Supplementary file 14 — Table S13: Passport data and haplotype assignment for 159 tetraploid genotypes (DW: Durum Wheat cv and landraces ( T. durum ); DEW: Domesticated Emmer Wheat ( T. tirgidum ssp. dicoccum ); WEW: Wild Emmer Wheat ( T. turgidum ssp. dicoccoides )). [file PBI-9999-0-s004.xlsx]

## Sheet: Full Table
Supplementary Table S13
Passport data and haplotype assignment for 159 tetraploid genotypes (DW: durum wheat cv and landraces (T. durum); DEW: domesticated emmer wheat (T. dicoccum); WEW: wild emmer wheat (T. dicoccoides)). Haplotypes were defined based on locus-specific genotyping data from re-sequencing of the panel. The table contains three worksheets: (i) Full Table per-accession data including sample name, haplotyp…
Sample	Haplotype	Country	Inversion	50790476 C>T	50790960 T>G	50790961 T>C	50791843 G>A	50791858 T>G	50792071 C>G	50792083 T>C	50792137 C>G	50792239 T>G	50792386 G>A	50792389 G>A	50792446 C>G	50792479 C>G	50792578 A>G	50792581 T>C	50792662 C>G	50792674 C>G	50792680 G>A	50792683 C>G	50792695 G>C	50792698 G>C	50792701 G>T	50792839 A>C	50792842 A>C	Free Threshing
DW_LR_CItr_17646	1	Ethiopia	yes	C	T	T	G	T	C	T	C	T	G	G	C	C	A	T	C	C	G	C	G	G	G	A	A	yes
RABD_93_40	1		yes	C	T	T	G	T	C	T	C	T	G	G	C	C	A	T	.	.	.	.	.	.	.	.	.	yes
DW_LR_CGN08202	1	Iran	yes	C	T	T	G	T	C	T	C	T	G	G	C	C	A	T	C	C	G	C	G	G	G	A	A	yes
DW_LR_PI_7464	1	Spain	yes	C	T	T	G	T	C	T	C	T	G	G	C	C	A	T	C	C	G	C	G	G	G	A	A	yes
DW_LR_CItr_2793	1	Portugal	yes	C	T	T	G	T	C	T	C	T	G	G	C	C	A	T	C	C	G	C	G	G	G	A	A	yes
Langdon__Knott	1		yes	C	T	T	G	T	C	T	C	T	G	G	C	C	A	T	C	C	G	C	G	G	G	A	A	yes
DW_LR_Vatan	1	Tajikistan	yes	C	T	T	G	T	C	T	C	T	G	G	C	C	A	T	C	C	G	C	G	G	G	A	A	yes
DW_LR_PI_532279	1	Oman	yes	C	T	T	G	T	C	T	C	T	G	G	C	C	A	T	C	C	G	C	G	G	G	A	A	yes
DW_LR_CGN06553	1	Egypt	yes	C	T	T	G	T	C	T	C	T	G	G	C	C	A	T	C	C	G	C	G	G	G	A	A	yes
Goldenball	1	South Africa	yes	C	T	T	G	T	C	T	C	T	G	G	C	C	A	T	C	C	G	C	G	G	G	A	A	yes
DW_LR_PI_8898	1	India	yes	C	T	T	G	T	C	T	C	T	G	G	C	C	A	T	C	C	G	C	G	G	G	A	A	yes
DW_LR_Souri	1	Jordan	yes	C	T	T	G	T	C	T	C	T	G	G	C	C	A	T	C	C	G	C	G	G	G	A	A	yes
DW_LR_Sabil_1	1	Syria	yes	C	T	T	G	T	C	T	C	T	G	G	C	C	A	T	C	C	G	C	G	G	G	A	A	yes
DW_LR_CItr_1515	1	Russia	yes	C	T	T	G	T	C	T	C	T	G	G	C	C	A	T	C	C	G	C	G	G	G	A	A	yes
DW_LR_Palestine_3	1	Palestine	yes	C	T	T	G	T	C	T	C	T	G	G	C	C	A	T	C	C	G	C	G	G	G	A	A	yes
DW_LR_PI_210959	1	Cyprus	yes	C	T	T	G	T	C	T	C	T	G	G	C	C	A	T	C	C	G	C	G	G	G	A	A	yes
DW_LR_PI_54432	1	Libya	yes	C	T	T	G	T	C	T	C	T	G	G	C	C	A	T	C	C	G	C	G	G	G	A	A	yes
DW_LR_PI_57192	1	Azerbaijan	yes	C	T	T	G	T	C	T	C	T	G	G	C	C	A	T	C	C	G	C	G	G	G	.	.	yes
DW_LR_PI_43340	1	Uruguay	yes	C	T	T	G	T	C	T	C	T	G	G	C	C	A	T	C	C	G	C	G	G	G	A	A	yes
DW_LR_CItr_5112	1	Greece	yes	C	T	T	G	T	C	T	C	T	G	G	C	C	A	T	C	C	G	C	G	G	G	A	A	yes
DW_LR_PI_182666	1	Lebanon	yes	C	T	T	G	T	C	T	C	T	G	G	C	C	A	T	C	C	G	C	G	G	G	A	A	yes
DW_LR_CItr_5083	1	China	yes	C	T	T	G	T	C	T	C	T	G	G	C	C	A	T	C	C	G	C	G	G	G	A	A	yes
DW_LR_CItr_6878	1	Morocco	yes	C	T	T	G	T	C	T	C	T	G	G	C	C	A	T	C	C	G	C	G	G	G	A	A	yes
DW_LR_PI_24492	1	Uzbekistan	yes	C	T	T	G	T	C	T	C	T	G	G	C	C	A	T	C	C	G	C	G	G	G	A	A	yes
DW_LR_PI_61185	1	Moldova	yes	C	T	T	G	T	C	T	C	T	G	G	C	C	A	T	C	C	G	C	G	G	G	A	A	yes
DW_LR_PI_46766	1	South Africa	yes	C	T	T	G	T	C	T	C	T	G	G	C	C	A	T	C	C	G	C	G	G	G	A	A	yes
DW_LR_CItr_8163	1	Peru	yes	C	T	T	G	T	C	T	C	T	G	G	C	C	A	T	C	C	G	C	G	G	G	A	A	yes
DW_LR_PI_182113	1	Pakistan	yes	C	T	T	G	T	C	T	C	T	G	G	C	C	A	T	C	C	G	C	G	G	G	A	A	yes
DW_LR_PI_70728	1	Iraq	yes	C	T	T	G	T	C	T	C	T	G	G	C	C	A	T	C	C	G	C	G	G	G	A	A	yes
DW_LR_PI_113964	1	Jordan	yes	C	T	T	G	T	C	T	C	T	G	G	C	C	A	T	C	C	G	C	G	G	G	A	A	yes
DW_LR_PI_117420	1	Turkey	yes	C	T	T	G	T	C	T	C	T	G	G	C	C	A	T	C	C	G	C	G	G	G	A	A	yes
DW_LR_PI_342645	1	Lebanon	yes	C	T	T	G	T	C	T	C	T	G	G	C	C	A	T	C	C	G	C	G	G	G	A	A	yes
Buck_Ambar	1	Argentina	yes	C	T	T	G	T	C	T	C	T	G	G	C	C	A	T	C	C	G	C	G	G	G	A	A	yes
DW_LR_CItr_2813	1	Mexico	yes	C	T	T	G	T	C	T	C	T	G	G	C	C	A	T	C	C	G	C	G	G	G	A	A	yes
DW_LR_Cltr_12616	1	Israel	yes	C	T	T	G	T	C	T	C	T	G	G	C	C	A	T	C	C	G	C	G	G	G	A	A	yes
DW_LR_CItr_1594	1	Algeria	yes	C	T	T	G	T	C	T	C	T	G	G	C	C	A	T	C	C	G	C	G	G	G	A	A	yes
DW_LR_PI_192421	1	Ethiopia	yes	C	T	T	G	T	C	T	C	T	G	G	C	C	A	T	C	C	G	C	G	G	G	A	A	yes
DW_LR_PI_24481	1	Kazakhstan	yes	C	T	T	G	T	C	T	C	T	G	G	C	C	A	T	C	C	G	C	G	G	G	A	A	yes
DW_LR_PI_384227	2	Ethiopia	yes	C	G	C	G	T	C	T	C	T	G	G	C	C	A	T	C	C	G	C	G	G	G	A	A	yes
DW_LR_Russello	2	Italy	yes	C	G	C	G	T	C	T	C	T	G	G	C	C	A	T	C	C	G	C	G	G	G	A	A	yes
DW_LR_PI_197476	2	Ethiopia	yes	C	G	C	G	T	C	T	C	T	G	G	C	C	A	T	C	C	G	C	G	G	G	A	A	yes
DW_LR_PI_298577	2	Ethiopia	yes	C	G	C	G	T	C	T	C	T	G	G	C	C	A	T	C	C	G	C	G	G	G	A	A	yes
DW_LR_PI_58792	2	Ethiopia	yes	C	G	C	G	T	C	T	C	T	G	G	C	C	A	T	C	C	G	C	G	G	G	A	A	yes
DW_LR_CItr_7780	2	Ethiopia	yes	C	G	C	G	T	C	T	C	T	G	G	C	C	A	T	C	.	.	.	.	.	.	A	A	yes
DW_LR_PI_184317	2	Ethiopia	yes	C	G	C	G	T	C	T	C	T	G	G	C	C	A	T	C	C	G	C	G	G	G	A	A	yes
DEW_CItr_14687	3	Ethiopia	no	C	G	C	G	T	C	T	C	T	G	G	C	C	A	T	C	C	G	C	G	G	G	A	A	no
DEW_PI_352363	3	Italy	no	C	G	C	G	T	C	T	C	T	G	G	C	C	A	T	C	C	G	C	G	G	G	A	A	no
DEW_PI_94660	3	Russia	no	C	G	C	G	T	C	T	C	T	G	G	C	C	A	T	C	C	G	C	G	G	G	A	A	no
DEW_PI_94628	3	India	no	C	G	C	G	T	C	T	C	T	G	G	C	C	A	T	C	C	G	C	G	G	G	A	A	no
DEW_PI_361731	3	Denmark	no	C	G	C	G	T	C	T	C	T	G	G	C	C	A	T	C	C	G	C	G	G	G	A	A	no
DEW_PI_113961	3	Georgia	no	C	G	C	G	T	C	T	C	T	G	G	C	C	A	T	C	C	G	C	G	G	G	A	A	no
DEW_PI_94654	3	Bulgaria	no	C	G	C	G	T	C	T	C	T	G	G	C	C	A	T	C	C	G	C	G	G	G	A	A	no
DEW_PI_191385	3	Ethiopia	no	C	G	C	G	T	C	T	C	T	G	G	C	C	A	T	C	C	G	C	G	G	G	A	A	no
WEW_PI_428064	3	Turkey	no	C	G	C	G	T	C	T	C	T	G	G	C	C	A	T	C	C	G	C	G	G	G	A	A	no
WEW_PI_470980	3	Lebanon	no	C	G	C	G	T	C	T	C	T	G	G	C	C	A	T	C	C	G	C	G	G	G	.	.	no
DEW_PI_355504	3	Italy	no	C	G	C	G	T	C	T	C	T	G	G	C	C	A	T	C	C	G	C	G	G	G	A	A	no
WEW_PI_478724	3	Israel	no	C	G	C	G	T	C	T	C	T	G	G	C	C	A	T	C	C	G	C	G	G	G	A	A	no
WEW_PI_654319	3	Turkey	no	C	G	C	G	T	C	T	.	T	G	G	C	C	A	T	C	C	G	C	G	G	G	A	A	no
WEW_PI_654336	3	Turkey	no	C	G	C	G	T	C	T	C	T	G	G	C	C	A	T	C	C	G	C	G	G	G	A	A	no
WEW_PI_478703	4	Israel	no	T	G	C	A	G	G	C	G	G	A	A	G	G	G	C	G	G	A	G	C	C	T	C	C	no
DEW_PI_221400	4	Serbia	no	T	G	C	A	G	G	C	G	G	A	A	G	G	G	C	G	G	A	G	C	C	T	C	C	no
WEW_IG_139169	4	Jordan	no	T	G	C	A	G	G	C	G	G	A	A	G	G	G	C	G	G	A	G	C	C	T	C	C	no
DEW_PI_194375	4	Ethiopia	no	T	G	C	A	G	G	C	G	G	A	A	G	G	G	C	G	G	A	G	C	C	T	C	C	no
WEW_IG_46057	4	Jordan	no	T	.	.	A	G	G	C	G	G	A	A	G	G	G	C	G	G	A	G	C	C	T	C	C	no
WEW_Haifa_G25	4	Israel	no	T	G	C	A	G	G	C	G	G	A	A	G	G	G	C	G	G	A	G	C	C	T	C	C	no
DEW_PI_384263	4	Ethiopia	no	T	G	C	A	G	G	C	G	G	A	A	G	G	G	C	G	G	A	G	C	C	T	C	C	no
DEW_PI_343446	4	Israel	no	T	G	C	A	G	G	C	G	G	A	A	G	G	G	C	G	G	A	G	C	C	T	.	C	no
DEW_CItr_12213	4	India	no	T	G	C	A	G	G	C	G	G	A	A	G	G	G	C	G	G	A	G	C	C	T	C	C	no
DEW_PI_197260	4	Ethiopia	no	T	G	C	A	G	G	C	G	G	A	A	G	G	G	C	G	G	A	G	C	C	T	C	C	no
WEW_IG_115809	4	Jordan	no	T	G	C	.	G	G	C	G	G	A	A	G	G	G	C	G	G	A	G	C	C	T	C	C	no
WEW_IG_109088	4	Iraq	no	T	G	C	A	G	G	C	G	G	A	A	G	G	G	C	G	G	A	G	C	C	T	C	C	no
DEW_PI_196100	4	Ethiopia	no	T	G	C	A	G	.	.	G	G	A	A	G	G	G	C	G	G	A	G	C	C	T	C	C	no
DEW_CItr_3686	4	USA	no	T	G	C	A	G	G	C	G	G	A	A	G	G	G	C	G	G	A	G	C	C	T	.	.	no
DEW_CItr_14866	4	Ethiopia	no	T	G	C	A	G	G	C	G	G	A	A	G	G	G	C	G	G	A	G	C	C	T	C	C	no
DEW_PI_193641	4	Ethiopia	no	T	G	C	A	G	G	C	G	G	A	A	G	G	G	C	G	G	A	G	C	C	T	.	.	no
DEW_CItr_7966	4	Ethiopia	no	T	G	C	A	G	G	C	G	G	A	A	G	G	G	C	G	G	A	G	C	C	T	C	C	no
G305	4	Israel	no	T	G	C	A	G	G	C	G	G	A	A	G	G	G	C	.	G	A	G	C	C	T	C	C	no
DEW_PI_331265	4	Ethiopia	no	T	G	C	A	G	.	C	G	G	A	A	G	G	G	C	G	G	A	G	C	C	T	C	C	no
DEW_PI_94676	4	Russia	no	T	G	C	A	G	G	C	G	G	A	A	G	G	G	C	G	G	A	G	C	C	T	C	C	no
WEW_IG_46387	4	Jordan	no	T	G	C	A	G	G	C	G	G	A	A	G	G	G	C	G	G	A	G	C	C	T	C	C	no
DEW_PI_197485	4	Ethiopia	no	T	G	C	A	G	G	C	G	G	A	A	G	G	G	C	G	G	A	G	C	C	T	C	C	no
DEW_PI_295056	4	Bulgaria	no	T	G	C	A	G	G	C	G	G	A	A	G	G	G	C	G	G	A	G	C	C	T	C	C	no
WEW_IG_113301	4	Iran	no	T	G	C	A	G	G	C	G	G	A	A	G	G	G	C	G	G	A	G	C	C	T	C	C	no
WEW_PI_467040	4	Israel	no	T	G	C	A	G	G	C	G	G	A	A	G	G	G	C	G	G	A	G	.	.	.	.	.	no
WEW_PI_471753	4	Israel	no	T	G	C	A	G	G	C	G	G	A	A	G	G	G	C	G	G	A	G	C	C	T	C	C	no
DEW_01C0201261	4	Czech	no	T	G	C	A	G	G	C	G	G	A	A	G	G	G	C	G	G	A	G	C	C	T	.	C	no
DEW_PI_272531	4	Hungary	no	T	G	C	A	G	G	C	G	G	A	A	G	G	G	C	G	G	A	G	C	C	T	C	C	no
WEW_PI_656865	4	Turkey	no	T	G	C	A	G	G	C	G	G	A	A	G	G	G	C	G	G	A	G	C	C	T	C	C	no
WEW_PI_478719	4	Israel	no	T	G	C	A	G	G	C	G	G	A	A	G	G	G	C	G	G	A	G	C	C	T	C	C	no
WEW_PI_487257	4	Syria	no	T	G	C	A	G	G	C	G	G	A	A	G	G	G	C	G	G	A	G	C	C	T	C	C	no
WEW_PI_654311	4	Turkey	no	T	G	C	A	G	G	C	G	G	A	A	G	G	G	C	G	G	A	G	C	C	T	C	C	no
WEW_PI_538701	4	Lebanon	no	T	G	C	A	G	G	C	G	G	A	A	G	G	G	C	G	G	A	G	C	C	T	C	C	no
WEW_PI_538715	4	Lebanon	no	T	.	.	A	G	G	C	G	G	A	A	G	G	G	C	G	.	A	G	C	C	T	C	C	no
WEW_PI_471609	5	Israel	no	T	G	C	G	T	C	T	C	G	G	G	C	C	A	T	C	C	G	C	G	G	G	A	A	no
WEW_PI_478684	5	Israel	no	T	G	C	G	T	C	T	C	G	G	G	C	C	A	T	C	C	G	C	G	G	G	A	A	no
WEW_PI_478717	5	Israel	no	T	G	C	G	T	C	T	C	G	G	G	C	C	A	T	C	C	G	.	G	G	G	A	A	no
WEW_PI_466984	5	Israel	no	T	G	C	G	T	C	T	C	G	G	G	C	C	A	T	C	C	G	C	G	G	G	A	A	no
WEW_PI_471708	5	Israel	no	T	G	C	G	T	C	T	C	G	G	G	C	C	A	T	C	C	G	C	G	G	G	A	A	no
WEW_PI_467037	5	Israel	no	T	G	C	G	T	C	T	C	G	G	G	C	C	A	T	C	C	G	C	G	G	G	A	A	no
WEW_IG_115808	5	Jordan	no	T	G	C	G	T	C	T	C	G	G	G	C	C	A	T	C	C	G	C	G	G	G	A	A	no
WEW_PI_415150	5	Israel	no	T	G	C	G	T	C	T	C	G	G	G	C	C	A	T	C	C	G	C	G	G	G	A	A	no
WEW_PI_471653	5	Israel	no	T	G	C	G	T	C	T	C	G	G	G	C	C	A	T	C	C	G	C	G	G	G	A	A	no
WEW_PI_471693	5	Israel	no	T	G	C	G	T	C	T	C	G	G	G	C	C	A	T	C	C	G	C	G	G	G	A	A	no
WEW_PI_471720	5	Israel	no	T	G	C	G	T	C	T	C	G	G	G	C	C	A	T	C	C	G	C	G	G	G	A	A	no
WEW_PI_481524	5	Israel	no	T	G	C	G	T	C	T	C	G	G	G	C	C	A	T	C	C	G	C	G	G	G	A	A	no
WEW_PI_538708	5	Lebanon	no	T	G	C	G	T	C	T	C	G	G	G	C	C	A	T	C	C	G	C	G	G	G	A	A	no
WEW_PI_467031	6	Israel	no	C	G	C	G	T	C	T	C	G	G	G	C	C	A	T	C	C	G	C	G	G	G	A	A	no
WEW_PI_428069	6	Turkey	no	C	G	C	G	T	C	T	C	G	G	G	C	C	A	T	C	C	G	C	G	G	G	A	A	no
DEW_PI_384319	6	Ethiopia	no	C	G	C	G	T	C	T	C	G	G	G	C	C	A	T	C	C	G	C	G	G	G	A	A	no
WEW_PI_428086	6	Turkey	no	C	G	C	G	T	C	T	C	G	G	G	C	C	A	T	C	C	G	C	G	G	G	A	A	no
DEW_PI_298578	6	Ethiopia	no	C	G	C	G	T	C	T	C	G	G	G	C	C	A	T	C	C	G	C	G	G	G	A	A	no
WEW_PI_656867	6	Turkey	no	C	G	C	G	T	C	T	C	G	G	G	C	C	A	T	C	C	G	C	G	G	G	A	A	no
WEW_PI_654325-USDA	6	Turkey	no	C	G	C	G	T	C	T	C	G	G	G	C	C	A	T	C	C	G	C	G	G	G	A	A	no
WEW_PI_656871	6	Turkey	no	C	G	C	G	T	C	T	C	G	G	G	C	C	A	T	C	C	G	C	G	G	G	A	A	no
WEW_PI_471620	6	Israel	no	C	G	C	G	T	C	T	C	G	G	G	C	C	A	T	C	C	G	C	G	G	G	A	A	no
WEW_PI_478715	7	Israel	no	T	G	C	G	T	C	T	C	G	A	A	G	G	G	C	G	G	A	G	C	C	T	C	C	no
WEW_PI_471680	7	Israel	no	T	G	C	G	T	C	T	C	G	A	A	G	G	G	C	G	G	A	G	C	C	T	C	C	no
WEW_PI_478738	7	Israel	no	T	G	C	G	T	C	T	C	G	A	A	G	G	G	C	G	G	A	G	C	C	T	C	C	no
WEW_PI_479782	7	Israel	no	T	G	C	G	T	C	T	C	G	A	A	G	G	G	C	G	G	A	G	C	C	T	C	C	no
WEW_TD_023697	8	Turkey	no	C	G	C	A	G	G	C	G	G	A	A	G	G	G	C	G	G	A	G	C	C	T	C	C	no
WEW_PI_656868	8	Turkey	no	C	G	C	A	G	G	C	G	G	A	A	G	G	G	C	G	G	A	G	C	C	T	C	C	no
WEW_TD023715	8	Turkey	no	C	G	C	A	G	G	C	G	G	A	A	G	G	G	C	G	G	A	G	C	C	T	C	C	no
WEW_PI_471804	9	Israel	no	T	G	C	G	T	C	T	C	G	G	G	C	C	A	T	G	G	A	G	C	C	T	C	C	no
WEW_PI_478723	9	Israel	no	T	G	C	G	T	C	T	C	G	G	G	C	C	A	T	G	G	A	G	C	C	T	C	C	no
WEW_PI_478713	10	Israel	no	C	G	C	G	T	C	T	C	G	G	G	G	C	G	T	C	G	A	C	G	C	G	C	C	no
DEW_PI_234868	-	Ethiopia	no	C	G	C	G/A	T/G	C	T	G	G	A	A	G	G	G	C	G	G	A	G	C	G/C	G/T	.	.	no
WEW_PI_467049	-	Israel	no	.	G	C	G	G	G	C	G	G	A	A	G	G	G	C	G	G	A	G	C	C	T	C	C	no
WEW_PI_471725	-	Israel	no	.	G	C	G	T/G	C/G	T/C	C/G	G	A	A	C/G	C/G	A/G	T/C	C/G	C/G	G/A	C/G	G/C	G/C	G/T	C	C	no
WEW_PI_656869	?	Turkey	no	T	G	C	G	G	G	C	C	G	G	G	G	G	A	C	G	G	A	G	C	C	T	C	C	no
WEW_PI_471791	?	Israel	no	C/T	G	C	G	T	C	T	C	T	A	A	C/G	G	A/G	T/C	C	C	G	C	G	G	G	A	A	no
WEW_PI_471766	?	Israel	no	C	G	C	G/A	T/G	C	T	C/G	G	G	G	C	C	A	T	C	C	G	C	G	G	G	A/C	A/C	no
WEW_PI_471780	?	Israel	no	T	G	C	G/A	T/G	C/G	T/C	C/G	G	G/A	G/A	C/G	C/G	A/G	T/C	C/G	C/G	G/A	C/G	G/C	G	G	A/C	A/C	no
WEW_PI_656872	?	Turkey	no	T	G	C	G	G	G	C	C	G	G	G	G	G	A	T/C	C/G	G	A	G	C	C	T	C	C	no
Camacho	?	Spain	yes	.	.	.	G	T	C	T	C	.	G	G	C	C	A	T	C	C	G	C	G	G	G	A	A	yes
DW_LR_CItr_3117	?	Tunisia	yes	C	.	.	G	T	C	T	C	T	G	G	C	C	A	T	C	C	G	C	G	G	G	.	.	yes
DW_LR_PI_178762	?	Iraq	yes	C	.	.	G	T	C	T	C	T	G	G	C	C	A	T	C	C	G	C	G	G	G	A	A	yes
DW_LR_PI_195700	?	Ethiopia	yes	C	.	.	G	T	C	T	C	T	G	G	C	C	A	T	C	C	G	C	G	G	G	A	A	yes
WEW_TD_023643	?	Turkey	no	.	G	C	A	G	G	C	G	G	A	A	G	G	G	C	G	G	A	G	C	C	T	C	C	no
WEW_PI_471801	?	Israel	no	.	G	C	A	G	G	C	G	G	A	A	G	G	G	C	G	G	A	G	C	C	T	C	C	no
DEW_PI_273982	?	Ethiopia	no	.	G	C	A	G	G	C	G	G	A	A	G	G	G	C	G	G	A	G	C	C	T	C	C	no
DEW_PI_434992	?	Montenegro	no	.	G	C	A	G	G	C	G	G	A	A	G	G	G	C	G	G	A	G	C	C	T	C	C	no
DEW_CItr_14787	?	Ethiopia	no	.	G	C	A	G	G	C	G	G	A	A	G	G	G	C	G	G	A	G	C	C	T	C	C	no
DEW_PI_244341	?	Ethiopia	no	.	.	.	.	.	G	C	G	G	.	.	G	G	.	.	.	.	.	.	.	.	.	.	.	no
DEW_PI_168677	?	Ethiopia	no	.	G	C	A	G	G	C	G	G	A	A	G	G	G	C	G	G	A	G	C	C	T	.	.	no
WEW_Haifa_G303	?	Israel	no	C	.	.	G	T	C	T	C	T	G	G	C	C	A	T	C	C	G	C	G	G	G	A	A	no
DEW_PI_479960	?	Ethiopia	no	.	G	C	A	G	G	C	G	G	.	.	G	G	G	C	G	G	A	G	C	.	.	.	.	no
DEW_DE-2	?	India	no	.	G	C	A	G	G	C	G	G	A	A	G	G	G	C	G	G	A	G	C	C	T	C	C	no
DEW_CItr_14454	?	Ethiopia	no	.	G	C	A	G	G	C	G	G	A	A	G	G	G	C	G	G	A	G	C	C	T	C	C	no
DEW_PI_94631	?	Ethiopia	no	.	G	C	A	G	G	C	G	G	A	A	G	G	G	C	G	G	A	G	C	C	T	C	C	no
DEW_PI_195723	?	Ethiopia	no	.	G	C	A	G	G	C	G	G	A	A	G	G	G	C	G	G	A	G	C	C	T	C	C	no
WEW_IG_46374	?	Jordan	no	.	G	C	A	G	G	C	G	G	A	A	G	.	G	C	G	G	.	.	.	.	.	C	C	no
DEW_PI_193877	?	Ethiopia	no	.	G	C	A	G	G	C	G	G	A	A	G	G	G	C	G	G	A	G	C	C	T	C	C	no
DEW_PI_384313	?	Ethiopia	no	.	G	C	A	G	G	C	G	G	A	A	G	G	G	C	G	G	A	G	C	C	T	C	C	no
DEW_PI_298582	?	Ethiopia	no	.	G	C	A	G	G	C	G	G	A	A	.	.	G	C	G	G	A	G	C	C	T	C	C	no
DEW_DE-46	?	Afghanistan	no	.	G	C	A	G	G	C	G	G	A	A	G	G	G	C	G	G	A	G	C	C	T	C	C	no
WEW_PI_471721	?	Israel	no	.	G	C	A	G	G	C	G	G	A	A	G	G	G	C	G	G	A	G	C	C	T	C	C	no
DEW_PI_60705	?	Ethiopia	no	.	G	C	A	G	G	C	G	G	A	A	G	G	G	C	G	G	A	G	C	C	T	C	C	no
WEW_PI_487254	?	Syria	no	.	G	C	A	G	G	C	G	G	A	A	G	G	G	C	G	G	A	G	C	C	T	C	C	no
WEW_PI_487256	?	Syria	no	.	.	.	A	G	.	.	G	G	A	A	G	G	G	C	G	G	A	G	C	.	.	C	C	no

## Sheet: Haplotype Summary
Supplementary Table S13
Haplotype	Count	Inv	50790476 C>T	50790960 T>G	50790961 T>C	50791843 G>A	50791858 T>G	50792071 C>G	50792083 T>C	50792137 C>G	50792239 T>G	50792386 G>A	50792389 G>A	50792446 C>G	50792479 C>G	50792578 A>G	50792581 T>C	50792662 C>G	50792674 C>G	50792680 G>A	50792683 C>G	50792695 G>C	50792698 G>C	50792701 G>T	50792839 A>C	50792842 A>C	Free Threshing
1	38	yes	C	T	T	G	T	C	T	C	T	G	G	C	C	A	T	C	C	G	C	G	G	G	A	A	yes
2	7	yes	C	G	C	G	T	C	T	C	T	G	G	C	C	A	T	C	C	G	C	G	G	G	A	A	yes
3	14	no	C	G	C	G	T	C	T	C	T	G	G	C	C	A	T	C	C	G	C	G	G	G	A	A	no
4	34	no	T	G	C	A	G	G	C	G	G	A	A	G	G	G	C	G	G	A	G	C	C	T	C	C	no
5	13	no	T	G	C	G	T	C	T	C	G	G	G	C	C	A	T	C	C	G	C	G	G	G	A	A	no
6	9	no	C	G	C	G	T	C	T	C	G	G	G	C	C	A	T	C	C	G	C	G	G	G	A	A	no
7	4	no	T	G	C	G	T	C	T	C	G	A	A	G	G	G	C	G	G	A	G	C	C	T	C	C	no
8	3	no	C	G	C	A	G	G	C	G	G	A	A	G	G	G	C	G	G	A	G	C	C	T	C	C	no
9	2	no	T	G	C	G	T	C	T	C	G	G	G	C	C	A	T	G	G	A	G	C	C	T	C	C	no
10	1	no	C	G	C	G	T	C	T	C	G	G	G	G	C	G	T	C	G	A	C	G	C	G	C	C	no
	Legend
	REF base	Homozygous REF (0/0)
	ALT base	Homozygous ALT (1/1)
	REF/ALT	Heterozygous (0/1)
	.	Missing data (./ .)
	Hap #	Haplotype number (fully typed or uniquely resolved)
	? (italic)	Ambiguous: missing data matches multiple haplotypes
	-	Unresolved: no matching complete haplotype found
	Country	Country (blank if not available)
	yes	Free threshing phenotype tg1-B
	no	None-free threshing phenotype Tg1-B (tough glumes)
	yes	Has Inversions
	no	No inversion

## Sheet: Legend
Legend
REF base	Homozygous REF (0/0)
ALT base	Homozygous ALT (1/1)
REF/ALT	Heterozygous (0/1)
.	Missing data (./ .)
Hap #	Haplotype number (fully typed or uniquely resolved)
? (italic)	Ambiguous: missing data matches multiple haplotypes
-	Unresolved: no matching complete haplotype found
Country	Country from metadata (blank if not available)
yes	Free threshing phenotype tg1-B
no	None-free threshing phenotype Tg1-B (tough glumes)
