# Supplementary material for: Durum Wheat cv. Svevo Reference Genome Rel.2.0: A Comprehensive Tool for Wheat Genomics
Source: Plant Biotechnol J. 2026 Jul 13:10.1111/pbi.70673. Online ahead of print. doi: 10.1111/pbi.70673 (PMC13398682; doi:10.1111/pbi.70673)
Supplement: Supplementary file 15 — Table S14: List of published QTL and MTA (as on December 31th 2024), considering both linkage and association mapping studies conducted in tetraploid wheat population/germplasm collections, and anchored on the Svevo. [file PBI-9999-0-s002.xlsx]

## Sheet: QTLome
Supplementary Table S14
List of published QTL and MTA (as on December 31th 2024), considering both linkage and association mapping studies conducted in tetraploid wheat population/germplasm collections, and anchored on the Svevo Rel. 2.0 genome assembly.
N° locus	Reference	Reference doi	Cross	Population type	Pop. Size	LD (*= based on collection composition)	size unit of LD	Trait category	Trait code	gene proposed	Treatment / Conditions	Note to the experiment	Chr	LOD	r2	Marker peak (at QTL peak or the closest to QTL peak)	position of the Peak (cM) on original map	MTA, pos cM on mappa consenso Maccaferri et al., 2015	MTA, pos cM on mappa consenso Dart v4	CI (based on Darvasi and Soller)	Left marker name	Left marker cM on Consensus maps (Maccaferri et al. 2015 or Dart map v4)	Left marker on Svevo Rel.2.0	Peak marker	Peak marker cM on Consensus maps (Maccaferri et al. 2015 or Dart map v4)	Peak marker on Svevo Rel.2.0	Right marker name	Right marker cM on Consensus maps (Maccaferri et al. 2015 or Dart map v4)	Right marker on Svevo Rel.2.0	QTL Name in GrainGenes
M_0001	Wang et al., Front. Plant. Sci. 10, 919 (2019).	10.3389/fpls.2019.00919		durum cultivars, breeding line, landraces	493	3	cM	Morphology	GlP		field trial no irrigation		1A	6.2041	5.92745	IWA1376	nr	1.3	nr	nr	\	-1.6	0	IWA1376	1.3	1183806	IWB71713	4.6	9990012	GlP-Svevo2.M_0001-1A
M_0002	Negisho et al., Plant Breed. 141, 338-354 (2022a).	10.1111/pbr.13010		durum cultivars, breeding line, landraces	285/185	3	cM	Physiology	Chlc		FNS: Field non-stress	SPAD	1A	4.96	na	IWB13141	nr	1.2	nr	nr	\	start	0	IWB13141	1.2	1187499	IWB13355	4.1	8778654	Chlc-Svevo2.M_0002-1A
M_0003	Soriano et al., PLoS One 12, e0178290 (2017).	10.1371/journal.pone.0178290		Mediterranean durum wheat landraces	172	8	cM	Yield and components	TKW				1A	na	na	wPt-4676	nr	0	\	nr	\	-4.2	0	wPt-4676	0	5643898	IWB54411	8.4	13087879	TKW-Svevo2.M_0003-1A
M_0004	Soriano et al., PLoS One 12, e0178290 (2017).	10.1371/journal.pone.0178290		Mediterranean durum wheat landraces	172	8	cM	Phenology	DSB				1A	na	na	wPt-6709	nr	2.6	\	nr	\	-4.2	0	wPt-6709	2.6	8035569	IWB5842	10.6	14808966	DSB-Svevo2.M_0004-1A
M_0005	Fiedler et al. , Plant Genome 10(3) (2017).	10.3835/plantgenome2017.05.0038		Durum wheat breeding program	1184	2.5 (3 cM*)	Mb	Quality	GS				1A	na	na	S1A_966215	nr	na	\	nr	\	\	0	\	\	8487195	\	\	17487195	GS-Svevo2.M_0005-1A
M_0006	Rapp et al., Theor. Appl. Genet. 132, 1873-1886 (2019).	10.1007/s00122-019-03323-2		Central European durum wheat panel	183	na	nr	Quality	GS				1A	na	na	D1131508	nr			nr	na	na	0	D1131508	9.7	10000000	na	na	22000000	GS-Svevo2.M_0006-1A
M_0007	Roselló et al., Front. Plant. Sci. 9, 1512 (2018).	10.3389/fpls.2018.01512		durum wheat landraces, old cultivars, modern cultivars	192	8	cM	Quality	GS		field trial		1A	0	8	wPt-6280	nr	5.7		nr	\	start	0	wPt-6280	5.7	9687999	IWB12589	13.6	16909418	GS-Svevo2.M_0007-1A
M_0008	Salsman et al., Crop Sci. 61, 1194-1206 (2021).	10.1002/csc2.20449		371 durum wheat accessions and 150 NDSU elite durum breeding lines. Out of the 371 accessions, 163 are landraces, 73 are breeding lines, 45 are cultivars, and 95 have with uncertain improvement status.	521	3	cM	Quality	GS		field trial, drought environments	SDS sedimentation volume	1A	5.14645	8.165	S1A_4506102	nr			nr	na	start	0	S1A_4506102	na	5511388	na	na	14511388	GS-Svevo2.M_0008-1A
M_0009	Zaïm et al., J. Exp. Bot. 75, 316-333 (2024).	10.1093/jxb/erad357		landraces, elites, and cultivars	384 + 80 + 80	50	Mb	Yield and components	TKW		2 stress, 1 no stress	watered and stress conditions	1A	4.13966	4.93	AX-94501544	nr			nr	\	start	0	AX-94501544	\	19096383	AX-94416187	na	52007971	TKW-Svevo2.M_0009-1A
M_0010	Sukumaran et al., Front. Plant. Sci. 9, 81 (2018).	10.3389/fpls.2018.00081		cultivar/breeding durum lines from IWNI	208	6	cM	Phenology	DHA		combined analysis of the traits from yield potential, heat stress, and drought stress		1A	3.06503	5.298	3064797	nr	na	37	nr	\	\	220306	3064797	37	30220306	\	\	60220306	DHA-Svevo2.M_0010-1A
M_0011	Sukumaran et al., Front. Plant. Sci. 9, 81 (2018).	10.3389/fpls.2018.00081		cultivar/breeding durum lines from IWNI	208	6	cM	Phenology	DM		combined analysis of the traits from yield potential, heat stress, and drought stress		1A	3.39991	6.011	3064797	nr	na	37	nr	\	\	220306	3064797	37	30220306	\	\	60220306	DM-Svevo2.M_0011-1A
M_0012	Rapp et al., Theor. Appl. Genet. 132, 1873-1886 (2019).	10.1007/s00122-019-03323-2		Central European durum wheat panel	183	na	nr	Quality	FN				1A	na	na	S2345015	nr			nr	na	na	339733	S2345015	7.6	12339733	na	na	24339733	FN-Svevo2.M_0012-1A
M_0013	Sari et al., Sci. Rep. 10, 7567 (2020).	10.1038/s41598-020-64399-1		DT696 derivatives	223	1.6	cM	Height	PH		field trials at Morden (MD) and Brandon (BD) locations in 2016 and 2017, Canada		1A	5.09575	4	BS00022677_51	nr	1.2		nr	IWB73334	0.8	1186106	IWB7208	1.2	1208192	IWA6644	2.8	8008814	PH-Svevo2.M_0013-1A
M_0014	Steiner et al., Theor. Appl. Genet. 132, 969-988 (2019).	10.1007/s00122-018-3253-9		spring durum lines (Triticum durum Desf.) from Northern America, the Mediterranean, Central Europe and Australia as well as from the CIMMYT international durum wheat breeding programme was analysed in this study	228	5	cM	Diseases and pests	FHB		field trial with artificial inoculation		1A	3.15	na	IWB72690	nr	1.7		nr	IWB73334	0.8	1186106	IWB72690	1.7	2455560	IWB7470	6.7	11560727	FHB-Svevo2.M_0014-1A
M_0015	Mulugeta et al., Front. Plant. Sci. 13, 1009244 (2023).	10.3389/fpls.2022.1009244		Ethiopian durum wheat landraces and cultivars	420	4.2	Mb	Yield and components	GY		well rainfed conditions		1A	5.23136	5.45	IWB64368	nr	2.6		nr	\	na	3677973	IWB64368	2.6	7877973	\	na	12077973	GY-Svevo2.M_0015-1A
M_0016	Szabo-Hever et al., Phytopathol. 113, 1967-1978 (2023)	10.1094/PHYTO-02-23-0043-R		durum vareities, landraces	510	5	Mb	Diseases and pests	TS		green-house	Pti2	1A	5.09245	35.6624	Jagger_c1888_277	nr			nr	\	\	3762824	IWB36466	5.2	8762824	\	\	13762824	TS-Svevo2.M_0016-1A
M_0017	Rosello et al., Agronomy 9(7), 3642019 (2019)	10.3390/agronomy9070364		Durum wheat landraces	160	1	cM	Root anatomy and functions	RGA				1A	3.13	9	1092630	nr	na	9.24	nr	\	\	4600000	1092630	9.24	9600000	\	\	14600000	RGA-Svevo2.M_0017-1A
M_0018	Johnson et al., Front. Genet. 10, 717 (2019).	10.3389/fgene.2019.00717		Durum wheat cultivar and inbred lines	243	5	cM	Quality	C_WT				1A	4.33	6.8	IWB8696	nr	5.2	nr	nr	wPt-4676	0	5643898	IWB8696	5.2	11215256	IWB5842	10.6	14808966	C_WT-Svevo2.M_0018-1A
M_0019	Johnson et al., Front. Genet. 10, 717 (2019).	10.3389/fgene.2019.00717		Durum wheat cultivar and inbred lines	243	5	cM	Quality	C_FIRM				1A	3.27	5.1	IWA6644	nr	2.8	nr	nr	wPt-4676	0	5643898	IWA6644	2.8	8008814	IWB54411	8.4	13087879	C_FIRM-Svevo2.M_0019-1A
M_0020	Johnson et al., Front. Genet. 10, 717 (2019).	10.3389/fgene.2019.00717		Durum wheat cultivar and inbred lines	243	5	cM	Yield and components	GI				1A	3.67	5.7	IWA6644	nr	2.8	nr	nr	wPt-4676	0	5643898	IWA6644	2.8	8008814	IWB54411	8.4	13087879	GI-Svevo2.M_0020-1A
M_0021	Johnson et al., Front. Genet. 10, 717 (2019).	10.3389/fgene.2019.00717		Durum wheat cultivar and inbred lines	243	5	cM	Quality	GS				1A	4.73	7.7	IWA6644	nr	2.8	nr	nr	wPt-4676	0	5643898	IWA6644	2.8	8008814	IWB54411	8.4	13087879	GS-Svevo2.M_0021-1A
M_0022	Giraldo et al. , PLoS One 11(11), e0166577, (2016).	10.1371/journal.pone.0166577		Durum Wheat Landraces, subsp. durum, turgidum and dicoccum	183	2.5	cM	Quality	GS				1A	na	na	wPt-8770	nr	2.6	\	nr	wPt-4676	0	5643898	wPt-8770	2.6	11131176	IWA4351	6.6	12411764	GS-Svevo2.M_0022-1A
M_0023	Salsman et al., Crop Sci. 61, 1194-1206 (2021).	10.1002/csc2.20449		371 durum wheat accessions and 150 NDSU elite durum breeding lines. Out of the 371 accessions, 163 are landraces, 73 are breeding lines, 45 are cultivars, and 95 have with uncertain improvement status.	521	3	cM	Domestication and selection	Sweep			XPCLR	1A	na	na	S1A_10689046	nr	na		nr	na	na	6658664	S1A_10689046	na	15658664	na	na	24658664	Sweep-Svevo2.M_0023-1A
M_0024	Galagedara et al., Theor. Appl. Genet. 133, 2227-2237 (2020).	10.1007/s00122-020-03593-1		landraces, cultivars, breeding lines and cultivated lines	497	1	Mb	Diseases and pests	TS		SS, controlled conditions	Pti2	1A	7.88606	9.246	GBS	nr			nr	na	na	7108933	S1A_2988049	na	7608933	S1A_6424367	na	10418303	TS-Svevo2.M_0024-1A
M_0025	Johnson et al., Front. Genet. 10, 717 (2019).	10.3389/fgene.2019.00717		Durum wheat cultivar and inbred lines	243	5	cM	Quality	SCI			Color_a	1A	2.69	4	IWA5150	nr	6.6	nr	nr	IWB6234	1.7	7463637	IWA5150	6.6	12305169	IWB71462	10.8	15012107	SCI-Svevo2.M_0025-1A
M_0026	Johnson et al., Front. Genet. 10, 717 (2019).	10.3389/fgene.2019.00717		Durum wheat cultivar and inbred lines	243	5	cM	Quality	PPO				1A	5.14	8.3	IWA5150	nr	6.6	nr	nr	IWB6234	1.7	7463637	IWA5150	6.6	12305169	IWB71462	10.8	15012107	PPO-Svevo2.M_0026-1A
M_0027	Negisho et al., Front. Plant. Sci. 13, 838088 (2022b).	10.3389/fpls.2022.838088		Ethiopian durum wheat landraces, durum wheat varieties, advanced durum wheat lines from the EIAR, durum wheat lines from CIMMYT	285	3	cM	Phenology / Stress indices	DGF/GMP		The field phenotyping experiments were conducted in four locations for three seasons (2016–2018) in Ethiopia. The locations were grouped into two moisture variants, field drought stress (FDS) and field non-stress (FNS)	GY: grain yield, DGF: days to grain filling, SPAD, SPS: seed per spike, HI: harvest index and TKW: thousand kernel weight. DSI: drought susceptibility index, RDI: relative drought index, STI: stress tolerance index, GMP: geometric mean productivity, TOL: tolerance index and YSI: yield stability index. aPhysical position of QTL . bSNP markers based on the recently released annotated sequences of D…	1A	4.03153	na	Ku_c8810_903	nr	5.1	nr	nr	IWB6234	1.7	7463637	IWB40117	5.1	11135617	IWB54411	8.4	13087879	DGF/GMP-Svevo2.M_0027-1A
M_0028	Negisho et al., Front. Plant. Sci. 13, 838088 (2022b).	10.3389/fpls.2022.838088		Ethiopian durum wheat landraces, durum wheat varieties, advanced durum wheat lines from the EIAR, durum wheat lines from CIMMYT	285	na (3 cM*)	cM	Phenology / Stress indices	DGF/DSI		The field phenotyping experiments were conducted in four locations for three seasons (2016–2018) in Ethiopia. The locations were grouped into two moisture variants, field drought stress (FDS) and field non-stress (FNS)		1A	4.03153	na	Ku_c8810_903	nr	5.1	nr	nr	IWB6234	1.7	7463637	IWB40117	5.1	11135617	IWB54411	8.4	13087879	DGF/DSI-Svevo2.M_0028-1A
M_0029	Negisho et al., Front. Plant. Sci. 13, 838088 (2022b).	10.3389/fpls.2022.838088		Ethiopian durum wheat landraces, durum wheat varieties, advanced durum wheat lines from the EIAR, durum wheat lines from CIMMYT	285	na (3 cM*)	cM	Phenology / Stress indices	DGF/RDI		The field phenotyping experiments were conducted in four locations for three seasons (2016–2018) in Ethiopia. The locations were grouped into two moisture variants, field drought stress (FDS) and field non-stress (FNS)		1A	4.20535	na	Ku_c8810_903	nr	5.1	nr	nr	IWB6234	1.7	7463637	IWB40117	5.1	11135617	IWB54411	8.4	13087879	DGF/RDI-Svevo2.M_0029-1A
M_0030	Negisho et al., Plant Breed. 141, 338-354 (2022a).	10.1111/pbr.13010		durum cultivars, breeding line, landraces	285/185	3	cM	Phenology	DGF		FNS: Field non-stress		1A	4.71	na	IWB12354	nr	5.1	nr	nr	IWB6234	1.7	7463637	IWB12354	5.1	10533269	IWB54411	8.4	13087879	DGF-Svevo2.M_0030-1A
M_0031	Alemu et al., BMC Genomics 22, 20 (2021b).	10.1186/s12864-020-07320-4	nr	Ethiopian accessions	192	2.25	cM	Root anatomy and functions	TRN				1A	3.07058	5.71	IWB8696	nr	5.2	nr	nr	IWB74216	2.8	8006448	IWB8696	5.2	11215256	IWB54411	8.4	13087879	TRN-Svevo2.M_0031-1A
M_0032	Giraldo et al. , PLoS One 11(11), e0166577, (2016).	10.1371/journal.pone.0166577		Durum Wheat Landraces, subsp. durum, turgidum and dicoccum	183	2.5	cM	Yield and components	SLNS				1A	na	na	wPt-0196	nr	5.2	\	nr	IWA6644	2.8	8008814	wPt-0196	5.2	11200000	IWB54411	8.4	13087879	SLNS-Svevo2.M_0032-1A
M_0033	Liu et al., Front. Plant. Sci. 8, 774 (2017b).	10.3389/fpls.2017.00774		Ethiopian durum wheat landraces	182	2.25	cM	Diseases and pests	YR			SS, one or more stripe rust races	1A	na	na	IWB73129	nr	9.9	\	nr	IWB7470	6.7	11560727	IWB73129	9.9	14135314	IWB69234	13.1	16503419	YR-Svevo2.M_0033-1A
M_0034	Maccaferri et al., J. Exp. Bot. 67, 1161-1178 (2016).	10.1093/jxb/erw039		elite durum wheat	183	2.4	cM	Root anatomy and functions	TRN				1A	na	na	IWB4497	nr	9.8	\	nr	IWB7470	6.7	11560727	IWB4497	9.8	14054924	IWB69234	13.1	16503419	TRN-Svevo2.M_0034-1A
M_0035	Simeone et al., Int. J. Mol. Sci. 21, 7910 (2020).	10.3390/ijms21217910		wild, cultivated genotype	221	1	cM	Diseases and pests	PM		ADULT PLANTS		1A	3	5.6	IWB6155	nr	10.8	nr	nr	IWB37531	9.8	14109224	IWB6155	10.8	14837911	IWB69234	13.1	16503419	PM-Svevo2.M_0035-1A
M_0036	Alemu et al., BMC Genomics 22, 20 (2021b).	10.1186/s12864-020-07320-4	nr	Ethiopian accessions	192	2.25	cM	Root anatomy and functions	TRN				1A	3.33724	6.32	IWB12589	nr	13.62	nr	nr	IWB71462	10.8	15012107	IWB12589	13.62	16909418	IWB71545	15.8	17445417	TRN-Svevo2.M_0036-1A
M_0037	Ruan et al., Front. Plant. Sci. 11, 592064 (2020b).	10.3389/fpls.2020.592064		elite, adv. Breeding lines	186	3	cM	Diseases and pests	FHB		3ADON, M9-07-01 + 15ADON, M1-07-02	SEVERITY	1A	3.4	8.1	IWB11301	nr	16.2	nr	nr	IWB69234	13.1	16503419	gwm691	16.2	18722200	IWB19101	19.5	20178450	FHB-Svevo2.M_0037-1A
M_0038	Soriano et al., PLoS One 12, e0178290 (2017).	10.1371/journal.pone.0178290		Mediterranean durum wheat landraces	172	8	cM	Biomass	BM				1A	na	na	wPt-6882	nr	20.3	\	nr	IWB69234	13.1	16503419	wPt-6882	20.3	20505262	wPt-3698	28.3	35202905	BM-Svevo2.M_0038-1A
M_0039	Liu et al., Front. Plant. Sci. 8, 774 (2017b).	10.3389/fpls.2017.00774		Ethiopian durum wheat landraces	182	2.25	cM	Diseases and pests	YR			AS, natural inoculation (2-6 env)	1A	na	na	IWB20818	nr	15.8	\	nr	IWB6999	13.6	16909452	IWB20818	15.8	17447092	IWB73615	18.4	19106260	YR-Svevo2.M_0039-1A
M_0040	Anuarbek et al., PLoS One 15(6), e0234863 (2020).	10.1371/journal.pone.0234863		primitive and domesticated accessions	184	1	cM	Phenology	DHA		3 env		1A	5.61979	14.6	IWB71175	nr	15.8	nr	nr	IWB4186	14.5	17057805	IWB71175	15.8	17618339	IWB58651	16.7	18624552	DHA-Svevo2.M_0040-1A
M_0041	Ruan et al., Front. Plant. Sci. 11, 592064 (2020b).	10.3389/fpls.2020.592064		elite, adv. Breeding lines	186	3	cM	Diseases and pests	FHB		3ADON, M9-07-01 + 15ADON, M1-07-02	INCIDENCE	1A	3.2	8.1	IWB8188	nr	20.7	nr	nr	wmc336	18	17452702	IWB8188	20.7	25631903	IWA1387	27.9	30219381	FHB-Svevo2.M_0041-1A
M_0042	Maccaferri et al., BMC Genomics 15, 873 (2014).	10.1186/1471-2164-15-873		Elite durum cv	183	5	cM	Phenology	DHA				1A	na	na	wmc95	nr	22.3	\	nr	IWB58651	16.7	18624552	wmc95	22.3	24144374	IWA1387	27.9	30219381	DHA-Svevo2.M_0042-1A
M_0043	Zaïm et al., J. Exp. Bot. 75, 316-333 (2024).	10.1093/jxb/erad357		landraces, elites, and cultivars	384 + 80 + 80	50	Mb	Yield and components	KNS		1 no stress	watered and stress conditions	1A	3.22444	4.079	AX-94501544	nr			nr	AX-94501544	na	19096383	AX-94501544	\	19096383	AX-94416187	na	52007971	KNS-Svevo2.M_0043-1A
M_0044	Zaïm et al., J. Exp. Bot. 75, 316-333 (2024).	10.1093/jxb/erad357		landraces, elites, and cultivars	384 + 80 + 80	50	Mb	Yield and components	SNM		1 stress	watered and stress conditions	1A	2.73755	8.472	AX-94659327	nr			nr	AX-94501544	na	19096383	AX-94659327	\	47970121	AX-94416187	na	52007971	SNM-Svevo2.M_0044-1A
M_0045	Zaïm et al., J. Exp. Bot. 75, 316-333 (2024).	10.1093/jxb/erad357		landraces, elites, and cultivars	384 + 80 + 80	50	Mb	Yield and components	GY		1 stres, 1 no stress	watered and stress conditions	1A	3.3	6.036	AX-95172478	nr			nr	AX-94501544	na	19096383	AX-95172478	\	37678294	AX-94416187	na	52007971	GY-Svevo2.M_0045-1A
M_0046	De Vita et al., Sci. Rep. 8, 10612-10612 (2018).	10.1038/s41598-018-29020-6		wild emmer, emmer, durum wheat	130	na (1 cM*)	cM	Root anatomy and functions	RC_AMF		green house		1A	na	12	Tdurum_contig61492_684	nr			nr	IWB59865	18.4	19097802	IWB72794	19.7	20851028	IWA4506	20.7	26208472	RC_AMF-Svevo2.M_0046-1A
M_0047	Rosello et al., Agronomy 9(7), 3642019 (2019)	10.3390/agronomy9070364		Durum wheat landraces	160	1	cM	Root anatomy and functions	PRS				1A	5.02	13	3934728	nr	na	29.71	nr	\	\	21304067	3934728	29.71	26304067	\	\	31304067	PRS-Svevo2.M_0047-1A
M_0048	Rosello et al., Agronomy 9(7), 3642019 (2019)	10.3390/agronomy9070364		Durum wheat landraces	160	1	cM	Root anatomy and functions	PRV				1A	8.67	25	3934728	nr	na	29.71	nr	\	\	21304067	3934728	29.71	26304067	\	\	31304067	PRV-Svevo2.M_0048-1A
M_0049	Rosello et al., Agronomy 9(7), 3642019 (2019)	10.3390/agronomy9070364		Durum wheat landraces	160	1	cM	Root anatomy and functions	LRV				1A	3.43	8	3934728	nr	na	29.71	nr	\	\	21304067	3934728	29.71	26304067	\	\	31304067	LRV-Svevo2.M_0049-1A
M_0050	Rosello et al., Agronomy 9(7), 3642019 (2019)	10.3390/agronomy9070364		Durum wheat landraces	160	1	cM	Root anatomy and functions	PRD				1A	3.5	8	3934728	nr	na	29.71	nr	\	\	21304067	3934728	29.71	26304067	\	\	31304067	PRD-Svevo2.M_0050-1A
M_0051	Maccaferri et al., J. Exp. Bot. 62, 409-438 (2011).	10.1093/jxb/erq287		elite durum cv	189	5	cM	Quality	TW				1A	na	na	wmc24	nr	28.1	\	nr	IWB23832	20.9	27356701	wmc24	28.1	32104658	IWB72799	31.9	42771583	TW-Svevo2.M_0051-1A
M_0052	Hu et al., PLoS ONE 10(6), e0130854 (2015)	10.1371/journal.pone.0130854		51 landraces, 99 cultivars	150	na (3 cM*)	cM	Yield and components	KNP		2 env		1A	2.3279	8.04	BE586140_1_A_Y_220	nr	na	nr	nr	\	\	27465220	\	\	36465220	\	\	45465220	KNP-Svevo2.M_0052-1A
M_0053	Negisho et al., Front. Plant. Sci. 13, 838088 (2022b).	10.3389/fpls.2022.838088		Ethiopian durum wheat landraces, durum wheat varieties, advanced durum wheat lines from the EIAR, durum wheat lines from CIMMYT	285	na (3 cM*)	cM	Yield and components / Stress indices	KNS/STI		Four locations for three seasons (2016–2018) in Ethiopia. The locations were grouped into two moisture variants, field drought stress (FDS) and field non-stress (FNS)		1A	4.5226	na	Tdurum_contig8382_300	nr	29.5	nr	nr	IWA1387	27.9	30219381	IWB73652	29.5	34316190	IWB72799	31.9	42771583	KNS/STI-Svevo2.M_0053-1A
M_0054	Negisho et al., Plant Breed. 141, 338-354 (2022a).	10.1111/pbr.13010		durum cultivars, breeding line, landraces	285/185	3	cM	Yield and components / Stress indices	TKW_CCNS		FDS: Field drought stress, FNS: Field non-stress, CCDS: Climate chamber drought stress, CCNS: Climate chamber non-stress.		1A	4.12	na	IWB40844	nr	29.5	nr	nr	IWA1387	27.9	30219381	IWB40844	29.5	33983790	IWB72799	31.9	42771583	TKW_CCNS-Svevo2.M_0054-1A
M_0055	Liu et al., Front. Plant. Sci. 8, 774 (2017b).	10.3389/fpls.2017.00774		Ethiopian durum wheat landraces	182	2.25	cM	Diseases and pests	YR			SS, one or more stripe rust races	1A	na	na	IWB28549	nr	28.4	\	nr	IWA1387	27.9	30219381	IWB28549	28.4	33455228	IWB72799	31.9	42771583	YR-Svevo2.M_0055-1A
M_0056	Sari et al., Sci. Rep. 10, 7567 (2020).	10.1038/s41598-020-64399-1		DT696 derivatives	223	1.6	cM	Diseases and pests	FHB		field trials at Morden (MD) and Brandon (BD) locations in 2016 and 2017, Canada	FHB index	1A	5.09608	4	IWB28549	nr	28.4		nr	IWA1387	27.9	30219381	IWB28549	28.4	33455228	IWB61685	31.3	35515703	FHB-Svevo2.M_0056-1A
M_0057	Aoun et al., Plant Genome 9(3) (2016).	10.3835/plantgenome2016.01.0008		landraces, cv, cultivated lines, breeding lines	496	2.6	cM	Diseases and pests	LR			SS, MX_Field mix	1A	na	na	IWA7151	nr	31.9	\	nr	IWB40844	29.5	33983790	IWA7151	31.9	37566548	IWB60976	34.8	45006559	LR-Svevo2.M_0057-1A
M_0058	Hu et al., PLoS ONE 10(6), e0130854 (2015)	10.1371/journal.pone.0130854		51 landraces, 99 cultivars	150	na (3 cM*)	cM	Height	PH		2 env		1A	2.21467	7.73	BE490041_1_A_371	nr	na	nr	nr	\	\	36004164	\	\	45004164	\	\	54004164	PH-Svevo2.M_0058-1A
M_0059	Negisho et al., Front. Plant. Sci. 13, 838088 (2022b).	10.3389/fpls.2022.838088		Ethiopian durum wheat landraces, durum wheat varieties, advanced durum wheat lines from the EIAR, durum wheat lines from CIMMYT	285	na (3 cM*)	cM	Physiology / Stress indices	Chlc/RDI		The field phenotyping experiments were conducted in four locations for three seasons (2016–2018) in Ethiopia. The locations were grouped into two moisture variants, field drought stress (FDS) and field non-stress (FNS)	SPAD	1A	4.26091	na	wsnp_CAP12_c2438_1180601	nr	40	nr	nr	\	\	36908085	IWA944	40	45908085	\	43.3	54908085	Chlc/RDI-Svevo2.M_0059-1A
M_0060	Sukumaran et al., Front. Plant. Sci. 9, 81 (2018).	10.3389/fpls.2018.00081		cultivar/breeding durum lines from IWNI	208	6	cM	Yield and components / Stress indices	TKW/SSI		drought		1A	3.42463	7.083	1218094	nr	na	77	nr	\	\	37262477	1218094	77	67262477	\	\	97262477	TKW/SSI-Svevo2.M_0060-1A
M_0061	Sukumaran et al., Front. Plant. Sci. 9, 81 (2018).	10.3389/fpls.2018.00081		cultivar/breeding durum lines from IWNI	208	6	cM	Yield and components / Stress indices	TKW/TOL		drought		1A	4.76713	9.513	1218094	nr	na	77	nr	\	\	37262477	1218094	77	67262477	\	\	97262477	TKW/TOL-Svevo2.M_0061-1A
M_0062	Ávila et al., Plants 10, 1123 (2021).	10.3390/plants10061123		landraces	150	2	Mb	Biomass	CWT		field trial		1A	4.65	9.1	DS.DW.2351188	nr			nr	na	na	41106505	2351188	na	43106505	na	na	45106505	CWT-Svevo2.M_0062-1A
M_0063	Ávila et al., Plants 10, 1123 (2021).	10.3390/plants10061123		landraces	150	2	Mb	Biomass	SPD		field trial		1A	4.61	10.7	DS.DW.2351188	nr			nr	na	na	41106505	DS.DW.2351188	na	43106505	na	na	45106505	SPD-Svevo2.M_0063-1A
M_0064	Jabbour et al., Front. Plant. Sci. 14, 1297131 (2023).	10.3389/fpls.2023.1297131		NAM RIL	426	7.06	cM	Height	PH		drought stressed field and irrigated field		1A	11.4	na	AX-95079481	nr	na		nr	\	\	43108264	AX-95079481	na	55108264	\	\	67108264	PH-Svevo2.M_0064-1A
M_0065	Jabbour et al., Front. Plant. Sci. 14, 1297131 (2023).	10.3389/fpls.2023.1297131		NAM RIL	426	7.06	cM	Yield and components / Stress indices	GY/AWAI		drought stressed field and irrigated field		1A	11.4	na	AX-95079481	nr	na		nr	na	na	43108264	AX-95079481	na	55108264	na	na	67108264	GY/AWAI-Svevo2.M_0065-1A
M_0066	Jabbour et al., Front. Plant. Sci. 14, 1297131 (2023).	10.3389/fpls.2023.1297131		NAM RIL	426	7.06	cM	Yield and components	KNS		drought stressed field and irrigated field		1A	11.4	na	AX-95079481	nr	na		nr	\	\	43108264	AX-95079481	na	55108264	na	\	67108264	KNS-Svevo2.M_0066-1A
M_0067	Jabbour et al., Front. Plant. Sci. 14, 1297131 (2023).	10.3389/fpls.2023.1297131		NAM RIL	426	7.06	cM	Yield and components	TKW		drought stressed field and irrigated field		1A	11.4	na	AX-95079481	nr	na		nr	\	na	43108264	AX-95079481	na	55108264	\	na	67108264	TKW-Svevo2.M_0067-1A
M_0068	Condorelli et al., Front. Plant. Sci. 9, 1885 (2018).	10.3389/fpls.2018.00893		elite cv	248	3	cM	Physiology	NDVI		Field trial under controlled drought stress (Maricopa Agricultural Center)	UAV-RedEdge 91 DAP	1A	3.12	4.29	IWB72875	nr	37.1	nr	nr	IWB60976	34.8	45006559	IWB72875	37.1	48752080	IWB74010	40.7	55425190	NDVI-Svevo2.M_0068-1A
M_0069	Negisho et al., Plant Breed. 141, 338-354 (2022a).	10.1111/pbr.13010		durum cultivars, breeding line, landraces	285/185	3	cM	Phenology	DM		Field non-stress		1A	6.10717	na	IWA164	nr	43.3	nr	nr	IWA944	40	45908085	IWA164	43.3	60602995	IWB9501	46.2	80271798	DM-Svevo2.M_0069-1A
M_0070	Royo et al., Front. Plant. Sci. 12, 674470 (2021).	10.3389/fpls.2021.674470		200 cv, 172 landraces	372	1	cM	Drought tolerance	CTD			CTD at milky-dough grain stage	1A	4.21	5	1101419	nr	na	64.83	nr	\	\	51523832	1101419	64.83	56523832	\	\	61523832	CTD-Svevo2.M_0070-1A
M_0071	Kidane et al., Front. Plant. Sci. 8, 1586 (2017).	10.3389/fpls.2017.01586		Ethiopian durum wheat landraces, modern varieties	318	2.85	cM	Yield and components	SLNS				1A	na	na	IWB54442	nr	41.3	\	nr	IWB43982	38	54210603	IWB54442	41.3	56379705	IWA2922	44.3	72997360	SLNS-Svevo2.M_0071-1A
M_0072	Negisho et al., Front. Plant. Sci. 13, 838088 (2022b).	10.3389/fpls.2022.838088		Ethiopian durum wheat landraces, durum wheat varieties, advanced durum wheat lines from the EIAR, durum wheat lines from CIMMYT	285	na (3 cM*)	cM	Yield and components / Stress indices	HI/GMP		Four locations for three seasons (2016–2018) in Ethiopia. The locations were grouped into two moisture variants, field drought stress (FDS) and field non-stress (FNS)		1A	4.63989	na	wsnp_Ku_rep_c107796_93118214	nr	44.6	nr	nr	IWA1583	41.5	55909476	IWA7421	44.6	79318819	IWB72412	48.1	326750452	HI/GMP-Svevo2.M_0072-1A
M_0073	Aoun et al., Plant Genome 9(3) (2016).	10.3835/plantgenome2016.01.0008		landraces, cv, cultivated lines, breeding lines	496	2.6	cM	Diseases and pests	LR			SS, MN_Field mix	1A	na	na	IWA7421	nr	44.6	\	nr	IWB61401	42.2	55910229	IWA7421	44.6	79318819	IWB25464	47.1	274527044	LR-Svevo2.M_0074-1A
M_0074	Mangini et al., PLoS One 13, e0190162 (2018).	10.1371/journal.pone.0190162		Modern and old durum cultivars, durum landraces, domesticated and wild type	233	8	cM	Yield and components	TKW				1A	na	na	IWB48626	nr	50.4	\	nr	IWB61401	42.2	55910229	IWB48626	50.4	370368456	IWB20306	58.4	437989371	TKW-Svevo2.M_0075-1A
M_0075	Mangini et al., PLoS One 13, e0190162 (2018).	10.1371/journal.pone.0190162		Modern and old durum cultivars, durum landraces, domesticated and wild type	233	8	cM	Yield and components	KNS				1A	na	na	IWB57483	nr	50.4	\	nr	IWB61401	42.2	55910229	IWB57483	50.4	374945779	IWB20306	58.4	437989371	KNS-Svevo2.M_0076-1A
M_0076	Mangini et al., PLoS One 13, e0190162 (2018).	10.1371/journal.pone.0190162		Modern and old durum cultivars, durum landraces, domesticated and wild type	233	8	cM	Yield and components	GWS				1A	na	na	IWB57483	nr	50.4	\	nr	IWB61401	42.2	55910229	IWB57483	50.4	374945779	IWB20306	58.4	437989371	GWS-Svevo2.M_0077-1A
M_0077	Johnson et al., Front. Genet. 10, 717 (2019).	10.3389/fgene.2019.00717		Durum wheat cultivar and inbred lines	243	5	cM	Quality	GS				1A	2.51	3.7	IWB10619	nr	48.1	nr	nr	IWB21167	43.3	64363343	IWB10619	48.1	319884636	IWB9701	53	389601742	GS-Svevo2.M_0078-1A
M_0078	Condorelli et al., Front. Plant. Sci. 9, 1885 (2018).	10.3389/fpls.2018.00893		elite cv	248	3	cM	Physiology	NDVI		Field trial under controlled drought stress (Maricopa Agricultural Center)	UAV-RedEdge 98 DAP	1A	3.27	4.01	IWB63226	nr	46.8	nr	nr	IWB21167	43.3	64363343	IWB63226	46.8	298475748	IWB13491	49.8	361139267	NDVI-Svevo2.M_0079-1A
M_0079	Letta et al., Theor. Appl. Genet. 126, 1237-1256 (2013).	10.1007/s00122-013-2050-8		elite durum cv	183	3	cM	Diseases and pests	SR			AS, natural inoculum, two envs.	1A	na	na	wPt-5411	nr	46.8	\	nr	IWB21167	43.3	64363343	IWB46905	46.8	297617248	IWA4995	49.8	354030387	SR-Svevo2.M_0080-1A
M_0080	Liu et al., Front. Plant. Sci. 8, 774 (2017b).	10.3389/fpls.2017.00774		Ethiopian durum wheat landraces	182	2.25	cM	Diseases and pests	YR			SS, one or more stripe rust races	1A	na	na	IWA4466	nr	46.1	\	nr	IWB21167	43.3	64363343	IWA4466	46.1	248871508	IWB72412	48.1	326750452	YR-Svevo2.M_0081-1A
M_0081	Mehrabi et al., Applied Sci. 12, 4963 (2022).	10.3390/app12104963		durum landraces	123	2	cM	Diseases and pests	YR		plantlets greenhouse	Pstv-40	1A	1.96537	na	IWB28131	nr	46.2	nr	nr	IWA2922	44.3	72997360	IWB28131	46.2	160970186	IWB72412	48.1	326750452	YR-Svevo2.M_0082-1A
M_0082	Maccaferri et al., J. Exp. Bot. 67, 1161-1178 (2016).	10.1093/jxb/erw039		elite durum wheat	183	2.4	cM	Root anatomy and functions	TRL				1A	na	na	gwm164	nr	47	\	nr	IWA7421	44.6	79318819	gwm164	47	286782526	IWA3536	49.4	360004498	TRL-Svevo2.M_0083-1A
M_0083	Negisho et al., Plant Breed. 141, 338-354 (2022a).	10.1111/pbr.13010		durum cultivars, breeding line, landraces	285/185	3	cM	Physiology	Chlc		FNS: Field non-stress	SPAD	1A	6.36	na	IWB9780	nr	49.3	nr	nr	IWB9501	46.2	80271798	IWB9780	49.3	351743101	IWA5631	52.4	382102108	Chlc-Svevo2.M_0084-1A
M_0084	Mehrabi et al., Applied Sci. 12, 4963 (2022).	10.3390/app12104963		durum landraces	123	2	cM	Diseases and pests	YR		plantlets greenhouse	Pstv-40	1A	1.33078	na	IWB7828	nr	46.8	nr	nr	IWA5080	44.9	82462940	IWB7828	46.8	308151156	IWB36322	49	334060200	YR-Svevo2.M_0085-1A
M_0085	Salsman et al., Crop Sci. 61, 1194-1206 (2021).	10.1002/csc2.20449		371 durum wheat accessions and 150 NDSU elite durum breeding lines. Out of the 371 accessions, 163 are landraces, 73 are breeding lines, 45 are cultivars, and 95 have with uncertain improvement status.	521	3	cM	Domestication and selection	Sweep			XPCLR	1A	na	na	S1A_90189046	nr			nr	na	na	87334263	S1A_90189046	na	96334263	na	na	105334263	Sweep-Svevo2.M_0087-1A
M_0086	Megerssa et al., Front. Plant. Sci. 11, 598509 (2020).	10.3389/fpls.2020.598509		breeding line	283	4.5 (3 cM*)	Mb	Diseases and pests	SR		field resistance (1 env)	FarmCPU results	1A	5.16622	na	S1A_95587608	nr	na	\	nr	\	\	94726754	\	\	103726754	\	\	112726754	SR-Svevo2.M_0088-1A
M_0087	Esposito et al., BMC Plant Biol. 22, 519 (2022).	10.1186/s12870-022-03900-6		wild, domesticated and cultivated accessions of seven subspecies	185	1	cM	Height	PH				1A	16.1	19.78	IWB28131	nr	46.2		nr	IWA1450	45.2	98700128	IWB28131	46.2	160970186	IWB25464	47.1	274527044	PH-Svevo2.M_0089-1A
M_0088	Mehrabi et al., Applied Sci. 12, 4963 (2022).	10.3390/app12104963		durum landraces	123	2	cM	Diseases and pests	YR		plantlets greenhouse	Pstv-40	1A	1.33078	na	IWB34735	nr	47.8	nr	nr	IWA3690	45.8	120194455	IWB34735	47.8	310476633	IWA4995	49.8	354030387	YR-Svevo2.M_0091-1A
M_0089	Megerssa et al., Front. Plant. Sci. 11, 598509 (2020).	10.3389/fpls.2020.598509		breeding line	283	4.5 (3 cM*)	Mb	Diseases and pests	SR		field resistance (1 env)	FarmCPU results	1A	4.78781	na	S1A_144772265	nr	na	\	nr	\	\	143895950	\	\	152895950	\	\	161895950	SR-Svevo2.M_0096-1A
M_0090	Hu et al., PLoS ONE 10(6), e0130854 (2015)	10.1371/journal.pone.0130854		51 landraces, 99 cultivars	150	na (3 cM*)	cM	Yield and components	GWP		1 env		1A	2.18709	5.51	BE637864_1_A_Y_141	nr	na	nr	nr	\	\	148042450	\	\	157042450	\	\	166042450	GWP-Svevo2.M_0097-1A
M_0091	Salsman et al., Crop Sci. 61, 1194-1206 (2021).	10.1002/csc2.20449		371 durum wheat accessions and 150 NDSU elite durum breeding lines. Out of the 371 accessions, 163 are landraces, 73 are breeding lines, 45 are cultivars, and 95 have with uncertain improvement status.	521	3	cM	Domestication and selection	Sweep			XPCLR	1A	na	na	S1A_184189046	nr			nr	na	na	173971861	S1A_184189046	na	182971861	na	na	191971861	Sweep-Svevo2.M_0098-1A
M_0092	Aoun et al., Plant Genome 14(3) (2021b).	10.1002/tpg2.20136		landraces, cultivars, breeding lines	496	1 (3 cM*)	Mb	Diseases and pests	YR			PSTv-14	1A	6.44977	na	S1A_180843766	nr	na	\	nr	\	\	179955519	\	\	188955519	\	\	197955519	YR-Svevo2.M_0099-1A
M_0093	Liu et al., Theor. Appl. Genet. 130, 2249-2270 (2017d).	10.1007/s00122-017-2957-6		Dicoccum accessions	176	2.1	cM	Diseases and pests	YR			SS, PSTv-37	1A	na	na	IWB22778	nr	19.8	\	nr	\	\	236569762	IWB22778	19.8	245569762	\	\	254569762	YR-Svevo2.M_0100-1A
M_0094	Lucas et al., Funct. Integr. Genomics 17, 667-685 (2017).	10.1007/s10142-017-0563-y		intersubspecies RIL	100	na	nr	Height	CL				1A	>3	na	AX-94423107, AX-94782613, AX-94631437, AX-95226312, AX-95011371, AX-94381913, AX-95186496	nr	na	nr	nr	AX-95226312	na	240859107	\	na	252695602	AX-94423107	na	264532097	CL-Svevo2.M_0101-1A
M_0095	Lucas et al., Funct. Integr. Genomics 17, 667-685 (2017).	10.1007/s10142-017-0563-y		intersubspecies RIL	100	na	nr	Height	PH				1A	>3	na	AX-94423107, AX-94782613, AX-94631437, AX-95226312, AX-95011371, AX-94381913, AX-95186496	nr	na	nr	nr	AX-95226312	na	240859107	\	na	252695602	AX-94423107	na	264532097	PH-Svevo2.M_0102-1A
M_0096	Ruan et al., Front. Plant. Sci. 11, 592064 (2020b).	10.3389/fpls.2020.592064		elite, adv. Breeding lines	186	3	cM	Diseases and pests	FHB		3ADON, M9-07-01 + 15ADON, M1-07-02	INCIDENCE	1A	3.6	8.6	IWB12984	nr	50.4	nr	nr	IWB25464	47.1	274527044	IWB12984	50.4	371602225	IWB66378	53.3	399596710	FHB-Svevo2.M_0103-1A
M_0097	Mangini et al., PLoS One 13, e0190162 (2018).	10.1371/journal.pone.0190162		wild, domesticated and cultivated accessions of seven subspecies	233	3	cM	Yield and components	GWS		multi -env		1A	3.2	5.5	IWB57483	nr	50.4	nr	nr	IWB25464	47.1	274527044	IWB57483	50.4	374945779	IWB66378	53.3	399596710	GWS-Svevo2.M_0114-1A
M_0098	Mangini et al., PLoS One 13, e0190162 (2018).	10.1371/journal.pone.0190162		wild, domesticated and cultivated accessions of seven subspecies	233	3	cM	Yield and components	KNS		multi -env		1A	4.8	9	IWB57483	nr	50.4	nr	nr	IWB25464	47.1	274527044	IWB57483	50.4	374945779	IWB66378	53.3	399596710	KNS-Svevo2.M_0115-1A
M_0099	Mangini et al., PLoS One 13, e0190162 (2018).	10.1371/journal.pone.0190162		wild, domesticated and cultivated accessions of seven subspecies	233	3	cM	Yield and components	TKW		multi -env		1A	4.2	7.1	IWB48626	nr	50.4	nr	nr	IWB25464	47.1	274527044	IWB48626	50.4	370368456	IWB66378	53.3	399596710	TKW-Svevo2.M_0116-1A
M_0100	Condorelli et al., Front. Plant. Sci. 9, 1885 (2018).	10.3389/fpls.2018.00893		elite cv	248	3	cM	Physiology	ChlC		Field trial under controlled drought stress (Maricopa Agricultural Center)	flag leaf	1A	3.42	5.03	IWB15964	nr	49.7	nr	nr	IWB72311	46.8	296498455	IWB15964	49.7	372350940	IWA3532	53	387011322	ChlC-Svevo2.M_0117-1A
M_0101	Condorelli et al., Front. Plant. Sci. 9, 1885 (2018).	10.3389/fpls.2018.00893		elite cv	248	3	cM	Biomass	BM		Field trial under controlled drought stress (Maricopa Agricultural Center)		1A	3.54	5.13	IWB50882	nr	50.1	nr	nr	IWB72311	46.7	296498455	IWB50882	50.1	369032102	IWA3532	53	387011322	BM-Svevo2.M_0118-1A
M_0102	Salsman et al., Crop Sci. 61, 1194-1206 (2021).	10.1002/csc2.20449		371 durum wheat accessions and 150 NDSU elite durum breeding lines. Out of the 371 accessions, 163 are landraces, 73 are breeding lines, 45 are cultivars, and 95 have with uncertain improvement status.	521	3	cM	Quality	KC		field trial, drought environments		1A	4.8392	7.629	S1A_312851324	nr			nr	na	na	310579225	S1A_312851324	na	319579225	na	na	328579225	KC-Svevo2.M_0119-1A
M_0103	Hu et al., PLoS ONE 10(6), e0130854 (2015)	10.1371/journal.pone.0130854		51 landraces, 99 cultivars	150	na (3 cM*)	cM	Yield and components	KNP		2 env		1A	2.13668	9.14	BE605063_1_A_Y_252	nr	na	nr	nr	\	\	311475479	\	\	320475479	\	\	329475479	KNP-Svevo2.M_0120-1A
M_0104	Mehrabi et al., Applied Sci. 12, 4963 (2022).	10.3390/app12104963		durum landraces	123	2	cM	Diseases and pests	YR		plantlets greenhouse	Pstv-37	1A	1.49675	na	IWB20954	nr	49.7	nr	nr	IWA392	47.8	320475565	IWB20954	49.7	351549445	IWB46432	52.4	382102258	YR-Svevo2.M_0122-1A
M_0105	Anuarbek et al., PLoS One 15(6), e0234863 (2020).	10.1371/journal.pone.0234863		primitive and domesticated accessions	184	1	cM	Phenology	DHA		2 env		1A	4.10846	9.8	IWB59768	nr	49.7	nr	nr	IWB36322	49	334060200	IWB59768	49.7	356383819	IWB71889	50.9	375642695	DHA-Svevo2.M_0123-1A
M_0106	Sukumaran et al., Front. Plant. Sci. 9, 81 (2018).	10.3389/fpls.2018.00081		cultivar/breeding durum lines from IWNI	208	6	cM	Phenology	DM		drought		1A	3.88699	7.358	1031751	nr	na	83	nr	\	\	337257810	1031751	83	367257810	\	\	397257810	DM-Svevo2.M_0124-1A
M_0107	Royo et al., Front. Plant. Sci. 12, 674470 (2021).	10.3389/fpls.2021.674470		200 cv, 172 landraces	372	1	cM	Drought tolerance	CTD			CTD at milky-dough grain stage	1A	4	5	1094246	nr	na	81.63	nr	\	\	339309668	1094246	81.63	344309668	\	\	349309668	CTD-Svevo2.M_0125-1A
M_0108	Taranto et al., Agronomy 10, 1231 (2020).	10.3390/agronomy10091231		durum wheat cultivar	79	3	cM	Quality	GPC			HMW-GS/LMW-GS.17	1A	5.10237	na	IWB32307	nr	na	\	nr	na	na	345303894	IWB32307	na	354303894	na	na	363303894	GPC-Svevo2.M_0126-1A
M_0109	Alemu et al., PLoS One 16(5), e0243675 (2021a).	10.1371/journal.pone.0243675	nr	landraces, cultivars	300	10	Mb	Diseases and pests	YR		field trial, natural infection		1A	4.59517	52	AX-94482796	nr	na		nr	\	\	347245716	AX-94482796	\	359245716	\	\	371245716	YR-Svevo2.M_0127-1A
M_0110	Mehrabi et al., Mol. Breed. 40, 55 (2020).	10.1007/s11032-020-01136-6		landraces and cultivar	112	3	cM	Drought tolerance	WUE				1A	4.22185	13.36	IWA5631	nr	52.4	nr	nr	IWA3536	49.4	360004498	IWA5631	52.4	382102108	IWB69155	55.3	432010851	WUE-Svevo2.M_0128-1A
M_0111	Negisho et al., Plant Breed. 141, 338-354 (2022a).	10.1111/pbr.13010		durum cultivars, breeding line, landraces	285/185	3	cM	Phenology	DHA		Field drought stress		1A	20.1739	na	IWB11893	nr	53	nr	nr	IWB35853	49.1	362823772	IWB11893	53	380642192	IWB53606	56.6	422038075	DHA-Svevo2.M_0129-1A
M_0112	Zaïm et al., Front. Genet. 11, 316 (2020).	10.3389/fgene.2020.00316		4 RIL populations	576	50	Mb	Morphology	SD			watered and stress conditions	1A	5.3	8	Icr_6218	nr			nr	na	na	363124605	Icr_6218	\	378124605	na	na	393124605	SD-Svevo2.M_0130-1A
M_0113	Zaïm et al., J. Exp. Bot. 75, 316-333 (2024).	10.1093/jxb/erad357		landraces, elites, and cultivars	384 + 80 + 80	50	Mb	Yield and components	TKW		1 stress, 2 no stress	watered and stress conditions	1A	4.04672	3.815	AX-94415624	nr			nr	AX-95149116	na	363427846	AX-94415624	\	371602140	AX-94449890	na	394176126	TKW-Svevo2.M_0131-1A
M_0114	Zaïm et al., J. Exp. Bot. 75, 316-333 (2024).	10.1093/jxb/erad357		landraces, elites, and cultivars	384 + 80 + 80	50	Mb	Yield and components	GY		2 stress	watered and stress conditions	1A	3.41454	3.607	AX-95178074	nr			nr	AX-95149116	na	363427846	AX-95178074	\	383048719	AX-94449890	na	394176126	GY-Svevo2.M_0132-1A
M_0115	Sukumaran et al., Front. Plant. Sci. 9, 81 (2018).	10.3389/fpls.2018.00081		cultivar/breeding durum lines from IWNI	208	6	cM	Height	PH		yield potential		1A	3.77345	6.793	3064385	nr	na	84	nr	\	\	369484769	3064385	84	399484769	\	\	429484769	PH-Svevo2.M_0133-1A
M_0116	Mehrabi et al., Mol. Breed. 40, 55 (2020).	10.1007/s11032-020-01136-6		landraces and cultivar	112	3	cM	Phenology	DHA				1A	5	15.92	IWB61236	nr	53.3	nr	nr	IWA5031	50.4	370368425	IWB61236	53.3	399496280	IWB53606	56.6	422038075	DHA-Svevo2.M_0134-1A
M_0117	Mehrabi et al., Mol. Breed. 40, 55 (2020).	10.1007/s11032-020-01136-6		landraces and cultivar	112	3	cM	Phenology	DSB				1A	4.30103	13.38	IWB61236	nr	53.3	nr	nr	IWA5031	50.4	370368425	IWB61236	53.3	399496280	IWB53606	56.6	422038075	DSB-Svevo2.M_0135-1A
M_0118	Mehrabi et al., Mol. Breed. 40, 55 (2020).	10.1007/s11032-020-01136-6		landraces and cultivar	112	3	cM	Phenology	DM				1A	3.74473	11.68	IWB61236	nr	53.3	nr	nr	IWA5031	50.4	370368425	IWB61236	53.3	399496280	IWB53606	56.6	422038075	DM-Svevo2.M_0136-1A
M_0119	Salsman et al., Crop Sci. 61, 1194-1206 (2021).	10.1002/csc2.20449		371 durum wheat accessions and 150 NDSU elite durum breeding lines. Out of the 371 accessions, 163 are landraces, 73 are breeding lines, 45 are cultivars, and 95 have with uncertain improvement status.	521	3	cM	Phenology	DHA		field trial, drought environments		1A	5.5589	6.953	S1A_387811952	nr			nr	na	na	384133291	S1A_387811952	na	393133291	na	na	402133291	DHA-Svevo2.M_0137-1A
M_0120	Rapp et al., Theor. Appl. Genet. 131, 1315-1329 (2018).	10.1007/s00122-018-3080-z		Southern and Western European durum panel	159	na	nr	Quality	GPY		6 env		1A	na	4.6	S994398	nr			nr	na	na	395497511	S994398	80.4	407497511	na	na	419497511	GPY-Svevo2.M_0138-1A
M_0121	Rosello et al., Agronomy 9(7), 3642019 (2019)	10.3390/agronomy9070364		Durum wheat landraces	160	1	cM	Root anatomy and functions	PRD				1A	4.03	11	3029825	nr	na	88.15	nr	\	\	417933209	3029825	88.15	422933209	\	\	427933209	PRD-Svevo2.M_0139-1A
M_0122	Condorelli et al., Front. Plant. Sci. 9, 1885 (2018).	10.3389/fpls.2018.00893		elite cv	248	3	cM	Physiology	NDVI		Field trial under controlled drought stress (Maricopa Agricultural Center)	Tractor-GreenSeeker 84 DAP, Tractor-GreenSeeker 94 DAP	1A	2.44	4.74	IWB72019	nr	59.7	nr	nr	IWB53606	56.6	422038075	IWB72019	59.7	452053669	IWB48157	62.8	470151874	NDVI-Svevo2.M_0140-1A
M_0123	Condorelli et al., Front. Plant. Sci. 9, 1885 (2018).	10.3389/fpls.2018.00893		elite cv	248	3	cM	Physiology	NDVI		Field trial under controlled drought stress (Maricopa Agricultural Center)	UAV-Sequoia 83 DAP, UAV-Sequoia 91 DAP	1A	3.44	4.6	IWB72019	nr	59.7	nr	nr	IWB53606	56.6	422038075	IWB72019	59.7	452053669	IWB48157	62.8	470151874	NDVI-Svevo2.M_0143-1A
M_0124	Kidane et al., Plant Biotechnol J.17(7), 1380-1393 (2019); Gesesse et al., 120 (14) e2205774119 (2022)	10.1111/pbi.13062, 10.1073/pnas.2205774119		NAM population	1200	5	cM	Phenology	DB				1A	2.95181	na	IWB6632	nr	61.7	nr	nr	IWB53606	56.6	422038075	IWB6632	61.7	468518008	IWA6218	66.7	471620517	DB-Svevo2.M_0144-1A
M_0125	Kidane et al., Plant Biotechnol J.17(7), 1380-1393 (2019); Gesesse et al., 120 (14) e2205774119 (2022)	10.1111/pbi.13062, 10.1073/pnas.2205774119		NAM population	1200	5	cM	Phenology	DF				1A	3.14638	na	IWB6632	nr	61.7	nr	nr	IWB53606	56.6	422038075	IWB6632	61.7	468518008	IWA6218	66.7	471620517	DF-Svevo2.M_0145-1A
M_0126	Kidane et al., Plant Biotechnol J.17(7), 1380-1393 (2019); Gesesse et al., 120 (14) e2205774119 (2022)	10.1111/pbi.13062, 10.1073/pnas.2205774119		NAM population	1200	5	cM	Phenology	DHA				1A	3.09125	na	IWB6632	nr	61.7	nr	nr	IWB53606	56.6	422038075	IWB6632	61.7	468518008	IWA6218	66.7	471620517	DHA-Svevo2.M_0146-1A
M_0127	Kidane et al., Plant Biotechnol J.17(7), 1380-1393 (2019); Gesesse et al., 120 (14) e2205774119 (2022)	10.1111/pbi.13062, 10.1073/pnas.2205774119		NAM population	1200	5	cM	Phenology	DM				1A	3.56083	na	IWB6632	nr	61.7	nr	nr	IWB53606	56.6	422038075	IWB6632	61.7	468518008	IWA6218	66.7	471620517	DM-Svevo2.M_0147-1A
M_0128	Negisho et al., Front. Plant. Sci. 13, 838088 (2022b).	10.3389/fpls.2022.838088		Ethiopian durum wheat landraces, durum wheat varieties, advanced durum wheat lines from the EIAR, durum wheat lines from CIMMYT	285	na (3 cM*)	cM	Yield and components / Stress indices	GY/RDI		Four locations for three seasons (2016–2018) in Ethiopia. The locations were grouped into two moisture variants, field drought stress (FDS) and field non-stress (FNS)		1A	4.31473	na	Ra_c2895_591	nr	61.2	nr	nr	IWA199	58	433627097	IWB51724	61.2	467643780	IWB53186	65.1	477628590	GY/RDI-Svevo2.M_0148-1A
M_0129	Negisho et al., Front. Plant. Sci. 13, 838088 (2022b).	10.3389/fpls.2022.838088		Ethiopian durum wheat landraces, durum wheat varieties, advanced durum wheat lines from the EIAR, durum wheat lines from CIMMYT	285	na (3 cM*)	cM	Yield and components / Stress indices	HI/DSI		Four locations for three seasons (2016–2018) in Ethiopia. The locations were grouped into two moisture variants, field drought stress (FDS) and field non-stress (FNS)		1A	6.60536	na	Ra_c2895_591	nr	61.2	nr	nr	IWA199	58	433627097	IWB51724	61.2	467643780	IWB53186	65.1	477628590	HI/DSI-Svevo2.M_0149-1A
M_0130	Negisho et al., Plant Breed. 141, 338-354 (2022a).	10.1111/pbr.13010		durum cultivars, breeding line, landraces	285/185	3	cM	Yield and components	HI		Field drought stress		1A	6.61	na	IWB51724	nr	61.2	nr	nr	IWB74073	58	437598730	IWB51724	61.2	467643780	IWB53186	65.1	477628590	HI-Svevo2.M_0150-1A
M_0131	Kidane et al., Front. Plant. Sci. 8, 1586 (2017).	10.3389/fpls.2017.01586		Ethiopian durum wheat landraces, modern varieties	318	2.85	cM	Yield and components	TKW				1A	na	na	IWB37094	nr	60.9	\	nr	IWA2768	58	437647287	IWB37094	60.9	466556127	IWB27914	62.8	469029921	TKW-Svevo2.M_0151-1A
M_0132	Sukumaran et al., Front. Plant. Sci. 9, 81 (2018).	10.3389/fpls.2018.00081		cultivar/breeding durum lines from IWNI	208	6	cM	Physiology	NDVI		heat stress		1A	3.05252	4.876	7865040	nr	na	97	nr	\	\	440000000	7865040	97	470000000	\	\	500000000	NDVI-Svevo2.M_0152-1A
M_0133	Hu et al., PLoS ONE 10(6), e0130854 (2015)	10.1371/journal.pone.0130854		51 landraces, 99 cultivars	150	na (3 cM*)	cM	Yield and components	SNP		1 env		1A	2.4437	8.52	BE443332_1_B_97	nr	na	nr	nr	\	\	440185339	\	\	449185339	\	\	458185339	SNP-Svevo2.M_0153-1A
M_0134	Hu et al., PLoS ONE 10(6), e0130854 (2015)	10.1371/journal.pone.0130854		51 landraces, 99 cultivars	150	na (3 cM*)	cM	Yield and components	SLNP		1 env		1A	3.04576	10.64	BE443332_1_B_97	nr	na	nr	nr	\	\	440185339	\	\	449185339	\	\	458185339	SLNP-Svevo2.M_0154-1A
M_0135	Kidane et al., Front. Plant. Sci. 8, 1586 (2017).	10.3389/fpls.2017.01586		Ethiopian durum wheat landraces, modern varieties	318	2.85	cM	Diseases and pests	STB			Disease severity	1A	na	na	IWB35927	nr	67.7	\	nr	\	\	468698945	IWB35927	67.8	476698945	IWA4126	70.6	487296324	STB-Svevo2.M_0155-1A
M_0136	Zaïm et al., J. Exp. Bot. 75, 316-333 (2024).	10.1093/jxb/erad357		landraces, elites, and cultivars	384 + 80 + 80	50	Mb	Yield and components	KNS		2 no stress	watered and stress conditions	1A	4.08359	11.691	AX-94566112	nr			nr	AX-94550326	na	469343805	AX-94566112	\	518172276	AX-94952516	na	521899135	KNS-Svevo2.M_0156-1A
M_0137	Zaïm et al., J. Exp. Bot. 75, 316-333 (2024).	10.1093/jxb/erad357		landraces, elites, and cultivars	384 + 80 + 80	50	Mb	Yield and components	GY		6 no stress	watered and stress conditions	1A	5.15864	16.791	AX-95188865	nr			nr	AX-94550326	na	469343805	AX-95188865	\	485879063	AX-94952516	na	521899135	GY-Svevo2.M_0157-1A
M_0138	Zaïm et al., J. Exp. Bot. 75, 316-333 (2024).	10.1093/jxb/erad357		landraces, elites, and cultivars	384 + 80 + 80	50	Mb	Yield and components	TKW		1 stress, 1 no stress	watered and stress conditions	1A	4.81816	4.625	AX-95188865	nr			nr	AX-94550326	na	469343805	AX-95188865	\	485879063	AX-94952516	na	521899135	TKW-Svevo2.M_0158-1A
M_0139	Negisho et al., Front. Plant. Sci. 13, 838088 (2022b).	10.3389/fpls.2022.838088		Ethiopian durum wheat landraces, durum wheat varieties, advanced durum wheat lines from the EIAR, durum wheat lines from CIMMYT	285	na (3 cM*)	cM	Physiology / Stress indices	Chlc/GMP		The field phenotyping experiments were conducted in four locations for three seasons (2016–2018) in Ethiopia. The locations were grouped into two moisture variants, field drought stress (FDS) and field non-stress (FNS)	SPAD	1A	5.61422	na	BS00033469_51	nr	67.8	nr	nr	\	\	470177919	IWB7929	67.8	478177919	IWB35957	70.8	487923012	Chlc/GMP-Svevo2.M_0159-1A
M_0140	Negisho et al., Front. Plant. Sci. 13, 838088 (2022b).	10.3389/fpls.2022.838088		Ethiopian durum wheat landraces, durum wheat varieties, advanced durum wheat lines from the EIAR, durum wheat lines from CIMMYT	285	na (3 cM*)	cM	Physiology / Stress indices	Chlc/STI		The field phenotyping experiments were conducted in four locations for three seasons (2016–2018) in Ethiopia. The locations were grouped into two moisture variants, field drought stress (FDS) and field non-stress (FNS)	SPAD	1A	9.84806	na	BS00033469_51	nr	67.8	nr	nr	\	\	470177919	IWB7929	67.8	478177919	IWB35957	70.8	487923012	Chlc/STI-Svevo2.M_0160-1A
M_0141	Negisho et al., Plant Breed. 141, 338-354 (2022a).	10.1111/pbr.13010		durum cultivars, breeding line, landraces	285/185	3	cM	Physiology	Chlc		FNS: Field non-stress	SPAD	1A	4.69	na	IWB7929	nr	67.8	nr	nr	\	\	470177919	IWB7929	67.8	478177919	IWB35957	70.8	487923012	Chlc-Svevo2.M_0161-1A
M_0142	Haile et al., Front. Plant Sci. 14, 1182548 (2023)	10.3389/fpls.2023.1182548		elite Canadian and USA cultivars, advanced breeding lines, and recently developed germplasm from Canadian breeding programs	265	6	cM	Diseases and pests	FHB		field nurseries with artifical inoculation with virulent DON-producing Fusarium graminearum	DON (GH), INC (19NSF), SEV (19GH)	1A	3.6 - 3.8	9.1 - 35.7	Ra_c4159_2716	nr	72.7		nr	IWB49469	66.7	471621022	IWB52047	72.7	496220861	IWA162	78.9	506688010	FHB-Svevo2.M_0162-1A
M_0143	Kidane et al., Front. Plant. Sci. 8, 1586 (2017).	10.3389/fpls.2017.01586		Ethiopian durum wheat landraces, modern varieties	318	2.85	cM	Yield and components	TKW				1A	na	na	IWB43491	nr	70.5	\	nr	IWB35927	67.7	476698945	IWB43491	70.5	484991224	IWB19625	73.6	500126274	TKW-Svevo2.M_0165-1A
M_0144	Negisho et al., Plant Breed. 141, 338-354 (2022a).	10.1111/pbr.13010		durum cultivars, breeding line, landraces	285/185	3	cM	Physiology	Chlc		FNS: Field non-stress	SPAD	1A	4.62	na	IWB8255	nr	70.7	nr	nr	IWB57479	67.7	476700557	IWB8255	70.7	485878730	IWA2861	73.6	500121786	Chlc-Svevo2.M_0166-1A
M_0145	Kidane et al., Plant Biotechnol J.17(7), 1380-1393 (2019); Gesesse et al., 120 (14) e2205774119 (2022)	10.1111/pbi.13062, 10.1073/pnas.2205774119		NAM population	1200	5	cM	Phenology	DF				1A	3.24795	na	IWB58903	nr	70.7	nr	nr	\	\	477696530	IWB58903	70.7	485696530	IWB70352	76.2	503215661	DF-Svevo2.M_0167-1A
M_0146	Kidane et al., Plant Biotechnol J.17(7), 1380-1393 (2019); Gesesse et al., 120 (14) e2205774119 (2022)	10.1111/pbi.13062, 10.1073/pnas.2205774119		NAM population	1200	5	cM	Phenology	DM				1A	3.01397	na	IWB27052	nr	71.3	nr	nr	IWB8994	66.4	478858168	IWB27052	71.3	492506528	IWB70352	76.2	503215661	DM-Svevo2.M_0168-1A
M_0147	Mengistu et al., Plant Biotechnol. J. 14, 1800-1812 (2016).	10.1111/pbi.12538		Ethiopian durum wheat landraces	311	2.85	cM	Yield and components	GY				1A	na	na	IWA6835	nr	68.9	\	nr	IWB8994	66.4	478858168	IWA6835	68.9	482200402	IWA268	71.6	487257173	GY-Svevo2.M_0169-1A
M_0148	Mengistu et al., Plant Biotechnol. J. 14, 1800-1812 (2016).	10.1111/pbi.12538		Ethiopian durum wheat landraces	311	2.85	cM	Yield and components	SNP				1A	na	na	IWA6835	nr	68.9	\	nr	IWB8994	66.4	478858168	IWA6835	68.9	482200402	IWA268	71.6	487257173	SNP-Svevo2.M_0170-1A
M_0149	Hu et al., PLoS ONE 10(6), e0130854 (2015)	10.1371/journal.pone.0130854		51 landraces, 99 cultivars	150	na (3 cM*)	cM	Yield and components	SNP		1 env		1A	2.49485	6.53	BE399999_1_A_172	nr	na	nr	nr	\	\	479659430	\	\	488659430	\	\	497659430	SNP-Svevo2.M_0171-1A
M_0150	Hu et al., PLoS ONE 10(6), e0130854 (2015)	10.1371/journal.pone.0130854		51 landraces, 99 cultivars	150	na (3 cM*)	cM	Yield and components	SLNP		1 env		1A	2.09691	5.24	BE399999_1_A_172	nr	na	nr	nr	\	\	479659430	\	\	488659430	\	\	497659430	SLNP-Svevo2.M_0172-1A
M_0151	Negisho et al., Front. Plant. Sci. 13, 838088 (2022b).	10.3389/fpls.2022.838088		Ethiopian durum wheat landraces, durum wheat varieties, advanced durum wheat lines from the EIAR, durum wheat lines from CIMMYT	285	na (3 cM*)	cM	Yield and components / Stress indices	GY/STI		Four locations for three seasons (2016–2018) in Ethiopia. The locations were grouped into two moisture variants, field drought stress (FDS) and field non-stress (FNS)		1A	4.03	na	IWB380	nr	72.7	nr	nr	IWB40291	69.2	482825832	IWB380	72.7	496863387	IWB70352	76.2	503215661	GY/STI-Svevo2.M_0173-1A
M_0152	Anuarbek et al., PLoS One 15(6), e0234863 (2020).	10.1371/journal.pone.0234863		primitive and domesticated accessions	184	1	cM	Height	PH		2 env		1A	4.37469	18	IWB70213	nr	70.8	nr	nr	IWA8070	69.2	482826069	IWB70213	70.8	487365388	IWB23461	71.6	494353472	PH-Svevo2.M_0174-1A
M_0153	Sukumaran et al., Front. Plant. Sci. 9, 81 (2018).	10.3389/fpls.2018.00081		cultivar/breeding durum lines from IWNI	208	6	cM	Height	PH		heat stress and combined analysis of stress environments		1A	4.0535	7.643	3959168	nr	na	117	nr	\	\	483471270	3959168	117	513471270	\	\	543471270	PH-Svevo2.M_0175-1A
M_0154	Nigro et al., J. Cereal. Sci. 75, 25-34 (2017).	10.1016/j.jcs.2017.01.022		Modern and old durum cultivars, durum landraces, domesticated and wild type	112	1	cM	Quality	PA				1A	na	na	IWB52651	nr	73.2	\	nr	IWB6733	72.2	495782423	IWB52651	73.2	499197853	IWA2394	74.4	501140717	PA-Svevo2.M_0176-1A
M_0155	Mehrabi et al., Mol. Breed. 40, 55 (2020).	10.1007/s11032-020-01136-6		landraces and cultivar	112	3	cM	Root anatomy and functions	RL				1A	5	17.71	IWB50788	nr	76.9	nr	nr	IWB19625	73.6	500126274	IWB50788	76.9	503230327	IWA6553	79.9	508990566	RL-Svevo2.M_0177-1A
M_0156	Mehrabi et al., Mol. Breed. 40, 55 (2020).	10.1007/s11032-020-01136-6		landraces and cultivar	112	3	cM	Root anatomy and functions	RL				1A	5	24.74	IWA6707	nr	77.7	nr	nr	IWA2394	74.4	501140717	IWA6707	77.7	503837887	IWA3419	80.9	510965895	RL-Svevo2.M_0178-1A
M_0157	Mehrabi et al., Mol. Breed. 40, 55 (2020).	10.1007/s11032-020-01136-6		landraces and cultivar	112	3	cM	Root anatomy and functions	RLD				1A	5	24.81	IWA5174	nr	77.5	nr	nr	IWA2394	74.4	501140717	IWA5174	77.5	503745800	IWA7573	80.2	509818828	RLD-Svevo2.M_0179-1A
M_0158	Mehrabi et al., Mol. Breed. 40, 55 (2020).	10.1007/s11032-020-01136-6		landraces and cultivar	112	3	cM	Root anatomy and functions	RL				1A	5	17.71	IWB62117	nr	78	nr	nr	IWB35039	75.1	501997883	IWB62117	78	504503827	IWA3419	80.9	510965895	RL-Svevo2.M_0181-1A
M_0159	Mehrabi et al., Applied Sci. 12, 4963 (2022).	10.3390/app12104963		durum landraces	123	2	cM	Diseases and pests	YR		plantlets greenhouse	Pstv-37	1A	1.70553	na	IWB11628	nr	76.9	nr	nr	IWB35039	75.1	501997883	IWB11628	76.9	503232447	IWA162	78.9	506688010	YR-Svevo2.M_0182-1A
M_0160	Negisho et al., Plant Breed. 141, 338-354 (2022a).	10.1111/pbr.13010		285 durum wheat accessions used for drought stress tolerance in field experiments in Ethiopia; 185 durum wheat accessions selected for phenotyping in climate chamber experiments at the Julius Kühn Institute (JKI), Germany	285/185	3	cM	Yield and components	GY		Field drought stress		1A	7	na	IWB45341	nr	81.6	nr	nr	IWB11628	76.9	503232447	IWB45341	81.6	512047380	IWB3489	84.5	517952748	GY-Svevo2.M_0183-1A
M_0161	Negisho et al., Plant Breed. 141, 338-354 (2022a).	10.1111/pbr.13010		durum cultivars, breeding line, landraces	285/185	3	cM	Phenology	DGF		FNS: Field non-stress		1A	5.48	na	IWB9512	nr	79.9	nr	nr	IWB11628	76.9	503232447	IWB9512	79.9	509074537	IWB3489	84.5	517952748	DGF-Svevo2.M_0184-1A
M_0162	Royo et al., Front. Plant. Sci. 12, 674470 (2021).	10.3389/fpls.2021.674470		200 cv, 172 landraces	372	1	cM	Physiology	cPAR			cPAR from emergence to heading	1A	4.04	4	1002571	nr	na	117.54	nr	\	\	504657400	1002571	117.54	509657400	\	\	514657400	cPAR-Svevo2.M_0185-1A
M_0163	Royo et al., Front. Plant. Sci. 12, 674470 (2021).	10.3389/fpls.2021.674470		200 cv, 172 landraces	372	1	cM	Phenology	DfHA				1A	7.13	1	1002571	nr	na	117.54	nr	\	\	504657400	1002571	117.54	509657400	\	\	514657400	DfHA-Svevo2.M_0186-1A
M_0164	Sukumaran et al., Front. Plant. Sci. 9, 81 (2018).	10.3389/fpls.2018.00081		cultivar/breeding durum lines from IWNI	208	6	cM	Phenology	DHA		combined analysis of the traits from yield potential, heat stress, and drought stress		1A	3.07027	5.669	1279776	nr	na	136	nr	\	\	508895369	1279776	136	538895369	\	\	568895369	DHA-Svevo2.M_0187-1A
M_0165	Sukumaran et al., Front. Plant. Sci. 9, 81 (2018).	10.3389/fpls.2018.00081		cultivar/breeding durum lines from IWNI	208	6	cM	Phenology	DM		combined analysis of yield potential and stress conditions		1A	3.09395	5.599	1279776	nr	na	136	nr	\	\	508895369	1279776	136	538895369	\	\	568895369	DM-Svevo2.M_0188-1A
M_0166	Sukumaran et al., Front. Plant. Sci. 9, 81 (2018).	10.3389/fpls.2018.00081		cultivar/breeding durum lines from IWNI	208	6	cM	Height	PH		drought and combined analysis of yield potential and stress conditions		1A	3.66615	7.113	1279776	nr	na	136	nr	\	\	508895369	1279776	136	538895369	\	\	568895369	PH-Svevo2.M_0189-1A
M_0167	Sukumaran et al., Front. Plant. Sci. 9, 81 (2018).	10.3389/fpls.2018.00081		cultivar/breeding durum lines from IWNI	208	6	cM	Yield and components	GY		heat stress		1A	3.04085	5.495	100030956	nr	na	140	nr	\	\	510000000	100030956	140	540000000	\	\	570000000	GY-Svevo2.M_0190-1A
M_0168	Sukumaran et al., Front. Plant. Sci. 9, 81 (2018).	10.3389/fpls.2018.00081		cultivar/breeding durum lines from IWNI	208	6	cM	Yield and components / Stress indices	TKW/TOL		drought		1A	3.12059	6.071	1241585	nr	na	143	nr	\	\	510433405	1241585	143	540433405	\	\	570433405	TKW/TOL-Svevo2.M_0191-1A
M_0169	Liu et al., Front. Plant. Sci. 8, 774 (2017b).	10.3389/fpls.2017.00774		Ethiopian durum wheat landraces	182	2.25	cM	Diseases and pests	YR			SS, one or more stripe rust races	1A	na	na	IWB6944	nr	83.1	\	nr	IWA3419	80.9	510965895	IWB6944	83.1	514079035	IWB33406	85.5	519149875	YR-Svevo2.M_0192-1A
M_0170	Sukumaran et al., Front. Plant. Sci. 9, 81 (2018).	10.3389/fpls.2018.00081		cultivar/breeding durum lines from IWNI	208	6	cM	Height	PH		combined analysis of yield potential and heat stress conditions		1A	3.04059	5.941	4004081	nr	na	145	nr	\	\	511000000	4004081	145	541000000	\	\	571000000	PH-Svevo2.M_0193-1A
M_0171	Negisho et al., Front. Plant. Sci. 13, 838088 (2022b).	10.3389/fpls.2022.838088		Ethiopian durum wheat landraces, durum wheat varieties, advanced durum wheat lines from the EIAR, durum wheat lines from CIMMYT	285	na (3 cM*)	cM	Physiology / Stress indices	ChlC/DSI		The field phenotyping experiments were conducted in four locations for three seasons (2016–2018) in Ethiopia. The locations were grouped into two moisture variants, field drought stress (FDS) and field non-stress (FNS)	SPAD	1A	4.48756	na	IWB35171	nr	85.5	nr	nr	IWA605	82	512525321	IWB35171	85.5	519155112	IWB23140	88.8	522221874	ChlC/DSI-Svevo2.M_0194-1A
M_0172	Negisho et al., Front. Plant. Sci. 13, 838088 (2022b).	10.3389/fpls.2022.838088		Ethiopian durum wheat landraces, durum wheat varieties, advanced durum wheat lines from the EIAR, durum wheat lines from CIMMYT	285	na (3 cM*)	cM	Physiology / Stress indices	ChlC/YSI		The field phenotyping experiments were conducted in four locations for three seasons (2016–2018) in Ethiopia. The locations were grouped into two moisture variants, field drought stress (FDS) and field non-stress (FNS)	SPAD	1A	4.83718	na	IWB35171	nr	85.5	nr	nr	IWA605	82	512525321	IWB35171	85.5	519155112	IWB23140	88.8	522221874	ChlC/YSI-Svevo2.M_0195-1A
M_0173	Mehrabi et al., Mol. Breed. 40, 55 (2020).	10.1007/s11032-020-01136-6		landraces and cultivar	112	3	cM	Drought tolerance	WUE				1A	3.45593	11.02	IWB40942	nr	85.6	nr	nr	IWA931	82.8	513886246	IWB40942	85.6	520253891	IWB23140	88.8	522221874	WUE-Svevo2.M_0196-1A
M_0174	Rapp et al., Theor. Appl. Genet. 132, 1873-1886 (2019).	10.1007/s00122-019-03323-2		Central European durum wheat panel	183	na	nr	Yield and components	TKW				1A	na	na	D2252245	nr			nr	\	na	514252319	D2252245	na	526252319	\	na	538252319	TKW-Svevo2.M_0197-1A
M_0175	Negisho et al., Plant Breed. 141, 338-354 (2022a).	10.1111/pbr.13010		durum cultivars, breeding line, landraces	285/185	3	cM	Physiology	Chlc		FNS: Field non-stress	SPAD	1A	7.25	na	IWB13265	nr	86.7	nr	nr	wmc312	83.7	516772499	IWB13265	86.7	521055782	IWB45451	89.5	522865648	Chlc-Svevo2.M_0198-1A
M_0176	Alemu et al., Crop J. 8, 757-768 (2020).	10.1016/j.cj.2020.01.001	nr	Ethiopian 167 landraces and 25 cvs	192	2.25	cM	Quality	SCI			Color_L	1A	3.17	6	IWB65551	nr	87	nr	nr	IWB65398	84.7	518415970	IWB65551	87	521243389	IWB34331	89.5	522676395	SCI-Svevo2.M_0200-1A
M_0177	Aoun et al., Plant Genome 9(3) (2016).	10.3835/plantgenome2016.01.0008		landraces, cv, cultivated lines, breeding lines	496	2.6	cM	Diseases and pests	LR			SS, MN_Field mix	1A	na	na	IWA601	nr	87.3	\	nr	IWB65398	84.7	518415970	IWA601	87.3	521517177	IWB34331	89.5	522676395	LR-Svevo2.M_0201-1A
M_0178	Condorelli et al., Genes 13(2), 293 (2022)	10.3390/genes13020293		elite cv	248	3	cM	Drought tolerance	OA		Field trial under controlled drought stress (Maricopa Agricultural Center)		1A	3.07	3.1	IWB27332	nr	88.3	nr	nr	IWB38369	85.1	518934000	IWB27332	88.3	522111393	IWB34600	91.3	525211103	OA-Svevo2.M_0202-1A
M_0179	Liu et al., Theor. Appl. Genet. 130, 2249-2270 (2017d).	10.1007/s00122-017-2957-6		Dicoccum accessions	176	2.1	cM	Diseases and pests	YR			SS, PSTv-37	1A	na	na	IWB27332	nr	88.3	\	nr	IWA6729	86.7	521050686	IWB27332	88.3	522111393	IWB27132	90.8	525151209	YR-Svevo2.M_0203-1A
M_0180	Soriano et al., PLoS One 12, e0178290 (2017).	10.1371/journal.pone.0178290		Mediterranean durum wheat landraces	172	8	cM	Yield and components	TKW				1A	na	na	wPt-0011	nr	96.4	\	nr	IWB27332	88.3	522111393	wPt-0011	96.4	537036645	IWB24480	104.4	547493954	TKW-Svevo2.M_0204-1A
M_0181	Liu et al., Front. Plant. Sci. 8, 774 (2017b).	10.3389/fpls.2017.00774		Ethiopian durum wheat landraces	182	2.25	cM	Diseases and pests	YR			SS, one or more stripe rust races	1A	na	na	IWB27132	nr	90.8	\	nr	IWB23140	88.8	522221874	IWB27132	90.8	525151209	IWB27098	93.5	526459922	YR-Svevo2.M_0205-1A
M_0182	Negisho et al., Plant Breed. 141, 338-354 (2022a).	10.1111/pbr.13010		durum cultivars, breeding line, landraces	285/185	3	cM	Phenology	DGF		FNS: Field non-stress		1A	4.29	na	IWA6624	nr	94.9	nr	nr	IWB439	91.7	525372250	IWA6624	94.9	533700891	IWB6984	98.2	540054846	DGF-Svevo2.M_0206-1A
M_0183	Gupta et al., Plants 9(12), 1628 (2020).	10.3390/plants9121628		varities , landraces	384	50	Mb	Phenology	DHA			Earliness per se, landraces	1A	na	na	AX-94583506	nr			nr	na	na	526243187	AX-94583506	na	535243187	na	na	544243187	DHA-Svevo2.M_0207-1A
M_0184	Rosello et al., Agronomy 9(7), 3642019 (2019)	10.3390/agronomy9070364		Durum wheat landraces	160	1	cM	Root anatomy and functions	LRS				1A	3.18	9	4409755	nr	na	135.37	nr	\	\	527000000	4409755	135.37	532000000	\	\	537000000	LRS-Svevo2.M_0208-1A
M_0185	Rosello et al., Agronomy 9(7), 3642019 (2019)	10.3390/agronomy9070364		Durum wheat landraces	160	1	cM	Root anatomy and functions	LRV				1A	3.41	10	4409755	nr	na	135.37	nr	\	\	527000000	4409755	135.37	532000000	\	\	537000000	LRV-Svevo2.M_0209-1A
M_0186	Hu et al., PLoS ONE 10(6), e0130854 (2015)	10.1371/journal.pone.0130854		51 landraces, 99 cultivars	150	na (3 cM*)	cM	Yield and components	GWP		1 env		1A	2.42022	8.46	BF474139_1_A_144	nr	na	nr	nr	\	\	528041638	\	\	537041638	\	\	546041638	GWP-Svevo2.M_0210-1A
M_0187	Zaïm et al., J. Exp. Bot. 75, 316-333 (2024).	10.1093/jxb/erad357		landraces, elites, and cultivars	384 + 80 + 80	50	Mb	Yield and components	GY		5 no stress	watered and stress conditions	1A	4.47496	12.505	AX-95086158	nr			nr	\	na	528946003	AX-95086158	\	553946003	AX-95186761	na	584607288	GY-Svevo2.M_0211-1A
M_0188	Zaïm et al., J. Exp. Bot. 75, 316-333 (2024).	10.1093/jxb/erad357		landraces, elites, and cultivars	384 + 80 + 80	50	Mb	Yield and components	TKW		1 no stress	watered and stress conditions	1A	3.7986	3.554	AX-95086158	nr			nr	\	na	528946003	AX-95086158	\	553946003	AX-95186761	na	584607288	TKW-Svevo2.M_0212-1A
M_0189	Mérida-García et al., PLoS One 14, (2019) .	10.1371/journal.pone.0211718		durum breeding lines and varieties	179	5	cM	Yield and components	SW				1A	na	3.3	SNP219	nr	na	205.3	nr	\	\	535000000	SNP219	205.3	565000000	\	\	595000000	SW-Svevo2.M_0213-1A
M_0190	Sun et al., PLoS One 15, e0229159 (2020).	10.1371/journal.pone.0229159		51 landraces, 99 cultivars	150	na (3 cM*)	cM	Yield and components	KS		2016		1A	2.55284	6.27	BG263233_1_A_Y_836	nr	na	nr	nr	\	\	537989432	\	\	546989432	\	\	555989432	KS-Svevo2.M_0215-1A
M_0191	Esposito et al., BMC Plant Biol. 22, 519 (2022).	10.1186/s12870-022-03900-6		wild, domesticated and cultivated accessions of seven subspecies	185	1	cM	Biomass	SSt				1A	6.14	7.76	IWB12579	nr	99.8		nr	IWB11161	98.4	540432733	IWB12579	99.8	541407214	IWB10668	100.8	541977352	SSt-Svevo2.M_0216-1A
M_0192	Royo et al., Front. Plant. Sci. 12, 674470 (2021).	10.3389/fpls.2021.674470		200 cv, 172 landraces	372	1	cM	Drought tolerance	CTD			CTD at milky-dough grain stage	1A	4.6	5	2306419	nr	na	160.56	nr	\	\	540659651	2306419	160.56	545659651	\	\	550659651	CTD-Svevo2.M_0217-1A																	SnRK2.4
M_0193	Johnson et al., Front. Genet. 10, 717 (2019).	10.3389/fgene.2019.00717		Durum wheat cultivar and inbred lines	243	5	cM	Quality	SASH				1A	2.17	3.2	IWA5047	nr	104.3	nr	nr	IWB12454	99.8	541407062	IWA5047	104.3	546433140	IWB9746	109.9	575715640	SASH-Svevo2.M_0218-1A
M_0194	Mehrabi et al., Mol. Breed. 40, 55 (2020).	10.1007/s11032-020-01136-6		landraces and cultivar	112	3	cM	Phenology	DM				1A	3.82391	11.59	IWB36087	nr	102.8	nr	nr	IWB12454	99.8	541407062	IWB36087	102.8	545009627	IWB11423	105.8	549616037	DM-Svevo2.M_0219-1A
M_0195	Negisho et al., Plant Breed. 141, 338-354 (2022a).	10.1111/pbr.13010		durum cultivars, breeding line, landraces	285/185	3	cM	Phenology	DGF		Field drought stress		1A	4.64	na	IWB23854	nr	102.9	nr	nr	IWB31771	99.9	541511485	IWB23854	102.9	545014294	IWB36241	105.8	549616751	DGF-Svevo2.M_0220-1A
M_0196	Mehrabi et al., Mol. Breed. 40, 55 (2020).	10.1007/s11032-020-01136-6		landraces and cultivar	112	3	cM	Phenology	DHA				1A	3.04576	9.52	IWB62911	nr	103.2	nr	nr	IWB31771	99.9	541511485	IWB62911	103.2	545100708	IWB72959	106.2	550243507	DHA-Svevo2.M_0221-1A
M_0197	Mehrabi et al., Mol. Breed. 40, 55 (2020).	10.1007/s11032-020-01136-6		landraces and cultivar	112	3	cM	Phenology	DSB				1A	3.11919	9.52	IWB62911	nr	103.2	nr	nr	IWB31771	99.9	541511485	IWB62911	103.2	545100708	IWB72959	106.2	550243507	DSB-Svevo2.M_0222-1A
M_0198	Mehrabi et al., Mol. Breed. 40, 55 (2020).	10.1007/s11032-020-01136-6		landraces and cultivar	112	3	cM	Drought tolerance	WUE				1A	3.06048	9.51	IWB50892	nr	103.8	nr	nr	IWB10668	100.8	541977352	IWB50892	103.8	545290671	IWB72212	106.8	550804881	WUE-Svevo2.M_0223-1A
M_0199	Rosello et al., Agronomy 9(7), 3642019 (2019)	10.3390/agronomy9070364		Durum wheat landraces	160	1	cM	Root anatomy and functions	PRS				1A	4.41	18	2278118	nr	na	173.41	nr	\	\	543285888	2278118	173.41	548285888	\	\	553285888	PRS-Svevo2.M_0225-1A
M_0200	Rosello et al., Agronomy 9(7), 3642019 (2019)	10.3390/agronomy9070364		Durum wheat landraces	160	1	cM	Root anatomy and functions	PRV				1A	7.75	32	2278118	nr	na	173.41	nr	\	\	543285888	2278118	173.41	548285888	\	\	553285888	PRV-Svevo2.M_0226-1A
M_0201	Rosello et al., Agronomy 9(7), 3642019 (2019)	10.3390/agronomy9070364		Durum wheat landraces	160	1	cM	Root anatomy and functions	PRD				1A	4.82	21	2278118	nr	na	173.41	nr	\	\	543285888	2278118	173.41	548285888	\	\	553285888	PRD-Svevo2.M_0227-1A
M_0202	Royo et al., Front. Plant. Sci. 12, 674470 (2021).	10.3389/fpls.2021.674470		200 cv, 172 landraces	372	1	cM	Height	PH				1A	4.81	6	1123074	nr	na	167.06	nr	\	\	544833191	1123074	167.06	549833191	\	\	554833191	PH-Svevo2.M_0230-1A
M_0203	Soriano et al., PLoS One 12, e0178290 (2017).	10.1371/journal.pone.0178290		Mediterranean durum wheat landraces	172	8	cM	Phenology	DSB				1A	na	na	wPt-5367	nr	110.9	\	nr	IWB23855	102.9	545014446	wPt-5367	110.9	557025715	IWB51933	119.8	559132037	DSB-Svevo2.M_0231-1A
M_0204	Salsman et al., Crop Sci. 61, 1194-1206 (2021).	10.1002/csc2.20449		371 durum wheat accessions and 150 NDSU elite durum breeding lines. Out of the 371 accessions, 163 are landraces, 73 are breeding lines, 45 are cultivars, and 95 have with uncertain improvement status.	521	3	cM	Domestication and selection	Sweep			XPCLR	1A	na	na	S1A_569689046	nr			nr	na	na	546078738	S1A_569689046	na	555078738	na	na	564078738	Sweep-Svevo2.M_0232-1A
M_0205	Negisho et al., Plant Breed. 141, 338-354 (2022a).	10.1111/pbr.13010		durum cultivars, breeding line, landraces	285/185	3	cM	Physiology	Chlc		FNS: Field non-stress	SPAD	1A	4.07	na	IWB45733	nr	112.4	nr	nr	dupw38	115.5	546571095	IWB45733	112.4	575263355	IWA735	108.4	578471893	Chlc-Svevo2.M_0233-1A
M_0206	Simeone et al., Int. J. Mol. Sci. 21, 7910 (2020).	10.3390/ijms21217910		wild, cultivated genotype	221	1	cM	Diseases and pests	PM		ADULT PLANTS		1A	3.4	5.9	IWB1562	nr	105.5	nr	nr	IWB31625	104.5	546996598	IWB1562	105.5	549174097	IWB72959	106.2	550243507	PM-Svevo2.M_0234-1A
M_0207	Royo et al., Front. Plant. Sci. 12, 674470 (2021).	10.3389/fpls.2021.674470		200 cv, 172 landraces	372	1	cM	Drought tolerance	CTD			CTD at milky-dough grain stage	1A	4.71	6	1094451	nr	na	173.55	nr	\	\	547049083	1094451	173.55	552049083	\	\	557049083	CTD-Svevo2.M_0235-1A
M_0208	Mehrabi et al., Mol. Breed. 40, 55 (2020).	10.1007/s11032-020-01136-6		landraces and cultivar	112	3	cM	Phenology	DHA				1A	3.27572	10.46	IWA5754	nr	107.4	nr	nr	IWB24480	104.4	547493954	IWA5754	107.4	552392408	IWB64554	110.7	577598129	DHA-Svevo2.M_0236-1A
M_0209	Esposito et al., BMC Plant Biol. 22, 519 (2022).	10.1186/s12870-022-03900-6		wild, domesticated and cultivated accessions of seven subspecies	185	1	cM	Biomass	SSt				1A	7.12	13.16	IWB72212	nr	106.8		nr	IWB11423	105.8	549616555	IWB72212	106.8	550804750	IWA3145	108.1	579145758	SSt-Svevo2.M_0237-1A
M_0210	Negisho et al., Front. Plant. Sci. 13, 838088 (2022b).	10.3389/fpls.2022.838088		Ethiopian durum wheat landraces, durum wheat varieties, advanced durum wheat lines from the EIAR, durum wheat lines from CIMMYT	285	na (3 cM*)	cM	Yield and components / Stress indices	GY/RDI		Four locations for three seasons (2016–2018) in Ethiopia. The locations were grouped into two moisture variants, field drought stress (FDS) and field non-stress (FNS)		1A	5.17223	na	Tdurum_contig51167_534	nr	120	nr	nr	IWB58389	116.5	550000000	IWB72161	120	559818213	IWB2446	123.2	585000000	GY/RDI-Svevo2.M_0238-1A
M_0211	Negisho et al., Front. Plant. Sci. 13, 838088 (2022b).	10.3389/fpls.2022.838088		Ethiopian durum wheat landraces, durum wheat varieties, advanced durum wheat lines from the EIAR, durum wheat lines from CIMMYT	285	na (3 cM*)	cM	Yield and components / Stress indices	KNS/STI		Four locations for three seasons (2016–2018) in Ethiopia. The locations were grouped into two moisture variants, field drought stress (FDS) and field non-stress (FNS)		1A	7.01412	na	Tdurum_contig51167_534	nr	120	nr	nr	IWB58389	116.5	550000000	IWB72161	120	559818213	IWB2446	123.2	585000000	KNS/STI-Svevo2.M_0239-1A
M_0212	Liu et al., Front. Plant. Sci. 8, 774 (2017b).	10.3389/fpls.2017.00774		Ethiopian durum wheat landraces	182	2.25	cM	Diseases and pests	YR			SS, one or more stripe rust races	1A	na	na	IWB47703	nr	122.7	\	nr	IWA2818	120	550000000	IWB47703 (IWB73557)	122.7	553581804	IWA6152	124.9	585000000	YR-Svevo2.M_0240-1A
M_0213	Soriano et al., PLoS One 12, e0178290 (2017).	10.1371/journal.pone.0178290		Mediterranean durum wheat landraces	172	8	cM	Yield and components	KNM				1A	na	na	wPt-2847	nr	110.9	\	nr	\	\	550000000	wPt-2847	110.9	565000000	\	\	585000000	KNM-Svevo2.M_0241-1A
M_0214	Haile et al., Front. Plant Sci. 14, 1182548 (2023)	10.3389/fpls.2023.1182548		elite Canadian and USA cultivars, advanced breeding lines, and recently developed germplasm from Canadian breeding programs	265	6	cM	Diseases and pests	FHB		field nurseries with artifical inoculation with virulent DON-producing Fusarium graminearum	INC (21MR, 20NSF)	1A	3.4 - 3.6	5.0 - 6.2	TA003794-1077, Ra_c5683_2584	nr	112.2		nr	IWB66484	106.2	550439572	IWB52277	112.2	575322796	\	\	587322796	FHB-Svevo2.M_0242-1A
M_0215	Ruan et al., Front. Plant. Sci. 11, 592064 (2020b).	10.3389/fpls.2020.592064		elite, adv. Breeding lines	186	3	cM	Diseases and pests	FHB		3ADON, M9-07-01 + 15ADON, M1-07-02	INCIDENCE	1A	3.2	7.8	IWB64554	nr	110.7	nr	nr	IWB70514	107.5	552457047	IWB64554	110.7	577598129	na	\	586598129	FHB-Svevo2.M_0243-1A
M_0216	Aoun et al., Plant Genome 14(3) (2021b).	10.1002/tpg2.20136		landraces, cultivars, breeding lines	496	1 (3 cM*)	Mb	Diseases and pests	YR			PSTv-4	1A	15.7167	na	S1A_548255935	nr	na	\	nr	\	\	553479788	\	\	562479788	\	\	571479788	YR-Svevo2.M_0244-1A
M_0217	Negisho et al., Plant Breed. 141, 338-354 (2022a).	10.1111/pbr.13010		durum cultivars, breeding line, landraces	285/185	3	cM	Yield and components	KNS		FNS: Field non-stress		1A	4.15	na	IWB72161	nr	120	nr	nr	IWB73557	122.7	553581804	IWB72161	120	559818213	IWB58389	116.5	567481220	KNS-Svevo2.M_0245-1A
M_0218	Kidane et al., Plant Biotechnol J.17(7), 1380-1393 (2019); Gesesse et al., 120 (14) e2205774119 (2022)	10.1111/pbi.13062, 10.1073/pnas.2205774119		NAM population	1200	5	cM	Yield and components	TGW				1A	4.05964	na	IWB23299	nr	120	nr	nr	IWB14143	110.9	555651561	IWB23299	120	561174686	IWA6152	124.9	582526564	TGW-Svevo2.M_0246-1A
M_0219	Alemu et al., BMC Genomics 22, 20 (2021b).	10.1186/s12864-020-07320-4	nr	Ethiopian accessions	192	2.25	cM	Biomass	ShDW				1A	3.33255	6.27	IWB29244	nr	123.21	nr	nr	IWB23299	120	561174686	IWB29244	123.21	581980223	IWA2317	132.7	584427787	ShDW-Svevo2.M_0247-1A
M_0220	Esposito et al., BMC Plant Biol. 22, 519 (2022).	10.1186/s12870-022-03900-6		wild, domesticated and cultivated accessions of seven subspecies	185	1	cM	Morphology	SL				1A	12.54	11.96	IWB18556	nr	na		nr	na	na	570933359	IWB18556	na	575933359	na	na	580933359	SL-Svevo2.M_0248-1A
M_0221	Liu et al., Front. Plant. Sci. 8, 774 (2017b).	10.3389/fpls.2017.00774		Ethiopian durum wheat landraces	182	2.25	cM	Diseases and pests	YR			AS, natural inoculation (2-6 env)	1A	na	na	IWB31208	nr	112.1	\	nr	IWB66930	114.1	572095995	IWB31208	112.1	574574445	IWB9746	109.9	575715640	YR-Svevo2.M_0249-1A
M_0222	Mengistu et al., Plant Biotechnol. J. 14, 1800-1812 (2016).	10.1111/pbi.12538		Ethiopian durum wheat landraces	311	2.85	cM	Yield and components	GY				1A	na	na	IWB64554	nr	110.7	\	nr	IWB66930	114.1	572095995	IWB64554	110.7	577598129	IWA3145	108.1	579145758	GY-Svevo2.M_0250-1A
M_0223	El Hassouni et al., Agronomy 9(8), 414 (2019)	10.3390/agronomy9080414		elite cv	208	na (5 cM*)	cM	Yield and components	KNS		field tested in Kaedi, Mauritania (16_x000E_14” N; 13_x000E_46” W) during season 2014-15 and 2015-16		1A	3.38	27	AX-94863732	nr	na	\	nr	\	\	573364214	\	\	585364214	\	\	597364214	KNS-Svevo2.M_0251-1A
M_0224	El Hassouni et al., Agronomy 9(8), 414 (2019)	10.3390/agronomy9080414		elite cv	208	na (5 cM*)	cM	Yield and components	HI		field tested in Kaedi, Mauritania (16_x000E_14” N; 13_x000E_46” W) during season 2014-15 and 2015-16		1A	3.38	27	AX-94863732	nr	na	\	nr	\	\	573364214	\	\	585364214	\	\	597364214	HI-Svevo2.M_0252-1A
M_0225	El Hassouni et al., Agronomy 9(8), 414 (2019)	10.3390/agronomy9080414		elite cv	208	na (5 cM*)	cM	Yield and components / Stress indices	GY/TOL		field tested in Kaedi, Mauritania (16_x000E_14” N; 13_x000E_46” W) during season 2014-15 and 2015-16		1A	3.38	27	AX-94863732	nr	na	\	nr	\	\	573364214	\	\	585364214	\	\	597364214	GY/TOL-Svevo2.M_0253-1A
M_0226	Roselló et al., Front. Plant. Sci. 9, 1512 (2018).	10.3389/fpls.2018.01512		durum wheat landraces, old cultivars, modern cultivars	192	8	cM	Quality	GS		field trial		1A	2.88	7	wPt-1310	nr	167.4		nr	\	na	578857976	wPt-1310	167.4	590857976	\	end	601925861	GS-Svevo2.M_0254-1A
M_0227	Rapp et al., Theor. Appl. Genet. 132, 1873-1886 (2019).	10.1007/s00122-019-03323-2		Central European durum wheat panel	183	na	nr	Quality	FN				1A	na	na	D1202226	nr			nr	na	na	579621212	D1202226	246.7	591621212	na	na	603621212	FN-Svevo2.M_0255-1A
M_0228	Wang et al., Front. Plant. Sci. 10, 919 (2019).	10.3389/fpls.2019.00919		durum cultivars, breeding line, landraces	493	3	cM	Yield and components	SLNS		field trial no irrigation		1A	3.51627	2.8	IWA4021	nr	na	\	nr	na	na	579678926	IWA4021	na	587678926	na	na	595678926	SLNS-Svevo2.M_0256-1A
M_0229	Taranto et al., Agronomy 10, 1231 (2020).	10.3390/agronomy10091231		durum wheat cultivar	79	3	cM	Quality	GPC			HMW-GS/LMW-GS.17	1A	5.10237	na	IWB9474	nr	156	nr	nr	\	\	581291913	IWB9474	\	590291913	\	\	599291913	GPC-Svevo2.M_0257-1A
M_0230	Rosello et al., Agronomy 9(7), 3642019 (2019)	10.3390/agronomy9070364		Durum wheat landraces	160	1	cM	Root anatomy and functions	LRL				1A	3.33	12	1210090	nr	na	231.76	nr	\	\	582599889	1210090	231.76	587599889	\	\	592599889	LRL-Svevo2.M_0258-1A
M_0231	Royo et al., Front. Plant. Sci. 12, 674470 (2021).	10.3389/fpls.2021.674470		200 cv, 172 landraces	372	1	cM	Height	PdL				1A	4.03	4	1019773	nr	na	237.88	nr	\	\	583481686	1019773	237.88	588481686	\	\	601925861	PdL-Svevo2.M_0259-1A
M_0232	Rapp et al., Theor. Appl. Genet. 131, 1315-1329 (2018).	10.1007/s00122-018-3080-z		Central European durum panel	189	na	nr	Yield and components / Quality	indexGPC&GY dev		6 env		1A	na	2.1	S2258970	nr			nr	na	na	583643486	S2258970	247.5	595643486	na	na	607643486	indexGPC&GYdev-Svevo2.M_0260-1A
M_0233	Fiedler et al. , Plant Genome 10(3) (2017).	10.3835/plantgenome2017.05.0038		Durum wheat breeding program	1184	2.5 (3 cM*)	Mb	Quality	TW				1A	na	na	S1A_244758436	nr	na	na	nr	\	\	583889151	\	\	592889151	\	\	601889151	TW-Svevo2.M_0261-1A
M_0234	Condorelli et al., Front. Plant. Sci. 9, 1885 (2018).	10.3389/fpls.2018.00893		elite cv	248	3	cM	Physiology	ChlC		Field trial under controlled drought stress (Maricopa Agricultural Center)	flag leaf	1A	3.75	5.62	IWA2317	nr	132.7	nr	nr	IWB17926	129.9	583909642	IWA2317	132.7	584427787	IWA2994	136.1	586049482	ChlC-Svevo2.M_0262-1A
M_0235	Negisho et al., Plant Breed. 141, 338-354 (2022a).	10.1111/pbr.13010		durum cultivars, breeding line, landraces	285/185	3	cM	Height	PH		FDS: Field drought stress		1A	4.41	na	IWA2994	nr	136.1	nr	nr	IWB7430	132.7	584607261	IWA2994	136.1	586049482	IWA3378	139.4	587269047	PH-Svevo2.M_0263-1A
M_0236	Royo et al., Front. Plant. Sci. 12, 674470 (2021).	10.3389/fpls.2021.674470		200 cv, 172 landraces	372	1	cM	Yield and components	KNS				1A	4.14	4	1377838	nr	na	234.44	nr	\	\	584802831	1377838	234.44	589802831	\	\	594802831	KNS-Svevo2.M_0264-1A
M_0237	Ruan et al., Front. Plant. Sci. 11, 592064 (2020b).	10.3389/fpls.2020.592064		elite, adv. Breeding lines	186	3	cM	Diseases and pests	FHB		3ADON, M9-07-01 + 15ADON, M1-07-02	INDEX	1A	3.4	7.8	IWB6843	nr	142.1	nr	nr	IWA3378	139.4	587269047	IWB6843	142.1	588205974	IWB2767	145	592658414	FHB-Svevo2.M_0265-1A
M_0238	Maccaferri et al., J. Exp. Bot. 67, 1161-1178 (2016).	10.1093/jxb/erw039		elite durum wheat	183	2.4	cM	Root anatomy and functions	ARL				1A	na	na	tPt-1419	nr	142.1	\	nr	IWA3378	139.4	587269047	tPt-1419 (IWB43929)	142.1	588208313	IWB13624	144.6	591916203	ARL-Svevo2.M_0266-1A
M_0239	Maccaferri et al., J. Exp. Bot. 67, 1161-1178 (2016).	10.1093/jxb/erw039		elite durum wheat	183	2.4	cM	Root anatomy and functions	TRL				1A	na	na	tPt-1419	nr	142.1	\	nr	IWA3378	139.4	587269047	tPt-1419 (IWB43929)	142.1	588208313	IWB13624	144.6	591916203	TRL-Svevo2.M_0267-1A
M_0240	Mengistu et al., Plant Biotechnol. J. 14, 1800-1812 (2016).	10.1111/pbi.12538		Ethiopian durum wheat landraces	311	2.85	cM	Yield and components	GY				1A	na	na	IWA6312	nr	142.8	\	nr	IWA3378	139.4	587269047	IWA6312	142.8	589968608	IWB39186	145.6	594174988	GY-Svevo2.M_0268-1A
M_0241	Condorelli et al., Genes 13(2), 293 (2022)	10.3390/genes13020293		elite cv	248	3	cM	Phenology	DF		Field trial under controlled drought stress (Maricopa Agricultural Center)		1A	4.34	5.39	IWA3089	nr	142.1	nr	nr	IWB6426	138.5	587643718	IWA3089	142.1	588205867	IWB2767	145	592658414	DF-Svevo2.M_0269-1A
M_0242	Negisho et al., Front. Plant. Sci. 13, 838088 (2022b).	10.3389/fpls.2022.838088		Ethiopian durum wheat landraces, durum wheat varieties, advanced durum wheat lines from the EIAR, durum wheat lines from CIMMYT	285	na (3 cM*)	cM	Yield and components / Stress indices	TKW/GMP		Four locations for three seasons (2016–2018) in Ethiopia. The locations were grouped into two moisture variants, field drought stress (FDS) and field non-stress (FNS)		1A	4.23451	na	Kukri_c310_1953	nr	142.1	nr	nr	IWB6426	138.5	587643718	IWB43929	142.1	588208313	IWB2767	145	592658414	TKW/GMP-Svevo2.M_0270-1A
M_0243	Condorelli et al., Front. Plant. Sci. 9, 1885 (2018).	10.3389/fpls.2018.00893		elite cv	248	3	cM	Physiology	ChlC		Field trial under controlled drought stress (Maricopa Agricultural Center)	flag leaf	1A	5.94	9.65	IWB43239	nr	71.6	nr	nr	\	\	589291784	IWB43239	71.6	598291784	\	end	601925861	ChlC-Svevo2.M_0271-1A
M_0244	Rosello et al., Agronomy 9(7), 3642019 (2019)	10.3390/agronomy9070364		Durum wheat landraces	160	1	cM	Root anatomy and functions	PRD				1A	3.11	9	2278416	nr	na	246.3	nr	\	\	589319498	2278416	246.3	594319498	\	\	599319498	PRD-Svevo2.M_0272-1A
M_0245	Negisho et al., Front. Plant. Sci. 13, 838088 (2022b).	10.3389/fpls.2022.838088		Ethiopian durum wheat landraces, durum wheat varieties, advanced durum wheat lines from the EIAR, durum wheat lines from CIMMYT	285	na (3 cM*)	cM	Yield and components / Stress indices	KNS/GMP		Four locations for three seasons (2016–2018) in Ethiopia. The locations were grouped into two moisture variants, field drought stress (FDS) and field non-stress (FNS)		1A	6.05663	na	BS00035273_51	nr	146.3	nr	nr	IWB47408	142.9	590395682	IWB8006	146.3	594964491	IWB60807	149.3	598774566	KNS/GMP-Svevo2.M_0273-1A
M_0246	Esposito et al., Theor. Appl. Genet. 136, 242 (2023).	10.1007/s00122-023-04487-8		durum wheat cultivar	200	1.8	Mb	Quality	GPC				1A	6.20971	7.68	IWB7523	nr			nr	na	na	590856597	IWB7523	156.3	592656597	na	na	594456597	GPC-Svevo2.M_0274-1A
M_0247	Salsman et al., Crop Sci. 61, 1194-1206 (2021).	10.1002/csc2.20449		371 durum wheat accessions and 150 NDSU elite durum breeding lines. Out of the 371 accessions, 163 are landraces, 73 are breeding lines, 45 are cultivars, and 95 have with uncertain improvement status.	521	3	cM	Domestication and selection	Sweep			XPCLR	1A	na	na	S1A_592689046	nr			nr	na	na	591315468	S1A_592689046	na	600315468	na	na	609315468	Sweep-Svevo2.M_0275-1A
M_0248	Negisho et al., Plant Breed. 141, 338-354 (2022a).	10.1111/pbr.13010		durum cultivars, breeding line, landraces	285/185	3	cM	Phenology	DHA		Climate chamber drought stress		1A	4.05082	na	IWB22154	nr	148.3	nr	nr	IWB13624	144.6	591916203	IWB22154	148.3	597117343	barc158	151.4	600930138	DHA-Svevo2.M_0276-1A
M_0249	Negisho et al., Plant Breed. 141, 338-354 (2022a).	10.1111/pbr.13010		durum cultivars, breeding line, landraces	285/185	3	cM	Phenology	DM		Field drought stress		1A	6.21	na	IWA8528	nr	147.6	nr	nr	IWB13624	144.6	591916203	IWA8528	147.6	596062997	barc158	151.4	600930138	DM-Svevo2.M_0277-1A
M_0250	Negisho et al., Plant Breed. 141, 338-354 (2022a).	10.1111/pbr.13010		durum cultivars, breeding line, landraces	285/185	3	cM	Physiology	Chlc		FNS: Field non-stress	SPAD	1A	4.12	na	IWB12954	nr	149.7	nr	nr	IWB13624	144.6	591916203	IWB12954	149.7	599238723	\	end	601925861	Chlc-Svevo2.M_0278-1A
M_0251	Mengistu et al., Plant Biotechnol. J. 14, 1800-1812 (2016).	10.1111/pbi.12538		Ethiopian durum wheat landraces	311	2.85	cM	biomass	BM				1A	na	na	IWB52266	nr	149.3	\	nr	IWB8006	146.3	594964491	IWB52266	149.3	598709962	\	end	601925861	BM-Svevo2.M_0279-1A
M_0252	Mengistu et al., Plant Biotechnol. J. 14, 1800-1812 (2016).	10.1111/pbi.12538		Ethiopian durum wheat landraces	311	2.85	cM	Yield and components	GY				1A	na	na	IWB52266	nr	149.3	\	nr	IWB8006	146.3	594964491	IWB52266	149.3	598709962	\	end	601925861	GY-Svevo2.M_0280-1A
M_0253	Negisho et al., Front. Plant. Sci. 13, 838088 (2022b).	10.3389/fpls.2022.838088		Ethiopian durum wheat landraces, durum wheat varieties, advanced durum wheat lines from the EIAR, durum wheat lines from CIMMYT	285	na (3 cM*)	cM	Physiology / Stress indices	Chlc/GMP		The field phenotyping experiments were conducted in four locations for three seasons (2016–2018) in Ethiopia. The locations were grouped into two moisture variants, field drought stress (FDS) and field non-stress (FNS)	SPAD	1A	8.58677	na	IWB12954	nr	149.7	nr	nr	IWB45182	146.36	595426439	IWB12954	149.7	599238723	\	end	601925861	Chlc/GMP-Svevo2.M_0281-1A
M_0254	Esposito et al., BMC Plant Biol. 22, 519 (2022).	10.1186/s12870-022-03900-6		wild, domesticated and cultivated accessions of seven subspecies	185	1	cM	Morphology	SL				1A	7.44	6.39	IWB3413	nr	147.7		nr	IWB48030	146.8	595428853	IWB3413	147.7	596852608	IWB34353	148.7	597583174	SL-Svevo2.M_0282-1A
M_0255	Genievskaya et al., Plants 11, 1904 (2022).	10.3390/plants11151904		durum cultivars, landraces, and wild and domesticated emmer accessions	193	1	cM	Diseases and pests	SR		Seedling resistance in greenhouse (GH) with specific isolates; APR: adult plant resistance with field natural infection (KAES—Karabalyk agricultural experimental station)	GH (QHHSF)	1A	3.72125	7.2	IWB7910	nr	150.2	nr	nr	IWB45352	148.9	598026886	IWB7910	150.2	600914463	\	end	601925861	SR-Svevo2.M_0283-1A
M_0256	Esposito et al., BMC Plant Biol. 22, 519 (2022).	10.1186/s12870-022-03900-6		wild, domesticated and cultivated accessions of seven subspecies	185	1	cM	Biomass	SSt				1A	3.96	3.54	IWA3799	nr	150.2		nr	IWB52266	149.3	598709962	IWA3799	150.2	600926332	end	end	601925861	SSt-Svevo2.M_0284-1A
M_0257	Salsman et al., Crop Sci. 61, 1194-1206 (2021).	10.1002/csc2.20449		371 durum wheat accessions and 150 NDSU elite durum breeding lines. Out of the 371 accessions, 163 are landraces, 73 are breeding lines, 45 are cultivars, and 95 have with uncertain improvement status.	521	3	cM	Domestication and selection	Sweep			XPCLR	1A	na	na	S1A_22689046	nr	na		nr	na	na	635438833	S1A_22689046	na	644438833	na	na	653438833	Sweep-Svevo2.M_0285-1A
M_0258	Johnson et al., Front. Genet. 10, 717 (2019).	10.3389/fgene.2019.00717		Durum wheat cultivar and inbred lines	243	5	cM	Yield and components	GI				1B	4.3	7.3	IWB7424	nr	3.9	nr	nr	\	0	0	IWB7424	3.9	9120169	IWB12258	8.7	15590428	GI-Svevo2.M_0286-1B
M_0259	Johnson et al., Front. Genet. 10, 717 (2019).	10.3389/fgene.2019.00717		Durum wheat cultivar and inbred lines	243	5	cM	Quality	GQrT		Mixogram score	Mixogram score	1B	5.72	9.5	IWB7424	nr	3.9	nr	nr	\	0	0	IWB7424	3.9	9120169	IWB12258	8.7	15590428	GQrT-Svevo2.M_0287-1B
M_0260	Johnson et al., Front. Genet. 10, 717 (2019).	10.3389/fgene.2019.00717		Durum wheat cultivar and inbred lines	243	5	cM	Quality	GS				1B	5.2	8.7	IWB7424	nr	3.9	nr	nr	\	0	0	IWB7424	3.9	9120169	IWB12258	8.7	15590428	GS-Svevo2.M_0288-1B
M_0261	Royo et al., Front. Plant. Sci. 12, 674470 (2021).	10.3389/fpls.2021.674470		200 cv, 172 landraces	372	1	cM	Height	PH				1B	5.23	6	1279388	nr	na	8.95	nr	\	\	0	1279388	8.95	5000000	\	\	10000000	PH-Svevo2.M_0289-1B
M_0262	Sukumaran et al., Front. Plant. Sci. 9, 81 (2018).	10.3389/fpls.2018.00081		cultivar/breeding durum lines from IWNI	208	6	cM	Phenology	DHA		yield potential and combined analysis of yield potential and stress conditions		1B	9.29417	27.492	1057112	nr	na	6	nr	\	start	0	1057112	6	3703131	\	\	33703131	DHA-Svevo2.M_0290-1B
M_0263	Sukumaran et al., Front. Plant. Sci. 9, 81 (2018).	10.3389/fpls.2018.00081		cultivar/breeding durum lines from IWNI	208	6	cM	Phenology	DM		heat stress and combined analysis of stress environments		1B	6.09776	13.393	1057112	nr	na	6	nr	\	start	0	1057112	6	3703131	\	\	33703131	DM-Svevo2.M_0291-1B
M_0264	Sukumaran et al., Front. Plant. Sci. 9, 81 (2018).	10.3389/fpls.2018.00081		cultivar/breeding durum lines from IWNI	208	6	cM	Physiology	NDVI		heat stress and combined analysis of stress environments		1B	5.12463	10.917	1057112	nr	na	6	nr	\	start	0	1057112	6	3703131	\	\	33703131	NDVI-Svevo2.M_0292-1B
M_0265	Sukumaran et al., Front. Plant. Sci. 9, 81 (2018).	10.3389/fpls.2018.00081		cultivar/breeding durum lines from IWNI	208	6	cM	Yield and components	GY		combined analysis of the traits from yield potential, heat stress, and drought stress		1B	4.67913	8.756	1057112	nr	na	6	nr	\	start	0	1057112	6	3703131	\	\	33703131	GY-Svevo2.M_0293-1B
M_0266	Sukumaran et al., Front. Plant. Sci. 9, 81 (2018).	10.3389/fpls.2018.00081		cultivar/breeding durum lines from IWNI	208	6	cM	Phenology	DM		combined analysis of the traits from yield potential, heat stress, and drought stress		1B	4.23067	7.954	7920077	nr	na	8	nr	\	start	0	7920077	8	5000000	\	\	35000000	DM-Svevo2.M_0295-1B
M_0267	Sukumaran et al., Front. Plant. Sci. 9, 81 (2018).	10.3389/fpls.2018.00081		cultivar/breeding durum lines from IWNI	208	6	cM	Yield and components	GY		combined analysis of the traits from yield potential, heat stress, and drought stress		1B	3.46261	5.97	7920077	nr	na	8	nr	\	start	0	7920077	8	5000000	\	\	35000000	GY-Svevo2.M_0296-1B
M_0268	Sukumaran et al., Front. Plant. Sci. 9, 81 (2018).	10.3389/fpls.2018.00081		cultivar/breeding durum lines from IWNI	208	6	cM	Phenology	DM		combined analysis of yield potential and stress conditions		1B	3.9125	7.891	1094182	nr	na	40	nr	\	start	0	1094182	40	24000000	\	\	54000000	DM-Svevo2.M_0297-1B
M_0269	Sukumaran et al., Front. Plant. Sci. 9, 81 (2018).	10.3389/fpls.2018.00081		cultivar/breeding durum lines from IWNI	208	6	cM	Phenology	DHA		yield potential and combined analysis of yield potential and stress conditions		1B	5.50328	14.566	3938710	nr	na	71	nr	\	\	0	3938710	71	4958662	\	\	34958662	DHA-Svevo2.M_0298-1B
M_0270	Sukumaran et al., Front. Plant. Sci. 9, 81 (2018).	10.3389/fpls.2018.00081		cultivar/breeding durum lines from IWNI	208	6	cM	Phenology	DM		combined analysis of yield potential and stress conditions		1B	4.42237	8.955	3938710	nr	na	71	nr	\	\	0	3938710	71	4958662	\	\	34958662	DM-Svevo2.M_0299-1B
M_0271	Sukumaran et al., Front. Plant. Sci. 9, 81 (2018).	10.3389/fpls.2018.00081		cultivar/breeding durum lines from IWNI	208	6	cM	Physiology	NDVI		combined analysis of yield potential and stress conditions		1B	4.09516	8.113	3938710	nr	na	71	nr	\	\	0	3938710	71	4958662	\	\	34958662	NDVI-Svevo2.M_0300-1B
M_0272	Sukumaran et al., Front. Plant. Sci. 9, 81 (2018).	10.3389/fpls.2018.00081		cultivar/breeding durum lines from IWNI	208	6	cM	Yield and components	GY		combined analysis of the traits from yield potential, heat stress, and drought stress		1B	3.79285	7.118	3938710	nr	na	71	nr	\	\	0	3938710	71	4958662	\	\	34958662	GY-Svevo2.M_0301-1B
M_0273	Soriano et al., PLoS One 12, e0178290 (2017).	10.1371/journal.pone.0178290		Mediterranean durum wheat landraces	172	8	cM	Phenology	GFD				1B	na	na	wPt-0983	nr	1.8	\	nr	\	\	0	wPt-0983	1.8	4060659	IWB65685	10.1	16298881	GFD-Svevo2.M_0302-1B
M_0274	Fiedler et al. , Plant Genome 10(3) (2017).	10.3835/plantgenome2017.05.0038		Durum wheat breeding program	1184	2.5 (3 cM*)	Mb	Quality	GS				1B	na	na	S1B_1079298	nr	na	\	nr	\	\	0	\	\	7261432	\	\	16261432	GS-Svevo2.M_0303-1B
M_0275	Gupta et al., Plants 9(12), 1628 (2020).	10.3390/plants9121628		varities , landraces	384	50	Mb	Phenology	DHA			Earliness per se, modern lines	1B	na	na	AX-94498055	nr			nr	na	start	0	AX-94498055	na	2606781	na	na	14606781	DHA-Svevo2.M_0304-1B
M_0276	Miedaner et al., Euphytica 215, (2019).	10.1007/s10681-019-2394-5		durum wheat cultivar	328	1	cM	Diseases and pests	YR		3 environments		1B	3.22548	7.75	100128258	nr	6.5		nr	na	na	0	100128258	6.5	3500000	na	na	15500000	YR-Svevo2.M_0305-1B
M_0277	Rapp et al., Theor. Appl. Genet. 132, 1873-1886 (2019).	10.1007/s00122-019-03323-2		Central European durum wheat panel	183	na	nr	Quality	GS				1B	na	na	D1400283	nr			nr	na	na	0	D1400283	36	6234870	na	na	18234870	GS-Svevo2.M_0306-1B
M_0278	Roselló et al., Front. Plant. Sci. 9, 1512 (2018).	10.3389/fpls.2018.01512		durum wheat landraces, old cultivars, modern cultivars	192	8	cM	Quality	TW		field trial (2 env)		1B	2.84	6	wPt-2654	nr	na	91.2699	nr	\	start	0	wPt-2654	na	7768127	wPt-0655	9.2	20245355	TW-Svevo2.M_0308-1B
M_0279	Salsman et al., Crop Sci. 61, 1194-1206 (2021).	10.1002/csc2.20449		371 durum wheat accessions and 150 NDSU elite durum breeding lines. Out of the 371 accessions, 163 are landraces, 73 are breeding lines, 45 are cultivars, and 95 have with uncertain improvement status.	521	3	cM	Quality	GS		field trial, drought environments	SDS sedimentation volume	1B	5.23345	8.327	S1B_5001751	nr			nr	na	start	0	S1B_5001751	na	4781044	na	na	13781044	GS-Svevo2.M_0309-1B
M_0280	Salsman et al., Crop Sci. 61, 1194-1206 (2021).	10.1002/csc2.20449		371 durum wheat accessions and 150 NDSU elite durum breeding lines. Out of the 371 accessions, 163 are landraces, 73 are breeding lines, 45 are cultivars, and 95 have with uncertain improvement status.	521	3	cM	Quality	GS		field trial, drought environments	SDS sedimentation volume	1B	7.09389	11.999	S1B_6794095	nr			nr	na	start	0	S1B_6794095	na	7005369	na	na	16005369	GS-Svevo2.M_0310-1B
M_0281	Sukumaran et al., Front. Plant. Sci. 9, 81 (2018).	10.3389/fpls.2018.00081		cultivar/breeding durum lines from IWNI	208	6	cM	Yield and components	KNM		combined analysis of yield potential and stress conditions		1B	3.14909	5.386	1084955	nr	na	51	nr	\	\	404937	1084955	51	30404937	\	\	60404937	KNM-Svevo2.M_0311-1B
M_0282	Rapp et al., Theor. Appl. Genet. 132, 1873-1886 (2019).	10.1007/s00122-019-03323-2		Southern and Western European durum wheat panel	159	na	nr	Quality	GS				1B	na	na	S4005968	nr			nr	na	na	1016127	S4005968	51.3	13016127	na	na	25016127	GS-Svevo2.M_0312-1B
M_0283	Ballini et al., Euphytica 216, 92 (2020).	10.1007/s10681-020-02631-9		EPO	182	na	na	Diseases and pests	SNB		SS, controlled conditions	SNB toxine inoculation (scale)	1B	9.2	22	GBS	nr			nr	na	na	1146566	na	na	2046566	na	na	2946566	SNB-Svevo2.M_0313-1B
M_0284	Laidò et al., Front. Plant. Sci. 6, 1033 (2015).	10.3389/fpls.2015.01033		Q2 group	230	3	cM	Diseases and pests	SR			SS, TTKSK	1B	na	na	wPt-0308	nr	3	\	nr	IWB6864	-1.6	1454595	wPt-0308	3	8198561	IWB47572	6	13170268	SR-Svevo2.M_0314-1B
M_0285	Royo et al., Front. Plant. Sci. 12, 674470 (2021).	10.3389/fpls.2021.674470		200 cv, 172 landraces	372	1	cM	Drought tolerance	CTD			CTD at milky-dough grain stage	1B	4.03	5	2276956	nr	na	15.67	nr	\	\	2000000	2276956	15.67	7000000	\	\	12000000	CTD-Svevo2.M_0315-1B
M_0286	Megerssa et al., Plant Genome 14(2) (2021).	10.1002/tpg2.20105		breeding line	283	4.5 (3 cM*)	Mb	Diseases and pests	SR		FIELD RESISTANCE	JRCQC_OS20	1B	na	na	S1B_11134567	nr	na	\	nr	\	\	3569109	\	\	12569109	\	\	21569109	SR-Svevo2.M_0316-1B
M_0287	Lucas et al., Funct. Integr. Genomics 17, 667-685 (2017).	10.1007/s10142-017-0563-y		intersubspecies RIL	100	na	nr	Root anatomy and functions / Stress indices	RL/StR		osmotic stress at seedling stage		1B	>3	na	AX-94550967, AX-94980178, AX-95253262, AX-94574509,	nr	na	nr	nr	AX-94550967	na	4466519	\	na	7735391	AX-95253262	na	11004263	RL/StR-Svevo2.M_0317-1B
M_0288	Lucas et al., Funct. Integr. Genomics 17, 667-685 (2017).	10.1007/s10142-017-0563-y		intersubspecies RIL	100	na	nr	Root anatomy and functions / Stress indices	TRS/StR		osmotic stress at seedling stage		1B	>3	na	AX-94550967, AX-94980178, AX-95253262, AX-94574509,	nr	na	nr	nr	AX-94550967	na	4466519	\	na	7735391	AX-95253262	na	11004263	TRS/StR-Svevo2.M_0318-1B
M_0289	Lucas et al., Funct. Integr. Genomics 17, 667-685 (2017).	10.1007/s10142-017-0563-y		intersubspecies RIL	100	na	nr	Root anatomy and functions / Stress indices	TRV/StR		osmotic stress at seedling stage		1B	>3	na	AX-94550967, AX-94980178, AX-95253262, AX-94574509,	nr	na	nr	nr	AX-94550967	na	4466519	\	na	7735391	AX-95253262	na	11004263	TRV/StR-Svevo2.M_0319-1B
M_0290	Royo et al., Front. Plant. Sci. 12, 674470 (2021).	10.3389/fpls.2021.674470		200 cv, 172 landraces	372	1	cM	Height	PH				1B	4.69	5	1012381	nr	na	27.22	nr	\	\	5000000	1012381	27.22	10000000	\	\	15000000	PH-Svevo2.M_0320-1B
M_0291	Johnson et al., Front. Genet. 10, 717 (2019).	10.3389/fgene.2019.00717		Durum wheat cultivar and inbred lines	243	5	cM	Quality	C_WT				1B	3.8	6.2	IWB60396	nr	6.1	nr	nr	IWB7795	1.1	6275802	IWB60396	6.1	11969222	IWB22868	12	17487106	C_WT-Svevo2.M_0321-1B
M_0292	Johnson et al., Front. Genet. 10, 717 (2019).	10.3389/fgene.2019.00717		Durum wheat cultivar and inbred lines	243	5	cM	Quality	C_FIRM				1B	4.93	8.1	IWB60396	nr	6.1	nr	nr	IWB7795	1.1	6275802	IWB60396	6.1	11969222	IWB22868	12	17487106	C_FIRM-Svevo2.M_0322-1B
M_0293	Condorelli et al., Front. Plant. Sci. 9, 1885 (2018).	10.3389/fpls.2018.00893		elite cv	248	3	cM	Physiology	NDVI		Field trial under controlled drought stress (Maricopa Agricultural Center)	UAV-Sequoia 83 DAP	1B	3.19	4.67	IWB12157	nr	5.5	nr	nr	IWB7795	1.1	6275802	IWB12157	5.5	10294298	IWB73358	8.5	15465140	NDVI-Svevo2.M_0323-1B
M_0294	Johnson et al., Front. Genet. 10, 717 (2019).	10.3389/fgene.2019.00717		Durum wheat cultivar and inbred lines	243	5	cM	Yield and components	GI				1B	6.59	11	IWB70627	nr	15.7	nr	nr	SBG_71524	10.4	6700960	IWB70627	15.7	22099799	IWB45976	20.5	30601188	GI-Svevo2.M_0324-1B
M_0295	Johnson et al., Front. Genet. 10, 717 (2019).	10.3389/fgene.2019.00717		Durum wheat cultivar and inbred lines	243	5	cM	Quality	GQrT		Mixogram score	Mixogram score	1B	5.64	9.3	IWB70627	nr	15.7	nr	nr	SBG_71524	10.4	6700960	IWB70627	15.7	22099799	IWB45976	20.5	30601188	GQrT-Svevo2.M_0325-1B
M_0296	Johnson et al., Front. Genet. 10, 717 (2019).	10.3389/fgene.2019.00717		Durum wheat cultivar and inbred lines	243	5	cM	Quality	GS				1B	6.11	10.2	IWB70627	nr	15.7	nr	nr	SBG_71524	10.4	6700960	IWB70627	15.7	22099799	IWB45976	20.5	30601188	GS-Svevo2.M_0326-1B
M_0297	Rosello et al., Agronomy 9(7), 3642019 (2019)	10.3390/agronomy9070364		Durum wheat landraces	160	1	cM	Root anatomy and functions	PRV				1B	3.45	12	997799	nr	na	31.69	nr	\	\	7000000	997799	31.69	12000000	\	\	17000000	PRV-Svevo2.M_0327-1B
M_0298	Salsman et al., Crop Sci. 61, 1194-1206 (2021).	10.1002/csc2.20449		371 durum wheat accessions and 150 NDSU elite durum breeding lines. Out of the 371 accessions, 163 are landraces, 73 are breeding lines, 45 are cultivars, and 95 have with uncertain improvement status.	521	3	cM	Quality	KC		field trial, drought environments		1B	4.63421	7.253	S1B_15658816	nr			nr	na	na	7081050	S1B_15658816	na	16081050	na	na	25081050	KC-Svevo2.M_0328-1B
M_0299	Negisho et al., Front. Plant. Sci. 13, 838088 (2022b).	10.3389/fpls.2022.838088		Ethiopian durum wheat landraces, durum wheat varieties, advanced durum wheat lines from the EIAR, durum wheat lines from CIMMYT	285	na (3 cM*)	cM	Yield and components / Stress indices	KNS/RDI		Four locations for three seasons (2016–2018) in Ethiopia. The locations were grouped into two moisture variants, field drought stress (FDS) and field non-stress (FNS)		1B	4.15021	na	RAC875_c63624_753	nr	6.1	nr	nr	IWB34770	3	8153968	IWB59785	6.1	12215210	IWB47794	9.7	16999596	KNS/RDI-Svevo2.M_0329-1B
M_0300	Negisho et al., Front. Plant. Sci. 13, 838088 (2022b).	10.3389/fpls.2022.838088		Ethiopian durum wheat landraces, durum wheat varieties, advanced durum wheat lines from the EIAR, durum wheat lines from CIMMYT	285	na (3 cM*)	cM	Yield and components / Stress indices	KNS/YSI		Four locations for three seasons (2016–2018) in Ethiopia. The locations were grouped into two moisture variants, field drought stress (FDS) and field non-stress (FNS)		1B	4.15697	na	RAC875_c63624_753	nr	6.1	nr	nr	IWB34770	3	8153968	IWB59785	6.1	12215210	IWB47794	9.7	16999596	KNS/YSI-Svevo2.M_0330-1B
M_0301	Negisho et al., Front. Plant. Sci. 13, 838088 (2022b).	10.3389/fpls.2022.838088		Ethiopian durum wheat landraces, durum wheat varieties, advanced durum wheat lines from the EIAR, durum wheat lines from CIMMYT	285	na (3 cM*)	cM	Yield and components / Stress indices	KNS/DSI		Four locations for three seasons (2016–2018) in Ethiopia. The locations were grouped into two moisture variants, field drought stress (FDS) and field non-stress (FNS)		1B	4.19959	na	RAC875_c63624_753	nr	6.1	nr	nr	IWB34770	3	8153968	IWB59785	6.1	12215210	IWB47794	9.7	16999596	KNS/DSI-Svevo2.M_0331-1B
M_0302	Negisho et al., Plant Breed. 141, 338-354 (2022a).	10.1111/pbr.13010		durum cultivars, breeding line, landraces	285/185	3	cM	Phenology	DHA		Field drought stress		1B	4.91	na	IWB59785	nr	6.1	nr	nr	IWB61101	3	8154182	IWB59785	6.1	12215210	barc128	9	16663968	DHA-Svevo2.M_0332-1B
M_0303	Negisho et al., Plant Breed. 141, 338-354 (2022a).	10.1111/pbr.13010		durum cultivars, breeding line, landraces	285/185	3	cM	Phenology	DM		Field drought stress		1B	9.65	na	IWB59785	nr	6.1	nr	nr	IWB61101	3	8154182	IWB59785	6.1	12215210	barc128	9	16663968	DM-Svevo2.M_0333-1B
M_0304	Mengistu et al., Plant Biotechnol. J. 14, 1800-1812 (2016).	10.1111/pbi.12538		Ethiopian durum wheat landraces	311	2.85	cM	Yield and components	SNP				1B	na	na	IWB38211	nr	6.1	\	nr	IWB24739	3	8203258	IWB38211	6.1	12200000	barc128	9	16663968	SNP-Svevo2.M_0334-1B
M_0305	Mehrabi et al., Mol. Breed. 40, 55 (2020).	10.1007/s11032-020-01136-6		landraces and cultivar	112	3	cM	Phenology	DHA				1B	3.34679	10.23	IWB47674	nr	8.3	nr	nr	IWB11118	5.2	8970157	IWB47674	8.3	14179563	IWB22868	12	17487106	DHA-Svevo2.M_0335-1B
M_0306	Giraldo et al. , PLoS One 11(11), e0166577, (2016).	10.1371/journal.pone.0166577		Durum Wheat Landraces, subsp. durum, turgidum and dicoccum	183	2.5	cM	Height	PH				1B	na	na	tPt-5080	nr	6.2	\	nr	IWA61	3.9	9128847	tPt-5080	6.2	12500000	IWB12258	8.7	15590428	PH-Svevo2.M_0336-1B
M_0307	Liu et al., Front. Plant. Sci. 8, 774 (2017b).	10.3389/fpls.2017.00774		Ethiopian durum wheat landraces	182	2.25	cM	Diseases and pests	YR			SS, one or more stripe rust races	1B	na	na	IWA7398	nr	5.8	\	nr	IWA61	3.9	9128847	IWA7398	5.8	10498376	IWB72623	7.9	14268464	YR-Svevo2.M_0337-1B
M_0308	Fiedler et al. , Plant Genome 10(3) (2017).	10.3835/plantgenome2017.05.0038		Durum wheat breeding program	1184	2.5 (3 cM*)	Mb	Quality	GS				1B	na	na	S1B_8198527	nr	na	\	nr	\	\	9153226	\	\	18153226	\	\	27153226	GS-Svevo2.M_0338-1B
M_0309	Negisho et al., Plant Breed. 141, 338-354 (2022a).	10.1111/pbr.13010		durum cultivars, breeding line, landraces	285/185	3	cM	Phenology	DM		Field non-stress		1B	5.0503	na	IWB72085	nr	8.3	nr	nr	IWB44529	5.2	9811837	IWB72085	8.3	15180744	IWB22868	12	17487106	DM-Svevo2.M_0339-1B
M_0310	Rapp et al., Theor. Appl. Genet. 131, 1315-1329 (2018).	10.1007/s00122-018-3080-z		Southern and Western European durum panel	159	na	nr	Yield and components	GY		6 env		1B	na	4.1	S1121688	nr			nr	na	na	14278167	S1121688	45.4	26278167	na	na	38278167	GY-Svevo2.M_0340-1B
M_0311	Condorelli et al., Front. Plant. Sci. 9, 1885 (2018).	10.3389/fpls.2018.00893		elite cv	248	3	cM	Physiology	NDVI		Field trial under controlled drought stress (Maricopa Agricultural Center)	Tractor-GreenSeeker 84 DAP	1B	3.26	6.56	IWA8557	nr	25.4	nr	nr	\	\	15412845	IWA8557	25.4	24412845	\	\	33412845	NDVI-Svevo2.M_0341-1B
M_0312	Johnson et al., Front. Genet. 10, 717 (2019).	10.3389/fgene.2019.00717		Durum wheat cultivar and inbred lines	243	5	cM	Quality	C_WT				1B	4.7	7.7	IWB70626	nr	15.2	nr	nr	IWB6457	10.1	16165868	IWB70626	15.2	22099967	IWB31417	20.5	30600146	C_WT-Svevo2.M_0342-1B
M_0313	Negisho et al., Plant Breed. 141, 338-354 (2022a).	10.1111/pbr.13010		durum cultivars, breeding line, landraces	285/185	3	cM	Yield and components	TKW		FDS: Field drought stress		1B	5.99	na	IWB22868	nr	12	nr	nr	barc128	9	16663968	IWB22868	12	17487106	IWB70626	15.2	22099967	TKW-Svevo2.M_0343-1B
M_0314	Mehrabi et al., Mol. Breed. 40, 55 (2020).	10.1007/s11032-020-01136-6		landraces and cultivar	112	3	cM	Phenology	DSB				1B	3.00877	9.2	IWB14060	nr	12	nr	nr	barc128	9	16663968	IWB14060	12	17925854	SBG_111992	14.9	21368658	DSB-Svevo2.M_0344-1B
M_0315	Mehrabi et al., Mol. Breed. 40, 55 (2020).	10.1007/s11032-020-01136-6		landraces and cultivar	112	3	cM	Phenology	DHA				1B	3.30103	9.62	IWB616	nr	14.3	nr	nr	IWB22868	12	17487106	IWB616	14.3	18505990	IWA4349	19.4	28037364	DHA-Svevo2.M_0345-1B
M_0316	Colasuonno et al., BMC Genomics 18, 122-122 (2017).	10.1186/s12864-016-3395-6		Modern and old durum cultivars, durum landraces, domesticated and wild type accessions	233	1	cM	Quality	YI				1B	na	na	IWB73278	nr	12.8	\	nr	IWB22868	12	17487106	IWB73278	12.8	18005952	IWB72106	14.3	20886816	YI-Svevo2.M_0346-1B
M_0317	Maccaferri et al., J. Exp. Bot. 67, 1161-1178 (2016).	10.1093/jxb/erw039		elite durum wheat	183	2.4	cM	Root anatomy and functions	TRL				1B	na	na	wPt-3753	nr	14.7	\	nr	IWB22868	12	17487106	wPt-3753	14.7	20900000	IWA4349	19.4	28037364	TRL-Svevo2.M_0347-1B
M_0318	Maccaferri et al., J. Exp. Bot. 67, 1161-1178 (2016).	10.1093/jxb/erw039		elite durum wheat	183	2.4	cM	Root anatomy and functions	TRN				1B	na	na	wPt-3753	nr	14.7	\	nr	IWB22868	12	17487106	wPt-3753	14.7	20900000	IWA4349	19.4	28037364	TRN-Svevo2.M_0348-1B
M_0319	Canè et al., Mol. Breed. 34, 1629-1645 (2014).	10.1007/s11032-014-0177-1		elite durum cv	183	5	cM	Quality	TW				1B	na	na	wPt-0655	nr	17.8	\	nr	IWB73278	12.8	18005952	wPt-0655	17.8	20129566	IWB67669	22.8	36380594	TW-Svevo2.M_0349-1B
M_0320	Giraldo et al. , PLoS One 11(11), e0166577, (2016).	10.1371/journal.pone.0166577		Durum Wheat Landraces, subsp. durum, turgidum and dicoccum	183	2.5	cM	Quality	GPC				1B	na	na	wPt-0655	nr	17.8	\	nr	IWB48067	14.3	18153154	wPt-0655	17.8	20129566	IWB31417	20.5	30600146	GPC-Svevo2.M_0350-1B
M_0321	Ghavami et al., G3 1, 209-218 (2011).	10.1534/g3.111.000489		BIL Tun-pedigree	340	10	cM	Diseases and pests	FHB			3 isolates	1B	na	na	wPt-1876	nr	26.3	\	nr	IWB45180	16.3	18182133	wPt-1876	26.3	40538079	IWB35066	36.7	47966236	FHB-Svevo2.M_0351-1B
M_0322	Johnson et al., Front. Genet. 10, 717 (2019).	10.3389/fgene.2019.00717		Durum wheat cultivar and inbred lines	243	5	cM	Quality	C_WT				1B	6.11	10	IWB46047	nr	27.6	nr	nr	IWB11176	22.6	18504340	IWB46047	27.6	60758379	IWB10469	32.3	97319785	C_WT-Svevo2.M_0352-1B
M_0323	Letta et al., Theor. Appl. Genet. 126, 1237-1256 (2013).	10.1007/s00122-013-2050-8		elite durum cv	183	3	cM	Diseases and pests	SR			AS, natural inoculum, two envs.	1B	na	na	barc8	nr	25.7	\	nr	IWB11176	22.6	18504340	barc8	25.7	42539783	IWA2577	28.8	61734304	SR-Svevo2.M_0353-1B
M_0324	Royo et al., Front. Plant. Sci. 12, 674470 (2021).	10.3389/fpls.2021.674470		200 cv, 172 landraces	372	1	cM	Drought tolerance	CTD			CTD at milky-dough grain stage	1B	4.05	5	1081768	nr	na	42.86	nr	\	\	21462455	1081768	42.86	26462455	\	\	31462455	CTD-Svevo2.M_0354-1B
M_0325	Hu et al., PLoS ONE 10(6), e0130854 (2015)	10.1371/journal.pone.0130854		51 landraces, 99 cultivars	150	na (3 cM*)	cM	Yield and components	GWP		1 env		1B	2.24413	5.68	BE405834_1_B_Y_216	nr	na	nr	nr	\	\	21601898	\	\	30601898	\	\	39601898	GWP-Svevo2.M_0355-1B
M_0326	Mengistu et al., Plant Biotechnol. J. 14, 1800-1812 (2016).	10.1111/pbi.12538		Ethiopian durum wheat landraces	311	2.85	cM	Yield and components	GY				1B	na	na	IWB72495	nr	20.5	\	nr	IWB46395	15.7	24860242	IWB72495	20.5	30411208	IWB9435	23.2	38691283	GY-Svevo2.M_0356-1B
M_0327	Maccaferri et al., J. Exp. Bot. 62, 409-438 (2011).	10.1093/jxb/erq287		Elite durum cv	189	5	cM	Height	PH				1B	na	na	wmc500	nr	23.2	\	nr	wPt-8971	18.4	28335671	wmc500	23.2	38290388	IWB40235	28.4	59595893	PH-Svevo2.M_0357-1B
M_0328	Mengistu et al., Plant Biotechnol. J. 14, 1800-1812 (2016).	10.1111/pbi.12538		Ethiopian durum wheat landraces	311	2.85	cM	Height	PH				1B	na	na	IWB6100	nr	23.2	\	nr	IWA466	20.5	30408313	IWB6100	23.2	38775766	IWB29515	26.1	45952881	PH-Svevo2.M_0358-1B
M_0329	Soriano et al., PLoS One 12, e0178290 (2017).	10.1371/journal.pone.0178290		Mediterranean durum wheat landraces	172	8	cM	Yield and components	SNM				1B	na	na	wPt-5385	nr	28.9	\	nr	IWA466	20.5	30408313	wPt-5385	28.9	49389747	IWB5596	36.9	309651667	SNM-Svevo2.M_0359-1B
M_0330	Roselló et al., Front. Plant. Sci. 9, 1512 (2018).	10.3389/fpls.2018.01512		durum wheat landraces, old cultivars, modern cultivars	192	8	cM	Quality	TW		Filed trial, Across env		1B	2.19	4	wPt-5562	nr	28.9		nr	IWB45976	20.5	30601188	wPt-5562	28.9	49315669	IWB7369	35.7	264131622	TW-Svevo2.M_0360-1B
M_0331	Letta et al., Plant Genome 7, 1 (2014).	10.3835/plantgenome2013.08.0026		elite durum cv	183	3	cM	Diseases and pests	SR			SS, JRCQC	1B	na	na	wPt-1876	nr	26.3	\	nr	IWB9435	23.2	38691283	wPt-1876	26.3	40538079	IWB3894	29.4	60330786	SR-Svevo2.M_0361-1B
M_0332	Roselló et al., Front. Plant. Sci. 9, 1512 (2018).	10.3389/fpls.2018.01512		durum wheat landraces, old cultivars, modern cultivars	192	8	cM	Quality	YI		field trial (1 env)		1B	2.48	6	wPt-2694	nr	31.4		nr	IWB72703	23.2	38776010	wPt-2694	31.4	64443270	IWB1198	39.4	367028965	YI-Svevo2.M_0362-1B
M_0333	Alemu et al., BMC Genomics 22, 20 (2021b).	10.1186/s12864-020-07320-4	nr	Ethiopian accessions	192	2.25	cM	Root anatomy and functions	TRN				1B	3.38722	6.43	IWB35568	nr	27.21	nr	nr	IWB45757	23.9	39178217	IWB35568	27.21	51588578	IWB3894	29.4	60330786	TRN-Svevo2.M_0363-1B
M_0334	Aoun et al., Front. Plant. Sci. 12, 640739 (2021a).	10.3389/fpls.2021.640739		durum wheat cultivar	248	2.5	cM	Diseases and pests	SR			TTKST, TTKTT	1B	na	9	IWB50554	nr	27.6		nr	IWB9932	23.9	39623381	IWB50554 (IWB46047)	27.6	60758379	IWB65416	30.1	69164936	SR-Svevo2.M_0364-1B
M_0335	Maccaferri et al., J. Exp. Bot. 67, 1161-1178 (2016).	10.1093/jxb/erw039		elite durum wheat	183	2.4	cM	Root anatomy and functions	ARL				1B	na	na	IWB51732	nr	27.2	\	nr	wPt-8682	25.1	44976979	IWB51732	27.2	52988790	IWB3894	29.4	60330786	ARL-Svevo2.M_0365-1B
M_0336	Maccaferri et al., J. Exp. Bot. 67, 1161-1178 (2016).	10.1093/jxb/erw039		elite durum wheat	183	2.4	cM	Root anatomy and functions	PRL				1B	na	na	IWB51732	nr	27.2	\	nr	wPt-8682	25.1	44976979	IWB51732	27.2	52988790	IWB3894	29.4	60330786	PRL-Svevo2.M_0366-1B
M_0337	Aoun et al., Plant Genome 14(3) (2021b).	10.1002/tpg2.20136		landraces, cultivars, breeding lines	496	1 (3 cM*)	Mb	Diseases and pests	YR			PSTv-41	1B	6.27901	na	S1B_52438060	nr	na	\	nr	\	\	50442331	\	\	59442331	\	\	68442331	YR-Svevo2.M_0367-1B
M_0338	Ávila et al., Plants 10, 1123 (2021).	10.3390/plants10061123		landraces	150	2	Mb	biomass	CWT		field trial		1B	4.75	8.9	DS.DW.2374725	nr			nr	na	na	57478673	2374725	na	59478673	na	na	61478673	CWT-Svevo2.M_0368-1B
M_0339	Sukumaran et al., Front. Plant. Sci. 9, 81 (2018).	10.3389/fpls.2018.00081		cultivar/breeding durum lines from IWNI	208	6	cM	Yield and components / Stress indices	TKW/SSI		heat stress		1B	3.53699	6.657	1060461	nr	na	51	nr	\	\	63445285	1060461	51	93445285	\	\	123445285	TKW/SSI-Svevo2.M_0369-1B
M_0340	Sukumaran et al., Front. Plant. Sci. 9, 81 (2018).	10.3389/fpls.2018.00081		cultivar/breeding durum lines from IWNI	208	6	cM	Yield and components / Stress indices	TKW/STI		heat stress		1B	3.29366	6.168	1060461	nr	na	51	nr	\	\	63445285	1060461	51	93445285	\	\	123445285	TKW/STI-Svevo2.M_0370-1B
M_0341	Sukumaran et al., Front. Plant. Sci. 9, 81 (2018).	10.3389/fpls.2018.00081		cultivar/breeding durum lines from IWNI	208	6	cM	Yield and components / Stress indices	TKW/TOL		drought		1B	3.33232	6.301	1060461	nr	na	51	nr	\	\	63445285	1060461	51	93445285	\	\	123445285	TKW/TOL-Svevo2.M_0371-1B
M_0342	Sukumaran et al., Front. Plant. Sci. 9, 81 (2018).	10.3389/fpls.2018.00081		cultivar/breeding durum lines from IWNI	208	6	cM	Yield and components / Stress indices	TKW/SSI		heat stress		1B	3.36233	6.395	1086771	nr	na	84	nr	\	\	67274363	1086771	84	97274363	\	\	127274363	TKW/SSI-Svevo2.M_0372-1B
M_0343	Fiedler et al. , Plant Genome 10(3) (2017).	10.3835/plantgenome2017.05.0038		Durum wheat breeding program	1184	2.5 (3 cM*)	Mb	Quality	SCI				1B	na	na	S1B_26574347	nr	na	\	nr	\	\	79436548	\	\	88436548	\	\	97436548	SCI-Svevo2.M_0373-1B
M_0344	Negisho et al., Plant Breed. 141, 338-354 (2022a).	10.1111/pbr.13010		durum cultivars, breeding line, landraces	285/185	3	cM	Yield and components	GY		Climate chamber drought stress		1B	4.91139	na	IWB6848	nr	33.7	nr	nr	IWB69726	30.6	89341017	IWB6848	33.7	118973547	IWB5596	36.9	309651667	GY-Svevo2.M_0374-1B
M_0345	Alemu et al., BMC Genomics 22, 20 (2021b).	10.1186/s12864-020-07320-4	nr	Ethiopian accessions	192	2.25	cM	Root anatomy and functions	RDW				1B	3.55284	6.72	IWB60732	nr	33.75	nr	nr	IWB10664	31.5	92471486	IWB60732	33.75	131985012	IWB56464	36.3	309635583	RDW-Svevo2.M_0376-1B
M_0346	Alemu et al., BMC Genomics 22, 20 (2021b).	10.1186/s12864-020-07320-4	nr	Ethiopian accessions	192	2.25	cM	Biomass	ShDW				1B	3.37779	6.58	IWB60732	nr	33.75	nr	nr	IWB10664	31.5	92471486	IWB60732	33.75	131985012	IWB56464	36.3	309635583	ShDW-Svevo2.M_0377-1B
M_0347	Alemu et al., BMC Genomics 22, 20 (2021b).	10.1186/s12864-020-07320-4	nr	Ethiopian accessions	192	2.25	cM	Root anatomy and functions	TRL				1B	3.45717	6.75	IWB60732	nr	33.75	nr	nr	IWB10664	31.5	92471486	IWB60732	33.75	131985012	IWB56464	36.3	309635583	TRL-Svevo2.M_0378-1B
M_0348	Taranto et al., Agronomy 10, 1231 (2020).	10.3390/agronomy10091231		durum wheat cultivar	79	3	cM	Quality	GPC			HMW-GS/LMW-GS.17	1B	5.10237	na	IWB8023	nr	34.6	nr	nr	IWB10664	31.5	92471486	IWB8023	34.6	146506303	IWA7737	37.8	340657805	GPC-Svevo2.M_0379-1B
M_0349	Aoun et al., Front. Plant. Sci. 12, 640739 (2021a).	10.3389/fpls.2021.640739		durum wheat cultivar	248	2.5	cM	Diseases and pests	YR			PSTv-52 RACE	1B	na	6	IWB31649	nr	33		nr	IWB10664	31.5	92471486	IWB31649 (IWB34533)	33	101037690	IWB12288	35.5	167730600	YR-Svevo2.M_0380-1B
M_0350	Haile et al., Front. Plant Sci. 14, 1182548 (2023)	10.3389/fpls.2023.1182548		elite Canadian and USA cultivars, advanced breeding lines, and recently developed germplasm from Canadian breeding programs	265	6	cM	Diseases and pests	FHB		field nurseries with artifical inoculation with virulent DON-producing Fusarium graminearum	INC (BLUP, 20NSF), FHB index (VRI, SEV × INC)/100)	1B	7.4	26.4	IWB7703	nr	na		nr	na	na	108133736	IWB7703	na	117133736	na	na	129133736	FHB-Svevo2.M_0381-1B
M_0351	Condorelli et al., Front. Plant. Sci. 9, 1885 (2018).	10.3389/fpls.2018.00893		elite cv	248	3	cM	Physiology	ChlC		Field trial under controlled drought stress (Maricopa Agricultural Center)	flag leaf	1B	3.34	4.88	IWB8588	nr	35.7	nr	nr	IWB39667	33	114603484	IWB8588	35.7	301112708	IWB6890	38.8	345585204	ChlC-Svevo2.M_0383-1B
M_0352	Kidane et al., Front. Plant. Sci. 8, 1586 (2017).	10.3389/fpls.2017.01586		Ethiopian durum wheat landraces, modern varieties	318	2.85	cM	Phenology	DM				1B	na	na	IWB34783	nr	35.7	\	nr	IWB39667	33	114603484	IWB34783	35.7	214938318	IWB31738	38.6	353499808	DM-Svevo2.M_0384-1B
M_0353	Letta et al., Theor. Appl. Genet. 126, 1237-1256 (2013).	10.1007/s00122-013-2050-8		elite durum cv	183	3	cM	Diseases and pests	SR			AS, natural inoculum, two envs.	1B	na	na	cfd65	nr	36.7	\	nr	IWA6610	33.7	117640881	cfd65	36.9	309651667	IWB65906	39.9	368062665	SR-Svevo2.M_0385-1B
M_0354	Liu et al., Theor. Appl. Genet. 130, 649-667 (2017c).	10.1007/s00122-016-2841-9		elite durum cv	250	3	cM	Diseases and pests	YR			SS, PSTv-14, PSTv-37, PSTv-51, PSTv125	1B	na	na	IWB38291	nr	37.1	\	nr	IWB10264	34	130537695	IWB38291	37.1	335388483	IWB65906	39.9	368062665	YR-Svevo2.M_0386-1B
M_0355	Negisho et al., Plant Breed. 141, 338-354 (2022a).	10.1111/pbr.13010		durum cultivars, breeding line, landraces	285/185	3	cM	Phenology	DHA		Field non-stress		1B	4.54	na	IWB20988	nr	37.2	nr	nr	IWB60134	34.3	139166378	IWB20988	37.2	331593211	IWB7810	39.9	367731700	DHA-Svevo2.M_0387-1B
M_0356	Mengistu et al., Plant Biotechnol. J. 14, 1800-1812 (2016).	10.1111/pbi.12538		Ethiopian durum wheat landraces	311	2.85	cM	Yield and components	GY				1B	na	na	IWB37294	nr	37.1	\	nr	IWB60134	34.3	139166378	IWB37294	37.1	322369697	IWB65906	39.9	368062665	GY-Svevo2.M_0388-1B
M_0357	Aoun et al., Plant Genome 14(3) (2021b).	10.1002/tpg2.20136		landraces, cultivars, breeding lines	496	1 (3 cM*)	Mb	Diseases and pests	YR			PSTv-37	1B	48	na	S1B_165375449	nr	na	\	nr	\	\	166698852	\	\	175698852	\	\	184698852	YR-Svevo2.M_0389-1B
M_0358	Aoun et al., Plant Genome 14(3) (2021b).	10.1002/tpg2.20136		landraces, cultivars, breeding lines	496	1 (3 cM*)	Mb	Diseases and pests	YR			PSTv-4	1B	47.068	na	S1B_170806548	nr	na	\	nr	\	\	172205545	\	\	181205545	\	\	190205545	YR-Svevo2.M_0390-1B
M_0359	Zaïm et al., Front. Genet. 11, 316 (2020).	10.3389/fgene.2020.00316		4 RIL populations	576	50	Mb	Yield and components	TKW			watered and stress conditions	1B	4	7.7	Icr_6388	nr			nr	na	na	188676767	Icr_6388	\	203676767	na	na	218676767	TKW-Svevo2.M_0391-1B
M_0360	Alahmad et al., Genet. Res. Crop Evol. 70, 1471-1485 (2022).	10.1007/s10722-022-01515-2	nr	RIL NAM	920	3	Mb	Height	PH		field trials		1B	3.05	na	1141385	nr	na	na	nr	na	na	280715179	1141385	na	283715179	na	na	286715179	PH-Svevo2.M_0392-1B
M_0361	Mengistu et al., Plant Biotechnol. J. 14, 1800-1812 (2016).	10.1111/pbi.12538		Ethiopian durum wheat landraces	311	2.85	cM	Yield and components	GY				1B	na	na	IWB7205	nr	38.5	\	nr	IWB11553	35.7	292922277	IWB7205	38.5	343715976	IWB7954	41.4	370407764	GY-Svevo2.M_0393-1B
M_0362	Liu et al., Theor. Appl. Genet. 130, 2249-2270 (2017d).	10.1007/s00122-017-2957-6		Dicoccum accessions	176	2.1	cM	Diseases and pests	YR			SS, PSTv-40	1B	na	na	IWB47025	nr	37.1	\	nr	IWB9464	35.1	295193776	IWB47025	37.1	326927049	IWA4706	39.1	361089258	YR-Svevo2.M_0394-1B
M_0363	Liu et al., Front. Plant. Sci. 8, 774 (2017b).	10.3389/fpls.2017.00774		Ethiopian durum wheat landraces	182	2.25	cM	Diseases and pests	YR			SS, one or more stripe rust races	1B	na	na	IWB36298	nr	37.1	\	nr	IWB9464	35.1	295193776	IWB36298	37.1	335849426	IWB36198	39.4	536902638	YR-Svevo2.M_0395-1B
M_0364	Soriano et al., PLoS One 12, e0178290 (2017).	10.1371/journal.pone.0178290		Mediterranean durum wheat landraces	172	8	cM	Phenology	DBA				1B	na	na	wPt-1374	nr	44	\	nr	IWA6062	35.8	301516928	wPt-1374 (IWB66462)	43.9	401802440	IWB65744	51.8	454495785	DBA-Svevo2.M_0396-1B
M_0365	Sukumaran et al., Front. Plant. Sci. 9, 81 (2018).	10.3389/fpls.2018.00081		cultivar/breeding durum lines from IWNI	208	6	cM	Yield and components / Stress indices	TKW/STI		heat stress		1B	3.32151	6.894	1267210	nr	na	85	nr	\	\	304185908	1267210	85	334185908	\	\	364185908	TKW/STI-Svevo2.M_0397-1B
M_0366	Esposito et al., BMC Plant Biol. 22, 519 (2022).	10.1186/s12870-022-03900-6		wild, domesticated and cultivated accessions of seven subspecies	185	1	cM	Biomass	StCo_F				1B	3.62	3.57	IWB31721	nr	37.1		nr	IWB66125	35.8	304989702	IWB31721	37.1	313370991	IWB39074	38.1	341289601	StCo_F-Svevo2.M_0398-1B
M_0367	Wang et al., Front. Plant. Sci. 10, 919 (2019).	10.3389/fpls.2019.00919		durum cultivars, breeding line, landraces	493	3	cM	Yield and components	SLNS		field trial no irrigation		1B	3.28909	2.60313	IWA6890	nr	38.8	nr	nr	IWB58936	35.8	304998126	IWA6890	38.8	345585204	IWB34878	41.9	373669820	SLNS-Svevo2.M_0399-1B
M_0368	Anuarbek et al., PLoS One 15(6), e0234863 (2020).	10.1371/journal.pone.0234863		primitive and domesticated accessions	184	1	cM	Phenology	DHA		2 env		1B	4.69037	11.2	IWB72966	nr	37.1	nr	nr	IWB56464	36.3	309635583	IWB72966	37.1	314048891	IWB39074	38.1	341289601	DHA-Svevo2.M_0400-1B
M_0369	Negisho et al., Plant Breed. 141, 338-354 (2022a).	10.1111/pbr.13010		durum cultivars, breeding line, landraces	285/185	3	cM	Yield and components	HI		Field drought stress		1B	5.51	na	IWB70417	nr	39.9	nr	nr	IWB5596	36.9	309651667	IWB70417	39.9	367731637	IWB20542	43	380285359	HI-Svevo2.M_0401-1B
M_0370	Negisho et al., Plant Breed. 141, 338-354 (2022a).	10.1111/pbr.13010		durum cultivars, breeding line, landraces	285/185	3	cM	Yield and components	HI		Field drought stress		1B	5.92	na	IWB65906	nr	39.9	nr	nr	IWB5596	36.9	309651667	IWB65906	39.9	368062665	IWB20542	43	380285359	HI-Svevo2.M_0402-1B
M_0371	Negisho et al., Front. Plant. Sci. 13, 838088 (2022b).	10.3389/fpls.2022.838088		Ethiopian durum wheat landraces, durum wheat varieties, advanced durum wheat lines from the EIAR, durum wheat lines from CIMMYT	285	na (3 cM*)	cM	Yield and components / Stress indices	HI/DSI		Four locations for three seasons (2016–2018) in Ethiopia. The locations were grouped into two moisture variants, field drought stress (FDS) and field non-stress (FNS)		1B	5.50969	na	Tdurum_contig33207_282	nr	39.9	nr	nr	IWB51198	36.9	323341060	IWB70417	39.9	367731637	IWB20542	43	380285359	HI/DSI-Svevo2.M_0403-1B
M_0372	Negisho et al., Front. Plant. Sci. 13, 838088 (2022b).	10.3389/fpls.2022.838088		Ethiopian durum wheat landraces, durum wheat varieties, advanced durum wheat lines from the EIAR, durum wheat lines from CIMMYT	285	na (3 cM*)	cM	Yield and components / Stress indices	HI/STI		Four locations for three seasons (2016–2018) in Ethiopia. The locations were grouped into two moisture variants, field drought stress (FDS) and field non-stress (FNS)		1B	5.50969	na	Tdurum_contig33207_282	nr	39.9	nr	nr	IWB51198	36.9	323341060	IWB70417	39.9	367731637	IWB20542	43	380285359	HI/STI-Svevo2.M_0404-1B
M_0373	Negisho et al., Front. Plant. Sci. 13, 838088 (2022b).	10.3389/fpls.2022.838088		Ethiopian durum wheat landraces, durum wheat varieties, advanced durum wheat lines from the EIAR, durum wheat lines from CIMMYT	285	na (3 cM*)	cM	Yield and components / Stress indices	HI/GMP		Four locations for three seasons (2016–2018) in Ethiopia. The locations were grouped into two moisture variants, field drought stress (FDS) and field non-stress (FNS)		1B	5.32353	na	Tdurum_contig33207_282	nr	39.9	nr	nr	IWB51198	36.9	323341060	IWB70417	39.9	367731637	IWB20542	43	380285359	HI/GMP-Svevo2.M_0405-1B
M_0374	Mengistu et al., Plant Biotechnol. J. 14, 1800-1812 (2016).	10.1111/pbi.12538		Ethiopian durum wheat landraces	311	2.85	cM	Yield and components	GY				1B	na	na	IWB6787	nr	39.9	\	nr	IWA1451	37.1	326757482	IWB6787	39.9	369198588	IWB20542	43	380285359	GY-Svevo2.M_0406-1B
M_0375	Colombo et al., Front. Plant. Sci. 13, 853601 (2022b).	10.3389/fpls.2022.853601		elite, pre-breeding lines	200	na (5 cM*)	cM	Root anatomy and functions	RSR		Plant Phenotyping Platform		1B	6.13392	12	AX-89491796	nr	na	\	nr	\	\	326781706	\	\	338781706	\	\	350781706	RSR-Svevo2.M_0407-1B
M_0376	Gupta et al., Plants 9(12), 1628 (2020).	10.3390/plants9121628		varities , landraces	384	50	Mb	Phenology	DHA			Photoperiod sensitivity, landraces	1B	na	na	AX-94635647	nr			nr	na	na	328085567	AX-94635647	na	337085567	na	na	346085567	DHA-Svevo2.M_0408-1B
M_0377	Mulugeta et al., Front. Plant. Sci. 13, 1009244 (2023).	10.3389/fpls.2022.1009244		Ethiopian durum wheat landraces and cultivars	420	4.2	Mb	Morphology	SL		well rainfed conditions		1B	6.17093	3.62	IWB71637	nr	37.2		nr	\	na	329773669	IWB71637	37.2	333973669	\	na	338173669	SL-Svevo2.M_0409-1B
M_0378	Alemu et al., PLoS One 16(5), e0243675 (2021a).	10.1371/journal.pone.0243675	nr	landraces, cultivars	300	10	Mb	Diseases and pests	YR		field trial, natural infection		1B	11.5229	58.5	AX-94730403	nr	na		nr	AX-95171339	\	334530455	AX-94730403	\	338122726	AX-94648330	\	345585721	YR-Svevo2.M_0410-1B
M_0379	Hu et al., PLoS ONE 10(6), e0130854 (2015)	10.1371/journal.pone.0130854		51 landraces, 99 cultivars	150	na (3 cM*)	cM	Yield and components	KNP		1 env		1B	2.46852	6.39	BG314205_1_B_33	nr	na	nr	nr	\	\	336579021	\	\	345579021	\	\	354579021	KNP-Svevo2.M_0411-1B
M_0380	Hu et al., PLoS ONE 10(6), e0130854 (2015)	10.1371/journal.pone.0130854		51 landraces, 99 cultivars	150	na (3 cM*)	cM	Yield and components	GWP		1 env		1B	2.25181	5.71	BG314205_1_B_33	nr	na	nr	nr	\	\	336579021	\	\	345579021	\	\	354579021	GWP-Svevo2.M_0412-1B
M_0381	Hu et al., PLoS ONE 10(6), e0130854 (2015)	10.1371/journal.pone.0130854		51 landraces, 99 cultivars	150	na (3 cM*)	cM	Morphology	RLS		1 env		1B	2.27572	5.72	BG314205_1_B_33	nr	na	nr	nr	\	\	336579021	\	\	345579021	\	\	354579021	RLS-Svevo2.M_0413-1B
M_0382	Mengistu et al., Plant Biotechnol. J. 14, 1800-1812 (2016).	10.1111/pbi.12538		Ethiopian durum wheat landraces	311	2.85	cM	Yield and components	GY				1B	na	na	IWB12179	nr	41.2	\	nr	IWB10681	38.4	342395309	IWB12179	41.2	370182078	IWB13980	44.1	400653099	GY-Svevo2.M_0414-1B
M_0383	Aoun et al., Plant Genome 14(3) (2021b).	10.1002/tpg2.20136		landraces, cultivars, breeding lines	496	1 (3 cM*)	Mb	Diseases and pests	YR			PSTv-14	1B	13.1972	na	S1B_336804738	nr	na	\	nr	\	\	347373169	\	\	356373169	\	\	365373169	YR-Svevo2.M_0415-1B
M_0384	Aoun et al., Plant Genome 14(3) (2021b).	10.1002/tpg2.20136		landraces, cultivars, breeding lines	496	1 (3 cM*)	Mb	Diseases and pests	YR			PSTv-52	1B	15.0283	na	S1B_339134046	nr	na	\	nr	\	\	349686012	\	\	358686012	\	\	367686012	YR-Svevo2.M_0416-1B
M_0385	Maccaferri et al., BMC Genomics 15, 873 (2014).	10.1186/1471-2164-15-873		Elite durum cv	183	5	cM	Phenology	DHA				1B	na	na	gwm947	nr	43.6	\	nr	IWB31738	38.6	353499808	gwm947 (IWB8612)	43.6	397916415	IWB69081	48.7	434435540	DHA-Svevo2.M_0417-1B
M_0386	Liu et al., Theor. Appl. Genet. 130, 649-667 (2017c).	10.1007/s00122-016-2841-9		elite durum cv	250	3	cM	Diseases and pests	YR			SS, PSTv-14, PSTv-37	1B	na	na	IWB72789	nr	41.9	\	nr	IWA2923	38.9	360689027	IWB72789	41.9	371966874	IWB461	45.3	407140609	YR-Svevo2.M_0418-1B
M_0387	Negisho et al., Plant Breed. 141, 338-354 (2022a).	10.1111/pbr.13010		durum cultivars, breeding line, landraces	285/185	3	cM	Phenology	DHA		Climate chamber non-stress		1B	6.69	na	IWB51306	nr	43.5	nr	nr	IWB7810	39.9	367731700	IWB51306	43.5	401408572	IWB42397	47.1	432273824	DHA-Svevo2.M_0419-1B
M_0388	Negisho et al., Plant Breed. 141, 338-354 (2022a).	10.1111/pbr.13010		durum cultivars, breeding line, landraces	285/185	3	cM	Phenology	DGF		Field drought stress		1B	4.24	na	IWB51306	nr	43.5	nr	nr	IWB7810	39.9	367731700	IWB51306	43.5	401408572	IWB42397	47.1	432273824	DGF-Svevo2.M_0421-1B
M_0389	Condorelli et al., Front. Plant. Sci. 9, 1885 (2018).	10.3389/fpls.2018.00893		elite cv	248	3	cM	Physiology	NDVI		Field trial under controlled drought stress (Maricopa Agricultural Center)	UAV-RedEdge 98 DAP	1B	4.98	6.61	IWB8612	nr	43.6	nr	nr	IWB67970	40.8	369779880	IWB8612	43.6	397916415	IWA44	46.9	418666699	NDVI-Svevo2.M_0422-1B
M_0390	Negisho et al., Front. Plant. Sci. 13, 838088 (2022b).	10.3389/fpls.2022.838088		Ethiopian durum wheat landraces, durum wheat varieties, advanced durum wheat lines from the EIAR, durum wheat lines from CIMMYT	285	na (3 cM*)	cM	Yield and components / Stress indices	GY/RDI		Four locations for three seasons (2016–2018) in Ethiopia. The locations were grouped into two moisture variants, field drought stress (FDS) and field non-stress (FNS)		1B	4.57147	na	Tdurum_contig25337_77	nr	43.6	nr	nr	IWB67970	40.8	369779880	IWB69041	43.6	400651543	IWA44	46.9	418666699	GY/RDI-Svevo2.M_0423-1B
M_0391	Mengistu et al., Plant Biotechnol. J. 14, 1800-1812 (2016).	10.1111/pbi.12538		Ethiopian durum wheat landraces	311	2.85	cM	Yield and components	GY				1B	na	na	IWB71800	nr	43.5	\	nr	IWB67970	40.8	369779880	IWB71800	43.5	394943360	IWA44	46.9	418666699	GY-Svevo2.M_0424-1B
M_0392	Sukumaran et al., Front. Plant. Sci. 9, 81 (2018).	10.3389/fpls.2018.00081		cultivar/breeding durum lines from IWNI	208	6	cM	Yield and components / Stress indices	TKW/SSI		heat stress		1B	3.09674	6.633	7351553	nr	na	101	nr	\	\	370000000	7351553	101	400000000	\	\	430000000	TKW/SSI-Svevo2.M_0425-1B
M_0393	Sukumaran et al., Front. Plant. Sci. 9, 81 (2018).	10.3389/fpls.2018.00081		cultivar/breeding durum lines from IWNI	208	6	cM	Yield and components / Stress indices	TKW/STI		drought and heat stress		1B	3.27627	8.116	7351553	nr	na	101	nr	\	\	370000000	7351553	101	400000000	\	\	430000000	TKW/STI-Svevo2.M_0426-1B
M_0394	Giraldo et al. , PLoS One 11(11), e0166577, (2016).	10.1371/journal.pone.0166577		Durum Wheat Landraces, subsp. durum, turgidum and dicoccum	183	2.5	cM	Morphology	SD				1B	na	na	wPt-1374	nr	44	\	nr	IWB7954	41.4	370407764	wPt-1374 (IWB19967)	44.1	399015091	IWA44	46.9	418666699	SD-Svevo2.M_0427-1B
M_0395	Giraldo et al. , PLoS One 11(11), e0166577, (2016).	10.1371/journal.pone.0166577		Durum Wheat Landraces, subsp. durum, turgidum and dicoccum	183	2.5	cM	Morphology	SL				1B	na	na	wPt-1374	nr	44	\	nr	IWB7954	41.4	370407764	wPt-1374 (IWB19967)	44.1	399015091	IWA44	46.9	418666699	SL-Svevo2.M_0428-1B
M_0396	Sukumaran et al., Front. Plant. Sci. 9, 81 (2018).	10.3389/fpls.2018.00081		cultivar/breeding durum lines from IWNI	208	6	cM	Yield and components	GY		heat stress		1B	3.28561	5.804	3028745	nr	na	99	nr	\	\	372326462	3028745	99	402326462	\	\	432326462	GY-Svevo2.M_0429-1B
M_0397	Condorelli et al., Front. Plant. Sci. 9, 1885 (2018).	10.3389/fpls.2018.00893		elite cv	248	3	cM	Physiology	NDVI		Field trial under controlled drought stress (Maricopa Agricultural Center)	UAV-RedEdge 91 DAP	1B	4.22	6.14	IWB20278	nr	45.4	nr	nr	IWB72175	42.2	376379517	IWB20278	45.4	410146240	IWB69081	48.7	434435540	NDVI-Svevo2.M_0430-1B
M_0398	Condorelli et al., Genes 13(2), 293 (2022)	10.3390/genes13020293		elite cv	248	3	cM	Drought tolerance	RWC_DS		Field trial under controlled drought stress (Maricopa Agricultural Center)	Relative Water Content under water stress	1B	3.7	3.24	IWB461	nr	45.3	nr	nr	IWB72175	42.2	376379517	IWB461	45.3	407140609	IWB69081	48.7	434435540	RWC_DS-Svevo2.M_0431-1B
M_0399	Marone et al., Front. Plant. Sci. 14, 1290643 (2024).	10.3389/fpls.2023.1290643		Whole collection ( durum cv and landraces+ relative subspecies)	230	1	cM	Diseases and pests	Lr		Adult-ICARDA (Marchouch Autumn 2015)		1B	4.48145	8.919	IWB71801	nr	43.5		nr	IWB72175	42.2	376379517	IWB71801	43.5	394943688	IWB461	45.3	407140609	Lr-Svevo2.M_0432-1B
M_0400	Alahmad et al., Genet. Res. Crop Evol. 70, 1471-1485 (2022).	10.1007/s10722-022-01515-2	nr	RIL NAM	920	3	Mb	Phenology	DF		field trials		1B	5.38	na	1240691	nr	na	na	nr	na	na	397395073	1240691	93.1607	400395073	na	na	403395073	DF-Svevo2.M_0433-1B
M_0401	Laribi et al., Front. Genet. 14, 1231027 (2023).	10.3389/fgene.2023.1231027		The accessions included 212 landraces, 10 breeding lines, eight cultivars, and five accessions of uncertain improvement status	235	3	cM	Diseases and pests	TS		Field trial with increasing artifical infection 2021–2022	rAUDPC	1B	na	na	100050780	nr			nr	na	na	401135957	100050780	na	410135957	na	na	419135957	TS-Svevo2.M_0434-1B
M_0402	Mehrabi et al., Mol. Breed. 40, 55 (2020).	10.1007/s11032-020-01136-6		landraces and cultivar	112	3	cM	Phenology	DHA				1B	3.08092	9.55	IWB8148	nr	48.7	nr	nr	IWB23275	45.4	406275221	IWB8148	48.7	437369058	IWB65744	51.8	454495785	DHA-Svevo2.M_0435-1B
M_0403	Marone et al., Front. Plant. Sci. 14, 1290643 (2024).	10.3389/fpls.2023.1290643		Wild and primitive	230	1	cM	Diseases and pests	Sr		Adult-University of Minnesota (Saint Paul Spring 2015)		1B	4.31265	20.35	IWA44	nr	46.9		nr	IWB23275	45.4	406275221	IWA44	46.9	418666699	IWB65324	48.1	433489616	Sr-Svevo2.M_0436-1B
M_0404	Soriano et al., PLoS One 12, e0178290 (2017).	10.1371/journal.pone.0178290		Mediterranean durum wheat landraces	172	8	cM	Yield and components	KNM				1B	na	na	wPt-2389	nr	53.9	\	nr	IWB43961	45.4	410128433	wPt-2389	53.9	469425137	IWA3945	62.2	505525047	KNM-Svevo2.M_0437-1B
M_0405	Soriano et al., PLoS One 12, e0178290 (2017).	10.1371/journal.pone.0178290		Mediterranean durum wheat landraces	172	8	cM	Yield and components	TKW				1B	na	na	wPt-3451	nr	54.1	\	nr	IWB43961	45.4	410128433	wPt-3451 (IWB51782)	54.1	469647018	IWA3945	62.2	505525047	TKW-Svevo2.M_0438-1B
M_0406	Mehrabi et al., Mol. Breed. 40, 55 (2020).	10.1007/s11032-020-01136-6		landraces and cultivar	112	3	cM	Phenology	DHA				1B	4.39794	13.68	IWB37703	nr	50.3	nr	nr	IWA107	47.1	422535433	IWB37703	50.3	445205422	IWB10413	53.2	468732035	DHA-Svevo2.M_0440-1B
M_0407	Mehrabi et al., Mol. Breed. 40, 55 (2020).	10.1007/s11032-020-01136-6		landraces and cultivar	112	3	cM	Phenology	DSB				1B	3.20761	9.78	IWB37703	nr	50.3	nr	nr	IWA107	47.1	422535433	IWB37703	50.3	445205422	IWB10413	53.2	468732035	DSB-Svevo2.M_0441-1B
M_0408	Mehrabi et al., Mol. Breed. 40, 55 (2020).	10.1007/s11032-020-01136-6		landraces and cultivar	112	3	cM	Phenology	DM				1B	4.09691	12.81	IWB69550	nr	50.2	nr	nr	IWA107	47.1	422535433	IWB69550	50.2	442498206	IWB10413	53.2	468732035	DM-Svevo2.M_0442-1B
M_0409	Hu et al., PLoS ONE 10(6), e0130854 (2015)	10.1371/journal.pone.0130854		51 landraces, 99 cultivars	150	na (3 cM*)	cM	Yield and components	SNP		1 env		1B	2.02687	8.64	BE489692_1_B_Y_91	nr	na	nr	nr	\	\	427944047	\	\	436944047	\	\	445944047	SNP-Svevo2.M_0443-1B
M_0410	Hu et al., PLoS ONE 10(6), e0130854 (2015)	10.1371/journal.pone.0130854		51 landraces, 99 cultivars	150	na (3 cM*)	cM	Yield and components	KNP		1 env		1B	2.09691	8.87	BE489692_1_B_Y_171	nr	na	nr	nr	\	\	427944047	\	\	436944047	\	\	445944047	KNP-Svevo2.M_0444-1B
M_0411	Hu et al., PLoS ONE 10(6), e0130854 (2015)	10.1371/journal.pone.0130854		51 landraces, 99 cultivars	150	na (3 cM*)	cM	Yield and components	SLNP		1 env		1B	2.25181	9.52	BE489692_1_B_Y_91	nr	na	nr	nr	\	\	427944047	\	\	436944047	\	\	445944047	SLNP-Svevo2.M_0445-1B
M_0412	Giraldo et al. , PLoS One 11(11), e0166577, (2016).	10.1371/journal.pone.0166577		Durum Wheat Landraces, subsp. durum, turgidum and dicoccum	183	2.5	cM	Yield and components	SLNS				1B	na	na	wPt-8168	nr	50.3	\	nr	IWB27773	47.6	428244715	wPt-8168	50.3	451437207	IWB10413	53.2	468732035	SLNS-Svevo2.M_0446-1B
M_0413	Negisho et al., Plant Breed. 141, 338-354 (2022a).	10.1111/pbr.13010		durum cultivars, breeding line, landraces	285/185	3	cM	Phenology	DM		Field non-stress		1B	4.91039	na	IWB69491	nr	50.1	nr	nr	IWB42397	47.1	432273824	IWB69491	50.1	439424404	IWA5664	53.2	465852104	DM-Svevo2.M_0447-1B
M_0414	Johnson et al., Front. Genet. 10, 717 (2019).	10.3389/fgene.2019.00717		Durum wheat cultivar and inbred lines	243	5	cM	Quality	C_WT				1B	3.47	5.5	IWB6921	nr	52.2	nr	nr	IWB73176	47.1	433125972	IWB6921	52.2	456511517	IWB9969	57.5	493165857	C_WT-Svevo2.M_0448-1B
M_0415	Maccaferri et al., J. Exp. Bot. 62, 409-438 (2011).	10.1093/jxb/erq287		Elite durum cv	189	5	cM	Phenology	HD				1B	na	na	gwm131	nr	54.2	\	nr	IWB56779	48.9	438407354	gwm131	54.2	471411413	IWA4557	59.1	500894116	HD-Svevo2.M_0449-1B
M_0416	Negisho et al., Plant Breed. 141, 338-354 (2022a).	10.1111/pbr.13010		durum cultivars, breeding line, landraces	285/185	3	cM	Morphology	SL		FNS: Field non-stress		1B	4.55	na	IWB6921	nr	52.2	nr	nr	IWB60240	48.9	438885916	IWB6921	52.2	456511517	IWB72533	55.9	483653818	SL-Svevo2.M_0450-1B
M_0417	Mangini et al., PLoS One 13, e0190162 (2018).	10.1371/journal.pone.0190162		Modern and old durum cultivars, durum landraces, domesticated and wild type	233	8	cM	Yield and components	KNS				1B	na	na	IWB46333	nr	57.6	\	nr	IWB69491	50.1	439424404	IWB46333	57.6	493194418	IWB4238	65.2	525715060	KNS-Svevo2.M_0451-1B
M_0418	Mangini et al., PLoS One 13, e0190162 (2018).	10.1371/journal.pone.0190162		Modern and old durum cultivars, durum landraces, domesticated and wild type	233	8	cM	Yield and components	GWS				1B	na	na	IWB46333	nr	57.6	\	nr	IWB69491	50.1	439424404	IWB46333	57.6	493194418	IWB4238	65.2	525715060	GWS-Svevo2.M_0452-1B
M_0419	Mangini et al., PLoS One 13, e0190162 (2018).	10.1371/journal.pone.0190162		Modern and old durum cultivars, durum landraces, domesticated and wild type	233	8	cM	Yield and components	TKW				1B	na	na	IWB46333	nr	57.6	\	nr	IWB69491	50.1	439424404	IWB46333	57.6	493194418	IWB4238	65.2	525715060	TKW-Svevo2.M_0453-1B
M_0420	Zaïm et al., J. Exp. Bot. 75, 316-333 (2024).	10.1093/jxb/erad357		landraces, elites, and cultivars	384 + 80 + 80	50	Mb	Yield and components	TKW		2 stress	watered and stress conditions	1B	3.6038	4.637	AX-94637064	nr			nr	\	na	445629123	AX-94637064	\	470629123	AX-94843973	na	575281174	TKW-Svevo2.M_0454-1B
M_0421	Condorelli et al., Front. Plant. Sci. 9, 1885 (2018).	10.3389/fpls.2018.00893		elite cv	248	3	cM	Physiology	NDVI		Field trial under controlled drought stress (Maricopa Agricultural Center)	UAV-RedEdge 98 DAP	1B	4.77	6.28	IWB35332	nr	54.8	nr	nr	IWB65744	51.8	454495785	IWB35332	54.8	481406281	IWA5278	57.9	497584317	NDVI-Svevo2.M_0455-1B
M_0422	Negisho et al., Plant Breed. 141, 338-354 (2022a).	10.1111/pbr.13010		durum cultivars, breeding line, landraces	285/185	3	cM	Phenology	DGF		FNS: Field non-stress		1B	5.56	na	IWB49946	nr	54.8	nr	nr	IWB65744	51.8	454495785	IWB49946	54.8	482212172	IWB45235	57.9	499553083	DGF-Svevo2.M_0456-1B
M_0423	Genievskaya et al., Plants 11, 1904 (2022).	10.3390/plants11151904		durum cultivars, landraces, and wild and domesticated emmer accessions	193	1	cM	Diseases and pests	SR		Seedling resistance in greenhouse (GH) with specific isolates; APR: adult plant resistance with field natural infection (KAES—Karabalyk agricultural experimental station)	APR_KAES18, APR_KAES_mean	1B	3.37675	7.2	IWB32261	nr	54.5	nr	nr	IWB41801	53.4	463605806	IWB32261	54.5	475004859	IWB72533	55.9	483653818	SR-Svevo2.M_0457-1B
M_0424	Rosello et al., Agronomy 9(7), 3642019 (2019)	10.3390/agronomy9070364		Durum wheat landraces	160	1	cM	Root anatomy and functions	TRN				1B	3.65	9	2289061	nr	na	90.37	nr	\	\	470721236	2289061	90.37	475721236	\	\	480721236	TRN-Svevo2.M_0458-1B
M_0425	Condorelli et al., Front. Plant. Sci. 9, 1885 (2018).	10.3389/fpls.2018.00893		elite cv	248	3	cM	Physiology	NDVI		Field trial under controlled drought stress (Maricopa Agricultural Center)	UAV-RedEdge 91 DAP	1B	4.07	5.89	IWB31673	nr	59.1	nr	nr	IWA141	54.8	477890591	IWB31673	59.1	500902681	IWA3945	62.2	505525047	NDVI-Svevo2.M_0459-1B
M_0426	Mangini et al., PLoS One 13, e0190162 (2018).	10.1371/journal.pone.0190162		wild, domesticated and cultivated accessions of seven subspecies	233	3	cM	Yield and components	TKW		multi -env		1B	4.4	8.3	IWB46333	nr	57.6	nr	nr	IWB35532	54.5	478263734	IWB46333	57.6	493194418	IWB46080	60.2	504012137	TKW-Svevo2.M_0460-1B
M_0427	Liu et al., Front. Plant. Sci. 8, 774 (2017b).	10.3389/fpls.2017.00774		Ethiopian durum wheat landraces	182	2.25	cM	Diseases and pests	YR			AS, natural inoculation (2-6 env)	1B	na	na	IWB29292	nr	58.6	\	nr	IWB72708	56.3	485954066	IWB29292	58.6	500215699	IWB74185	61	503765841	YR-Svevo2.M_0461-1B
M_0428	Mehrabi et al., Applied Sci. 12, 4963 (2022).	10.3390/app12104963		durum landraces	123	2	cM	Diseases and pests	YR		plantlets greenhouse	Pstv-37, Pstv-40	1B	2.16052	na	IWB59128	nr	59.5	nr	nr	IWB9969	57.5	493165857	IWB59128	59.5	502672898	IWA4316	61.6	524291158	YR-Svevo2.M_0462-1B
M_0429	Taranto et al., Agronomy 10, 1231 (2020).	10.3390/agronomy10091231		durum wheat cultivar	79	3	cM	Quality	CD_Pep			IP2.16	1B	4.90309	na	IWB8272	nr	na	\	nr	na	na	493765112	IWB8272	na	502765112	na	na	511765112	CD_Pep-Svevo2.M_0464-1B
M_0430	Mehrabi et al., Mol. Breed. 40, 55 (2020).	10.1007/s11032-020-01136-6		landraces and cultivar	112	3	cM	Yield and components	GY				1B	3.30103	10.91	IWB65754	nr	62.2	nr	nr	IWA4557	59.1	500894116	IWB65754	62.2	513853789	IWB4238	65.2	525715060	GY-Svevo2.M_0465-1B
M_0431	Condorelli et al., Front. Plant. Sci. 9, 1885 (2018).	10.3389/fpls.2018.00893		elite cv	248	3	cM	Physiology	ChlC		Field trial under controlled drought stress (Maricopa Agricultural Center)	flag leaf	1B	4.56	7.07	IWB66172	nr	62.2	nr	nr	IWB35922	59.1	501830702	IWB66172	62.2	511885499	IWA3476	66.3	530839807	ChlC-Svevo2.M_0466-1B
M_0432	Maccaferri et al., J. Exp. Bot. 67, 1161-1178 (2016).	10.1093/jxb/erw039		elite durum wheat	183	2.4	cM	Root anatomy and functions	TRN				1B	na	na	IWB6865	nr	62.2	\	nr	IWB38741	59.8	503137670	IWB6865	62.2	506599306	IWA270	65	523880089	TRN-Svevo2.M_0467-1B
M_0433	Maccaferri et al., J. Exp. Bot. 62, 409-438 (2011).	10.1093/jxb/erq287		Elite durum cv	189	5	cM	Height	PH				1B	na	na	wmc419	nr	67.4	\	nr	IWB7303	62.3	511886269	wmc419	67.4	535809603	IWB13176	72.5	549322157	PH-Svevo2.M_0468-1B
M_0434	Royo et al., Front. Plant. Sci. 12, 674470 (2021).	10.3389/fpls.2021.674470		200 cv, 172 landraces	372	1	cM	Yield and components	HI				1B	4.3	5	2266225	nr	na	120.02	nr	\	\	512064382	2266225	120.02	517064382	\	\	522064382	HI-Svevo2.M_0469-1B
M_0435	Hu et al., PLoS ONE 10(6), e0130854 (2015)	10.1371/journal.pone.0130854		51 landraces, 99 cultivars	150	na (3 cM*)	cM	Yield and components	TKW		1 env		1B	2.61979	6.94	BE495786_1_B_108	nr	na	nr	nr	\	\	514880740	\	\	523880740	\	\	532880740	TKW-Svevo2.M_0470-1B
M_0436	Hu et al., PLoS ONE 10(6), e0130854 (2015)	10.1371/journal.pone.0130854		51 landraces, 99 cultivars	150	na (3 cM*)	cM	Morphology	SL		2 env		1B	2.20066	5.54	BE495786_1_B_108	nr	na	nr	nr	\	\	514880740	\	\	523880740	\	\	532880740	SL-Svevo2.M_0471-1B
M_0437	Rapp et al., Theor. Appl. Genet. 131, 1315-1329 (2018).	10.1007/s00122-018-3080-z		Central European durum panel	189	na	nr	Quality	GPY		6 env		1B	na	7.8	S1375522	nr			nr	na	na	515437758	S1375522	114.3	527437758	na	na	539437758	GPY-Svevo2.M_0472-1B
M_0438	Rapp et al., Theor. Appl. Genet. 131, 1315-1329 (2018).	10.1007/s00122-018-3080-z		Central European durum panel	189	na	nr	Yield and components	GY		6 env		1B	na	3.2	S1375522	nr			nr	na	na	515437758	S1375522	114.3	527437758	na	na	539437758	GY-Svevo2.M_0473-1B
M_0439	Maccaferri et al., J. Exp. Bot. 67, 1161-1178 (2016).	10.1093/jxb/erw039		elite durum wheat	183	2.4	cM	Root anatomy and functions	RGA				1B	na	na	IWA7700	nr	61.6	\	nr	\	\	515535122	IWA7700	61.6	524535122	\	\	533535122	RGA-Svevo2.M_0474-1B
M_0440	Colombo et al., Front. Plant. Sci. 13, 853601 (2022b).	10.3389/fpls.2022.853601		elite, pre-breeding lines	200	na (5 cM*)	cM	Root anatomy and functions	RV		Plant Phenotyping Platform		1B	5.02525	11	AX-89659304	nr	na	\	nr	\	\	515743156	\	\	527743156	\	\	539743156	RV-Svevo2.M_0475-1B
M_0441	Colombo et al., Front. Plant. Sci. 13, 853601 (2022b).	10.3389/fpls.2022.853601		elite, pre-breeding lines	200	na (5 cM*)	cM	Root anatomy and functions	RW		Plant Phenotyping Platform		1B	7.55359	8	AX-89659304	nr	na	\	nr	\	\	515743156	\	\	527743156	\	\	539743156	RW-Svevo2.M_0476-1B
M_0442	Condorelli et al., Front. Plant. Sci. 9, 1885 (2018).	10.3389/fpls.2018.00893		elite cv	248	3	cM	Physiology	NDVI		Field trial under controlled drought stress (Maricopa Agricultural Center)	Tractor-GreenSeeker 94 DAP	1B	3.01	6.99	IWA6917	nr	58.5	nr	nr	IWA141	64	520145379	IWA6917	67.6	533293018	IWB70168	70.5	543180120	NDVI-Svevo2.M_0477-1B
M_0443	Condorelli et al., Front. Plant. Sci. 9, 1885 (2018).	10.3389/fpls.2018.00893		elite cv	248	3	cM	Physiology	NDVI		Field trial under controlled drought stress (Maricopa Agricultural Center)	UAV-Sequoia 83 DAP, UAV-Sequoia 91 DAP	1B	4.9	6.99	IWA6917	nr	58.5	nr	nr	IWB27489	64	520145379	IWA6917	67.6	533293018	IWB70168	70.5	543180120	NDVI-Svevo2.M_0479-1B
M_0444	Rapp et al., Theor. Appl. Genet. 132, 1873-1886 (2019).	10.1007/s00122-019-03323-2		Central European durum wheat panel	183	na	nr	Quality	FN				1B	na	na	S3222160	nr			nr	na	na	521448864	S3222160	110.9	533448864	na	na	545448864	FN-Svevo2.M_0480-1B
M_0445	Rapp et al., Theor. Appl. Genet. 131, 1315-1329 (2018).	10.1007/s00122-018-3080-z		Southern and Western European durum panel	159	na	nr	Quality	GPY		6 env		1B	na	28.5	D1240602	nr			nr	na	na	521802744	D1240602	110.9	533802744	na	na	545802744	GPY-Svevo2.M_0481-1B
M_0446	Anuarbek et al., PLoS One 15(6), e0234863 (2020).	10.1371/journal.pone.0234863		primitive and domesticated accessions	184	1	cM	Phenology	DHA		2 env		1B	4.96537	13.8	IWB13774	nr	68.1	nr	nr	IWB66204	67.2	526415802	IWB13774	68.1	534015052	IWB70168	70.5	543180120	DHA-Svevo2.M_0482-1B
M_0447	Rapp et al., Theor. Appl. Genet. 131, 1315-1329 (2018).	10.1007/s00122-018-3080-z		Southern and Western European durum panel	159	na	nr	Yield and components	GYdev		6 env		1B	na	15.5	S996630	nr			nr	na	na	527219815	S996630	120.1	539219815	na	na	551219815	GYdev-Svevo2.M_0483-1B
M_0448	Alahmad et al., Genet. Res. Crop Evol. 70, 1471-1485 (2022).	10.1007/s10722-022-01515-2	nr	RIL NAM	920	3	Mb	Height	PH		field trials		1B	5.87	na	991569	nr	na	na	nr	na	na	532483377	991569	na	535483377	na	na	538483377	PH-Svevo2.M_0484-1B
M_0449	Negisho et al., Front. Plant. Sci. 13, 838088 (2022b).	10.3389/fpls.2022.838088		Ethiopian durum wheat landraces, durum wheat varieties, advanced durum wheat lines from the EIAR, durum wheat lines from CIMMYT	285	na (3 cM*)	cM	Phenology / Stress indices	DGF/RDI		The field phenotyping experiments were conducted in four locations for three seasons (2016–2018) in Ethiopia. The locations were grouped into two moisture variants, field drought stress (FDS) and field non-stress (FNS)		1B	5.54774	na	IWB2041	nr	65.2	nr	nr	\	\	533184930	IWB2041	65.2	542184930	\	\	551184930	DGF/RDI-Svevo2.M_0485-1B
M_0450	Mérida-García et al., PLoS One 14, (2019) .	10.1371/journal.pone.0211718		durum breeding lines and varieties	179	5	cM	Yield and components	GI				1B	na	44	DArT24559	nr	na	130.4	nr	\	\	535000000	DArT24559	130.4	565000000	\	\	595000000	GI-Svevo2.M_0486-1B
M_0451	Mérida-García et al., PLoS One 14, (2019) .	10.1371/journal.pone.0211718		durum breeding lines and varieties	179	5	cM	Quality	GS			SDS sedimentation volume	1B	na	53	DArT1707	nr	na	130.4	nr	\	\	535000000	DArT1707	130.4	565000000	\	\	595000000	GS-Svevo2.M_0487-1B
M_0452	Mulugeta et al., Front. Plant. Sci. 13, 1009244 (2023).	10.3389/fpls.2022.1009244		Ethiopian durum wheat landraces and cultivars	420	4.2	Mb	Yield and components	SLNS		well rainfed conditions		1B	8.0629	16.82	AX-89760660	nr	na		nr	\	na	535009687	AX-89760660	na	539209687	\	na	543409687	SLNS-Svevo2.M_0488-1B
M_0453	Mulugeta et al., Front. Plant. Sci. 13, 1009244 (2023).	10.3389/fpls.2022.1009244		Ethiopian durum wheat landraces and cultivars	420	4.2	Mb	Phenology	DHA		well rainfed conditions		1B	5.84328	22.18	IWB35691	nr	72.4		nr	\	na	538586675	IWB35691	72.4	542786675	\	na	546986675	DHA-Svevo2.M_0490-1B
M_0454	Mulugeta et al., Front. Plant. Sci. 13, 1009244 (2023).	10.3389/fpls.2022.1009244		Ethiopian durum wheat landraces and cultivars	420	4.2	Mb	biomass	SNP		well rainfed conditions		1B	6.74754	5.61	IWB31863	nr	72.5		nr	\	na	538967781	IWB31863	72.5	543167781	\	na	547367781	SNP-Svevo2.M_0491-1B
M_0455	Wang et al., Front. Plant. Sci. 10, 919 (2019).	10.3389/fpls.2019.00919		durum cultivars, breeding line, landraces	493	3	cM	Morphology	PWX		field trial no irrigation		1B	3.38871	2.59402	IWA5076	nr	72.3	nr	nr	IWB51605	68.9	539677188	IWA5076	72.3	545522433	IWB36064	77.3	556888769	PWX-Svevo2.M_0492-1B
M_0456	Mérida-García et al., PLoS One 14, (2019) .	10.1371/journal.pone.0211718		durum breeding lines and varieties	179	5	cM	Yield and components	GI	Glu-B1			1B	na	2.06	DArT1744	nr	na	138.4	nr	\	\	541000000	DArT1744	138.4	571000000	\	\	601000000	GI-Svevo2.M_0493-1B
M_0457	Genievskaya et al., Plants 11, 1904 (2022).	10.3390/plants11151904		durum cultivars, landraces, and wild and domesticated emmer accessions	193	1	cM	Diseases and pests	SR		Seedling resistance in greenhouse (GH) with specific isolates; APR: adult plant resistance with field natural infection (KAES—Karabalyk agricultural experimental station)	GH (THMTF, QHHSF), APR_KAES_mean	1B	3.06048	6.4	IWB901	nr	72.9	nr	nr	IWB48944	71.4	545519012	IWB901	72.9	550276687	IWB47566	74.1	553711378	SR-Svevo2.M_0494-1B
M_0458	Negisho et al., Plant Breed. 141, 338-354 (2022a).	10.1111/pbr.13010		durum cultivars, breeding line, landraces	285/185	3	cM	Yield and components	GY		Climate chamber drought stress and no stress		1B	6.11	na	IWA775	nr	75.1	nr	nr	IWB48944	71.4	545519012	IWA775	75.1	555369136	IWB39291	78	558185605	GY-Svevo2.M_0496-1B
M_0459	Negisho et al., Plant Breed. 141, 338-354 (2022a).	10.1111/pbr.13010		durum cultivars, breeding line, landraces	285/185	3	cM	Phenology	DHA		Climate chamber non-stress		1B	4.43	na	IWA775	nr	75.1	nr	nr	IWB48944	71.4	545519012	IWA775	75.1	555369136	IWB39291	78	558185605	DHA-Svevo2.M_0497-1B
M_0460	Negisho et al., Plant Breed. 141, 338-354 (2022a).	10.1111/pbr.13010		durum cultivars, breeding line, landraces	285/185	3	cM	Physiology	Chlc		CCDS: Climate chamber drought stress	SPAD	1B	5.16	na	IWA540	nr	74.7	nr	nr	IWB48944	71.4	545519012	IWA540	74.7	556048665	IWB39291	78	558185605	Chlc-Svevo2.M_0498-1B
M_0461	Hu et al., PLoS ONE 10(6), e0130854 (2015)	10.1371/journal.pone.0130854		51 landraces, 99 cultivars	150	na (3 cM*)	cM	Yield and components	SLNS		1 env		1B	2.13668	5.42	BG274294_1_B_382	nr	na	nr	nr	\	\	547045933	\	\	556045933	\	\	565045933	SLNS-Svevo2.M_0499-1B
M_0462	Salsman et al., Crop Sci. 61, 1194-1206 (2021).	10.1002/csc2.20449		371 durum wheat accessions and 150 NDSU elite durum breeding lines. Out of the 371 accessions, 163 are landraces, 73 are breeding lines, 45 are cultivars, and 95 have with uncertain improvement status.	521	3	cM	Domestication and selection	Sweep			pcadapt	1B	na	na	S1B_545273501	nr			nr	na	na	549246859	S1B_545273501	na	558246859	na	na	567246859	Sweep-Svevo2.M_0500-1B
M_0463	Mérida-García et al., PLoS One 14, (2019) .	10.1371/journal.pone.0211718		durum breeding lines and varieties	179	5	cM	Yield and components	GI				1B	na	1.55	DArT1806	nr	na	146.1	nr	\	\	550000000	DArT1806	146.1	580000000	\	\	610000000	GI-Svevo2.M_0501-1B
M_0464	Mérida-García et al., PLoS One 14, (2019) .	10.1371/journal.pone.0211718		durum breeding lines and varieties	179	5	cM	Quality	GS			SDS sedimentation volume	1B	na	1.73	SNP670	nr	na	146.7	nr	\	\	550000000	SNP670	146.7	580000000	\	\	610000000	GS-Svevo2.M_0502-1B
M_0465	Sukumaran et al., Front. Plant. Sci. 9, 81 (2018).	10.3389/fpls.2018.00081		cultivar/breeding durum lines from IWNI	208	6	cM	Yield and components / Stress indices	KNM/TOL		heat stress		1B	3.40414	6.063	1093049	nr	na	144	nr	\	\	550194210	1093049	144	580194210	\	\	610194210	KNM/TOL-Svevo2.M_0503-1B
M_0466	Salsman et al., Crop Sci. 61, 1194-1206 (2021).	10.1002/csc2.20449		371 durum wheat accessions and 150 NDSU elite durum breeding lines. Out of the 371 accessions, 163 are landraces, 73 are breeding lines, 45 are cultivars, and 95 have with uncertain improvement status.	521	3	cM	Domestication and selection	Sweep			pcadapt	1B	na	na	S1B_548679433	nr			nr	na	na	552671745	S1B_548679433	na	561671745	na	na	570671745	Sweep-Svevo2.M_0504-1B
M_0467	Taranto et al., Agronomy 10, 1231 (2020).	10.3390/agronomy10091231		durum wheat cultivar	79	3	cM	Quality	CD_Pep			IP2.16	1B	4.96658	na	IWB30729	nr	na	\	nr	na	na	553123306	IWB30729	na	562123306	na	na	571123306	CD_Pep-Svevo2.M_0505-1B
M_0468	Ruan et al., Front. Plant. Sci. 11, 592064 (2020b).	10.3389/fpls.2020.592064		elite, adv. Breeding lines	186	3	cM	Diseases and pests	FHB		3ADON, M9-07-01 + 15ADON, M1-07-02	INCIDENCE	1B	6.4	20.3	IWB56695	nr	77.3	nr	nr	IWB47566	74.1	553711378	IWB56695	77.3	556888559	IWA4007	80.3	574095347	FHB-Svevo2.M_0506-1B
M_0469	Rapp et al., Theor. Appl. Genet. 132, 1873-1886 (2019).	10.1007/s00122-019-03323-2		Southern and Western European durum wheat panel	159	na	nr	Quality	GS				1B	na	na	S1668347	nr			nr	na	na	554479911	S1668347	142.1	566479911	na	na	578479911	GS-Svevo2.M_0507-1B
M_0470	Jabbour et al., Front. Plant. Sci. 14, 1297131 (2023).	10.3389/fpls.2023.1297131		NAM RIL	426	7.06	cM	Yield and components / Stress indices	GY/AWAI		drought stressed field and irrigated field		1B	13.1	na	AX-94507963	nr			nr	\	\	554970772	AX-94507963	\	566970772	\	\	578970772	GY/AWAI-Svevo2.M_0508-1B
M_0471	Jabbour et al., Front. Plant. Sci. 14, 1297131 (2023).	10.3389/fpls.2023.1297131		NAM RIL	426	7.06	cM	Yield and components	TKW		drought stressed field and irrigated field		1B	13.1	na	AX-94507963	nr			nr	na	na	554970772	AX-94507963	\	566970772	na	na	578970772	TKW-Svevo2.M_0509-1B
M_0472	Jabbour et al., Front. Plant. Sci. 14, 1297131 (2023).	10.3389/fpls.2023.1297131		NAM RIL	426	7.06	cM	Yield and components	GY		drought stressed field and irrigated field		1B	13.1	na	AX-94507963	nr			nr	\	na	554970772	AX-94507963	\	566970772	\	na	578970772	GY-Svevo2.M_0510-1B
M_0473	Ruan et al., Front. Plant. Sci. 11, 592064 (2020b).	10.3389/fpls.2020.592064		elite, adv. Breeding lines	186	3	cM	Diseases and pests	FHB		3ADON, M9-07-01 + 15ADON, M1-07-02	INCIDENCE	1B	4.7	20.3	IWB53061	nr	78.6	nr	nr	IWB55418	75.1	556384620	IWB53061	78.6	561628038	IWB31654	81.6	569806043	FHB-Svevo2.M_0511-1B
M_0474	Ruan et al., Front. Plant. Sci. 11, 592064 (2020b).	10.3389/fpls.2020.592064		elite, adv. Breeding lines	186	3	cM	Phenology	DHA				1B	4.9	20.3	IWB68968	nr	78	nr	nr	IWB25041	75.1	556474575	IWB68968 (IWB49515)	78	558817138	IWB43583	80.8	570877413	DHA-Svevo2.M_0512-1B
M_0475	Steiner et al., Theor. Appl. Genet. 132, 969-988 (2019).	10.1007/s00122-018-3253-9		spring durum lines (Triticum durum Desf.) from Northern America, the Mediterranean, Central Europe and Australia as well as from the CIMMYT international durum wheat breeding programme was analysed in this study	228	5	cM	Phenology	DF		field trial		1B	3.11	na	IWB36357	nr	82.7		nr	IWB56695	77.3	556888559	IWB36357	82.7	575296984	IWA6614	87.8	586268111	DF-Svevo2.M_0513-1B
M_0476	Kidane et al., Front. Plant. Sci. 8, 1586 (2017).	10.3389/fpls.2017.01586		Ethiopian durum wheat landraces, modern varieties	318	2.85	cM	Phenology	HD				1B	na	na	IWB11261	nr	81.2	\	nr	IWA6945	78	558624261	IWB11261	81.2	569262289	IWB36872	83.9	577527462	HD-Svevo2.M_0514-1B
M_0477	Mengistu et al., Plant Biotechnol. J. 14, 1800-1812 (2016).	10.1111/pbi.12538		Ethiopian durum wheat landraces	311	2.85	cM	Phenology	DF				1B	na	na	IWB11261	nr	81.2	\	nr	IWA6945	78	558624261	IWB11261	81.2	569262289	IWB36872	83.9	577527462	DF-Svevo2.M_0515-1B
M_0478	Megerssa et al., Front. Plant. Sci. 11, 598509 (2020).	10.3389/fpls.2020.598509		breeding line	283	4.5 (3 cM*)	Mb	Diseases and pests	SR		field resistance (1 env)	FarmCPU results	1B	7.53462	na	S1B_546977269	nr	na	\	nr	\	\	558968088	\	\	567968088	\	\	576968088	SR-Svevo2.M_0516-1B
M_0479	Mérida-García et al., Agronomy 10, 144 (2020).	10.3390/agronomy10010144		Elite durum wheat lines from CIMMYT	294	na (3 cM*)	cM	Quality	GS		across years and water treatments		1B	na	na	SNP620	nr	na	na	nr	\	\	559581497	\	\	568581497	\	\	577581497	GS-Svevo2.M_0517-1B
M_0480	Salsman et al., Crop Sci. 61, 1194-1206 (2021).	10.1002/csc2.20449		371 durum wheat accessions and 150 NDSU elite durum breeding lines. Out of the 371 accessions, 163 are landraces, 73 are breeding lines, 45 are cultivars, and 95 have with uncertain improvement status.	521	3	cM	Quality	GS		field trial, drought environments	SDS sedimentation volume	1B	8.1843	14.01	S1B_556106050	nr			nr	na	na	560616370	S1B_556106050	na	569616370	na	na	578616370	GS-Svevo2.M_0518-1B
M_0481	Salsman et al., Crop Sci. 61, 1194-1206 (2021).	10.1002/csc2.20449		371 durum wheat accessions and 150 NDSU elite durum breeding lines. Out of the 371 accessions, 163 are landraces, 73 are breeding lines, 45 are cultivars, and 95 have with uncertain improvement status.	521	3	cM	Quality	GS		field trial, drought environments	SDS sedimentation volume	1B	5.93528	9.643	S1B_558555519	nr			nr	na	na	563095635	S1B_558555519	na	572095635	na	na	581095635	GS-Svevo2.M_0519-1B
M_0482	Megerssa et al., Plant Genome 14(2) (2021).	10.1002/tpg2.20105		breeding line	283	4.5 (3 cM*)	Mb	Diseases and pests	SR		FIELD RESISTANCE	TKTTF_MS19	1B	na	na	S1B_551557383	nr	na	\	nr	\	\	563520978	\	\	572520978	\	\	581520978	SR-Svevo2.M_0520-1B
M_0483	Mulugeta et al., Front. Plant. Sci. 13, 1009244 (2023).	10.3389/fpls.2022.1009244		Ethiopian durum wheat landraces and cultivars	420	4.2	Mb	Yield and components	TKW		well rainfed conditions		1B	5.89776	1.05	AX-158606713	nr	na		nr	\	na	563769912	AX-158606713	na	567969912	\	na	572169912	TKW-Svevo2.M_0521-1B
M_0484	Mehrabi et al., Mol. Breed. 40, 55 (2020).	10.1007/s11032-020-01136-6		landraces and cultivar	112	3	cM	Yield and components	KNS				1B	3.61979	12.04	IWB11544	nr	82.7	nr	nr	IWB71349	79.6	566461614	IWB11544 (IWB27111)	82.7	575308601	cfd48	85.5	580097040	KNS-Svevo2.M_0522-1B
M_0485	Letta et al., Plant Genome 7, 1 (2014).	10.3835/plantgenome2013.08.0026		elite durum cv	183	3	cM	Diseases and pests	SR			SS, TRTTF, TTTTF, TTKSK	1B	na	na	barc61	nr	82.4	\	nr	IWB71349	79.6	566461614	barc61	82.4	570622870	cfd48	85.5	580097040	SR-Svevo2.M_0523-1B
M_0486	Condorelli et al., Front. Plant. Sci. 9, 1885 (2018).	10.3389/fpls.2018.00893		elite cv	248	3	cM	Drought tolerance	LRI		Field trial under controlled drought stress (Maricopa Agricultural Center)		1B	3.37	5.04	IWB57213	nr	79.6	nr	nr	IWB68199	79.6	567922426	IWB57213	83.2	576329357	IWB75197	86.1	580730983	LRI-Svevo2.M_0524-1B
M_0487	Letta et al., Theor. Appl. Genet. 126, 1237-1256 (2013).	10.1007/s00122-013-2050-8		elite durum cv	183	3	cM	Diseases and pests	SR			AS, natural inoculum, two envs.	1B	na	na	wPt-0202	nr	84.5	\	nr	IWB31654	81.6	569806043	wPt-0202	84.5	579603460	IWA6614	87.8	586268111	SR-Svevo2.M_0525-1B
M_0488	Liu et al., Theor. Appl. Genet. 130, 2249-2270 (2017d).	10.1007/s00122-017-2957-6		Dicoccum accessions	176	2.1	cM	Diseases and pests	YR			SS, PSTv-37	1B	na	na	IWB35698	nr	83.9	\	nr	IWB31654	81.6	569806043	IWB35698	83.9	578161157	IWB21824	86.1	580864321	YR-Svevo2.M_0526-1B
M_0489	Mehrabi et al., Mol. Breed. 40, 55 (2020).	10.1007/s11032-020-01136-6		landraces and cultivar	112	3	cM	Root anatomy and functions	TSR				1B	3.3098	10.37	IWB38151	nr	83.9	nr	nr	IWB43583	80.8	570877413	IWB38151	83.9	577526751	IWA5159	86.9	583996620	TSR-Svevo2.M_0527-1B
M_0490	Mengistu et al., Plant Biotechnol. J. 14, 1800-1812 (2016).	10.1111/pbi.12538		Ethiopian durum wheat landraces	311	2.85	cM	Phenology	DM				1B	na	na	IWB8999	nr	83.6	\	nr	IWB43583	80.8	570877413	IWB8999	83.6	577185078	IWB44942	86.6	581922054	DM-Svevo2.M_0528-1B
M_0491	Negisho et al., Plant Breed. 141, 338-354 (2022a).	10.1111/pbr.13010		durum cultivars, breeding line, landraces	285/185	3	cM	Phenology	DGF		FNS: Field non-stress		1B	8.8	na	IWB6730	nr	83.2	nr	nr	IWA4007	80.3	574095347	IWB6730	83.2	576716053	IWA6614	87.8	586268111	DGF-Svevo2.M_0529-1B
M_0492	Negisho et al., Plant Breed. 141, 338-354 (2022a).	10.1111/pbr.13010		durum cultivars, breeding line, landraces	285/185	3	cM	Yield and components	KNS		CCDS: Climate chamber drought stress		1B	5.30643	na	IWB22510	nr	84.5	nr	nr	IWA4007	80.3	574095347	IWB22510	84.5	579585912	IWA6614	87.8	586268111	KNS-Svevo2.M_0530-1B
M_0493	Maccaferri et al., J. Exp. Bot. 67, 1161-1178 (2016).	10.1093/jxb/erw039		elite durum wheat	183	2.4	cM	Root anatomy and functions	TRN				1B	na	na	wPt-8280	nr	82.9	\	nr	IWA4007	80.3	574095347	wPt-8280	82.9	575495632	cfd48	85.5	580097040	TRN-Svevo2.M_0531-1B
M_0494	Liu et al., Front. Plant. Sci. 8, 774 (2017b).	10.3389/fpls.2017.00774		Ethiopian durum wheat landraces	182	2.25	cM	Diseases and pests	YR			SS, one or more stripe rust races	1B	na	na	IWB59152	nr	84.5	\	nr	IWA7317	82.2	574096863	IWB59152	84.5	578875745	IWA5159	86.9	583996620	YR-Svevo2.M_0532-1B
M_0495	Royo et al., Front. Plant. Sci. 12, 674470 (2021).	10.3389/fpls.2021.674470		200 cv, 172 landraces	372	1	cM	Phenology	GAC			GAC at 90 days from emergence	1B	4.16	5	2323501	nr	na	148.22	nr	\	\	575000000	2323501	148.22	580000000	\	\	585000000	GAC-Svevo2.M_0533-1B
M_0496	Zaïm et al., J. Exp. Bot. 75, 316-333 (2024).	10.1093/jxb/erad357		landraces, elites, and cultivars	384 + 80 + 80	50	Mb	Yield and components	GY		8 no stress	watered and stress conditions	1B	6.06449	7.827	AX-94721930	nr			nr	AX-94843973	na	575281174	AX-94721930	\	587218847	AX-94960090	na	597840198	GY-Svevo2.M_0534-1B
M_0497	Zaïm et al., J. Exp. Bot. 75, 316-333 (2024).	10.1093/jxb/erad357		landraces, elites, and cultivars	384 + 80 + 80	50	Mb	Yield and components	SNM		1 stress	watered and stress conditions	1B	3.32975	10.852	AX-94847471	nr			nr	AX-94843973	na	575281174	AX-94847471	\	582372420	AX-94960090	na	597840198	SNM-Svevo2.M_0535-1B
M_0498	Sukumaran et al., Front. Plant. Sci. 9, 81 (2018).	10.3389/fpls.2018.00081		cultivar/breeding durum lines from IWNI	208	6	cM	Height	PH		drought		1B	3.06261	5.405	5580120	nr	na	161	nr	\	\	576000000	5580120	161	606000000	\	\	636000000	PH-Svevo2.M_0536-1B
M_0499	Negisho et al., Plant Breed. 141, 338-354 (2022a).	10.1111/pbr.13010		durum cultivars, breeding line, landraces	285/185	3	cM	Yield and components	HI		Field non-stress		1B	4.62	na	IWB29348	nr	86.1	nr	nr	IWB45575	83.2	576024775	IWB29348	86.1	580864698	IWB47886	89.1	596161306	HI-Svevo2.M_0537-1B
M_0500	Johnson et al., Front. Genet. 10, 717 (2019).	10.3389/fgene.2019.00717		Durum wheat cultivar and inbred lines	243	5	cM	Quality	SCI			Color_a	1B	3.7	5.8	IWB67865	nr	88.2	nr	nr	IWA3684	83.2	576025361	IWB67865	88.2	587218530	IWB36152	93.3	603801824	SCI-Svevo2.M_0538-1B
M_0501	Marone et al., Front. Plant. Sci. 14, 1290643 (2024).	10.3389/fpls.2023.1290643		Whole collection ( durum cv and landraces+ relative subspecies)	230	1	cM	Diseases and pests	Lr		Adult-ICARDA (Marchouch Autumn 2015)		1B	5.17222	12.204	IWB41378	nr	84.5		nr	IWA3684	83.2	576025361	IWB41378	84.5	580856825	IWB73693	85.5	580643884	Lr-Svevo2.M_0539-1B
M_0502	Condorelli et al., Front. Plant. Sci. 9, 1885 (2018).	10.3389/fpls.2018.00893		elite cv	248	3	cM	Biomass	BM		Field trial under controlled drought stress (Maricopa Agricultural Center)		1B	3.58	5.21	IWB67259	nr	87.1	nr	nr	IWB35698	83.9	578161157	IWB67259	87.1	584799768	IWB46336	90.1	599061685	BM-Svevo2.M_0540-1B
M_0503	Royo et al., Front. Plant. Sci. 12, 674470 (2021).	10.3389/fpls.2021.674470		200 cv, 172 landraces	372	1	cM	Physiology	cPAR			cPAR from anthesis to maturity	1B	4.2	4	3026450	nr	na	147.3	nr	\	\	578259635	3026450	147.3	583259635	\	\	588259635	cPAR-Svevo2.M_0541-1B
M_0504	Johnson et al., Front. Genet. 10, 717 (2019).	10.3389/fgene.2019.00717		Durum wheat cultivar and inbred lines	243	5	cM	Quality	VIT				1B	2.51	3.8	IWB46336	nr	90.1	nr	nr	IWB9711	84.5	579270974	IWB46336	90.1	599061685	IWB29959	95.1	609595277	VIT-Svevo2.M_0542-1B
M_0505	Sukumaran et al., Front. Plant. Sci. 9, 81 (2018).	10.3389/fpls.2018.00081		cultivar/breeding durum lines from IWNI	208	6	cM	Phenology	DHA		drought		1B	3.78931	8.647	1094239	nr	na	142	nr	\	\	579372868	1094239	142	609372868	\	\	639372868	DHA-Svevo2.M_0543-1B
M_0506	Sukumaran et al., Front. Plant. Sci. 9, 81 (2018).	10.3389/fpls.2018.00081		cultivar/breeding durum lines from IWNI	208	6	cM	Phenology	DM		drought		1B	3.75326	6.859	1094239	nr	na	142	nr	\	\	579372868	1094239	142	609372868	\	\	639372868	DM-Svevo2.M_0544-1B
M_0507	Sukumaran et al., Front. Plant. Sci. 9, 81 (2018).	10.3389/fpls.2018.00081		cultivar/breeding durum lines from IWNI	208	6	cM	Height	PH		yield potential		1B	3.90035	7.025	1094239	nr	na	142	nr	\	\	579372868	1094239	142	609372868	\	\	639372868	PH-Svevo2.M_0545-1B
M_0508	Sukumaran et al., Front. Plant. Sci. 9, 81 (2018).	10.3389/fpls.2018.00081		cultivar/breeding durum lines from IWNI	208	6	cM	Yield and components / Stress indices	GY/SSI		heat stress		1B	3.0204	5.885	1094239	nr	na	142	nr	\	\	579372868	1094239	142	609372868	\	\	639372868	GY/SSI-Svevo2.M_0546-1B
M_0509	Marone et al., Front. Plant. Sci. 14, 1290643 (2024).	10.3389/fpls.2023.1290643		Wild and primitive	230	1	cM	Diseases and pests	Sr		Adult-University of Minnesota (Saint Paul Spring 2015)		1B	4.05896	19.366	IWB44942	nr	86.6		nr	IWB73693	85.5	580643884	IWB44942	86.9	581922054	IWA6614	87.8	586268111	Sr-Svevo2.M_0547-1B
M_0510	Ruan et al., Front. Plant. Sci. 11, 592064 (2020b).	10.3389/fpls.2020.592064		elite, adv. Breeding lines	186	3	cM	Diseases and pests	FHB		3ADON, M9-07-01 + 15ADON, M1-07-02	INCIDENCE	1B	7.9	20.3	IWB10104	nr	89.1	nr	nr	IWB21824	86.1	580864321	IWB10104	89.1	595439974	IWA4488	92.6	606615556	FHB-Svevo2.M_0548-1B
M_0511	Maccaferri et al., J. Exp. Bot. 67, 1161-1178 (2016).	10.1093/jxb/erw039		elite durum wheat	183	2.4	cM	Root anatomy and functions	ARL				1B	na	na	IWB22074	nr	89.7	\	nr	IWA2041	87.1	584493644	IWB22074	89.7	598075869	IWA4488	92.6	606615556	ARL-Svevo2.M_0549-1B
M_0512	Maccaferri et al., J. Exp. Bot. 67, 1161-1178 (2016).	10.1093/jxb/erw039		elite durum wheat	183	2.4	cM	Root anatomy and functions	PRL				1B	na	na	IWB22074	nr	89.7	\	nr	IWA2041	87.1	584493644	IWB22074	89.7	598075869	IWA4488	92.6	606615556	PRL-Svevo2.M_0550-1B
M_0513	Rapp et al., Theor. Appl. Genet. 131, 1315-1329 (2018).	10.1007/s00122-018-3080-z		Southern and Western European durum panel	159	na	nr	Quality	GPC		6 env		1B	na	2.8	D1112546	nr			nr	na	na	585265215	D1112546	152	597265215	na	na	609265215	GPC-Svevo2.M_0551-1B
M_0514	Rapp et al., Theor. Appl. Genet. 132, 1873-1886 (2019).	10.1007/s00122-019-03323-2		Southern and Western European durum wheat panel	159	na	nr	Quality	GPC				1B	na	na	D1112546	nr			nr	na	na	585265215	D1112546	152.021	597265215	na	na	609265215	GPC-Svevo2.M_0552-1B
M_0515	Sukumaran et al., Front. Plant. Sci. 9, 81 (2018).	10.3389/fpls.2018.00081		cultivar/breeding durum lines from IWNI	208	6	cM	Yield and components / Stress indices	KNM/SSI		heat stress		1B	3.29519	6.727	1238842	nr	na	160	nr	\	\	588133333	1238842	160	618133333	\	\	648133333	KNM/SSI-Svevo2.M_0553-1B
M_0516	Sukumaran et al., Front. Plant. Sci. 9, 81 (2018).	10.3389/fpls.2018.00081		cultivar/breeding durum lines from IWNI	208	6	cM	Yield and components / Stress indices	KNM/STI		heat stress		1B	3.63927	7.453	1238842	nr	na	160	nr	\	\	588133333	1238842	160	618133333	\	\	648133333	KNM/STI-Svevo2.M_0554-1B
M_0517	Sukumaran et al., Front. Plant. Sci. 9, 81 (2018).	10.3389/fpls.2018.00081		cultivar/breeding durum lines from IWNI	208	6	cM	Yield and components / Stress indices	KNM/TOL		heat stress		1B	3.68311	7.198	1238842	nr	na	160	nr	\	\	588133333	1238842	160	618133333	\	\	648133333	KNM/TOL-Svevo2.M_0555-1B
M_0518	Mulugeta et al., Front. Plant. Sci. 13, 1009244 (2023).	10.3389/fpls.2022.1009244		Ethiopian durum wheat landraces and cultivars	420	4.2	Mb	Height	PH		well rainfed conditions		1B	10.2868	2.68	AX-158602974	nr	na		nr	\	na	597707390	AX-158602974	na	601907390	\	na	606107390	PH-Svevo2.M_0556-1B
M_0519	Condorelli et al., Genes 13(2), 293 (2022)	10.3390/genes13020293		elite cv	248	3	cM	Drought tolerance	OA		Field trial under controlled drought stress (Maricopa Agricultural Center)		1B	3.17	3.19	IWB65251	nr	93.3	nr	nr	IWB46336	90.1	599061685	IWB65251	93.3	603804837	IWB39942	96.4	614133653	OA-Svevo2.M_0557-1B
M_0520	Giraldo et al. , PLoS One 11(11), e0166577, (2016).	10.1371/journal.pone.0166577		Durum Wheat Landraces, subsp. durum, turgidum and dicoccum	183	2.5	cM	Yield and components	SLNS				1B	na	na	rPt-7906	nr	93.6	\	nr	IWB42109	90.7	599099514	rPt-7906 (IWB7621)	93.5	602054058	IWB10397	96.1	614341115	SLNS-Svevo2.M_0558-1B
M_0521	Megerssa et al., Plant Genome 14(2) (2021).	10.1002/tpg2.20105		breeding line	283	4.5 (3 cM*)	Mb	Diseases and pests	SR		FIELD RESISTANCE	JRCQC_MS19; TKTTF_MS19	1B	na	na	S1B_587942809	nr	na	\	nr	\	\	600219267	\	\	609219267	\	\	618219267	SR-Svevo2.M_0559-1B
M_0522	Royo et al., Front. Plant. Sci. 12, 674470 (2021).	10.3389/fpls.2021.674470		200 cv, 172 landraces	372	1	cM	Height	PH				1B	5	5	4411722	nr	na	160.7	nr	\	\	601000000	4411722	160.7	606000000	\	\	611000000	PH-Svevo2.M_0560-1B
M_0523	Sukumaran et al., Front. Plant. Sci. 9, 81 (2018).	10.3389/fpls.2018.00081		cultivar/breeding durum lines from IWNI	208	6	cM	Yield and components / Stress indices	KNM/SSI		heat stress		1B	3.13111	6.042	1054439	nr	na	171	nr	\	\	601112584	1054439	171	631112584	\	\	661112584	KNM/SSI-Svevo2.M_0561-1B
M_0524	Sukumaran et al., Front. Plant. Sci. 9, 81 (2018).	10.3389/fpls.2018.00081		cultivar/breeding durum lines from IWNI	208	6	cM	Phenology	DHA		yield potential, drought and combined analysis		1B	3.36679	8.069	1221597	nr	na	160	nr	\	\	605188213	1221597	160	635188213	\	\	665188213	DHA-Svevo2.M_0562-1B
M_0525	Sukumaran et al., Front. Plant. Sci. 9, 81 (2018).	10.3389/fpls.2018.00081		cultivar/breeding durum lines from IWNI	208	6	cM	Yield and components / Stress indices	TKW/TOL		drought		1B	4.24225	9.163	1221597	nr	na	160	nr	\	\	605188213	1221597	160	635188213	\	\	665188213	TKW/TOL-Svevo2.M_0563-1B
M_0526	Miedaner et al., Euphytica 215, (2019).	10.1007/s10681-019-2394-5		durum wheat cultivar	328	1	cM	Diseases and pests	SR		3 environments		1B	3.35067	37	D1266130	nr	152.9		nr	na	na	607469082	D1266130	152.9	619469082	na	na	631469082	SR-Svevo2.M_0564-1B
M_0527	Royo et al., Front. Plant. Sci. 12, 674470 (2021).	10.3389/fpls.2021.674470		200 cv, 172 landraces	372	1	cM	biomass	BM				1B	4.27	5	1382807	nr	na	167.68	nr	\	\	610000000	1382807	167.68	615000000	\	\	620000000	BM-Svevo2.M_0565-1B
M_0528	Rapp et al., Theor. Appl. Genet. 131, 1315-1329 (2018).	10.1007/s00122-018-3080-z		Southern and Western European durum panel	159	na	nr	Yield and components / Quality	indexGPC&GY dev		6 env		1B	na	13.3	S2260946	nr			nr	na	na	610323254	S2260946	166	622323254	na	na	634323254	indexGPC&GYdev-Svevo2.M_0566-1B
M_0529	Hu et al., PLoS ONE 10(6), e0130854 (2015)	10.1371/journal.pone.0130854		51 landraces, 99 cultivars	150	na (3 cM*)	cM	Morphology	SL		3 env		1B	4	26.09	BF474284_1_B_Y_357	nr	na	nr	nr	\	\	611262203	\	\	620262203	\	\	629262203	SL-Svevo2.M_0567-1B
M_0530	Negisho et al., Plant Breed. 141, 338-354 (2022a).	10.1111/pbr.13010		durum cultivars, breeding line, landraces	285/185	3	cM	Physiology	Chlc		CCDS: Climate chamber drought stress	SPAD	1B	4.23	na	IWB7253	nr	98.8	nr	nr	IWB10397	96.1	614341115	IWB7253	98.8	620258199	IWA6294	101.8	628920107	Chlc-Svevo2.M_0568-1B
M_0531	Taranto et al., Agronomy 10, 1231 (2020).	10.3390/agronomy10091231		durum wheat cultivar	79	3	cM	Quality	CD_Pep			IP2.16	1B	4	na	IWB30244	nr	98.8	nr	nr	IWB10397	96.1	614341115	IWB30244	98.8	619022547	IWA6294	101.8	628920107	CD_Pep-Svevo2.M_0569-1B
M_0532	Royo et al., Front. Plant. Sci. 12, 674470 (2021).	10.3389/fpls.2021.674470		200 cv, 172 landraces	372	1	cM	Yield and components	GY				1B	4.69	6	1091858	nr	na	159.81	nr	\	\	614731820	1091858	159.81	619731820	\	\	624731820	GY-Svevo2.M_0570-1B
M_0533	Nigro et al., J. Cereal. Sci. 75, 25-34 (2017).	10.1016/j.jcs.2017.01.022		Modern and old durum cultivars, durum landraces, domesticated and wild type	112	1	cM	Quality	PA				1B	na	na	IWB30243	nr	98.8	\	nr	IWB9208	96.8	616494073	IWB30243	98.8	619022434	IWB10606	99.7	625599620	PA-Svevo2.M_0571-1B
M_0534	Sukumaran et al., Front. Plant. Sci. 9, 81 (2018).	10.3389/fpls.2018.00081		cultivar/breeding durum lines from IWNI	208	6	cM	Yield and components / Stress indices	TKW/SSI		heat stress		1B	3.05433	5.663	5345325	nr	na	197	nr	\	\	620000000	5345325	197	650000000	\	\	680000000	TKW/SSI-Svevo2.M_0572-1B
M_0535	Sukumaran et al., Front. Plant. Sci. 9, 81 (2018).	10.3389/fpls.2018.00081		cultivar/breeding durum lines from IWNI	208	6	cM	Yield and components / Stress indices	TKW/STI		heat stress		1B	3.27911	6.157	5345325	nr	na	197	nr	\	\	620000000	5345325	197	650000000	\	\	680000000	TKW/STI-Svevo2.M_0573-1B
M_0536	Sukumaran et al., Front. Plant. Sci. 9, 81 (2018).	10.3389/fpls.2018.00081		cultivar/breeding durum lines from IWNI	208	6	cM	Yield and components / Stress indices	TKW/TOL		heat stress		1B	3.35691	6.246	5345325	nr	na	197	nr	\	\	620000000	5345325	197	650000000	\	\	680000000	TKW/TOL-Svevo2.M_0574-1B
M_0537	Liu et al., Front. Plant. Sci. 8, 774 (2017b).	10.3389/fpls.2017.00774		Ethiopian durum wheat landraces	182	2.25	cM	Diseases and pests	YR			SS, one or more stripe rust races	1B	na	na	IWB65956	nr	106	\	nr	IWA3216	103.2	620699211	IWB65956	106	629784499	IWA255	108.1	637947000	YR-Svevo2.M_0575-1B
M_0538	Liu et al., Front. Plant. Sci. 8, 774 (2017b).	10.3389/fpls.2017.00774		Ethiopian durum wheat landraces	182	2.25	cM	Diseases and pests	YR			AS, natural inoculation (2-6 env)	1B	na	na	IWA3341	nr	106	\	nr	IWA3216	103.2	620699211	IWA3341	106	630413023	IWA255	108.1	637947000	YR-Svevo2.M_0576-1B
M_0539	Hu et al., PLoS ONE 10(6), e0130854 (2015)	10.1371/journal.pone.0130854		51 landraces, 99 cultivars	150	na (3 cM*)	cM	Morphology	SL		1 env		1B	2.13668	7.4	BE444359_1_B_270	nr	na	nr	nr	\	\	620790967	\	\	629790967	\	\	638790967	SL-Svevo2.M_0577-1B
M_0540	Hu et al., PLoS ONE 10(6), e0130854 (2015)	10.1371/journal.pone.0130854		51 landraces, 99 cultivars	150	na (3 cM*)	cM	Yield and components	KNP		1 env		1B	2.20066	9.36	BE590634_1_B_338	nr	na	nr	nr	\	\	621431293	\	\	630431293	\	\	639431293	KNP-Svevo2.M_0578-1B
M_0541	Rapp et al., Theor. Appl. Genet. 131, 1315-1329 (2018).	10.1007/s00122-018-3080-z		Central European durum panel	189	na	nr	Yield and components	GYdev		6 env		1B	na	3	D1088104	nr			nr	na	na	622204546	D1088104	172.6	634204546	na	na	646204546	GYdev-Svevo2.M_0579-1B
M_0542	Rapp et al., Theor. Appl. Genet. 131, 1315-1329 (2018).	10.1007/s00122-018-3080-z		Central European durum panel	189	na	nr	Yield and components / Quality	indexGPC&GY		6 env		1B	na	50	D1088104	nr			nr	na	na	622204546	D1088104	172.6	634204546	na	na	646204546	indexGPC&GY-Svevo2.M_0580-1B
M_0543	Rapp et al., Theor. Appl. Genet. 131, 1315-1329 (2018).	10.1007/s00122-018-3080-z		Central European durum panel	189	na	nr	Yield and components / Quality	indexGPC&GY dev		6 env		1B	na	90	D1088104	nr			nr	na	na	622204546	D1088104	172.6	634204546	na	na	646204546	indexGPC&GYdev-Svevo2.M_0581-1B
M_0544	Kidane et al., Plant Biotechnol J.17(7), 1380-1393 (2019); Gesesse et al., 120 (14) e2205774119 (2022)	10.1111/pbi.13062, 10.1073/pnas.2205774119		NAM population	1200	5	cM	Phenology	DF				1B	3.03596	na	IWA255	nr	108.1	nr	nr	IWB36283	103	629794337	IWA255	108.1	637947000	IWB4676	113.4	642223821	DF-Svevo2.M_0582-1B
M_0545	Lhamo et al., Theor. Appl. Genet. 136(1), 20 (2023).	10.1007/s00122-023-04281-6		emmer	180	1	cM	Diseases and pests	LR		seedling resistance to Lr emmer panel_FarmCPU	BBBQD at seedling stage in greenhouse (GH)	1B	5.22257	5.7	IWA4875	nr	na	\	nr	na	na	632958405	IWA4875	na	637958405	na	na	642958405	LR-Svevo2.M_0583-1B
M_0546	Rapp et al., Theor. Appl. Genet. 132, 1873-1886 (2019).	10.1007/s00122-019-03323-2		Central European durum wheat panel	183	na	nr	Quality	GS				1B	na	na	D2354348	nr			nr	na	na	633610419	D2354348	51.3	645610419	na	na	657610419	GS-Svevo2.M_0584-1B
M_0547	Sukumaran et al., Front. Plant. Sci. 9, 81 (2018).	10.3389/fpls.2018.00081		cultivar/breeding durum lines from IWNI	208	6	cM	Yield and components	GY		heat stress		1B	3.02699	5.401	4910151	nr	na	223	nr	\	\	635000000	4910151	223	665000000	\	\	695000000	GY-Svevo2.M_0585-1B
M_0548	Johnson et al., Front. Genet. 10, 717 (2019).	10.3389/fgene.2019.00717		Durum wheat cultivar and inbred lines	243	5	cM	Quality	SCI			Color_a	1B	3.02	4.6	IWB70705	nr	110.8	nr	nr	IWB6709	106	635190897	IWB70705	110.8	641392933	IWA5915	115.8	646641860	SCI-Svevo2.M_0586-1B
M_0549	Johnson et al., Front. Genet. 10, 717 (2019).	10.3389/fgene.2019.00717		Durum wheat cultivar and inbred lines	243	5	cM	Quality	SPC				1B	2.11	3.2	IWB70705	nr	110.8	nr	nr	IWB6709	106	635190897	IWB70705	110.8	641392933	IWA5915	115.8	646641860	SPC-Svevo2.M_0587-1B
M_0550	Letta et al., Plant Genome 7, 1 (2014).	10.3835/plantgenome2013.08.0026		elite durum cv	183	3	cM	Diseases and pests	SR			SS, TTTTF, TTKSK	1B	na	na	barc81	nr	114	\	nr	IWA5861	110.8	640790344	barc81	114	643651354	IWB65451	117	649870740	SR-Svevo2.M_0588-1B
M_0551	Negisho et al., Plant Breed. 141, 338-354 (2022a).	10.1111/pbr.13010		durum cultivars, breeding line, landraces	285/185	3	cM	Yield and components	HI		Climate chamber drought stress		1B	4.26817	na	IWB72606	nr	115.7	nr	nr	IWB58687	111.7	641673688	IWB72606	115.7	644921687	gwm124	119.7	655449962	HI-Svevo2.M_0590-1B
M_0552	El Hassouni et al., Agronomy 9(8), 414 (2019)	10.3390/agronomy9080414		elite cv	208	na (5 cM*)	cM	Yield and components	KNS				1B	3.38	27	AX-94447402	nr	na	\	nr	\	\	642044640	\	\	654044640	\	\	666044640	KNS-Svevo2.M_0592-1B
M_0553	El Hassouni et al., Agronomy 9(8), 414 (2019)	10.3390/agronomy9080414		elite cv	208	na (5 cM*)	cM	Yield and components	HI				1B	3.38	27	AX-94447402	nr	na	\	nr	\	\	642044640	\	\	654044640	\	\	666044640	HI-Svevo2.M_0593-1B
M_0554	Canè et al., Mol. Breed. 34, 1629-1645 (2014).	10.1007/s11032-014-0177-1		elite durum cv	183	5	cM	Quality	TW				1B	na	na	wPt-1403	nr	117.83	\	nr	IWB4676	113.4	642223821	wPt-1403 (IWB73429)	117.83	653725813	IWA4031	122.9	659704777	TW-Svevo2.M_0594-1B
M_0555	Marone et al., Front. Plant. Sci. 14, 1290643 (2024).	10.3389/fpls.2023.1290643		Wild and primitive	230	1	cM	Diseases and pests	Sr		Adult-University of Minnesota (Saint Paul Spring 2015)		1B	4.90319	23.142	IWB54063	nr	115.4		nr	IWB10729	113.4	642242708	IWB54063	115.4	645921684	IWA2064	116.5	647559309	Sr-Svevo2.M_0595-1B
M_0556	Marone et al., Front. Plant. Sci. 14, 1290643 (2024).	10.3389/fpls.2023.1290643		Whole collection ( durum cv and landraces+ relative subspecies)	230	1	cM	Diseases and pests	Lr		Adult-ICARDA (Marchouch Autumn 2015)		1B	8.48456	20.534	IWB75010	nr	115.4		nr	IWB10729	113.4	642242708	IWB54063	115.4	645921684	IWA2064	116.5	647559309	Lr-Svevo2.M_0596-1B
M_0557	Giraldo et al. , PLoS One 11(11), e0166577, (2016).	10.1371/journal.pone.0166577		Durum Wheat Landraces, subsp. durum, turgidum and dicoccum	183	2.5	cM	Quality	GS				1B	na	na	wPt-7066	nr	116.7	\	nr	barc81	114	643651354	wPt-7066	116.7	648063858	IWB11625	119.1	655483324	GS-Svevo2.M_0597-1B
M_0558	Simeone et al., Int. J. Mol. Sci. 21, 7910 (2020).	10.3390/ijms21217910		wild, cultivated genotype	221	1	cM	Diseases and pests	PM		ADULT PLANTS		1B	3.4	6	IWB62270	nr	115.7	nr	nr	IWA4153	114.8	643679933	IWB62270	115.7	645921766	IWB55332	116.7	649657230	PM-Svevo2.M_0598-1B
M_0559	Alemu et al., Crop J. 8, 757-768 (2020).	10.1016/j.cj.2020.01.001	nr	Ethiopian 167 landraces and 25 cvs	192	2.25	cM	Quality	YI			Color_b	1B	3.4	6.3	IWB11958	nr	115.74	nr	nr	gwm274	113.5	644610407	IWB11958	115.7	645786187	IWB31152	118.1	654060821	YI-Svevo2.M_0599-1B
M_0560	Liu et al., Front. Plant. Sci. 8, 774 (2017b).	10.3389/fpls.2017.00774		Ethiopian durum wheat landraces	182	2.25	cM	Diseases and pests	YR			SS, one or more stripe rust races	1B	na	na	IWB51279	nr	115.7	\	nr	gwm274	113.5	644610407	IWB51279	115.7	647559748	IWB31152	118.1	654060821	YR-Svevo2.M_0600-1B
M_0561	Galagedara et al., Theor. Appl. Genet. 133, 2227-2237 (2020).	10.1007/s00122-020-03593-1		landraces, cultivars, breeding lines and cultivated lines	497	1	Mb	Diseases and pests	TS		SS, controlled conditions	Pti2	1B	7.38934	8.528	GBS	nr			nr	na	na	644887640	S1B_6049420	na	645387640	na	na	645887640	TS-Svevo2.M_0601-1B
M_0562	Rosello et al., Agronomy 9(7), 3642019 (2019)	10.3390/agronomy9070364		Durum wheat landraces	160	1	cM	Root anatomy and functions	LRL				1B	4.14	12	4411072	nr	na	196.56	nr	\	\	645000000	4411072	196.56	650000000	\	\	655000000	LRL-Svevo2.M_0602-1B
M_0563	Rosello et al., Agronomy 9(7), 3642019 (2019)	10.3390/agronomy9070364		Durum wheat landraces	160	1	cM	Root anatomy and functions	LRS				1B	4.36	12	4411072	nr	na	196.56	nr	\	\	645000000	4411072	196.56	650000000	\	\	655000000	LRS-Svevo2.M_0603-1B
M_0564	Rosello et al., Agronomy 9(7), 3642019 (2019)	10.3390/agronomy9070364		Durum wheat landraces	160	1	cM	Root anatomy and functions	LRV				1B	4.21	12	4411072	nr	na	196.56	nr	\	\	645000000	4411072	196.56	650000000	\	\	655000000	LRV-Svevo2.M_0604-1B
M_0565	Zaïm et al., J. Exp. Bot. 75, 316-333 (2024).	10.1093/jxb/erad357		landraces, elites, and cultivars	384 + 80 + 80	50	Mb	Yield and components	KNS		1 stres, 1 no stress	watered and stress conditions	1B	3.76435	4.977	AX-94629504	nr			nr	AX-95633911	na	645784935	AX-94629504	\	669698140	\	na	694698140	KNS-Svevo2.M_0605-1B
M_0566	Royo et al., Front. Plant. Sci. 12, 674470 (2021).	10.3389/fpls.2021.674470		200 cv, 172 landraces	372	1	cM	Phenology	GFR				1B	4.53	5	4404267	nr	na	197.23	nr	\	\	646000000	4404267	197.23	651000000	\	\	656000000	GFR-Svevo2.M_0606-1B
M_0567	Royo et al., Front. Plant. Sci. 12, 674470 (2021).	10.3389/fpls.2021.674470		200 cv, 172 landraces	372	1	cM	Yield and components	TKW				1B	6.81	8	4404267	nr	na	197.23	nr	\	\	646000000	4404267	197.23	651000000	\	\	656000000	TKW-Svevo2.M_0607-1B
M_0568	Mulugeta et al., Front. Plant. Sci. 13, 1009244 (2023).	10.3389/fpls.2022.1009244		Ethiopian durum wheat landraces and cultivars	420	4.2	Mb	Height	PH		well rainfed conditions		1B	6.68261	4.51	AX-95259256	nr	na		nr	\	na	647102951	AX-95259256	na	651302951	\	na	655502951	PH-Svevo2.M_0608-1B
M_0569	Negisho et al., Front. Plant. Sci. 13, 838088 (2022b).	10.3389/fpls.2022.838088		Ethiopian durum wheat landraces, durum wheat varieties, advanced durum wheat lines from the EIAR, durum wheat lines from CIMMYT	285	na (3 cM*)	cM	Phenology / Stress indices	DGF/STI		The field phenotyping experiments were conducted in four locations for three seasons (2016–2018) in Ethiopia. The locations were grouped into two moisture variants, field drought stress (FDS) and field non-stress (FNS)		1B	7.60726	na	IWB34585	nr	118.9	nr	nr	IWB50556	115.9	647988143	IWB34585	118.9	654172201	IWB35108	121.8	659102608	DGF/STI-Svevo2.M_0609-1B
M_0570	Rapp et al., Theor. Appl. Genet. 132, 1873-1886 (2019).	10.1007/s00122-019-03323-2		Central European durum wheat panel	183	na	nr	Quality	VIT				1B	na	na	S1666488	nr			nr	na	na	648167122	S1666488	na	660167122	na	na	672167122	VIT-Svevo2.M_0612-1B
M_0571	Hu et al., PLoS ONE 10(6), e0130854 (2015)	10.1371/journal.pone.0130854		51 landraces, 99 cultivars	150	na (3 cM*)	cM	Yield and components	KNP		1 env		1B	2.00877	6.89	BF474340_1_B_N_65	nr	na	nr	nr	\	\	648428865	\	\	657428865	\	\	666428865	KNP-Svevo2.M_0613-1B
M_0572	Rosello et al., Agronomy 9(7), 3642019 (2019)	10.3390/agronomy9070364		Durum wheat landraces	160	1	cM	Root anatomy and functions	PRD				1B	3.02	7	3950164	nr	na	201.49	nr	\	\	649000000	3950164	201.49	654000000	\	\	659000000	PRD-Svevo2.M_0614-1B
M_0573	Mangini et al., PLoS One 13, e0190162 (2018).	10.1371/journal.pone.0190162		Modern and old durum cultivars, durum landraces, domesticated and wild type	233	8	cM	Yield and components	KNS				1B	na	na	IWB66475	nr	152	\	nr	wPt-4702	144	654048978	IWB66475	152	688734156	IWB29845	160.3	714307636	KNS-Svevo2.M_0615-1B
M_0574	Mangini et al., PLoS One 13, e0190162 (2018).	10.1371/journal.pone.0190162		Modern and old durum cultivars, durum landraces, domesticated and wild type	233	8	cM	Yield and components	GWS				1B	na	na	IWB66475	nr	152	\	nr	wPt-4702	144	654048978	IWB66475	152	688734156	IWB29845	160.3	714307636	GWS-Svevo2.M_0616-1B
M_0575	Mangini et al., PLoS One 13, e0190162 (2018).	10.1371/journal.pone.0190162		Modern and old durum cultivars, durum landraces, domesticated and wild type	233	8	cM	Yield and components	TKW				1B	na	na	IWB66475	nr	152	\	nr	wPt-4702	144	654048978	IWB66475	152	688734156	IWB29845	160.3	714307636	TKW-Svevo2.M_0617-1B
M_0576	Mehrabi et al., Applied Sci. 12, 4963 (2022).	10.3390/app12104963		durum landraces	123	2	cM	Diseases and pests	YR		plantlets greenhouse	Pstv-37	1B	1.33301	na	IWB44898	nr	121.4	nr	nr	barc188	119.7	654331028	IWB44898	121.4	657136920	IWB72142	127.2	662092516	YR-Svevo2.M_0618-1B
M_0577	Royo et al., Front. Plant. Sci. 12, 674470 (2021).	10.3389/fpls.2021.674470		200 cv, 172 landraces	372	1	cM	Phenology	GAC			GAC at 90 days from emergence	1B	4.16	5	3533994	nr	na	208.96	nr	\	\	654573713	3533994	208.96	659573713	\	\	664573713	GAC-Svevo2.M_0619-1B
M_0578	Zaïm et al., J. Exp. Bot. 75, 316-333 (2024).	10.1093/jxb/erad357		landraces, elites, and cultivars	384 + 80 + 80	50	Mb	Yield and components	SNM		1 stress	watered and stress conditions	1B	2.68613	8.359	AX-95164006	nr			nr	\	na	656040705	AX-95164006	\	681040705	AX-94861478	na	720323794	SNM-Svevo2.M_0620-1B
M_0579	Sukumaran et al., Front. Plant. Sci. 9, 81 (2018).	10.3389/fpls.2018.00081		cultivar/breeding durum lines from IWNI	208	6	cM	Height	PH		yield potential, heat stress and combined analysis of environemtns		1B	3.67772	6.953	3940289	nr	na	262	nr	\	\	656579313	3940289	262	686579313	\	\	716579313	PH-Svevo2.M_0621-1B
M_0580	Liu et al., Front. Plant. Sci. 8, 774 (2017b).	10.3389/fpls.2017.00774		Ethiopian durum wheat landraces	182	2.25	cM	Diseases and pests	YR			SS, one or more stripe rust races	1B	na	na	IWA4031	nr	122.9	\	nr	IWA3497	120.8	656737129	IWA4031	122.9	659704777	IWB72142	127.2	662092516	YR-Svevo2.M_0622-1B
M_0581	Rosello et al., Agronomy 9(7), 3642019 (2019)	10.3390/agronomy9070364		Durum wheat landraces	160	1	cM	Root anatomy and functions	PRD				1B	3.85	11	1073790	nr	na	223.81	nr	\	\	661000000	1073790	223.81	666000000	\	\	671000000	PRD-Svevo2.M_0624-1B
M_0582	Mehrabi et al., Mol. Breed. 40, 55 (2020).	10.1007/s11032-020-01136-6		landraces and cultivar	112	3	cM	Phenology	DHA				1B	4.30103	13.54	IWA1825	nr	130.2	nr	nr	IWB72142	127.2	662092516	IWA1825	130.2	667477677	IWB8840	135.3	668664024	DHA-Svevo2.M_0627-1B
M_0583	Mehrabi et al., Mol. Breed. 40, 55 (2020).	10.1007/s11032-020-01136-6		landraces and cultivar	112	3	cM	Phenology	DSB				1B	4.52288	13.82	IWA1825	nr	130.2	nr	nr	IWB72142	127.2	662092516	IWA1825	130.2	667477677	IWB8840	135.3	668664024	DSB-Svevo2.M_0628-1B
M_0584	Mehrabi et al., Mol. Breed. 40, 55 (2020).	10.1007/s11032-020-01136-6		landraces and cultivar	112	3	cM	Phenology	DM				1B	4	12.26	IWB43139	nr	129.7	nr	nr	IWB72142	127.2	662092516	IWB43139	129.7	666262289	IWB8840	135.3	668664024	DM-Svevo2.M_0629-1B
M_0585	Rosello et al., Agronomy 9(7), 3642019 (2019)	10.3390/agronomy9070364		Durum wheat landraces	160	1	cM	Root anatomy and functions	PRS				1B	3.8	10	3937873	nr	na	226.81	nr	\	\	664000000	3937873	226.81	669000000	\	\	674000000	PRS-Svevo2.M_0631-1B
M_0586	Rosello et al., Agronomy 9(7), 3642019 (2019)	10.3390/agronomy9070364		Durum wheat landraces	160	1	cM	Root anatomy and functions	PRV				1B	4.84	13	3937873	nr	na	226.81	nr	\	\	664000000	3937873	226.81	669000000	\	\	674000000	PRV-Svevo2.M_0632-1B
M_0587	Rosello et al., Agronomy 9(7), 3642019 (2019)	10.3390/agronomy9070364		Durum wheat landraces	160	1	cM	Root anatomy and functions	PRL				1B	3.24	10	1064357	nr	na	225.6	nr	\	\	664075859	1064357	225.6	669075859	\	\	674075859	PRL-Svevo2.M_0633-1B
M_0588	Liu et al., Front. Plant. Sci. 8, 774 (2017b).	10.3389/fpls.2017.00774		Ethiopian durum wheat landraces	182	2.25	cM	Diseases and pests	YR			SS, one or more stripe rust races	1B	na	na	IWB31715	nr	136.6	\	nr	IWB10224	130.2	667490888	IWB31715 (IWB57134)	136.6	673201163	IWB73132	139	675121973	YR-Svevo2.M_0639-1B
M_0589	Zaïm et al., J. Exp. Bot. 75, 316-333 (2024).	10.1093/jxb/erad357		landraces, elites, and cultivars	384 + 80 + 80	50	Mb	Yield and components	TKW		1 stress	watered and stress conditions	1B	3.93554	14.389	AX-95231755	nr			nr	\	na	668417650	AX-95231755	\	693417650	AX-94861478	na	720323794	TKW-Svevo2.M_0640-1B
M_0590	Marone et al., Front. Plant. Sci. 14, 1290643 (2024).	10.3389/fpls.2023.1290643		Wild and primitive	230	1	cM	Diseases and pests	Sr		Seedling_University of Minnesota	JRCQC	1B	9.60378	35.434	IWB71824	nr	136.6		nr	IWB9182	135.3	669697913	IWB71824	136.6	673450435	IWB68779	138.2	673516870	Sr-Svevo2.M_0641-1B
M_0591	Zaïm et al., J. Exp. Bot. 75, 316-333 (2024).	10.1093/jxb/erad357		landraces, elites, and cultivars	384 + 80 + 80	50	Mb	Yield and components	GY		5 stress, validation panel	watered and stress conditions	1B	3.40561	5.581	AX-94857844	nr			nr	\	na	670338595	AX-94857844	\	695338595	AX-94861478	na	720323794	GY-Svevo2.M_0642-1B
M_0592	Marone et al., Front. Plant. Sci. 14, 1290643 (2024).	10.3389/fpls.2023.1290643		Durum	230	3	cM	Diseases and pests	Lr		Seedling_CSIC	CONIL	1B	7.97062	25.79	IWB40255	nr	139.4		nr	IWB10962	136.1	671397360	IWB67910	139.2	675166963	IWB41924	142.6	678706551	Lr-Svevo2.M_0643-1B
M_0593	Hu et al., PLoS ONE 10(6), e0130854 (2015)	10.1371/journal.pone.0130854		51 landraces, 99 cultivars	150	na (3 cM*)	cM	Yield and components	KNP		1 env		1B	4	13.78	BF429186_1_B_21	nr	na	nr	nr	\	\	672073572	\	\	681073572	\	\	690073572	KNP-Svevo2.M_0644-1B
M_0594	Hu et al., PLoS ONE 10(6), e0130854 (2015)	10.1371/journal.pone.0130854		51 landraces, 99 cultivars	150	na (3 cM*)	cM	Yield and components	GWP		1 env		1B	3.04576	10.87	BF429186_1_B_21	nr	na	nr	nr	\	\	672073572	\	\	681073572	\	\	690073572	GWP-Svevo2.M_0645-1B
M_0595	Alahmad et al., Genet. Res. Crop Evol. 70, 1471-1485 (2022).	10.1007/s10722-022-01515-2	nr	RIL NAM	920	3	Mb	Phenology	DF		field trials		1B	5.24	na	1721211	nr			nr	na	na	673119482	1721211	241.933	676119482	na	na	679119482	DF-Svevo2.M_0646-1B
M_0596	Laidò et al., Front. Plant. Sci. 6, 1033 (2015).	10.3389/fpls.2015.01033		elite durum cv plus tetraploids	230	3	cM	Diseases and pests	SR			SS, TTKSK	1B	na	na	rPt-5412	nr	139.6	\	nr	IWB3081	136.6	673296126	rPt-5412 (IWB67910)	139.6	675166963	IWB41924	142.6	678706551	SR-Svevo2.M_0647-1B
M_0597	Maccaferri et al., J. Exp. Bot. 67, 1161-1178 (2016).	10.1093/jxb/erw039		elite durum wheat	183	2.4	cM	Root anatomy and functions	TRL				1B	na	na	IWB73132	nr	139	\	nr	IWB3081	136.6	673296126	IWB73132	139	675121973	IWB66543	141.3	676425719	TRL-Svevo2.M_0648-1B
M_0598	Letta et al., Plant Genome 7, 1 (2014).	10.3835/plantgenome2013.08.0026		elite durum cv	183	3	cM	Diseases and pests	SR			SS, TTTTF, JRCQC	1B	na	na	wmc44	nr	140.6	\	nr	IWB10582	137.1	673479133	wmc44	140.6	676618388	IWB23021	143.6	679413457	SR-Svevo2.M_0649-1B
M_0599	Ruan et al., Front. Plant. Sci. 11, 592064 (2020b).	10.3389/fpls.2020.592064		elite, adv. Breeding lines	186	3	cM	Diseases and pests	FHB		3ADON, M9-07-01 + 15ADON, M1-07-02	SEVERITY	1B	4	8	IWB13172	nr	141.3	nr	nr	IWB68779	138.2	673516870	IWB13172	141.3	676425506	IWB7694	144.3	680866163	FHB-Svevo2.M_0650-1B
M_0600	Esposito et al., Theor. Appl. Genet. 136, 242 (2023).	10.1007/s00122-023-04487-8		durum wheat cultivar	200	1.8	Mb	Quality	GPCdev				1B	7.09259	2.47	IWB11006	nr			nr	na	na	675399454	IWB11006	142.7	677199454	na	na	678999454	GPCdev-Svevo2.M_0651-1B
M_0601	Condorelli et al., Front. Plant. Sci. 9, 1885 (2018).	10.3389/fpls.2018.00893		elite cv	248	3	cM	Drought tolerance	LRI		Field trial under controlled drought stress (Maricopa Agricultural Center)		1B	3.02	4.42	IWB11007	nr	142.7	nr	nr	IWB31646	140	676001707	IWB11007	142.7	677199470	IWB8096	145.6	682404034	LRI-Svevo2.M_0652-1B
M_0602	Mehrabi et al., Applied Sci. 12, 4963 (2022).	10.3390/app12104963		durum landraces	123	2	cM	Diseases and pests	YR		plantlets greenhouse	Pstv-37, Pstv-40	1B	1.82974	na	IWB31871	nr	141.9	nr	nr	IWB31646	140	676001707	IWB31871	141.9	677004157	wmc830	143.9	678218279	YR-Svevo2.M_0653-1B
M_0603	Fiedler et al. , Plant Genome 10(3) (2017).	10.3835/plantgenome2017.05.0038		Durum wheat breeding program	1184	2.5 (3 cM*)	Mb	Quality	TW				1B	na	na	S1B_287938757, S1B_291173812	nr	na	na	nr	\	\	677542191	\	\	686542191	\	\	695542191	TW-Svevo2.M_0661-1B
M_0604	Mehrabi et al., Mol. Breed. 40, 55 (2020).	10.1007/s11032-020-01136-6		landraces and cultivar	112	3	cM	Phenology	DSB				1B	4.39794	13.86	IWB73765	nr	164.1	nr	nr	wmc59	161.4	681142140	IWB73765	164.1	718557808	IWB26224	end	720616616	DSB-Svevo2.M_0662-1B
M_0605	Hu et al., PLoS ONE 10(6), e0130854 (2015)	10.1371/journal.pone.0130854		51 landraces, 99 cultivars	150	na (3 cM*)	cM	Morphology	SL		1 env		1B	2.61979	6.9	BG262882_1_B_217	nr	na	nr	nr	\	\	681809381	\	\	690809381	\	\	699809381	SL-Svevo2.M_0663-1B
M_0606	Johnson et al., Front. Genet. 10, 717 (2019).	10.3389/fgene.2019.00717		Durum wheat cultivar and inbred lines	243	5	cM	Quality	PPO				1B	2.61	3.9	IWB7427	nr	150.9	nr	nr	IWB8096	145.6	682404034	IWB7427	150.9	687289969	IWB65271	156.1	694783999	PPO-Svevo2.M_0664-1B
M_0607	Johnson et al., Front. Genet. 10, 717 (2019).	10.3389/fgene.2019.00717		Durum wheat cultivar and inbred lines	243	5	cM	Quality	VIT				1B	2.3	3.4	IWB72918	nr	152	nr	nr	IWB8096	145.6	682404034	IWB72918	152	688732101	IWB68096	158	695719911	VIT-Svevo2.M_0665-1B
M_0608	Maccaferri et al., J. Exp. Bot. 67, 1161-1178 (2016).	10.1093/jxb/erw039		elite durum wheat	183	2.4	cM	Root anatomy and functions	TRL				1B	na	na	IWA724	nr	152.5	\	nr	IWB8812	150.3	684746612	IWA724	152.5	689455833	IWB2673	155.3	691119265	TRL-Svevo2.M_0666-1B
M_0609	Maccaferri et al., J. Exp. Bot. 67, 1161-1178 (2016).	10.1093/jxb/erw039		elite durum wheat	183	2.4	cM	Root anatomy and functions	PRL				1B	na	na	IWA724	nr	152.5	\	nr	IWB8812	150.3	684746612	IWA724	152.5	689455833	IWB2673	155.3	691119265	PRL-Svevo2.M_0667-1B
M_0610	Negisho et al., Plant Breed. 141, 338-354 (2022a).	10.1111/pbr.13010		durum cultivars, breeding line, landraces	285/185	3	cM	Physiology	Chlc		FNS: Field non-stress	SPAD	1B	6.47	na	IWB71704	nr	152	nr	nr	IWB18553	149.7	686164770	IWB71704	152	688563356	IWA5758	155.3	691110190	Chlc-Svevo2.M_0668-1B
M_0611	Mangini et al., PLoS One 13, e0190162 (2018).	10.1371/journal.pone.0190162		wild, domesticated and cultivated accessions of seven subspecies	233	3	cM	Yield and components	GWS		multi -env		1B	3.9	7	IWB66475	nr	152	nr	nr	IWB18553	149.7	686164770	IWB66475	152	688734156	IWA5758	155.3	691110190	GWS-Svevo2.M_0669-1B
M_0612	Mangini et al., PLoS One 13, e0190162 (2018).	10.1371/journal.pone.0190162		wild, domesticated and cultivated accessions of seven subspecies	233	3	cM	Yield and components	TKW		multi -env		1B	5.4	9.8	IWB66475	nr	152	nr	nr	IWB18553	149.7	686164770	IWB66475	152	688734156	IWA5758	155.3	691110190	TKW-Svevo2.M_0670-1B
M_0613	Colasuonno et al., BMC Genomics 18, 122-122 (2017).	10.1186/s12864-016-3395-6		Modern and old durum cultivars, durum landraces, domesticated and wild type accessions	233	1	cM	Quality	YI				1B	na	na	IWB4839	nr	150.9	\	nr	IWB18553	149.7	686164770	IWB4839	150.9	687731406	IWB71704	152	688563356	YI-Svevo2.M_0671-1B
M_0614	Mehrabi et al., Applied Sci. 12, 4963 (2022).	10.3390/app12104963		durum landraces	123	2	cM	Diseases and pests	YR		plantlets greenhouse	Pstv-40	1B	1.41353	na	IWB35087	nr	152.5	nr	nr	gwm259	150.6	687289480	IWB35087	152.5	690488281	IWB2673	155.3	691119265	YR-Svevo2.M_0672-1B
M_0615	Sukumaran et al., Front. Plant. Sci. 9, 81 (2018).	10.3389/fpls.2018.00081		cultivar/breeding durum lines from IWNI	208	6	cM	Yield and components / Stress indices	KNM/SSI		heat stress		1B	3.32553	6.578	1127123	nr	na	281	nr	\	\	688375671	1127123	281	718375671	\	end	720616616	KNM/SSI-Svevo2.M_0673-1B
M_0616	Negisho et al., Front. Plant. Sci. 13, 838088 (2022b).	10.3389/fpls.2022.838088		Ethiopian durum wheat landraces, durum wheat varieties, advanced durum wheat lines from the EIAR, durum wheat lines from CIMMYT	285	na (3 cM*)	cM	Physiology / Stress indices	Chlc/STI		The field phenotyping experiments were conducted in four locations for three seasons (2016–2018) in Ethiopia. The locations were grouped into two moisture variants, field drought stress (FDS) and field non-stress (FNS)	SPAD	1B	4.56447	na	wsnp_Ex_c1058_2020681	nr	155.3	nr	nr	IWB73674	152.2	688944751	IWA1355	155.3	693484815	IWB48302	158	694618409	Chlc/STI-Svevo2.M_0674-1B
M_0617	Mehrabi et al., Mol. Breed. 40, 55 (2020).	10.1007/s11032-020-01136-6		landraces and cultivar	112	3	cM	Phenology	DM				1B	3.39794	10.21	IWB11800	nr	155.3	nr	nr	IWB73674	152.2	688944751	IWB11800	155.3	692095041	IWB68096	158	695719911	DM-Svevo2.M_0675-1B
M_0618	Mulugeta et al., Front. Plant. Sci. 13, 1009244 (2023).	10.3389/fpls.2022.1009244		Ethiopian durum wheat landraces and cultivars	420	4.2	Mb	Height	PH		well rainfed conditions		1B	5.48792	1.2	AX-158521163	nr	na		nr	\	na	690162616	AX-158521163	na	694362616	\	na	698562616	PH-Svevo2.M_0676-1B
M_0619	Taranto et al., Agronomy 10, 1231 (2020).	10.3390/agronomy10091231		durum wheat cultivar	79	3	cM	Quality	CD_Pep			IP3.16, TPT.16	1B	13.5317	na	IWB1341	nr	156.3	nr	nr	IWB73390	153.7	690809004	IWB1341	156.3	693417504	IWB29845	160.3	714307636	CD_Pep-Svevo2.M_0677-1B
M_0620	Maccaferri et al., J. Exp. Bot. 67, 1161-1178 (2016).	10.1093/jxb/erw039		elite durum wheat	183	2.4	cM	Root anatomy and functions	TRN				1B	na	na	IWB1341	nr	156.3	\	nr	IWB73390	153.7	690809004	IWB1341	156.3	693417504	IWB68096	158	695719911	TRN-Svevo2.M_0678-1B
M_0621	Maccaferri et al., J. Exp. Bot. 62, 409-438 (2011).	10.1093/jxb/erq287		Elite durum cv	189	5	cM	Phenology	HD				1B	na	na	barc80	nr	162.1	\	nr	IWB25940	156.3	693417774	barc80	162.1	717524021	\	end	720616616	HD-Svevo2.M_0679-1B
M_0622	Condorelli et al., Front. Plant. Sci. 9, 1885 (2018).	10.3389/fpls.2018.00893		elite cv	248	3	cM	Drought tolerance	LRI		Field trial under controlled drought stress (Maricopa Agricultural Center)		1B	3.01	4.4	IWB71971	nr	162.5	nr	nr	IWB48302	158	694618409	IWB71971	162.5	715280573	IWB26224	end	720616616	LRI-Svevo2.M_0680-1B
M_0623	Kidane et al., Plant Biotechnol J.17(7), 1380-1393 (2019); Gesesse et al., 120 (14) e2205774119 (2022)	10.1111/pbi.13062, 10.1073/pnas.2205774119		NAM population	1200	5	cM	Others	Appr.M				1B	3.12723	na	IWB71971	nr	162.5	nr	nr	IWB68096	158	695719911	IWB71971	162.5	715280573	\	end	720616616	Appr.M-Svevo2.M_0681-1B
M_0624	Kidane et al., Plant Biotechnol J.17(7), 1380-1393 (2019); Gesesse et al., 120 (14) e2205774119 (2022)	10.1111/pbi.13062, 10.1073/pnas.2205774119		NAM population	1200	5	cM	Phenology	DM				1B	4.06982	na	IWB7641	nr	163.9	nr	nr	IWB68096	158	695719911	IWB7641	163.9	718558485	\	end	720616616	DM-Svevo2.M_0682-1B
M_0625	Maccaferri et al., J. Exp. Bot. 62, 409-438 (2011).	10.1093/jxb/erq287		Elite durum cv	189	5	cM	Phenology	HD				1B	na	na	gwm140	nr	163.9	\	nr	IWB68096	158	695719911	gwm140 (IWB7641)	163.9	718558485	\	end	720616616	HD-Svevo2.M_0683-1B
M_0626	Mengistu et al., Plant Biotechnol. J. 14, 1800-1812 (2016).	10.1111/pbi.12538		Ethiopian durum wheat landraces	311	2.85	cM	Yield and components	SNP				1B	na	na	IWB49442	nr	162.5	\	nr	IWA4525	160.5	697384471	IWB49442	162.5	714306602	\	end	720616616	SNP-Svevo2.M_0684-1B
M_0627	Fiedler et al. , Plant Genome 10(3) (2017).	10.3835/plantgenome2017.05.0038		Durum wheat breeding program	1184	2.5 (3 cM*)	Mb	Quality	TW				1B	na	na	S1B_289976153	nr	na	\	nr	\	\	700897070	\	\	709897070	\	\	718897070	TW-Svevo2.M_0685-1B
M_0628	Anuarbek et al., PLoS One 15(6), e0234863 (2020).	10.1371/journal.pone.0234863		primitive and domesticated accessions	184	1	cM	Height	PH		1 env		1B	5.82681	21	IWB20993	nr	162.5	nr	nr	IWB62169	161.5	709801156	IWB20993	162.5	711656592	IWB71870	163.3	717851669	PH-Svevo2.M_0686-1B
M_0629	Mehrabi et al., Mol. Breed. 40, 55 (2020).	10.1007/s11032-020-01136-6		landraces and cultivar	112	3	cM	Phenology	DHA				1B	4.39794	13.71	IWB71971	nr	162.5	nr	nr	IWB29845	160.3	714307636	IWB71971	162.5	715280573	\	end	720616616	DHA-Svevo2.M_0687-1B
M_0630	Kidane et al., Plant Biotechnol J.17(7), 1380-1393 (2019); Gesesse et al., 120 (14) e2205774119 (2022)	10.1111/pbi.13062, 10.1073/pnas.2205774119		NAM population	1200	5	cM	Phenology	DB				2A	3.27511	na	IWA6745	nr	2.3	nr	nr	\	0	0	IWA6745	2.3	2741976	IWA1563	7.8	3564380	DB-Svevo2.M_0688-2A
M_0631	Kidane et al., Plant Biotechnol J.17(7), 1380-1393 (2019); Gesesse et al., 120 (14) e2205774119 (2022)	10.1111/pbi.13062, 10.1073/pnas.2205774119		NAM population	1200	5	cM	Phenology	DF				2A	3.74285	na	IWA6745	nr	2.3	nr	nr	\	0	0	IWA6745	2.3	2741976	IWA1563	7.8	3564380	DF-Svevo2.M_0689-2A
M_0632	Kidane et al., Plant Biotechnol J.17(7), 1380-1393 (2019); Gesesse et al., 120 (14) e2205774119 (2022)	10.1111/pbi.13062, 10.1073/pnas.2205774119		NAM population	1200	5	cM	Phenology	DHA				2A	3.34329	na	IWA6745	nr	2.3	nr	nr	\	0	0	IWA6745	2.3	2741976	IWA1563	7.8	3564380	DHA-Svevo2.M_0690-2A
M_0633	Sukumaran et al., Front. Plant. Sci. 9, 81 (2018).	10.3389/fpls.2018.00081		cultivar/breeding durum lines from IWNI	208	6	cM	Height	PH		drought		2A	3.07373	6.773	1261077	nr	na	8	nr	\	\	0	1261077	8	14860524	\	\	44860524	PH-Svevo2.M_0691-2A
M_0634	Ghavami et al., G3 1, 209-218 (2011).	10.1534/g3.111.000489		BIL Tun-pedigree	340	10	cM	Diseases and pests	FHB			3 isolates	2A	na	na	IWB59733	nr	9.4	\	nr	\	0	0	IWB59733	9.4	5409514	IWB69599	20.5	19163491	FHB-Svevo2.M_0692-2A
M_0635	Maccaferri et al., BMC Genomics 15, 873 (2014).	10.1186/1471-2164-15-873		Elite durum cv	183	5	cM	Phenology	DHA				2A	na	na	barc212	nr	5.3	\	nr	\	0	0	barc212*	5.3	3000000	wmc407	10.4	6928095	DHA-Svevo2.M_0693-2A
M_0636	Wang et al., Front. Plant. Sci. 10, 919 (2019).	10.3389/fpls.2019.00919		durum cultivars, breeding line, landraces	493	3	cM	Morphology	FLW		field trial no irrigation		2A	3.82042	6.38437	IWA1562	nr	7.8	nr	nr	IWB12250	2.3	1903397	IWA1562	7.8	3564487	IWB100	10.7	10150795	FLW-Svevo2.M_0694-2A
M_0637	Maccaferri et al., J. Exp. Bot. 62, 409-438 (2011).	10.1093/jxb/erq287		Elite durum cv	189	5	cM	Phenology	HD				2A	na	na	gwm636	nr	7.8	\	nr	IWB72490	2.3	2618273	gwm636	7.8	4452746	IWB44526	13.2	14330578	HD-Svevo2.M_0695-2A
M_0638	Maccaferri et al., J. Exp. Bot. 62, 409-438 (2011).	10.1093/jxb/erq287		Elite durum cv	189	5	cM	Height	PH				2A	na	na	gwm636	nr	7.8	\	nr	IWB72490	2.3	2618273	gwm636	7.8	4452746	IWB44526	13.2	14330578	PH-Svevo2.M_0696-2A
M_0639	Condorelli et al., Genes 13(2), 293 (2022)	10.3390/genes13020293		elite cv	248	3	cM	Drought tolerance	RWC_DS		Field trial under controlled drought stress (Maricopa Agricultural Center)	Relative Water Content under water stress	2A	3.33	2.86	IWB22184	nr	9.4	nr	nr	IWB14640	6	3331483	IWB22184	9.4	6628988	IWB9477	12.2	13069416	RWC_DS-Svevo2.M_0697-2A
M_0640	Letta et al., Theor. Appl. Genet. 126, 1237-1256 (2013).	10.1007/s00122-013-2050-8		elite durum cv	183	3	cM	Diseases and pests	SR			AS, natural inoculum, two envs.	2A	na	na	wPt-7049	nr	10.2	\	nr	gwm614	7.2	3511694	wPt-7049 (IWB26006)	10.2	7624855	IWB44526	13.2	14330578	SR-Svevo2.M_0698-2A
M_0641	Maccaferri et al., J. Exp. Bot. 67, 1161-1178 (2016).	10.1093/jxb/erw039		elite durum wheat	183	2.4	cM	Root anatomy and functions	RGA				2A	na	na	IWB16988	nr	9.9	\	nr	gwm614	7.2	3511694	IWB16988	9.9	7104837	IWB71860	12.2	12983924	RGA-Svevo2.M_0699-2A
M_0642	Marone et al., Front. Plant. Sci. 14, 1290643 (2024).	10.3389/fpls.2023.1290643		Durum	230	3	cM	Diseases and pests	Lr		Seedling_CSIC	CONIL, SPAIN 52	2A	11.7055	35.995	IWB66736	nr	11.2		nr	IWB70113	6.9	3562136	IWB66736	11.2	12028036	IWB69917	14.9	16476928	Lr-Svevo2.M_0700-2A
M_0643	Negisho et al., Front. Plant. Sci. 13, 838088 (2022b).	10.3389/fpls.2022.838088		Ethiopian durum wheat landraces, durum wheat varieties, advanced durum wheat lines from the EIAR, durum wheat lines from CIMMYT	285	na (3 cM*)	cM	Phenology / Stress indices	DGF/STI		The field phenotyping experiments were conducted in four locations for three seasons (2016–2018) in Ethiopia. The locations were grouped into two moisture variants, field drought stress (FDS) and field non-stress (FNS)		2A	4.53732	na	Tdurum_contig10785_1669	nr	11.2	nr	nr	IWA1562	7.8	3564487	IWB66736	11.2	12028036	IWB60504	14.7	15566881	DGF/STI-Svevo2.M_0702-2A
M_0644	Negisho et al., Front. Plant. Sci. 13, 838088 (2022b).	10.3389/fpls.2022.838088		Ethiopian durum wheat landraces, durum wheat varieties, advanced durum wheat lines from the EIAR, durum wheat lines from CIMMYT	285	na (3 cM*)	cM	Yield and components / Stress indices	GY/STI		Four locations for three seasons (2016–2018) in Ethiopia. The locations were grouped into two moisture variants, field drought stress (FDS) and field non-stress (FNS)		2A	7.53	na	Tdurum_contig10785_2433	nr	11.2	nr	nr	IWA1562	7.8	3564487	IWB66737	11.2	12028800	IWB60504	14.7	15566881	GY/STI-Svevo2.M_0703-2A
M_0645	Negisho et al., Front. Plant. Sci. 13, 838088 (2022b).	10.3389/fpls.2022.838088		Ethiopian durum wheat landraces, durum wheat varieties, advanced durum wheat lines from the EIAR, durum wheat lines from CIMMYT	285	na (3 cM*)	cM	Yield and components / Stress indices	GY/GMP		Four locations for three seasons (2016–2018) in Ethiopia. The locations were grouped into two moisture variants, field drought stress (FDS) and field non-stress (FNS)		2A	4.35806	na	Tdurum_contig10785_2433	nr	11.2	nr	nr	IWA1562	7.8	3564487	IWB66737	11.2	12028800	IWB60504	14.7	15566881	GY/GMP-Svevo2.M_0704-2A
M_0646	Esposito et al., BMC Plant Biol. 22, 519 (2022).	10.1186/s12870-022-03900-6		wild, domesticated and cultivated accessions of seven subspecies	185	1	cM	Yield and components	TNM				2A	4.36	4.81	IWB10217	nr	9.4		nr	IWA7736	8.4	5207156	IWB10217	9.4	6576003	IWB42693	10.7	10398054	TNM-Svevo2.M_0705-2A
M_0647	Szabo-Hever et al., Phytopathol. 113, 1967-1978 (2023)	10.1094/PHYTO-02-23-0043-R		durum vareities, landraces	510	5	Mb	Diseases and pests	TS		green-house	L13-192	2A	8.12894	42.0293	Tdurum_contig49928_728	nr			nr	IWB45009	8.4	6244984	IWB72028	11.2	11229149	IWB60504	14.7	15566881	TS-Svevo2.M_0706-2A
M_0648	Royo et al., Front. Plant. Sci. 12, 674470 (2021).	10.3389/fpls.2021.674470		200 cv, 172 landraces	372	1	cM	Drought tolerance	CTD			CTD at milky-dough grain stage	2A	4.18	6	2277520	nr	na	8.29	nr	\	\	6992326	2277520	8.29	11992326	\	\	16992326	CTD-Svevo2.M_0707-2A
M_0649	Negisho et al., Plant Breed. 141, 338-354 (2022a).	10.1111/pbr.13010		durum cultivars, breeding line, landraces	285/185	3	cM	Yield and components	GY		Field drought stress		2A	4.41	na	IWB66737	nr	13.7	nr	nr	IWB46392	10.7	7303678	IWB66737	13.7	12028800	IWB68412	16.7	17156967	GY-Svevo2.M_0708-2A
M_0650	Marone et al., Front. Plant. Sci. 14, 1290643 (2024).	10.3389/fpls.2023.1290643		Whole collection ( durum cv and landraces+ relative subspecies)	230	1	cM	Diseases and pests	Sr		Seedling_University of Minnesota	TTKSK	2A	9.36887	18.811	IWB66735	nr	11.2		nr	IWB26006	10	7624855	IWB66735	11.2	12027795	IWB71860	12.2	12983924	Sr-Svevo2.M_0709-2A
M_0651	Royo et al., Front. Plant. Sci. 12, 674470 (2021).	10.3389/fpls.2021.674470		200 cv, 172 landraces	372	1	cM	Phenology	GFR				2A	4.97	5	1087720	nr	na	11.57	nr	\	\	10000000	1087720	11.57	15000000	\	\	20000000	GFR-Svevo2.M_0710-2A
M_0652	Rosello et al., Agronomy 9(7), 3642019 (2019)	10.3390/agronomy9070364		Durum wheat landraces	160	1	cM	Root anatomy and functions	TRN				2A	3.09	8	1056247	nr	na	45.68	nr	\	\	12568808	1056247	45.68	17568808	\	\	22568808	TRN-Svevo2.M_0711-2A
M_0653	Ghavami et al., G3 1, 209-218 (2011).	10.1534/g3.111.000489		BIL Tun-pedigree	340	10	cM	Diseases and pests	FHB			3 isolates	2A	na	na	wPt-4021	nr	22.4	\	nr	IWB9477	12.2	13069416	wPt-4021	22.4	19252239	IWB71223	32.3	35542348	FHB-Svevo2.M_0712-2A
M_0654	Sukumaran et al., Front. Plant. Sci. 9, 81 (2018).	10.3389/fpls.2018.00081		cultivar/breeding durum lines from IWNI	208	6	cM	Phenology	DM		combined analysis of the traits from yield potential, heat stress, and drought stress		2A	3.21793	6.521	1022158	nr	na	23	nr	\	\	13695846	1022158	23	43695846	\	\	73695846	DM-Svevo2.M_0714-2A
M_0655	Sukumaran et al., Front. Plant. Sci. 9, 81 (2018).	10.3389/fpls.2018.00081		cultivar/breeding durum lines from IWNI	208	6	cM	Phenology	DHA		yield potential, drought and combined analysis of environments		2A	5.17423	12.823	1131447	nr	na	33	nr	\	\	13712556	1131447	33	43712556	\	\	73712556	DHA-Svevo2.M_0715-2A
M_0656	Megerssa et al., Front. Plant. Sci. 11, 598509 (2020).	10.3389/fpls.2020.598509		breeding line	283	4.5 (3 cM*)	Mb	Diseases and pests	SR		field resistance (1 env)	FarmCPU results	2A	6.93181	na	S2A_20977834	nr	na	\	nr	\	\	15550345	\	\	24550345	\	\	33550345	SR-Svevo2.M_0717-2A
M_0657	Liu et al., Theor. Appl. Genet. 130, 649-667 (2017c).	10.1007/s00122-016-2841-9		elite durum cv	250	3	cM	Diseases and pests	YR			AS, natural inoculum	2A	na	na	IWB69599	nr	20.5	\	nr	IWB72948	17.5	17460515	IWB69599	20.5	19163491	IWB23669	23.6	25082267	YR-Svevo2.M_0718-2A
M_0658	N’Diaye et al., PLoS One 12, e0187178 (2017).	10.1371/journal.pone.0170941		durum lines from the official Canadian durum cultivar registration	169	5.3	cM	Quality	PY				2A	na	na	IWB72370	nr	22.8	\	nr	IWB72948	17.5	17460515	IWB72370	22.8	22230862	wPt-9624	24.9	24902372	PY-Svevo2.M_0719-2A
M_0659	Sukumaran et al., Front. Plant. Sci. 9, 81 (2018).	10.3389/fpls.2018.00081		cultivar/breeding durum lines from IWNI	208	6	cM	Height	PH		yield potential and heat stress		2A	5.1906	10.48	1120653	nr	na	29	nr	\	\	18863941	1120653	29	48863941	\	\	78863941	PH-Svevo2.M_0720-2A
M_0660	Sukumaran et al., Front. Plant. Sci. 9, 81 (2018).	10.3389/fpls.2018.00081		cultivar/breeding durum lines from IWNI	208	6	cM	Yield and components / Stress indices	TKW/TOL		heat stress		2A	3.07093	6.047	3027334	nr	na	45	nr	\	\	20000000	3027334	45	50000000	\	\	80000000	TKW/TOL-Svevo2.M_0722-2A
M_0661	Condorelli et al., Genes 13(2), 293 (2022)	10.3390/genes13020293		elite cv	248	3	cM	Phenology	DF		Field trial under controlled drought stress (Maricopa Agricultural Center)		2A	5.85	7.65	IWB62185	nr	24.7	nr	nr	IWB40869	21.9	21049799	IWB62185	24.7	28314268	IWB71223	32.3	35542348	DF-Svevo2.M_0723-2A
M_0662	Letta et al., Plant Genome 7, 1 (2014).	10.3835/plantgenome2013.08.0026		elite durum cv	183	3	cM	Diseases and pests	SR			SS, TRTTF, TTTTF, TTKSK	2A	na	na	wPt-5839	nr	24.9	\	nr	IWB40869	21.9	21049799	wPt-5839	24.9	24902323	IWB11847	25	29854976	SR-Svevo2.M_0724-2A
M_0663	Anuarbek et al., PLoS One 15(6), e0234863 (2020).	10.1371/journal.pone.0234863		primitive and domesticated accessions	184	1	cM	Height	PH		1 env		2A	5.19314	21	IWB11847	nr	24.7	nr	nr	IWB30649	22.8	22230960	IWB11847	24.7	29854976	IWB71223	32.3	35542348	PH-Svevo2.M_0725-2A
M_0664	Kidane et al., Plant Biotechnol J.17(7), 1380-1393 (2019); Gesesse et al., 120 (14) e2205774119 (2022)	10.1111/pbi.13062, 10.1073/pnas.2205774119		NAM population	1200	5	cM	Phenology	DB				2A	3.44981	na	IWB10662	nr	na	nr	nr	na	na	27434135	IWB10662	na	39434135	na	na	51434135	DB-Svevo2.M_0726-2A
M_0665	Kidane et al., Plant Biotechnol J.17(7), 1380-1393 (2019); Gesesse et al., 120 (14) e2205774119 (2022)	10.1111/pbi.13062, 10.1073/pnas.2205774119		NAM population	1200	5	cM	Phenology	DF				2A	3.79819	na	IWB10662	nr	na	nr	nr	na	na	27434135	IWB10662	na	39434135	na	na	51434135	DF-Svevo2.M_0727-2A
M_0666	Kidane et al., Plant Biotechnol J.17(7), 1380-1393 (2019); Gesesse et al., 120 (14) e2205774119 (2022)	10.1111/pbi.13062, 10.1073/pnas.2205774119		NAM population	1200	5	cM	Phenology	DHA				2A	3.50401	na	IWB10662	nr	na	nr	nr	na	na	27434135	IWB10662	na	39434135	na	na	51434135	DHA-Svevo2.M_0728-2A
M_0667	Ruan et al., Front. Plant. Sci. 11, 592064 (2020b).	10.3389/fpls.2020.592064		elite, adv. Breeding lines	186	3	cM	Diseases and pests	FHB		3ADON, M9-07-01 + 15ADON, M1-07-02	SEVERITY	2A	3.7	9	IWA1166	nr	na	\	nr	na	na	27533883	IWA1166	na	36533883	na	na	45533883	FHB-Svevo2.M_0729-2A
M_0668	Anuarbek et al., PLoS One 15(6), e0234863 (2020).	10.1371/journal.pone.0234863		primitive and domesticated accessions	184	1	cM	Phenology	DHA		1 env		2A	4.60033	11	IWB54033	nr	46.2	nr	nr	IWB7262	44.2	29854957	IWB54033	46.2	43914447	IWB70375	47.7	45407105	DHA-Svevo2.M_0730-2A
M_0669	Rapp et al., Theor. Appl. Genet. 132, 1873-1886 (2019).	10.1007/s00122-019-03323-2		Central European durum wheat panel	183	na	nr	Quality	FN				2A	na	na	S2256343	nr			nr	na	na	31662353	S2256343	23.9	43662353	na	na	55662353	FN-Svevo2.M_0731-2A
M_0670	Gupta et al., Plants 9(12), 1628 (2020).	10.3390/plants9121628		varities , landraces	384	50	Mb	Phenology	DHA			Photoperiod sensitivity, modern lines	2A	na	na	Ppd-A1	nr			nr	na	na	31698824	AX-94385320	na	43698824	na	na	55698824	DHA-Svevo2.M_0732-2A
M_0671	Wang et al., Front. Plant. Sci. 10, 919 (2019).	10.3389/fpls.2019.00919		durum cultivars, breeding line, landraces	493	3	cM	Yield and components	SLNS		field trial no irrigation		2A	3.37758	2.6868	IWA4441	nr	37.8	nr	nr	IWB70927	35	34220403	IWA4441	37.8	36904420	wmc598	41.8	42944498	SLNS-Svevo2.M_0733-2A
M_0672	Wang et al., Front. Plant. Sci. 10, 919 (2019).	10.3389/fpls.2019.00919		durum cultivars, breeding line, landraces	493	3	cM	Morphology	FLL		field trial no irrigation		2A	3.90938	3.198	IWA2696	nr	38	nr	nr	IWB70927	35	34220403	IWA2696	38	39427581	wmc598	41.8	42944498	FLL-Svevo2.M_0734-2A
M_0673	Lhamo et al., Theor. Appl. Genet. 136(1), 20 (2023).	10.1007/s00122-023-04281-6		emmer	180	1	cM	Diseases and pests	LR		seedling resistance to Lr emmer panel_FarmCPU	BBBQD at seedling stage in greenhouse (GH)	2A	4.33068	8.9	IWA2059	nr	na	\	nr	na	na	34429821	IWA2059	na	39429821	na	na	44429821	LR-Svevo2.M_0735-2A
M_0674	Sukumaran et al., Front. Plant. Sci. 9, 81 (2018).	10.3389/fpls.2018.00081		cultivar/breeding durum lines from IWNI	208	6	cM	Yield and components	KNM		yield potential and combined analysis of yield potential and stress conditions		2A	5.00497	10.614	4910904	nr	na	54	nr	\	\	34771197	4910904	54	64771197	\	\	94771197	KNM-Svevo2.M_0736-2A
M_0675	Kidane et al., Plant Biotechnol J.17(7), 1380-1393 (2019); Gesesse et al., 120 (14) e2205774119 (2022)	10.1111/pbi.13062, 10.1073/pnas.2205774119		NAM population	1200	5	cM	Phenology	DB				2A	4.39528	na	IWB7033	nr	na	nr	nr	na	na	35496174	IWB7033	na	47496174	na	na	59496174	DB-Svevo2.M_0737-2A
M_0676	Kidane et al., Plant Biotechnol J.17(7), 1380-1393 (2019); Gesesse et al., 120 (14) e2205774119 (2022)	10.1111/pbi.13062, 10.1073/pnas.2205774119		NAM population	1200	5	cM	Phenology	DF				2A	4.47521	na	IWB7033	nr	na	nr	nr	na	na	35496174	IWB7033	na	47496174	na	na	59496174	DF-Svevo2.M_0738-2A
M_0677	Kidane et al., Plant Biotechnol J.17(7), 1380-1393 (2019); Gesesse et al., 120 (14) e2205774119 (2022)	10.1111/pbi.13062, 10.1073/pnas.2205774119		NAM population	1200	5	cM	Phenology	DHA				2A	4.31257	na	IWB7033	nr	na	nr	nr	na	na	35496174	IWB7033	na	47496174	na	na	59496174	DHA-Svevo2.M_0739-2A
M_0678	Kidane et al., Plant Biotechnol J.17(7), 1380-1393 (2019); Gesesse et al., 120 (14) e2205774119 (2022)	10.1111/pbi.13062, 10.1073/pnas.2205774119		NAM population	1200	5	cM	Height	PH				2A	3.15038	na	IWB7033	nr	na	nr	nr	na	na	35496174	IWB7033	na	47496174	na	na	59496174	PH-Svevo2.M_0740-2A
M_0679	Alemu et al., BMC Genomics 22, 20 (2021b).	10.1186/s12864-020-07320-4	nr	Ethiopian accessions	192	2.25	cM	Root anatomy and functions	ARL				2A	3	5.72	IWB53380	nr	35.63	nr	nr	IWB71223	32.3	35542348	IWB53380	35.63	36590876	IWB9877	38	39075210	ARL-Svevo2.M_0741-2A
M_0680	Negisho et al., Front. Plant. Sci. 13, 838088 (2022b).	10.3389/fpls.2022.838088		Ethiopian durum wheat landraces, durum wheat varieties, advanced durum wheat lines from the EIAR, durum wheat lines from CIMMYT	285	na (3 cM*)	cM	Yield and components / Stress indices	HI/DSI		Four locations for three seasons (2016–2018) in Ethiopia. The locations were grouped into two moisture variants, field drought stress (FDS) and field non-stress (FNS)		2A	4.28621	na	IWB1365	nr	35.6	nr	nr	IWB71223	32.3	35542348	IWB1365	35.6	36603102	IWA5087	39.6	40250215	HI/DSI-Svevo2.M_0742-2A
M_0681	Negisho et al., Plant Breed. 141, 338-354 (2022a).	10.1111/pbr.13010		durum cultivars, breeding line, landraces	285/185	3	cM	Yield and components	HI		Field drought stress		2A	4.29	na	IWB1365	nr	35.6	nr	nr	IWB71223	32.3	35542348	IWB1365	35.6	36603102	IWA5087	39.6	40250215	HI-Svevo2.M_0743-2A
M_0682	Ruan et al., Front. Plant. Sci. 11, 592064 (2020b).	10.3389/fpls.2020.592064		elite, adv. Breeding lines	186	3	cM	Diseases and pests	FHB		3ADON, M9-07-01 + 15ADON, M1-07-02	INCIDENCE	2A	3.7	9	IWB70927	nr	35	nr	nr	IWB71223	32.3	35542348	IWB70927 (IWB70923)	35	36606184	IWB9877	38	39075210	FHB-Svevo2.M_0744-2A
M_0683	Mehrabi et al., Mol. Breed. 40, 55 (2020).	10.1007/s11032-020-01136-6		landraces and cultivar	112	3	cM	Phenology	DHA				2A	3.18709	9.8	IWB70927	nr	35	nr	nr	IWB71223	32.3	35542348	IWB70927 (IWB70923)	35	36606184	IWB9877	38	39075210	DHA-Svevo2.M_0745-2A
M_0684	Taranto et al., Agronomy 10, 1231 (2020).	10.3390/agronomy10091231		durum wheat cultivar	79	3	cM	Quality	CD_Pep			TPT.16	2A	5.51428	na	IWB15066	nr	35.6	nr	nr	IWB71223	32.3	35542348	IWB15066	35.6	36541633	IWB9877	38	39075210	CD_Pep-Svevo2.M_0746-2A
M_0685	Kidane et al., Plant Biotechnol J.17(7), 1380-1393 (2019); Gesesse et al., 120 (14) e2205774119 (2022)	10.1111/pbi.13062, 10.1073/pnas.2205774119		NAM population	1200	5	cM	Morphology	SL				2A	2.81851	na	IWB1365	nr	35.6	nr	nr	IWB71223	32.3	35542348	IWB1365	35.6	36603102	IWA5087	39.6	40250215	SL-Svevo2.M_0747-2A
M_0686	Kidane et al., Plant Biotechnol J.17(7), 1380-1393 (2019); Gesesse et al., 120 (14) e2205774119 (2022)	10.1111/pbi.13062, 10.1073/pnas.2205774119		NAM population	1200	5	cM	Phenology	DM				2A	3.87078	na	IWB29385	nr	38	nr	nr	IWB71223	32.3	35542348	IWB29385	38	39420027	wmc177	42.6	40696913	DM-Svevo2.M_0751-2A
M_0687	Aoun et al., Plant Genome 9(3) (2016).	10.3835/plantgenome2016.01.0008		landraces, cv, cultivated lines, breeding lines	496	2.6	cM	Diseases and pests	LR			SS, MX_Field mix	2A	na	na	IWA1242	nr	35.6	\	nr	IWB71223	32.3	35542348	IWA1242	35.6	36510705	IWB9877	38	39075210	LR-Svevo2.M_0752-2A
M_0688	Genievskaya et al., Plants 11, 1904 (2022).	10.3390/plants11151904		durum cultivars, landraces, and wild and domesticated emmer accessions	193	1	cM	Diseases and pests	SR		Seedling resistance in greenhouse (GH) with specific isolates; APR: adult plant resistance with field natural infection (KAES—Karabalyk agricultural experimental station)	APR_KAES_mean	2A	3.00436	6.2	IWB54981	nr	36.6	nr	nr	IWA5760	35.6	36358926	IWB54981	36.6	38281237	IWB7354	38	39420198	SR-Svevo2.M_0753-2A
M_0689	Aoun et al., Plant Genome 9(3) (2016).	10.3835/plantgenome2016.01.0008		landraces, cv, cultivated lines, breeding lines	496	2.6	cM	Diseases and pests	LR			SS, MN_Field mix	2A	na	na	IWA2696	nr	38	\	nr	IWB1365	35.6	36603102	IWA2696	38	39427581	IWB38844	43.5	41503743	LR-Svevo2.M_0754-2A
M_0690	Rosello et al., Agronomy 9(7), 3642019 (2019)	10.3390/agronomy9070364		Durum wheat landraces	160	1	cM	Root anatomy and functions	PRD				2A	3.79	12	3064800	nr	na	31.13	nr	\	\	37986939	3064800	31.13	42986939	\	\	47986939	PRD-Svevo2.M_0755-2A
M_0691	Letta et al., Plant Genome 7, 1 (2014).	10.3835/plantgenome2013.08.0026		elite durum cv	183	3	cM	Diseases and pests	SR			SS, TRTTF, TTKSK	2A	na	na	cfa2201	nr	59.2	\	nr	\	\	38145515	cfa2201	59.2	47145515	\	\	56145515	SR-Svevo2.M_0756-2A
M_0692	Kidane et al., Plant Biotechnol J.17(7), 1380-1393 (2019); Gesesse et al., 120 (14) e2205774119 (2022)	10.1111/pbi.13062, 10.1073/pnas.2205774119		NAM population	1200	5	cM	Phenology	DB				2A	79.0463	na	IWB1996	nr	46.6	nr	nr	IWA5087	39.6	40250215	IWB1996	46.6	43154123	IWB72463	51.6	49149006	DB-Svevo2.M_0757-2A
M_0693	Kidane et al., Plant Biotechnol J.17(7), 1380-1393 (2019); Gesesse et al., 120 (14) e2205774119 (2022)	10.1111/pbi.13062, 10.1073/pnas.2205774119		NAM population	1200	5	cM	Phenology	DF				2A	39.3784	na	IWB1996	nr	46.6	nr	nr	IWA5087	39.6	40250215	IWB1996	46.6	43154123	IWB72463	51.6	49149006	DF-Svevo2.M_0758-2A
M_0694	Kidane et al., Plant Biotechnol J.17(7), 1380-1393 (2019); Gesesse et al., 120 (14) e2205774119 (2022)	10.1111/pbi.13062, 10.1073/pnas.2205774119		NAM population	1200	5	cM	Phenology	DHA				2A	77.9433	na	IWB1996	nr	46.6	nr	nr	IWA5087	39.6	40250215	IWB1996	46.6	43154123	IWB72463	51.6	49149006	DHA-Svevo2.M_0759-2A
M_0695	Kidane et al., Plant Biotechnol J.17(7), 1380-1393 (2019); Gesesse et al., 120 (14) e2205774119 (2022)	10.1111/pbi.13062, 10.1073/pnas.2205774119		NAM population	1200	5	cM	Phenology	DM				2A	23.0097	na	IWB1996	nr	46.6	nr	nr	IWA5087	39.6	40250215	IWB1996	46.6	43154123	IWB72463	51.6	49149006	DM-Svevo2.M_0760-2A
M_0696	Kidane et al., Plant Biotechnol J.17(7), 1380-1393 (2019); Gesesse et al., 120 (14) e2205774119 (2022)	10.1111/pbi.13062, 10.1073/pnas.2205774119		NAM population	1200	5	cM	Yield and components	SLNS				2A	14.1854	na	IWB1996	nr	46.6	nr	nr	IWA5087	39.6	40250215	IWB1996	46.6	43154123	IWB72463	51.6	49149006	SLNS-Svevo2.M_0761-2A
M_0697	Kidane et al., Plant Biotechnol J.17(7), 1380-1393 (2019); Gesesse et al., 120 (14) e2205774119 (2022)	10.1111/pbi.13062, 10.1073/pnas.2205774119		NAM population	1200	5	cM	Height	PH				2A	3.24256	na	IWA2434	nr	46.6	nr	nr	IWA5087	39.6	40250215	IWA2434	46.6	43070151	IWB72463	51.6	49149006	PH-Svevo2.M_0762-2A
M_0698	Alahmad et al., Genet. Res. Crop Evol. 70, 1471-1485 (2022).	10.1007/s10722-022-01515-2	nr	RIL NAM	920	3	Mb	Phenology	DF		field trials		2A	25.82	na	982956	nr			nr	na	na	40388201	982956	67.4211	43388201	na	na	46388201	DF-Svevo2.M_0763-2A
M_0699	Kidane et al., Plant Biotechnol J.17(7), 1380-1393 (2019); Gesesse et al., 120 (14) e2205774119 (2022)	10.1111/pbi.13062, 10.1073/pnas.2205774119		NAM population	1200	5	cM	biomass	BM				2A	4.30594	na	IWB39005	nr	47.2	nr	nr	wmc177	42.6	40696913	IWB39005	47.2	43642540	IWA3280	52.3	51177426	BM-Svevo2.M_0764-2A
M_0700	Kidane et al., Plant Biotechnol J.17(7), 1380-1393 (2019); Gesesse et al., 120 (14) e2205774119 (2022)	10.1111/pbi.13062, 10.1073/pnas.2205774119		NAM population	1200	5	cM	Morphology	SL				2A	3.56516	na	IWB39005	nr	47.2	nr	nr	wmc177	42.6	40696913	IWB39005	47.2	43642540	IWA3280	52.3	51177426	SL-Svevo2.M_0765-2A
M_0701	Condorelli et al., Front. Plant. Sci. 9, 1885 (2018).	10.3389/fpls.2018.00893		elite cv	248	3	cM	Physiology	NDVI		Field trial under controlled drought stress (Maricopa Agricultural Center)	UAV-RedEdge 91 DAP, UAV-RedEdge 98 DAP, UAV-Sequoia 91 DAP	2A	4.49	5.84	IWA2526	nr	46.6	nr	nr	IWB38844	43.5	41503743	IWA2526	46.6	43642484	IWB67517	50.5	47489334	NDVI-Svevo2.M_0767-2A
M_0702	Condorelli et al., Genes 13(2), 293 (2022)	10.3390/genes13020293		elite cv	248	3	cM	Drought tolerance	OA		Field trial under controlled drought stress (Maricopa Agricultural Center)		2A	3.11	3.11	IWB34575	nr	46.6	nr	nr	IWB38844	43.5	41503743	IWB34575	46.6	43641645	IWB67517	50.5	47489334	OA-Svevo2.M_0769-2A
M_0703	Condorelli et al., Genes 13(2), 293 (2022)	10.3390/genes13020293		elite cv	248	3	cM	Phenology	DF		Field trial under controlled drought stress (Maricopa Agricultural Center)		2A	5.3	6.81	IWA2526	nr	46.6	nr	nr	IWB38844	43.5	41503743	IWA2526	46.6	43642484	IWB67517	50.5	47489334	DF-Svevo2.M_0770-2A
M_0704	Esposito et al., Theor. Appl. Genet. 136, 242 (2023).	10.1007/s00122-023-04487-8		durum wheat cultivar	200	1.8	Mb	Phenology	DHA				2A	13.7496	3.30;15.23	IWB54293	nr			nr	\	na	41839713	IWB54293	46.6	43639713	\	na	45439713	DHA-Svevo2.M_0771-2A
M_0705	Esposito et al., Theor. Appl. Genet. 136, 242 (2023).	10.1007/s00122-023-04487-8		durum wheat cultivar	200	1.8	Mb	Phenology	FLA				2A	6.27491	1.19	IWB39005	nr			nr	\	\	41842540	IWB39005	47.2	43642540	\	\	45442540	FLA-Svevo2.M_0772-2A
M_0706	Kidane et al., Plant Biotechnol J.17(7), 1380-1393 (2019); Gesesse et al., 120 (14) e2205774119 (2022)	10.1111/pbi.13062, 10.1073/pnas.2205774119		NAM population	1200	5	cM	Height	PH				2A	4.18493	na	IWB9878	nr	50.5	nr	nr	IWB54033	46.2	43914447	IWB9878	50.5	47222336	IWB39697	57.9	57893731	PH-Svevo2.M_0773-2A
M_0707	Maccaferri et al., J. Exp. Bot. 62, 409-438 (2011).	10.1093/jxb/erq287		elite durum cv	189	5	cM	Quality	TW				2A	na	na	gwm1198	nr	50.5	\	nr	IWB54033	46.2	43914447	gwm1198 (IWB67517)	50.5	47489334	IWB39697	57.9	57893731	TW-Svevo2.M_0774-2A
M_0708	Maccaferri et al., J. Exp. Bot. 62, 409-438 (2011).	10.1093/jxb/erq287		Elite durum cv	189	5	cM	Height	PH				2A	na	na	gwm1198	nr	50.5	\	nr	IWB54033	46.2	43914447	gwm1198 (IWB67517)	50.5	47489334	IWB39697	57.9	57893731	PH-Svevo2.M_0775-2A
M_0709	Kidane et al., Plant Biotechnol J.17(7), 1380-1393 (2019); Gesesse et al., 120 (14) e2205774119 (2022)	10.1111/pbi.13062, 10.1073/pnas.2205774119		NAM population	1200	5	cM	Yield and components	GY				2A	7.64091	na	IWB9401	nr	52.9	nr	nr	IWB70375	47.7	45407105	IWB9401	52.9	51177027	IWB39697	57.9	57893731	GY-Svevo2.M_0776-2A
M_0710	Kidane et al., Plant Biotechnol J.17(7), 1380-1393 (2019); Gesesse et al., 120 (14) e2205774119 (2022)	10.1111/pbi.13062, 10.1073/pnas.2205774119		NAM population	1200	5	cM	Yield and components	TGW				2A	4.59355	na	IWB9401	nr	52.9	nr	nr	IWB70375	47.7	45407105	IWB9401	52.9	51177027	IWB39697	57.9	57893731	TGW-Svevo2.M_0777-2A
M_0711	Giraldo et al. , PLoS One 11(11), e0166577, (2016).	10.1371/journal.pone.0166577		Durum Wheat Landraces, subsp. durum, turgidum and dicoccum	183	2.5	cM	Quality	GS				2A	na	na	wPt-7026	nr	50.5	\	nr	IWB70375	47.7	45407105	wPt-7026	50.5	47821091	IWB53117	53	52432287	GS-Svevo2.M_0778-2A
M_0712	Maccaferri et al., J. Exp. Bot. 67, 1161-1178 (2016).	10.1093/jxb/erw039		elite durum wheat	183	2.4	cM	Root anatomy and functions	ARL				2A	na	na	wPt-7026	nr	50.5	\	nr	IWB70375	47.7	45407105	wPt-7026	50.5	47821091	IWB71719	52.9	51236361	ARL-Svevo2.M_0779-2A
M_0713	Maccaferri et al., J. Exp. Bot. 67, 1161-1178 (2016).	10.1093/jxb/erw039		elite durum wheat	183	2.4	cM	Root anatomy and functions	TRL				2A	na	na	wPt-7026	nr	50.5	\	nr	IWB70375	47.7	45407105	wPt-7026	50.5	47821091	IWB71719	52.9	51236361	TRL-Svevo2.M_0780-2A
M_0714	Alahmad et al., Genet. Res. Crop Evol. 70, 1471-1485 (2022).	10.1007/s10722-022-01515-2	nr	RIL NAM	920	3	Mb	Height	PH		field trials		2A	4.68	na	1074943	nr	na	na	nr	na	na	45681012	1074943	na	48681012	na	na	51681012	PH-Svevo2.M_0781-2A
M_0715	Rosello et al., Agronomy 9(7), 3642019 (2019)	10.3390/agronomy9070364		Durum wheat landraces	160	1	cM	Root anatomy and functions	PRV				2A	3	7	1671331	nr	na	46.78	nr	\	\	46000000	1671331	46.78	51000000	\	\	56000000	PRV-Svevo2.M_0782-2A
M_0716	Sukumaran et al., Front. Plant. Sci. 9, 81 (2018).	10.3389/fpls.2018.00081		cultivar/breeding durum lines from IWNI	208	6	cM	Yield and components / Stress indices	GY/SSI		heat stress		2A	3.67971	8.113	991342	nr	na	58	nr	\	\	46813143	991342	58	76813143	\	\	106813143	GY/SSI-Svevo2.M_0783-2A
M_0717	Condorelli et al., Front. Plant. Sci. 9, 1885 (2018).	10.3389/fpls.2018.00893		elite cv	248	3	cM	Physiology	ChlC		Field trial under controlled drought stress (Maricopa Agricultural Center)	flag leaf	2A	4.74	7.4	IWB69418	nr	53.4	nr	nr	IWB67517	50.5	47489334	IWB69418	53.4	54161466	IWB39697	57.9	57893731	ChlC-Svevo2.M_0784-2A
M_0718	Wang et al., Front. Plant. Sci. 10, 919 (2019).	10.3389/fpls.2019.00919		durum cultivars, breeding line, landraces	493	3	cM	Phenology	DHA		field trial no irrigation		2A	3.79667	2.967	IWA6478	nr	52.5	nr	nr	IWB67517	50.5	47489334	IWA6478	52.5	51500409	IWB39697	57.9	57893731	DHA-Svevo2.M_0785-2A
M_0719	Kidane et al., Plant Biotechnol J.17(7), 1380-1393 (2019); Gesesse et al., 120 (14) e2205774119 (2022)	10.1111/pbi.13062, 10.1073/pnas.2205774119		NAM population	1200	5	cM	Phenology	DM				2A	4.13227	na	IWB46583	nr	54.6	nr	nr	IWB67517	50.5	47489334	IWB46583	54.6	55170428	IWB67533	58.3	57954733	DM-Svevo2.M_0786-2A
M_0720	Mehrabi et al., Applied Sci. 12, 4963 (2022).	10.3390/app12104963		durum landraces	123	2	cM	Diseases and pests	YR		plantlets greenhouse	Pstv-37	2A	2.24949	na	IWB28073	nr	54.6	nr	nr	IWA6478	52.5	51500409	IWB28073	54.6	55768608	IWB39697	57.9	57893731	YR-Svevo2.M_0787-2A
M_0721	Maccaferri et al., BMC Genomics 15, 873 (2014).	10.1186/1471-2164-15-873		Elite durum cv	183	5	cM	Phenology	DHA				2A	na	na	wmc522	nr	63.6	\	nr	IWB67533	58.3	57954733	wmc522	63.6	65688255	IWB73849	68.6	69181846	DHA-Svevo2.M_0788-2A
M_0722	Nigro et al., J. Cereal. Sci. 75, 25-34 (2017).	10.1016/j.jcs.2017.01.022		Modern and old durum cultivars, durum landraces, domesticated and wild type	112	1	cM	Quality	PA				2A	na	na	IWB74467	nr	9.4	\	nr	\	\	59769514	IWB74467	9.4	68769514	\	\	77769514	PA-Svevo2.M_0789-2A
M_0723	Kidane et al., Plant Biotechnol J.17(7), 1380-1393 (2019); Gesesse et al., 120 (14) e2205774119 (2022)	10.1111/pbi.13062, 10.1073/pnas.2205774119		NAM population	1200	5	cM	Phenology	DB				2A	3.3649	na	IWA6564	nr	67.5	nr	nr	IWB67566	62.8	63183110	IWA6564	67.5	67422349	wmc296	74.3	87425604	DB-Svevo2.M_0790-2A
M_0724	Kidane et al., Plant Biotechnol J.17(7), 1380-1393 (2019); Gesesse et al., 120 (14) e2205774119 (2022)	10.1111/pbi.13062, 10.1073/pnas.2205774119		NAM population	1200	5	cM	Phenology	DF				2A	3.17141	na	IWA6564	nr	67.5	nr	nr	IWB67566	62.8	63183110	IWA6564	67.5	67422349	wmc296	74.3	87425604	DF-Svevo2.M_0791-2A
M_0725	Kidane et al., Plant Biotechnol J.17(7), 1380-1393 (2019); Gesesse et al., 120 (14) e2205774119 (2022)	10.1111/pbi.13062, 10.1073/pnas.2205774119		NAM population	1200	5	cM	Phenology	DHA				2A	3.06231	na	IWA6564	nr	67.5	nr	nr	IWB67566	62.8	63183110	IWA6564	67.5	67422349	wmc296	74.3	87425604	DHA-Svevo2.M_0792-2A
M_0726	Kidane et al., Plant Biotechnol J.17(7), 1380-1393 (2019); Gesesse et al., 120 (14) e2205774119 (2022)	10.1111/pbi.13062, 10.1073/pnas.2205774119		NAM population	1200	5	cM	Phenology	DM				2A	3.56303	na	IWA6564	nr	67.5	nr	nr	IWB67566	62.8	63183110	IWA6564	67.5	67422349	wmc296	74.3	87425604	DM-Svevo2.M_0793-2A
M_0727	Mehrabi et al., Mol. Breed. 40, 55 (2020).	10.1007/s11032-020-01136-6		landraces and cultivar	112	3	cM	Phenology	DHA				2A	3.01323	8.95	IWB11289	nr	67.3	nr	nr	IWB5782	64.4	64259629	IWB11289	67.3	65476317	IWB47380	70.3	75524039	DHA-Svevo2.M_0794-2A
M_0728	Aoun et al., Front. Plant. Sci. 12, 640739 (2021a).	10.3389/fpls.2021.640739		durum wheat cultivar	248	2.5	cM	Diseases and pests	LR			EEEEE_ETH-13D14-1 race	2A	na	31	IWB10489	nr	67.5		nr	IWB5782	64.4	64259629	IWB10489	67.5	68347535	IWB73849	68.6	69181846	LR-Svevo2.M_0795-2A
M_0729	Mulugeta et al., Front. Plant. Sci. 13, 1009244 (2023).	10.3389/fpls.2022.1009244		Ethiopian durum wheat landraces and cultivars	420	4.2	Mb	Phenology	DM		well rainfed conditions		2A	22.808	32.88	IWB50267	nr	78		nr	\	na	73564013	IWB50267	78	77764013	\	na	81964013	DM-Svevo2.M_0796-2A
M_0730	Hu et al., PLoS ONE 10(6), e0130854 (2015)	10.1371/journal.pone.0130854		51 landraces, 99 cultivars	150	na (3 cM*)	cM	Yield and components	KNP		1 env		2A	2.76955	9.7	BE497494_2_A_Y_475	nr	na	nr	nr	\	\	75890674	\	\	84890674	\	\	93890674	KNP-Svevo2.M_0797-2A
M_0731	Hu et al., PLoS ONE 10(6), e0130854 (2015)	10.1371/journal.pone.0130854		51 landraces, 99 cultivars	150	na (3 cM*)	cM	Yield and components	GWP		1 env		2A	2.18709	7.62	BE497494_2_A_Y_475	nr	na	nr	nr	\	\	75890674	\	\	84890674	\	\	93890674	GWP-Svevo2.M_0798-2A
M_0732	Megerssa et al., Front. Plant. Sci. 11, 598509 (2020).	10.3389/fpls.2020.598509		breeding line	283	4.5 (3 cM*)	Mb	Diseases and pests	SR		field resistance (1 env)	FarmCPU results	2A	7.01189	na	S2A_78492640	nr	na	\	nr	\	\	76912350	\	\	85912350	\	\	94912350	SR-Svevo2.M_0799-2A
M_0733	Wang et al., Front. Plant. Sci. 10, 919 (2019).	10.3389/fpls.2019.00919		durum cultivars, breeding line, landraces	493	3	cM	Yield and components	FFD		field trial no irrigation		2A	3.48633	2.7	IWA5023	nr	na	\	nr	IWB50267	78	77764013	IWA5022 (IWB71526)	90.7	80694933	IWB22048	93.6	89142457	FFD-Svevo2.M_0800-2A
M_0734	Mehrabi et al., Mol. Breed. 40, 55 (2020).	10.1007/s11032-020-01136-6		landraces and cultivar	112	3	cM	Phenology	DHA				2A	3.03621	9.69	IWB62645	nr	92.1	nr	nr	IWA3194	90.2	77764224	IWB62645	92.1	84887653	IWB26960	95	90435353	DHA-Svevo2.M_0801-2A
M_0735	Mehrabi et al., Mol. Breed. 40, 55 (2020).	10.1007/s11032-020-01136-6		landraces and cultivar	112	3	cM	Phenology	DM				2A	3.46852	11	IWB62645	nr	92.1	nr	nr	IWA3194	90.2	77764224	IWB62645	92.1	84887653	IWB26960	95	90435353	DM-Svevo2.M_0802-2A
M_0736	Mengistu et al., Plant Biotechnol. J. 14, 1800-1812 (2016).	10.1111/pbi.12538		Ethiopian durum wheat landraces	311	2.85	cM	Yield and components	SNP				2A	na	na	IWB73758	nr	92.1	\	nr	IWA3194	90.2	77764224	IWB73758	92.1	84531370	IWB26960	95	90435353	SNP-Svevo2.M_0803-2A
M_0737	Mengistu et al., Plant Biotechnol. J. 14, 1800-1812 (2016).	10.1111/pbi.12538		Ethiopian durum wheat landraces	311	2.85	cM	Yield and components	SNP				2A	na	na	IWA293	nr	92.3	\	nr	IWA3194	90.2	77764224	IWA293	92.3	84891047	IWB26960	95	90435353	SNP-Svevo2.M_0804-2A
M_0738	Wang et al., Front. Plant. Sci. 10, 919 (2019).	10.3389/fpls.2019.00919		durum cultivars, breeding line, landraces	493	3	cM	Morphology	PWX		field trial no irrigation		2A	3.74965	2.92223	IWA627	nr	94.7	nr	nr	IWB71525	91.6	80694987	IWA627	94.7	87133731	IWB5321	98.2	111429296	PWX-Svevo2.M_0805-2A
M_0739	Taranto et al., Agronomy 10, 1231 (2020).	10.3390/agronomy10091231		durum wheat cultivar	79	3	cM	Quality	GPC			HMW-GS/LMW-GS.17	2A	5.10237	na	IWB45082	nr	74.5	\	nr	na	na	85538998	IWB45082	74.5	94538998	na	na	103538998	GPC-Svevo2.M_0806-2A
M_0740	Condorelli et al., Front. Plant. Sci. 9, 1885 (2018).	10.3389/fpls.2018.00893		elite cv	248	3	cM	Physiology	ChlC		Field trial under controlled drought stress (Maricopa Agricultural Center)	flag leaf	2A	4.76	7.45	IWB74831	nr	96	nr	nr	IWB6749	93.2	86319157	IWB74831	96	94539403	gwm275	99.4	119137644	ChlC-Svevo2.M_0807-2A
M_0741	Condorelli et al., Front. Plant. Sci. 9, 1885 (2018).	10.3389/fpls.2018.00893		elite cv	248	3	cM	Physiology	NDVI		Field trial under controlled drought stress (Maricopa Agricultural Center)	UAV-RedEdge 98 DAP	2A	3	3.61	IWB71685	nr	96.2	nr	nr	IWB6749	93.2	86319157	IWB71685	96	94516526	gwm275	99.4	119137644	NDVI-Svevo2.M_0808-2A
M_0742	Aoun et al., Plant Genome 14(3) (2021b).	10.1002/tpg2.20136		landraces, cultivars, breeding lines	496	1 (3 cM*)	Mb	Diseases and pests	YR			PSTv-41	2A	6.97881	na	S2A_90561490	nr	na	\	nr	\	\	88931209	\	\	97931209	\	\	106931209	YR-Svevo2.M_0810-2A
M_0743	Mehrabi et al., Applied Sci. 12, 4963 (2022).	10.3390/app12104963		durum landraces	123	2	cM	Diseases and pests	YR		plantlets greenhouse	Pstv-37	2A	2.04431	na	IWB21265	nr	96	nr	nr	IWB26523	93.6	89137192	IWB21265	96	92011250	IWB5321	98.2	111429296	YR-Svevo2.M_0811-2A
M_0744	Maccaferri et al., J. Exp. Bot. 67, 1161-1178 (2016).	10.1093/jxb/erw039		elite durum wheat	183	2.4	cM	Root anatomy and functions	TRN				2A	na	na	IWB5321	nr	98.2	\	nr	IWA4027	96	90435599	IWB5321	98.2	111429296	gwm95	100.6	163921843	TRN-Svevo2.M_0816-2A
M_0745	Kidane et al., Plant Biotechnol J.17(7), 1380-1393 (2019); Gesesse et al., 120 (14) e2205774119 (2022)	10.1111/pbi.13062, 10.1073/pnas.2205774119		NAM population	1200	5	cM	Yield and components	TGW				2A	5.11547	na	IWA690	nr	101.6	nr	nr	IWB72516	96.3	95268499	IWA690	101.6	154212914	IWB11473	106.6	206950408	TGW-Svevo2.M_0817-2A
M_0746	Maccaferri et al., J. Exp. Bot. 67, 1161-1178 (2016).	10.1093/jxb/erw039		elite durum wheat	183	2.4	cM	Root anatomy and functions	RGA				2A	na	na	IWA1597	nr	99	\	nr	IWB72516	96.3	95268499	IWA1597	99	123790658	IWB73852	101.5	145610889	RGA-Svevo2.M_0818-2A
M_0747	Zaïm et al., J. Exp. Bot. 75, 316-333 (2024).	10.1093/jxb/erad357		landraces, elites, and cultivars	384 + 80 + 80	50	Mb	Yield and components	TKW		2 stress	watered and stress conditions	2A	3.84164	4.679	AX-94530424	nr			nr	\	na	96505737	AX-94530424	\	121505737	\	na	146505737	TKW-Svevo2.M_0819-2A
M_0748	Steiner et al., Theor. Appl. Genet. 132, 969-988 (2019).	10.1007/s00122-018-3253-9		spring durum lines (Triticum durum Desf.) from Northern America, the Mediterranean, Central Europe and Australia as well as from the CIMMYT international durum wheat breeding programme was analysed in this study	228	5	cM	Phenology	DF		field trial		2A	3.16	na	IWB32396	nr	101.6		nr	IWB63344	96.3	100363902	IWB32396	101.6	152395004	IWB11473	106.6	206950408	DF-Svevo2.M_0820-2A
M_0749	Sun et al., PLoS One 15, e0229159 (2020).	10.1371/journal.pone.0229159		51 landraces, 99 cultivars	150	na (3 cM*)	cM	Yield and components	KS		2015		2A	2.03152	4.75	BE446480_2_A_N_24	nr	na	nr	nr	\	\	104822693	\	\	113822693	\	\	122822693	KS-Svevo2.M_0821-2A
M_0750	Esposito et al., Theor. Appl. Genet. 136, 242 (2023).	10.1007/s00122-023-04487-8		durum wheat cultivar	200	1.8	Mb	Quality	TW				2A	7.8041	4.65;3.24	AX-94476292	nr			nr	na	na	106887014	AX-94476292	na	108687014	na	na	110487014	TW-Svevo2.M_0822-2A
M_0751	Ruan et al., Front. Plant. Sci. 11, 592064 (2020b).	10.3389/fpls.2020.592064		elite, adv. Breeding lines	186	3	cM	Diseases and pests	FHB		3ADON, M9-07-01 + 15ADON, M1-07-02	INDEX, INCIDENCE	2A	3.6	10.1	IWB71086	nr	101.6	nr	nr	IWB5321	98.2	111429296	IWB71086	101.6	146698859	IWB48297	104	169351238	FHB-Svevo2.M_0823-2A
M_0752	Sukumaran et al., Front. Plant. Sci. 9, 81 (2018).	10.3389/fpls.2018.00081		cultivar/breeding durum lines from IWNI	208	6	cM	Yield and components / Stress indices	TKW/SSI		heat stress		2A	4.02507	7.677	1097891	nr	na	69	nr	\	\	118103313	1097891	69	148103313	\	\	178103313	TKW/SSI-Svevo2.M_0825-2A
M_0753	Sukumaran et al., Front. Plant. Sci. 9, 81 (2018).	10.3389/fpls.2018.00081		cultivar/breeding durum lines from IWNI	208	6	cM	Yield and components / Stress indices	TKW/STI		heat stress		2A	4.0901	7.852	1097891	nr	na	69	nr	\	\	118103313	1097891	69	148103313	\	\	178103313	TKW/STI-Svevo2.M_0826-2A
M_0754	Sukumaran et al., Front. Plant. Sci. 9, 81 (2018).	10.3389/fpls.2018.00081		cultivar/breeding durum lines from IWNI	208	6	cM	Yield and components / Stress indices	TKW/TOL		heat stress		2A	5.02274	9.7	1097891	nr	na	69	nr	\	\	118103313	1097891	69	148103313	\	\	178103313	TKW/TOL-Svevo2.M_0827-2A
M_0755	Sukumaran et al., Front. Plant. Sci. 9, 81 (2018).	10.3389/fpls.2018.00081		cultivar/breeding durum lines from IWNI	208	6	cM	Phenology	DM		yield potential		2A	3.27465	5.638	100037663	nr	na	66	nr	\	\	120000000	100037663	66	150000000	\	\	180000000	DM-Svevo2.M_0828-2A
M_0756	Mérida-García et al., Agronomy 10, 144 (2020).	10.3390/agronomy10010144		Elite durum wheat lines from CIMMYT	294	na (3 cM*)	cM	Yield and components	TKW		across years and water treatments		2A	na	na	DArT3156	nr	na	na	nr	\	\	125776938	\	\	134776938	\	\	143776938	TKW-Svevo2.M_0829-2A
M_0757	Sukumaran et al., Front. Plant. Sci. 9, 81 (2018).	10.3389/fpls.2018.00081		cultivar/breeding durum lines from IWNI	208	6	cM	Yield and components	TKW		yield potential, heat stress and combined analysis of yield potential and stress conditions		2A	5.98519	14.139	1077708	nr	na	66	nr	\	\	126619935	1077708	66	156619935	\	\	186619935	TKW-Svevo2.M_0830-2A
M_0758	Rapp et al., Theor. Appl. Genet. 132, 1873-1886 (2019).	10.1007/s00122-019-03323-2		Central European durum wheat panel	183	na	nr	Yield and components	TKW				2A	na	na	S1260329	nr			nr	\	na	126803141	S1260329	na	138803141	\	na	150803141	TKW-Svevo2.M_0831-2A
M_0759	Royo et al., Front. Plant. Sci. 12, 674470 (2021).	10.3389/fpls.2021.674470		200 cv, 172 landraces	372	1	cM	Yield and components	TKW				2A	9.32	11	2289770	nr	na	65.7	nr	\	\	128625275	2289770	65.7	133625275	\	\	138625275	TKW-Svevo2.M_0832-2A
M_0760	Sukumaran et al., Front. Plant. Sci. 9, 81 (2018).	10.3389/fpls.2018.00081		cultivar/breeding durum lines from IWNI	208	6	cM	Yield and components / Stress indices	KNM/TOL		drought and heat stress		2A	3.66549	7.076	1215845	nr	na	66	nr	\	\	132254699	1215845	66	162254699	\	\	192254699	KNM/TOL-Svevo2.M_0833-2A
M_0761	Colasuonno et al., BMC Genomics 18, 122-122 (2017).	10.1186/s12864-016-3395-6		Modern and old durum cultivars, durum landraces, domesticated and wild type accessions	233	1	cM	Quality	YI				2A	na	na	IWB70428	nr	101.5	\	nr	IWB27678	100.1	133817867	IWB70428	101.5	144976384	IWA581	102	161905120	YI-Svevo2.M_0834-2A
M_0762	Megerssa et al., Front. Plant. Sci. 11, 598509 (2020).	10.3389/fpls.2020.598509		breeding line	283	4.5 (3 cM*)	Mb	Diseases and pests	SR		field resistance (1 env)	FarmCPU results	2A	7.67366	na	S2A_135744411	nr	na	\	nr	\	\	134011895	\	\	143011895	\	\	152011895	SR-Svevo2.M_0835-2A
M_0763	Akel et al., Theor. Appl. Genet. 132, 921-932 (2019).	10.1007/s00122-018-3248-6	nr	elite durum lines	315	na	nr	Morphology	VAE		field trials		2A	3.22257	na	S2276567	nr			nr	na	na	138392180	S2276567	66.9	150392180	na	na	162392180	VAE-Svevo2.M_0836-2A
M_0764	Colombo et al., Evol. Appl. 15, 1594-1604 (2022a).	10.1111/eva.13349		from wild, early domesticated, and elite genetic compartments	180	na	nr	Height	PH		two light treatments: low R:FR light (shaded treatment) and high R:FR light (unshaded treatment).		2A	na	na	AX-89419201	nr			nr	na	na	140268009	AX-89419201	na	145268009	na	na	150268009	PH-Svevo2.M_0837-2A
M_0765	Rapp et al., Theor. Appl. Genet. 132, 1873-1886 (2019).	10.1007/s00122-019-03323-2		Southern and Western European durum wheat panel	159	na	nr	Quality	VIT				2A	na	na	D2293689	nr			nr	na	na	142797381	D2293689	na	154797381	na	na	166797381	VIT-Svevo2.M_0838-2A
M_0766	Royo et al., Front. Plant. Sci. 12, 674470 (2021).	10.3389/fpls.2021.674470		200 cv, 172 landraces	372	1	cM	Yield and components	TKW				2A	4.18	4	1087720	nr	na	11.57	nr	\	\	145000000	1087720	11.57	150000000	\	\	155000000	TKW-Svevo2.M_0839-2A
M_0767	Kidane et al., Plant Biotechnol J.17(7), 1380-1393 (2019); Gesesse et al., 120 (14) e2205774119 (2022)	10.1111/pbi.13062, 10.1073/pnas.2205774119		NAM population	1200	5	cM	Yield and components	SLNS				2A	3.29159	na	IWB1	nr	na	nr	nr	na	na	147638133	IWB1	na	159638133	na	na	171638133	SLNS-Svevo2.M_0840-2A
M_0768	Royo et al., Front. Plant. Sci. 12, 674470 (2021).	10.3389/fpls.2021.674470		200 cv, 172 landraces	372	1	cM	Yield and components	KNS				2A	6.33	8	1053788	nr	na	66.91	nr	\	\	149586134	1053788	66.91	154586134	\	\	159586134	KNS-Svevo2.M_0841-2A
M_0769	Royo et al., Front. Plant. Sci. 12, 674470 (2021).	10.3389/fpls.2021.674470		200 cv, 172 landraces	372	1	cM	Phenology	GFR				2A	8.48	9	2293689	nr	na	66.9	nr	\	\	149797381	2293689	66.9	154797381	\	\	159797381	GFR-Svevo2.M_0842-2A
M_0770	Hu et al., PLoS ONE 10(6), e0130854 (2015)	10.1371/journal.pone.0130854		51 landraces, 99 cultivars	150	na (3 cM*)	cM	Yield and components	KNP		1 env		2A	2.12494	8.98	BG263521_2_A_61	nr	na	nr	nr	\	\	161878934	\	\	170878934	\	\	179878934	KNP-Svevo2.M_0843-2A
M_0771	Lhamo et al., Theor. Appl. Genet. 136(1), 20 (2023).	10.1007/s00122-023-04281-6		emmer	180	1	cM	Diseases and pests	LR		seedling resistance to Lr emmer panel_MLMM	BBBQD at seedling stage in greenhouse (GH)	2A	14.5	8.5	IWA2758	nr	104	nr	nr	IWB11613	102	163056665	IWA2758	102	170877806	IWB46270	105.9	200273989	LR-Svevo2.M_0844-2A
M_0772	Canè et al., Mol. Breed. 34, 1629-1645 (2014).	10.1007/s11032-014-0177-1		elite durum cv	183	5	cM	Quality	TW				2A	na	na	IWA1936	nr	107.7	\	nr	gwm95	103.1	163921843	IWA1936	107.7	331628159	IWA528	112.4	535992576	TW-Svevo2.M_0845-2A
M_0773	Maccaferri et al., BMC Genomics 15, 873 (2014).	10.1186/1471-2164-15-873		Elite durum cv	183	5	cM	Phenology	DHA				2A	na	na	gwm372	nr	107.7	\	nr	gwm95	103.1	163921843	gwm372	107.7	208215054	IWA528	112.4	535992576	DHA-Svevo2.M_0846-2A
M_0774	Condorelli et al., Front. Plant. Sci. 9, 1885 (2018).	10.3389/fpls.2018.00893		elite cv	248	3	cM	Physiology	NDVI		Field trial under controlled drought stress (Maricopa Agricultural Center)	UAV-Sequoia 91 DAP	2A	4.23	5.53	IWB8175	nr	107	nr	nr	IWB48297	104	169351238	IWB8175	107	207862716	IWB69353	110.1	513935628	NDVI-Svevo2.M_0847-2A
M_0775	Kidane et al., Plant Biotechnol J.17(7), 1380-1393 (2019); Gesesse et al., 120 (14) e2205774119 (2022)	10.1111/pbi.13062, 10.1073/pnas.2205774119		NAM population	1200	5	cM	Biomass	BM				2A	2.95948	na	IWB2990	nr	108.7	nr	nr	IWB48297	104	169351238	IWB2990	108.7	440911082	IWB27201	114	551763277	BM-Svevo2.M_0848-2A
M_0776	Kidane et al., Plant Biotechnol J.17(7), 1380-1393 (2019); Gesesse et al., 120 (14) e2205774119 (2022)	10.1111/pbi.13062, 10.1073/pnas.2205774119		NAM population	1200	5	cM	Others	Appr.F				2A	3.34059	na	IWA3368	nr	109.5	nr	nr	IWB48297	104	169351238	IWA3368	109.5	513561304	IWB8665	114.5	552249668	Appr.F-Svevo2.M_0849-2A
M_0777	Liu et al., Theor. Appl. Genet. 130, 649-667 (2017c).	10.1007/s00122-016-2841-9		elite durum cv	250	3	cM	Diseases and pests	YR			AS, natural inoculum	2A	na	na	IWA1008	nr	107.7	\	nr	IWB48297	104	169351238	IWA1008	107.7	398025289	IWB69353	110.1	513935628	YR-Svevo2.M_0850-2A
M_0778	Maccaferri et al., J. Exp. Bot. 62, 409-438 (2011).	10.1093/jxb/erq287		Elite durum cv	189	5	cM	Phenology	HD				2A	na	na	gwm1045	nr	108.7	\	nr	IWB48297	104	169351238	gwm1045 (IWB73313)	108.7	449975009	IWB27201	113.8	551763277	HD-Svevo2.M_0851-2A
M_0779	Mérida-García et al., Agronomy 10, 144 (2020).	10.3390/agronomy10010144		Elite durum wheat lines from CIMMYT	294	na (3 cM*)	cM	Yield and components	TKW		across years and water treatments		2A	na	na	DArT3155	nr	na	na	nr	\	\	170000413	\	\	179000413	\	\	188000413	TKW-Svevo2.M_0852-2A
M_0780	Condorelli et al., Front. Plant. Sci. 9, 1885 (2018).	10.3389/fpls.2018.00893		elite cv	248	3	cM	Physiology	NDVI		Field trial under controlled drought stress (Maricopa Agricultural Center)	Tractor-GreenSeeker 94 DAP	2A	3.66	3.9	IWB57863	nr	107	nr	nr	IWB26208	104	177500735	IWB57863	107.7	377056549	IWB69353	110.1	513935628	NDVI-Svevo2.M_0853-2A
M_0781	Wang et al., Front. Plant. Sci. 10, 919 (2019).	10.3389/fpls.2019.00919		durum cultivars, breeding line, landraces	493	3	cM	Height	PH		field trial no irrigation		2A	3.27026	2.68979	IWA3431	nr	107.7	nr	nr	IWB26208	104	177500735	IWA3431	107.7	204553318	IWB10949	112	524954375	PH-Svevo2.M_0854-2A
M_0782	Wang et al., Front. Plant. Sci. 10, 919 (2019).	10.3389/fpls.2019.00919		durum cultivars, breeding line, landraces	493	3	cM	Phenology	DHA		field trial no irrigation		2A	3.45031	2.77414	IWA7336	nr	107.7	nr	nr	IWB26208	104	177500735	IWA7336	107.7	471896971	IWB10949	112	524954375	DHA-Svevo2.M_0855-2A
M_0783	Steiner et al., Theor. Appl. Genet. 132, 969-988 (2019).	10.1007/s00122-018-3253-9		spring durum lines (Triticum durum Desf.) from Northern America, the Mediterranean, Central Europe and Australia as well as from the CIMMYT international durum wheat breeding programme was analysed in this study	228	5	cM	Diseases and pests	FHB		field trial with artificial inoculation		2A	3.23	na	IWB46663	nr	109		nr	IWB26208	104	177500735	IWB46663 (IWB65453)	109	512513145	IWB27201	114	551763277	FHB-Svevo2.M_0856-2A
M_0784	Sun et al., PLoS One 15, e0229159 (2020).	10.1371/journal.pone.0229159		51 landraces, 99 cultivars	150	na (3 cM*)	cM	Yield and components	KW		2018		2A	2.19382	7.12	BE517872_2_A_N_504	nr	na	nr	nr	\	\	185039697	\	\	194039697	\	\	203039697	KW-Svevo2.M_0857-2A
M_0785	Fiedler et al. , Plant Genome 10(3) (2017).	10.3835/plantgenome2017.05.0038		Durum wheat breeding program	1184	2.5 (3 cM*)	Mb	Quality	GS				2A	na	na	S2A_152900687	nr	na	\	nr	\	\	188164654	\	\	197164654	\	\	206164654	GS-Svevo2.M_0858-2A
M_0786	Condorelli et al., Front. Plant. Sci. 9, 1885 (2018).	10.3389/fpls.2018.00893		elite cv	248	3	cM	Physiology	NDVI		Field trial under controlled drought stress (Maricopa Agricultural Center)	UAV-RedEdge 98 DAP	2A	4.05	5.17	IWB73313	nr	108.7	nr	nr	IWB46270	105.9	200273989	IWB73313	108.7	449975009	IWB10949	112	524954375	NDVI-Svevo2.M_0859-2A
M_0787	Mehrabi et al., Mol. Breed. 40, 55 (2020).	10.1007/s11032-020-01136-6		landraces and cultivar	112	3	cM	Root anatomy and functions	SRL				2A	3.284	10.27	IWB57685	nr	108.9	nr	nr	IWB46270	105.9	200273989	IWB57685	108.9	507741364	IWB10949	112	524954375	SRL-Svevo2.M_0860-2A
M_0788	Aoun et al., Plant Genome 9(3) (2016).	10.3835/plantgenome2016.01.0008		landraces, cv, cultivated lines, breeding lines	496	2.6	cM	Diseases and pests	LR			SS, MX_Field mix	2A	na	na	IWA2831	nr	107.6	\	nr	IWB46270	105.9	200273989	IWA2831	107.6	209968184	IWB69353	110.1	513935628	LR-Svevo2.M_0861-2A
M_0789	Kidane et al., Front. Plant. Sci. 8, 1586 (2017).	10.3389/fpls.2017.01586		Ethiopian durum wheat landraces, modern varieties	318	2.85	cM	Yield and components	KNS				2A	na	na	IWB72435	nr	108.8	\	nr	IWB46270	105.9	200273989	IWB72435	108.8	467901744	IWB10949	112	524954375	KNS-Svevo2.M_0862-2A
M_0790	Letta et al., Theor. Appl. Genet. 126, 1237-1256 (2013).	10.1007/s00122-013-2050-8		elite durum cv	183	3	cM	Diseases and pests	SR			AS, natural inoculum, two envs.	2A	na	na	gwm1045	nr	108.7	\	nr	IWB46270	105.9	200273989	gwm1045 (IWB73313)	108.7	449975009	IWB10949	112	524954375	SR-Svevo2.M_0863-2A
M_0791	Maccaferri et al., J. Exp. Bot. 67, 1161-1178 (2016).	10.1093/jxb/erw039		elite durum wheat	183	2.4	cM	Root anatomy and functions	PRL				2A	na	na	IWB27083	nr	107.7	\	nr	IWB46270	105.9	200273989	IWB27083	107.7	299179224	IWB69353	110.1	513935628	PRL-Svevo2.M_0864-2A
M_0792	Maccaferri et al., J. Exp. Bot. 67, 1161-1178 (2016).	10.1093/jxb/erw039		elite durum wheat	183	2.4	cM	Root anatomy and functions	TRL				2A	na	na	IWB27083	nr	107.7	\	nr	IWB46270	105.9	200273989	IWB27083	107.7	299179224	IWB69353	110.1	513935628	TRL-Svevo2.M_0865-2A
M_0793	Mengistu et al., Plant Biotechnol. J. 14, 1800-1812 (2016).	10.1111/pbi.12538		Ethiopian durum wheat landraces	311	2.85	cM	Biomass	BM				2A	na	na	IWB54782	nr	107.8	\	nr	IWB46270	105.9	200273989	IWB54782	107.8	421631618	IWB69353	110.1	513935628	BM-Svevo2.M_0866-2A
M_0794	Mengistu et al., Plant Biotechnol. J. 14, 1800-1812 (2016).	10.1111/pbi.12538		Ethiopian durum wheat landraces	311	2.85	cM	Yield and components	GY				2A	na	na	IWB54782	nr	107.8	\	nr	IWB46270	105.9	200273989	IWB54782	107.8	421631618	IWB69353	110.1	513935628	GY-Svevo2.M_0867-2A
M_0795	Sari et al., Sci. Rep. 10, 7567 (2020).	10.1038/s41598-020-64399-1		DT696 derivatives	223	1.6	cM	Height	PH		field trials at Morden (MD) and Brandon (BD) locations in 2016 and 2017, Canada		2A	6.66481	9	Tdurum_contig15610_321	nr	107.7		nr	IWB46270	105.9	200273989	IWB68431	107.7	410458662	IWB24520	109.3	513939235	PH-Svevo2.M_0868-2A
M_0796	Negisho et al., Front. Plant. Sci. 13, 838088 (2022b).	10.3389/fpls.2022.838088		Ethiopian durum wheat landraces, durum wheat varieties, advanced durum wheat lines from the EIAR, durum wheat lines from CIMMYT	285	na (3 cM*)	cM	Yield and components / Stress indices	HI/RDI		Four locations for three seasons (2016–2018) in Ethiopia. The locations were grouped into two moisture variants, field drought stress (FDS) and field non-stress (FNS)		2A	5.18614	na	IWB35068	nr	109.9	nr	nr	IWB10873	106.6	206948914	IWB35068	109.9	513861624	IWB9845	113	540439199	HI/RDI-Svevo2.M_0869-2A
M_0797	Negisho et al., Front. Plant. Sci. 13, 838088 (2022b).	10.3389/fpls.2022.838088		Ethiopian durum wheat landraces, durum wheat varieties, advanced durum wheat lines from the EIAR, durum wheat lines from CIMMYT	285	na (3 cM*)	cM	Yield and components / Stress indices	HI/YSI		Four locations for three seasons (2016–2018) in Ethiopia. The locations were grouped into two moisture variants, field drought stress (FDS) and field non-stress (FNS)		2A	7.34222	na	IWB35068	nr	109.9	nr	nr	IWB10873	106.6	206948914	IWB35068	109.9	513861624	IWB9845	113	540439199	HI/YSI-Svevo2.M_0870-2A
M_0798	Negisho et al., Front. Plant. Sci. 13, 838088 (2022b).	10.3389/fpls.2022.838088		Ethiopian durum wheat landraces, durum wheat varieties, advanced durum wheat lines from the EIAR, durum wheat lines from CIMMYT	285	na (3 cM*)	cM	Yield and components / Stress indices	HI/TOL		Four locations for three seasons (2016–2018) in Ethiopia. The locations were grouped into two moisture variants, field drought stress (FDS) and field non-stress (FNS)		2A	5.38905	na	IWB35068	nr	109.9	nr	nr	IWB10873	106.6	206948914	IWB35068	109.9	513861624	IWB9845	113	540439199	HI/TOL-Svevo2.M_0871-2A
M_0799	Mangini et al., PLoS One 13, e0190162 (2018).	10.1371/journal.pone.0190162		Modern and old durum cultivars, durum landraces, domesticated and wild type	233	8	cM	Yield and components	KNS				2A	na	na	IWB46763	nr	114.7	\	nr	IWB11473	106.6	206950408	IWB46763	114.7	565726801	IWB8551	122.2	613771044	KNS-Svevo2.M_0872-2A
M_0800	Rosello et al., Agronomy 9(7), 3642019 (2019)	10.3390/agronomy9070364		Durum wheat landraces	160	1	cM	Root anatomy and functions	PRV				2A	4.25	13	1085277	nr	na	68.57	nr	\	\	358867797	1085277	68.57	388867797	\	\	418867797	PRV-Svevo2.M_0873-2A
M_0801	Rosello et al., Agronomy 9(7), 3642019 (2019)	10.3390/agronomy9070364		Durum wheat landraces	160	1	cM	Root anatomy and functions	PRS				2A	4.14	11	4395232	nr	na	68.96	nr	\	\	380000000	4395232	68.96	410000000	\	\	440000000	PRS-Svevo2.M_0874-2A
M_0802	Rosello et al., Agronomy 9(7), 3642019 (2019)	10.3390/agronomy9070364		Durum wheat landraces	160	1	cM	Root anatomy and functions	PRV				2A	5.16	14	4395232	nr	na	68.96	nr	\	\	380000000	4395232	68.96	410000000	\	\	440000000	PRV-Svevo2.M_0875-2A
M_0803	Sukumaran et al., Front. Plant. Sci. 9, 81 (2018).	10.3389/fpls.2018.00081		cultivar/breeding durum lines from IWNI	208	6	cM	Physiology	NDVI		combined analysis of environments		2A	3.63963	6.839	1142612	nr	na	69	nr	\	\	380000000	1142612	69	410000000	\	\	440000000	NDVI-Svevo2.M_0876-2A
M_0804	Sukumaran et al., Front. Plant. Sci. 9, 81 (2018).	10.3389/fpls.2018.00081		cultivar/breeding durum lines from IWNI	208	6	cM	Phenology	DHA		drought and combined analysis of the traits from yield potential, heat stress, and drought stress		2A	4.01641	10.404	1142612	nr	na	69	nr	\	\	380000000	1142612	69	410000000	\	\	440000000	DHA-Svevo2.M_0877-2A
M_0805	Hu et al., PLoS ONE 10(6), e0130854 (2015)	10.1371/journal.pone.0130854		51 landraces, 99 cultivars	150	na (3 cM*)	cM	Height	PH		1 env		2A	2.02687	7.03	BE443948_2_A_Y_345	nr	na	nr	nr	\	\	390417753	\	\	399417753	\	\	408417753	PH-Svevo2.M_0878-2A
M_0806	Hu et al., PLoS ONE 10(6), e0130854 (2015)	10.1371/journal.pone.0130854		51 landraces, 99 cultivars	150	na (3 cM*)	cM	Yield and components	SLNS		1 env		2A	2.02228	7.03	BE443948_2_A_Y_345	nr	na	nr	nr	\	\	390417753	\	\	399417753	\	\	408417753	SLNS-Svevo2.M_0879-2A
M_0807	Liu et al., Front. Plant. Sci. 8, 774 (2017b).	10.3389/fpls.2017.00774		Ethiopian durum wheat landraces	182	2.25	cM	Diseases and pests	YR			SS, one or more stripe rust races	2A	na	na	IWB7897	nr	107.7	\	nr	IWA2549	107.9	428879626	IWB7897	110.1	516300714	IWB7904	112.4	529309321	YR-Svevo2.M_0880-2A
M_0808	Rosello et al., Agronomy 9(7), 3642019 (2019)	10.3390/agronomy9070364		Durum wheat landraces	160	1	cM	Root anatomy and functions	LRL				2A	3	10	1083104	nr	na	68.39	nr	\	\	449296948	1083104	68.39	479296948	\	\	509296948	LRL-Svevo2.M_0881-2A
M_0809	Haile et al., Front. Plant Sci. 14, 1182548 (2023)	10.3389/fpls.2023.1182548		elite Canadian and USA cultivars, advanced breeding lines, and recently developed germplasm from Canadian breeding programs	265	6	cM	Diseases and pests	FHB		field nurseries with artifical inoculation with virulent DON-producing Fusarium graminearum	INC (19NSF), SEV (19NSF)	2A	5.8	10.3	wsnp_BF145580A_Ta_2_2	nr	114.7		nr	IWB61262	108.7	460993408	IWA412	114.7	572149555	IWA1174	120.7	612123529	FHB-Svevo2.M_0882-2A
M_0810	Hu et al., PLoS ONE 10(6), e0130854 (2015)	10.1371/journal.pone.0130854		51 landraces, 99 cultivars	150	na (3 cM*)	cM	Yield and components	KNP		1 env		2A	2.13668	9.1	BG608354_2_A_Y_100	nr	na	nr	nr	\	\	468142702	\	\	477142702	\	\	486142702	KNP-Svevo2.M_0884-2A
M_0811	Sun et al., PLoS One 15, e0229159 (2020).	10.1371/journal.pone.0229159		51 landraces, 99 cultivars	150	na (3 cM*)	cM	Yield and components	KS		2015		2A	2.18709	5.22	BE405604_2_A_Y_353	nr	na	nr	nr	\	\	468151175	\	\	477151175	\	\	486151175	KS-Svevo2.M_0885-2A
M_0812	Genievskaya et al., Plants 11, 1904 (2022).	10.3390/plants11151904		durum cultivars, landraces, and wild and domesticated emmer accessions	193	1	cM	Diseases and pests	LR		Seedling resistance in greenhouse (GH) with specific isolates; APR: adult plant resistance with field natural infection (KAES—Karabalyk agricultural experimental station)	GH (TGTGT)	2A	3.76955	7.6	IWB53298	nr	109.9	nr	nr	IWB1498	108.9	485778676	IWB53298	109.9	513864765	IWB10949	111.8	524954375	LR-Svevo2.M_0886-2A
M_0813	Mulugeta et al., Front. Plant. Sci. 13, 1009244 (2023).	10.3389/fpls.2022.1009244		Ethiopian durum wheat landraces and cultivars	420	4.2	Mb	Morphology	SL		well rainfed conditions		2A	6.49876	12.3	IWB73402	nr	108.9		nr	\	na	503071170	IWB73402	108.9	507271170	\	na	511471170	SL-Svevo2.M_0887-2A
M_0814	Negisho et al., Front. Plant. Sci. 13, 838088 (2022b).	10.3389/fpls.2022.838088		Ethiopian durum wheat landraces, durum wheat varieties, advanced durum wheat lines from the EIAR, durum wheat lines from CIMMYT	285	na (3 cM*)	cM	Yield and components / Stress indices	KNS/GMP		Four locations for three seasons (2016–2018) in Ethiopia. The locations were grouped into two moisture variants, field drought stress (FDS) and field non-stress (FNS)		2A	4.03092	na	RAC875_c5742_1357	nr	113.6	nr	nr	IWB69353	110.1	513935628	IWB59286	113.6	538818591	IWB68111	116.8	576031451	KNS/GMP-Svevo2.M_0888-2A
M_0815	Simeone et al., Int. J. Mol. Sci. 21, 7910 (2020).	10.3390/ijms21217910		wild, cultivated genotype	221	1	cM	Diseases and pests	PM		SEEDLINGS		2A	5.9	11.6	IWB32264	nr	112	nr	nr	IWB69353	110.1	513935628	IWB32264	112	525742713	IWB9845	113	540439199	PM-Svevo2.M_0891-2A
M_0816	Mangini et al., PLoS One 13, e0190162 (2018).	10.1371/journal.pone.0190162		wild, domesticated and cultivated accessions of seven subspecies	233	3	cM	Yield and components	KNS		multi -env		2A	4.7	8.6	IWB46763	nr	114.7	nr	nr	IWB10949	112	524954375	IWB46763	114.7	565726801	IWB3177	117.7	586927880	KNS-Svevo2.M_0892-2A
M_0817	Mangini et al., PLoS One 13, e0190162 (2018).	10.1371/journal.pone.0190162		wild, domesticated and cultivated accessions of seven subspecies	233	3	cM	Yield and components	TKW		multi -env		2A	5.6	10.7	IWB27389	nr	114.7	nr	nr	IWB10949	112	524954375	IWB27389	114.7	567877375	IWB3177	117.7	586927880	TKW-Svevo2.M_0893-2A
M_0818	Mulugeta et al., Front. Plant. Sci. 13, 1009244 (2023).	10.3389/fpls.2022.1009244		Ethiopian durum wheat landraces and cultivars	420	4.2	Mb	Morphology	SL		well rainfed conditions		2A	6.30418	2.75	IWB41706	nr	na		nr	\	na	533340057	IWB41706	na	537540057	\	na	541740057	SL-Svevo2.M_0894-2A
M_0819	N’Diaye et al., PLoS One 12, e0187178 (2017).	10.1371/journal.pone.0170941		durum lines from the official Canadian durum cultivar registration	169	5.3	cM	Quality	YPC				2A	na	na	IWB3177	nr	117.7	\	nr	IWA528	112.4	535992576	IWB3177	117.7	586927880	IWB8551	122.2	613771044	YPC-Svevo2.M_0895-2A
M_0820	N’Diaye et al., PLoS One 12, e0187178 (2017).	10.1371/journal.pone.0170941		durum lines from the official Canadian durum cultivar registration	169	5.3	cM	Quality	YI				2A	na	na	IWB3177	nr	117.7	\	nr	IWA528	112.4	535992576	IWB3177	117.7	586927880	IWB8551	122.2	613771044	YI-Svevo2.M_0896-2A
M_0821	Mérida-García et al., Agronomy 10, 144 (2020).	10.3390/agronomy10010144		Elite durum wheat lines from CIMMYT	294	na (3 cM*)	cM	Yield and components	TKW		across years and water treatments		2A	na	na	DArT3165	nr	na	na	nr	\	\	540858148	\	\	549858148	\	\	558858148	TKW-Svevo2.M_0897-2A
M_0822	Gupta et al., Plants 9(12), 1628 (2020).	10.3390/plants9121628		varities , landraces	384	50	Mb	Phenology	DHA			Earliness per se, modern lines	2A	na	na	AX-94460586	nr			nr	na	na	560142017	AX-94460586	na	572142017	na	na	584142017	DHA-Svevo2.M_0898-2A
M_0823	Gupta et al., Plants 9(12), 1628 (2020).	10.3390/plants9121628		varities , landraces	384	50	Mb	Phenology	DHA			Earliness per se, landraces	2A	na	na	AX-94963816	nr			nr	na	na	562974911	AX-94963816	na	571974911	na	na	580974911	DHA-Svevo2.M_0899-2A
M_0824	Hu et al., PLoS ONE 10(6), e0130854 (2015)	10.1371/journal.pone.0130854		51 landraces, 99 cultivars	150	na (3 cM*)	cM	Yield and components	KNP		1 env		2A	2.25181	9.46	BE406351_2_A_76	nr	na	nr	nr	\	\	568920984	\	\	577920984	\	\	586920984	KNP-Svevo2.M_0900-2A
M_0825	Negisho et al., Plant Breed. 141, 338-354 (2022a).	10.1111/pbr.13010		durum cultivars, breeding line, landraces	285/185	3	cM	Yield and components	GY		Climate chamber drought stress		2A	4.15607	na	IWB35742	nr	118.4	nr	nr	IWB11644	114.8	570987278	IWB35742	118.4	593618534	IWB35417	121.3	612285430	GY-Svevo2.M_0901-2A
M_0826	Zaïm et al., J. Exp. Bot. 75, 316-333 (2024).	10.1093/jxb/erad357		landraces, elites, and cultivars	384 + 80 + 80	50	Mb	Yield and components	TKW		2 stress, 1 no stress	watered and stress conditions	2A	6.65365	8.474	AX-94904425	nr			nr	AX-94674699	na	571356788	AX-94904425	\	576258695	AX-94507617	na	616733669	TKW-Svevo2.M_0902-2A
M_0827	Alemu et al., Crop J. 8, 757-768 (2020).	10.1016/j.cj.2020.01.001	nr	Ethiopian 167 landraces and 25 cvs	192	2.25	cM	Quality	SCI			Color_L	2A	3.3	6.3	IWB8286	nr	117.05	nr	nr	IWB7707	114.8	572142018	IWB8286	117	576260106	IWB48105	119.3	601906757	SCI-Svevo2.M_0903-2A
M_0828	Aoun et al., Plant Genome 14(3) (2021b).	10.1002/tpg2.20136		landraces, cultivars, breeding lines	496	1 (3 cM*)	Mb	Diseases and pests	YR			PSTv-51	2A	7.03905	na	S2A_589312246	nr	na	\	nr	\	\	595610309	\	\	604610309	\	\	613610309	YR-Svevo2.M_0904-2A
M_0829	Sukumaran et al., Front. Plant. Sci. 9, 81 (2018).	10.3389/fpls.2018.00081		cultivar/breeding durum lines from IWNI	208	6	cM	Yield and components / Stress indices	TKW/SSI		drought		2A	3.01459	6.15	1005784	nr	na	75	nr	\	\	595839611	1005784	75	625839611	\	\	655839611	TKW/SSI-Svevo2.M_0905-2A
M_0830	Sukumaran et al., Front. Plant. Sci. 9, 81 (2018).	10.3389/fpls.2018.00081		cultivar/breeding durum lines from IWNI	208	6	cM	Yield and components / Stress indices	TKW/TOL		drought		2A	4.52292	8.924	1005784	nr	na	75	nr	\	\	595839611	1005784	75	625839611	\	\	655839611	TKW/TOL-Svevo2.M_0906-2A
M_0831	Sukumaran et al., Front. Plant. Sci. 9, 81 (2018).	10.3389/fpls.2018.00081		cultivar/breeding durum lines from IWNI	208	6	cM	Height	PH		yield potential		2A	3.14837	5.508	1161545	nr	na	76	nr	\	\	596483298	1161545	76	626483298	\	\	656483298	PH-Svevo2.M_0907-2A
M_0832	Aoun et al., Plant Genome 14(3) (2021b).	10.1002/tpg2.20136		landraces, cultivars, breeding lines	496	1 (3 cM*)	Mb	Diseases and pests	YR			PSTv-37	2A	15.1002	na	S2A_603549574	nr	na	\	nr	\	\	609845381	\	\	618845381	\	\	627845381	YR-Svevo2.M_0908-2A
M_0833	Kidane et al., Plant Biotechnol J.17(7), 1380-1393 (2019); Gesesse et al., 120 (14) e2205774119 (2022)	10.1111/pbi.13062, 10.1073/pnas.2205774119		NAM population	1200	5	cM	Yield and components	TGW				2A	4.0781	na	IWB68044	nr	131.1	nr	nr	IWB2374	125.8	620607432	IWB68044	131.1	632902264	IWB72154	136	673603006	TGW-Svevo2.M_0909-2A
M_0834	Hu et al., PLoS ONE 10(6), e0130854 (2015)	10.1371/journal.pone.0130854		51 landraces, 99 cultivars	150	na (3 cM*)	cM	Yield and components	KNP		1 env		2A	2.00877	6.96	BE490763_2_A_1462	nr	na	nr	nr	\	\	623505859	\	\	632505859	\	\	641505859	KNP-Svevo2.M_0910-2A
M_0835	Hu et al., PLoS ONE 10(6), e0130854 (2015)	10.1371/journal.pone.0130854		51 landraces, 99 cultivars	150	na (3 cM*)	cM	Yield and components	GWP		1 env		2A	2.10237	7.24	BE490763_2_A_1462	nr	na	nr	nr	\	\	623505859	\	\	632505859	\	\	641505859	GWP-Svevo2.M_0911-2A
M_0836	Colombo et al., Front. Plant. Sci. 13, 853601 (2022b).	10.3389/fpls.2022.853601		elite, pre-breeding lines	200	na (5 cM*)	cM	Root anatomy and functions	RV		Plant Phenotyping Platform		2A	5.04845	11	AX-89404181	nr	na	\	nr	\	\	624450428	\	\	636450428	\	\	648450428	RV-Svevo2.M_0912-2A
M_0837	Nigro et al., J. Cereal. Sci. 75, 25-34 (2017).	10.1016/j.jcs.2017.01.022		Modern and old durum cultivars, durum landraces, domesticated and wild type	112	1	cM	Quality	PA				2A	na	na	IWB9073	nr	131.7	\	nr	IWB68044	131.1	632902264	IWB9073	131.7	645813403	IWB53334	133	648274511	PA-Svevo2.M_0913-2A
M_0838	Royo et al., Front. Plant. Sci. 12, 674470 (2021).	10.3389/fpls.2021.674470		200 cv, 172 landraces	372	1	cM	Phenology	DHA				2A	4.69	1	1724214	nr	na	76.68	nr	\	\	642991684	1724214	76.68	647991684	\	\	652991684	DHA-Svevo2.M_0914-2A
M_0839	Alemu et al., Crop J. 8, 757-768 (2020).	10.1016/j.cj.2020.01.001	nr	Ethiopian 167 landraces and 25 cvs	192	2.25	cM	Quality	SCI			Color_L, Color_a	2A	5.39	11.4	IWB72154	nr	136.04	nr	nr	SBG_88262	133.6	653051277	IWB72154	136	673603006	IWB65467	139.5	687372119	SCI-Svevo2.M_0915-2A
M_0840	Alemu et al., Crop J. 8, 757-768 (2020).	10.1016/j.cj.2020.01.001	nr	Ethiopian 167 landraces and 25 cvs	192	2.25	cM	Yield and components	KW				2A	3.59	6.8	IWB72154	nr	136.04	nr	nr	SBG_88262	133.6	653051277	IWB72154	136	673603006	IWB65467	139.5	687372119	KW-Svevo2.M_0917-2A
M_0841	Mangini et al., PLoS One 13, e0190162 (2018).	10.1371/journal.pone.0190162		Modern and old durum cultivars, durum landraces, domesticated and wild type	233	8	cM	Yield and components	GWS				2A	na	na	IWB27389	nr	114.7	\	nr	\	\	654061571	IWB27389	114.7	684061571	\	\	714061571	GWS-Svevo2.M_0918-2A
M_0842	Mangini et al., PLoS One 13, e0190162 (2018).	10.1371/journal.pone.0190162		Modern and old durum cultivars, durum landraces, domesticated and wild type	233	8	cM	Yield and components	TKW				2A	na	na	IWB27389	nr	114.7	\	nr	\	\	654061571	IWB27389	114.7	684061571	\	\	714061571	TKW-Svevo2.M_0919-2A
M_0843	Hu et al., PLoS ONE 10(6), e0130854 (2015)	10.1371/journal.pone.0130854		51 landraces, 99 cultivars	150	na (3 cM*)	cM	Yield and components	KNP		1 env		2A	2.00436	6.88	BE591243_2_A_109	nr	na	nr	nr	\	\	661487711	\	\	670487711	\	\	679487711	KNP-Svevo2.M_0920-2A
M_0844	Aoun et al., Plant Genome 9(3) (2016).	10.3835/plantgenome2016.01.0008		landraces, cv, cultivated lines, breeding lines	496	2.6	cM	Diseases and pests	LR			SS, MBDSD, MCDSS, BBBQD	2A	na	na	IWA7547	nr	137.1	\	nr	IWB46182	134.2	665315082	IWA7547	137.1	685753230	IWB65467	139.5	687372119	LR-Svevo2.M_0921-2A
M_0845	Aoun et al., Plant Genome 9(3) (2016).	10.3835/plantgenome2016.01.0008		landraces, cv, cultivated lines, breeding lines	496	2.6	cM	Diseases and pests	LR			SS, Race mix	2A	na	na	IWA7547	nr	137.1	\	nr	IWB46182	134.2	665315082	IWA7547	137.1	685753230	IWB65467	139.5	687372119	LR-Svevo2.M_0922-2A
M_0846	Zaïm et al., J. Exp. Bot. 75, 316-333 (2024).	10.1093/jxb/erad357		landraces, elites, and cultivars	384 + 80 + 80	50	Mb	Yield and components	KNS		1 no stress	watered and stress conditions	2A	2.90658	4.264	AX-94950749	nr			nr	\	na	681344698	AX-94950749	\	706344698	AX-94381628	na	722783573	KNS-Svevo2.M_0923-2A
M_0847	Negisho et al., Front. Plant. Sci. 13, 838088 (2022b).	10.3389/fpls.2022.838088		Ethiopian durum wheat landraces, durum wheat varieties, advanced durum wheat lines from the EIAR, durum wheat lines from CIMMYT	285	na (3 cM*)	cM	Yield and components / Stress indices	HI/TOL		Four locations for three seasons (2016–2018) in Ethiopia. The locations were grouped into two moisture variants, field drought stress (FDS) and field non-stress (FNS)		2A	4.29706	na	IWB34603	nr	144	nr	nr	IWB7051	141.4	686092441	IWB34603	144	690924628	IWB26154	150.4	713640482	HI/TOL-Svevo2.M_0924-2A
M_0848	Negisho et al., Front. Plant. Sci. 13, 838088 (2022b).	10.3389/fpls.2022.838088		Ethiopian durum wheat landraces, durum wheat varieties, advanced durum wheat lines from the EIAR, durum wheat lines from CIMMYT	285	na (3 cM*)	cM	Yield and components / Stress indices	HI/YSI		Four locations for three seasons (2016–2018) in Ethiopia. The locations were grouped into two moisture variants, field drought stress (FDS) and field non-stress (FNS)		2A	6.93545	na	IWB28454	nr	145.8	nr	nr	IWB7051	141.4	686092441	IWB28454	145.8	700909605	IWB26154	150.4	713640482	HI/YSI-Svevo2.M_0925-2A
M_0849	Negisho et al., Front. Plant. Sci. 13, 838088 (2022b).	10.3389/fpls.2022.838088		Ethiopian durum wheat landraces, durum wheat varieties, advanced durum wheat lines from the EIAR, durum wheat lines from CIMMYT	285	na (3 cM*)	cM	Yield and components / Stress indices	HI/RDI		Four locations for three seasons (2016–2018) in Ethiopia. The locations were grouped into two moisture variants, field drought stress (FDS) and field non-stress (FNS)		2A	4.4494	na	IWB28454	nr	145.8	nr	nr	IWB7051	141.4	686092441	IWB28454	145.8	700909605	IWB26154	150.4	713640482	HI/RDI-Svevo2.M_0926-2A
M_0850	Kidane et al., Plant Biotechnol J.17(7), 1380-1393 (2019); Gesesse et al., 120 (14) e2205774119 (2022)	10.1111/pbi.13062, 10.1073/pnas.2205774119		NAM population	1200	5	cM	Yield and components	SNP				2A	4.5531	na	IWB43663	nr	145.9	nr	nr	IWB7051	141.4	686092441	IWB43663	145.9	704742197	IWB70002	151.2	714427427	SNP-Svevo2.M_0927-2A
M_0851	Wang et al., Front. Plant. Sci. 10, 919 (2019).	10.3389/fpls.2019.00919		durum cultivars, breeding line, landraces	493	3	cM	Morphology	GlP		field trial no irrigation		2A	4.15766	3.69202	IWA200	nr	145.8	nr	nr	IWB10431	141.4	686098364	IWA200	145.8	700607451	IWB26154	150.4	713640482	GlP-Svevo2.M_0928-2A
M_0852	Mehrabi et al., Mol. Breed. 40, 55 (2020).	10.1007/s11032-020-01136-6		landraces and cultivar	112	3	cM	Root anatomy and functions	MRL				2A	3.07572	9.92	IWB46979	nr	145.9	nr	nr	IWB10431	141.4	686098364	IWB46979	145.9	705384036	IWB33700	148	711191848	MRL-Svevo2.M_0929-2A
M_0853	Mehrabi et al., Mol. Breed. 40, 55 (2020).	10.1007/s11032-020-01136-6		landraces and cultivar	112	3	cM	Root anatomy and functions	ARL				2A	3.56864	11.75	IWB46979	nr	145.9	nr	nr	IWB10431	141.4	686098364	IWB46979	145.9	705384036	IWB33700	148	711191848	ARL-Svevo2.M_0930-2A
M_0854	Mehrabi et al., Mol. Breed. 40, 55 (2020).	10.1007/s11032-020-01136-6		landraces and cultivar	112	3	cM	Phenology	DSB				2A	3.00436	9.05	IWA7339	nr	145.8	nr	nr	IWB10431	141.4	686098364	IWA7339	145.8	700910296	IWB33700	148	711191848	DSB-Svevo2.M_0931-2A
M_0855	Mehrabi et al., Applied Sci. 12, 4963 (2022).	10.3390/app12104963		durum landraces	123	2	cM	Diseases and pests	YR		plantlets greenhouse	Pstv-37	2A	1.51286	na	IWB58832	nr	144.7	nr	nr	IWB10431	141.4	686098364	IWB58832 (IWB63497)	144.7	696636239	IWB62976	146.5	706344441	YR-Svevo2.M_0932-2A
M_0856	Johnson et al., Front. Genet. 10, 717 (2019).	10.3389/fgene.2019.00717		Durum wheat cultivar and inbred lines	243	5	cM	Quality	C_WT				2A	4.9	8	IWB71648	nr	143.2	nr	nr	IWA3199	137.1	686571682	IWB71648*	143.2	692000000	IWB11977	148	710379420	C_WT-Svevo2.M_0933-2A
M_0857	Johnson et al., Front. Genet. 10, 717 (2019).	10.3389/fgene.2019.00717		Durum wheat cultivar and inbred lines	243	5	cM	Quality	MSE			Semolina extraction	2A	2.99	3.6	IWA4733	nr	145.9	nr	nr	IWB65467	139.5	687372119	IWA4733	145.9	704742347	IWB70002	151.2	714427427	MSE-Svevo2.M_0934-2A
M_0858	Johnson et al., Front. Genet. 10, 717 (2019).	10.3389/fgene.2019.00717		Durum wheat cultivar and inbred lines	243	5	cM	Quality	MTE			Total extraction	2A	2.23	3.3	IWA4733	nr	145.9	nr	nr	IWB65467	139.5	687372119	IWA4733	145.9	704742347	IWB70002	151.2	714427427	MTE-Svevo2.M_0935-2A
M_0859	Sukumaran et al., Front. Plant. Sci. 9, 81 (2018).	10.3389/fpls.2018.00081		cultivar/breeding durum lines from IWNI	208	6	cM	Phenology	DHA		combined analysis of the traits from yield potential, heat stress, and drought stress		2A	3.47533	7.016	100011862	nr	na	87	nr	\	\	690000000	100011862	87	720000000	\	\	750000000	DHA-Svevo2.M_0936-2A
M_0860	Sukumaran et al., Front. Plant. Sci. 9, 81 (2018).	10.3389/fpls.2018.00081		cultivar/breeding durum lines from IWNI	208	6	cM	Yield and components / Stress indices	TKW/SSI		drought		2A	3.1361	7.683	100011862	nr	na	87	nr	\	\	690000000	100011862	87	720000000	\	\	750000000	TKW/SSI-Svevo2.M_0937-2A
M_0861	Sukumaran et al., Front. Plant. Sci. 9, 81 (2018).	10.3389/fpls.2018.00081		cultivar/breeding durum lines from IWNI	208	6	cM	Yield and components / Stress indices	TKW/TOL		drought		2A	3.31851	7.431	100011862	nr	na	87	nr	\	\	690000000	100011862	87	720000000	\	\	750000000	TKW/TOL-Svevo2.M_0938-2A
M_0862	Kidane et al., Plant Biotechnol J.17(7), 1380-1393 (2019); Gesesse et al., 120 (14) e2205774119 (2022)	10.1111/pbi.13062, 10.1073/pnas.2205774119		NAM population	1200	5	cM	Yield and components	SNP				2A	na	na	IWB1036	nr	na	nr	nr	na	na	692792040	IWB1036	na	704792040	na	na	716792040	SNP-Svevo2.M_0940-2A
M_0863	Colombo et al., Front. Plant. Sci. 13, 853601 (2022b).	10.3389/fpls.2022.853601		elite, pre-breeding lines	200	na (5 cM*)	cM	Root anatomy and functions	RW		Plant Phenotyping Platform		2A	5.03798	8	AX-89598820	nr	na	\	nr	\	\	693458600	\	\	705458600	\	\	717458600	RW-Svevo2.M_0941-2A
M_0864	Esposito et al., BMC Plant Biol. 22, 519 (2022).	10.1186/s12870-022-03900-6		wild, domesticated and cultivated accessions of seven subspecies	185	1	cM	Biomass	StCo_CH				2A	5.51	14.74	IWB40126	nr	145.8		nr	IWB63497	144.7	696636239	IWB40126	145.8	700908821	IWB54549	146.5	706345356	StCo_CH-Svevo2.M_0942-2A
M_0865	Anuarbek et al., PLoS One 15(6), e0234863 (2020).	10.1371/journal.pone.0234863		primitive and domesticated accessions	184	3	cM	Height	PH		env		2A	4.35164	15	IWB11977	nr	148	nr	nr	IWB68992	144.9	698375211	IWB11977	148	710379420	IWB70002	151.2	714427427	PH-Svevo2.M_0943-2A
M_0866	Esposito et al., BMC Plant Biol. 22, 519 (2022).	10.1186/s12870-022-03900-6		wild, domesticated and cultivated accessions of seven subspecies	185	1	cM	Biomass	SSt				2A	4.02	4.81	IWB32429	nr	145.9		nr	IWB68992	144.9	698375211	IWB32429	145.9	700605379	IWB54549	146.5	706345356	SSt-Svevo2.M_0944-2A
M_0867	Salsman et al., Crop Sci. 61, 1194-1206 (2021).	10.1002/csc2.20449		371 durum wheat accessions and 150 NDSU elite durum breeding lines. Out of the 371 accessions, 163 are landraces, 73 are breeding lines, 45 are cultivars, and 95 have with uncertain improvement status.	521	3	cM	Domestication and selection	Sweep			XPCLR	2A	na	na	S2A_699370848	nr			nr	na	na	699803290	S2A_699370848	na	708803290	na	na	717803290	Sweep-Svevo2.M_0946-2A
M_0868	Nigro et al., J. Cereal. Sci. 75, 25-34 (2017).	10.1016/j.jcs.2017.01.022		Modern and old durum cultivars, durum landraces, domesticated and wild type	112	1	cM	Quality	PA				2A	na	na	IWB13648	nr	146.5	\	nr	IWA200	145.8	700607451	IWB13648	146.5	706735817	IWB33700	148	711191848	PA-Svevo2.M_0947-2A
M_0869	Esposito et al., BMC Plant Biol. 22, 519 (2022).	10.1186/s12870-022-03900-6		wild, domesticated and cultivated accessions of seven subspecies	185	1	cM	Height	PH				2A	7.61	2.04	IWB13648	nr	146.5		nr	IWA200	145.8	700607451	IWB13648	146.5	706735817	IWB68084	148	708946292	PH-Svevo2.M_0948-2A
M_0870	Salsman et al., Crop Sci. 61, 1194-1206 (2021).	10.1002/csc2.20449		371 durum wheat accessions and 150 NDSU elite durum breeding lines. Out of the 371 accessions, 163 are landraces, 73 are breeding lines, 45 are cultivars, and 95 have with uncertain improvement status.	521	3	cM	Domestication and selection	Sweep			XPCLR	2A	na	na	S2A_703370848	nr			nr	na	na	704030831	S2A_703370848	na	713030831	na	na	722030831	Sweep-Svevo2.M_0949-2A
M_0871	Zaïm et al., J. Exp. Bot. 75, 316-333 (2024).	10.1093/jxb/erad357		landraces, elites, and cultivars	384 + 80 + 80	50	Mb	Yield and components	GY		2 stress	watered and stress conditions	2A	3.04818	5.839	AX-94381628	nr			nr	AX-94950749	na	706344698	AX-94381628	\	722783573	\	na	747783573	GY-Svevo2.M_0950-2A
M_0872	Zaïm et al., J. Exp. Bot. 75, 316-333 (2024).	10.1093/jxb/erad357		landraces, elites, and cultivars	384 + 80 + 80	50	Mb	Yield and components	TKW		1 stress	watered and stress conditions	2A	3.26201	4.84	AX-95182756	nr			nr	AX-94950749	na	706344698	AX-95182756	\	708564218	AX-94381628	na	722783573	TKW-Svevo2.M_0951-2A
M_0873	Esposito et al., Theor. Appl. Genet. 136, 242 (2023).	10.1007/s00122-023-04487-8		durum wheat cultivar	200	1.8	Mb	Yield and components	GY				2A	7.97881	19.62	AX-94576974	nr			nr	na	na	712617709	AX-94576974		714417709	na	na	716217709	GY-Svevo2.M_0952-2A
M_0874	Esposito et al., Theor. Appl. Genet. 136, 242 (2023).	10.1007/s00122-023-04487-8		durum wheat cultivar	200	1.8	Mb	Yield and components	GYdev				2A	8.59007	13.68	AX-94576974	nr			nr	na	na	712617709	AX-94576974	na	714417709	na	na	716217709	GYdev-Svevo2.M_0953-2A
M_0875	Hu et al., PLoS ONE 10(6), e0130854 (2015)	10.1371/journal.pone.0130854		51 landraces, 99 cultivars	150	na (3 cM*)	cM	Yield and components	TKW		1 env		2A	2.30103	9.71	BG605368_2_A_Y_310	nr	na	nr	nr	\	\	712852851	\	\	721852851	\	\	730852851	TKW-Svevo2.M_0954-2A
M_0876	Hu et al., PLoS ONE 10(6), e0130854 (2015)	10.1371/journal.pone.0130854		51 landraces, 99 cultivars	150	na (3 cM*)	cM	Morphology	SL		3 env		2A	4	18.24	BG605368_2_A_Y_310	nr	na	nr	nr	\	\	712852851	\	\	721852851	\	\	730852851	SL-Svevo2.M_0955-2A
M_0877	Sun et al., PLoS One 15, e0229159 (2020).	10.1371/journal.pone.0229159		51 landraces, 99 cultivars	150	na (3 cM*)	cM	Yield and components	KS		2016		2A	2.4437	9.76	BG605368_2_A_156	nr	na	nr	nr	\	\	712852851	\	\	721852851	\	\	730852851	KS-Svevo2.M_0956-2A
M_0878	Taranto et al., Front. Plant. Sci. 14, 1206517 (2023).	10.3389/fpls.2023.1206517		41 landraces, 41 old cultivars and 41 modern cultivars	123	3	cM	Quality	KC		field evaluation	coloration with phenol	2A	na	na	IWB38412	nr	/		nr	\	\	713292016	IWB38412	/	722292016	\	\	731292016	KC-Svevo2.M_0957-2A
M_0879	Mengistu et al., Plant Biotechnol. J. 14, 1800-1812 (2016).	10.1111/pbi.12538		Ethiopian durum wheat landraces	311	2.85	cM	Yield and components	SNP				2A	na	na	IWB7714	nr	152.5	\	nr	IWB26154	150.4	713640482	IWB7714	152.5	715422854	IWB28641	155.7	719799683	SNP-Svevo2.M_0958-2A
M_0880	Ruan et al., Front. Plant. Sci. 11, 592064 (2020b).	10.3389/fpls.2020.592064		elite, adv. Breeding lines	186	3	cM	Height	PH				2A	4.7	9.5	IWA7540	nr	154.6	nr	nr	IWB70002	151.2	714427427	IWA7540	154.6	722126363	IWB11764	157.7	725027148	PH-Svevo2.M_0959-2A
M_0881	Mehrabi et al., Mol. Breed. 40, 55 (2020).	10.1007/s11032-020-01136-6		landraces and cultivar	112	3	cM	Phenology	DHA				2A	3.56864	11.15	IWB49008	nr	154.6	nr	nr	IWB70002	151.2	714427427	IWB49008	154.6	719793053	IWB11764	157.7	725027148	DHA-Svevo2.M_0960-2A
M_0882	Mehrabi et al., Mol. Breed. 40, 55 (2020).	10.1007/s11032-020-01136-6		landraces and cultivar	112	3	cM	Phenology	DM				2A	3.3098	10.04	IWA5215	nr	154.6	nr	nr	IWB70002	151.2	714427427	IWA5215	154.6	719491857	IWB11764	157.7	725027148	DM-Svevo2.M_0961-2A
M_0883	Mehrabi et al., Mol. Breed. 40, 55 (2020).	10.1007/s11032-020-01136-6		landraces and cultivar	112	3	cM	Drought tolerance	WUE				2A	3.01323	9.41	IWB25128	nr	154.6	nr	nr	IWB70002	151.2	714427427	IWB25128	154.6	719793277	IWB11764	157.7	725027148	WUE-Svevo2.M_0962-2A
M_0884	Letta et al., Plant Genome 7, 1 (2014).	10.3835/plantgenome2013.08.0026		elite durum cv	183	3	cM	Diseases and pests	SR			SS, TRTTF	2A	na	na	IWB12332	nr	154.6	\	nr	IWB70002	151.2	714427427	IWB12332	154.6	716774293	IWB11764	157.7	725027148	SR-Svevo2.M_0963-2A
M_0885	Gupta et al., Plants 9(12), 1628 (2020).	10.3390/plants9121628		varities , landraces	384	50	Mb	Phenology	DHA			Photoperiod sensitivity, landraces	2A	na	na	AX-95206454	nr			nr	na	na	715255125	AX-95206454	na	724255125	na	na	733255125	DHA-Svevo2.M_0964-2A
M_0886	Mengistu et al., Plant Biotechnol. J. 14, 1800-1812 (2016).	10.1111/pbi.12538		Ethiopian durum wheat landraces	311	2.85	cM	Yield and components	SNP				2A	na	na	IWB32363	nr	154.6	\	nr	IWA5855	152.1	715402535	IWB32363	154.6	722291320	IWB11764	157.7	725027148	SNP-Svevo2.M_0965-2A
M_0887	Mengistu et al., Plant Biotechnol. J. 14, 1800-1812 (2016).	10.1111/pbi.12538		Ethiopian durum wheat landraces	311	2.85	cM	Height	PH				2A	na	na	IWB37862	nr	154.6	\	nr	IWA5855	152.1	715402535	IWB37862	154.6	722125706	IWB11764	157.7	725027148	PH-Svevo2.M_0966-2A
M_0888	Esposito et al., BMC Plant Biol. 22, 519 (2022).	10.1186/s12870-022-03900-6		wild, domesticated and cultivated accessions of seven subspecies	185	1	cM	Height	PH				2A	5.36	2.89	IWB12332	nr	154.6		nr	IWB39123	152.5	715621473	IWB12332	154.6	716774293	IWB28641	155.7	719799683	PH-Svevo2.M_0967-2A
M_0889	Sukumaran et al., Front. Plant. Sci. 9, 81 (2018).	10.3389/fpls.2018.00081		cultivar/breeding durum lines from IWNI	208	6	cM	Phenology	DM		yield potential		2A	3.15358	5.467	100006591	nr	na	103	nr	\	\	717000000	100006591	103	747000000	\	\	777000000	DM-Svevo2.M_0968-2A
M_0890	Steiner et al., Theor. Appl. Genet. 132, 969-988 (2019).	10.1007/s00122-018-3253-9		spring durum lines (Triticum durum Desf.) from Northern America, the Mediterranean, Central Europe and Australia as well as from the CIMMYT international durum wheat breeding programme was analysed in this study	228	5	cM	Height	PH		field trial		2A	3.14	na	IWB44254	nr	158.7		nr	IWB43950	153.1	718781668	IWB44254	158.7	726543794	IWB54811	164.2	737969454	PH-Svevo2.M_0969-2A
M_0891	Kidane et al., Plant Biotechnol J.17(7), 1380-1393 (2019); Gesesse et al., 120 (14) e2205774119 (2022)	10.1111/pbi.13062, 10.1073/pnas.2205774119		NAM population	1200	5	cM	Yield and components	TGW				2A	2.99472	na	IWB36584	nr	159.1	nr	nr	IWA7166	154.1	718782258	IWB36584	159.1	726803468	IWB54811	164.2	737969454	TGW-Svevo2.M_0970-2A
M_0892	Bassi et al., Mol. Breed. 39, 24 (2019).	10.1007/s11032-019-0927-1		modern cultivars	159	5	cM	Diseases and pests	HF		field trial and green house		2A	24.1	na	AX-94980851	nr			nr	na	na	719127624	na	na	731127624	na	na	743127624	HF-Svevo2.M_0971-2A
M_0893	Negisho et al., Plant Breed. 141, 338-354 (2022a).	10.1111/pbr.13010		durum cultivars, breeding line, landraces	285/185	3	cM	Phenology	DHA		Field drought stress		2A	5.66	na	IWB75001	nr	158.7	nr	nr	IWB28641	155.7	719799683	IWB75001	158.7	732313163	IWB54273	161.8	734274240	DHA-Svevo2.M_0972-2A
M_0894	Royo et al., Front. Plant. Sci. 12, 674470 (2021).	10.3389/fpls.2021.674470		200 cv, 172 landraces	372	1	cM	Yield and components	GY				2A	6.2	8	3022273	nr	na	87.88	nr	\	\	722799698	3022273	87.88	727799698	\	\	732799698	GY-Svevo2.M_0973-2A
M_0895	Genievskaya et al., Plants 11, 1904 (2022).	10.3390/plants11151904		durum cultivars, landraces, and wild and domesticated emmer accessions	193	1	cM	Diseases and pests	LR		Seedling resistance in greenhouse (GH) with specific isolates; APR: adult plant resistance with field natural infection (KAES—Karabalyk agricultural experimental station)	GH (TQTGT)	2A	3.10237	6.3	IWB2020	nr	159.1	nr	nr	IWA3628	156.3	724910740	IWB2020	159.1	725749386	IWA8627	160.2	728673841	LR-Svevo2.M_0974-2A
M_0896	Liu et al., Theor. Appl. Genet. 130, 2249-2270 (2017d).	10.1007/s00122-017-2957-6		Dicoccum accessions	176	2.1	cM	Diseases and pests	YR			SS, PSTv-37	2A	na	na	IWB67229	nr	162.2	\	nr	IWA8627	160.2	728673841	IWB67229	162.2	734820797	IWB54811	164.2	737969454	YR-Svevo2.M_0975-2A
M_0897	Liu et al., Front. Plant. Sci. 8, 774 (2017b).	10.3389/fpls.2017.00774		Ethiopian durum wheat landraces	182	2.25	cM	Diseases and pests	YR			SS, one or more stripe rust races	2A	na	na	IWA2231	nr	162.3	\	nr	IWA8627	160.2	728673841	IWA2231	162.3	734821474	SBG_188821	164.6	738844107	YR-Svevo2.M_0976-2A
M_0898	Johnson et al., Front. Genet. 10, 717 (2019).	10.3389/fgene.2019.00717		Durum wheat cultivar and inbred lines	243	5	cM	Quality	GQrT		Glutork	Glutork	2A	2.67	4	IWB8707	nr	169.3	nr	nr	IWB53323	164.2	737970249	IWB8707	169.3	742014562	IWA6155	174.8	746579770	GQrT-Svevo2.M_0977-2A
M_0899	Hu et al., PLoS ONE 10(6), e0130854 (2015)	10.1371/journal.pone.0130854		51 landraces, 99 cultivars	150	na (3 cM*)	cM	Yield and components	SLNS		1 env		2A	2.30103	9.78	BE426620_2_A_Y_420	nr	na	nr	nr	\	\	746427472	\	\	755427472	\	\	764427472	SLNS-Svevo2.M_0978-2A
M_0900	Condorelli et al., Front. Plant. Sci. 9, 1885 (2018).	10.3389/fpls.2018.00893		elite cv	248	3	cM	Physiology	ChlC		Field trial under controlled drought stress (Maricopa Agricultural Center)	flag leaf	2A	3.79	5.7	IWB62592	nr	176.5	nr	nr	IWB30766	173.7	746582269	IWB62592	176.5	747093284	IWB72016	179.5	751313873	ChlC-Svevo2.M_0979-2A
M_0901	Colasuonno et al., BMC Genomics 18, 122-122 (2017).	10.1186/s12864-016-3395-6		Modern and old durum cultivars, durum landraces, domesticated and wild type accessions	233	1	cM	Quality	YI				2A	na	na	IWB42586	nr	176.5	\	nr	IWB30766	173.7	746582269	IWB42586	176.5	746900253	wPt-3865	177.3	749820621	YI-Svevo2.M_0980-2A
M_0902	Mangini et al., PLoS One 13, e0190162 (2018).	10.1371/journal.pone.0190162		Modern and old durum cultivars, durum landraces, domesticated and wild type	233	8	cM	Yield and components	KNS				2A	na	na	IWB1937	nr	181.2	\	nr	IWB30766	173.7	746582269	IWB1937	181.2	753169961	IWB65881	188.7	761235800	KNS-Svevo2.M_0981-2A
M_0903	Mangini et al., PLoS One 13, e0190162 (2018).	10.1371/journal.pone.0190162		Modern and old durum cultivars, durum landraces, domesticated and wild type	233	8	cM	Yield and components	GWS				2A	na	na	IWB1937	nr	181.2	\	nr	IWB30766	173.7	746582269	IWB1937	181.2	753169961	IWB65881	188.7	761235800	GWS-Svevo2.M_0982-2A
M_0904	Mangini et al., PLoS One 13, e0190162 (2018).	10.1371/journal.pone.0190162		Modern and old durum cultivars, durum landraces, domesticated and wild type	233	8	cM	Yield and components	TKW				2A	na	na	IWB1937	nr	181.2	\	nr	IWB30766	173.7	746582269	IWB1937	181.2	753169961	IWB65881	188.7	761235800	TKW-Svevo2.M_0983-2A
M_0905	Steiner et al., Theor. Appl. Genet. 132, 969-988 (2019).	10.1007/s00122-018-3253-9		spring durum lines (Triticum durum Desf.) from Northern America, the Mediterranean, Central Europe and Australia as well as from the CIMMYT international durum wheat breeding programme was analysed in this study	228	5	cM	Height	PH		field trial		2A	4.47	na	IWB36028	nr	181.2		nr	IWA5959	176.5	747992532	IWB36028	181.2	755418741	IWB7065	186.2	757480602	PH-Svevo2.M_0984-2A
M_0906	Mangini et al., PLoS One 13, e0190162 (2018).	10.1371/journal.pone.0190162		wild, domesticated and cultivated accessions of seven subspecies	233	3	cM	Yield and components	KNS		multi -env		2A	4.1	7.5	IWB1937	nr	181.2	nr	nr	IWB35268	178.6	748453880	IWB1937	181.2	753169961	IWB71948	186.1	757427329	KNS-Svevo2.M_0985-2A
M_0907	Mangini et al., PLoS One 13, e0190162 (2018).	10.1371/journal.pone.0190162		wild, domesticated and cultivated accessions of seven subspecies	233	3	cM	Yield and components	TKW		multi -env		2A	2.8	4.3	IWB1937	nr	181.2	nr	nr	IWB35268	178.6	748453880	IWB1937	181.2	753169961	IWB71948	186.1	757427329	TKW-Svevo2.M_0986-2A
M_0908	Rapp et al., Theor. Appl. Genet. 131, 1315-1329 (2018).	10.1007/s00122-018-3080-z		Central European durum panel	189	na	nr	Yield and components	GY		6 env		2A	na	6.8	S1114765	nr			nr	na	na	748834222	S1114765	113.9	760834222	na	na	772834222	GY-Svevo2.M_0987-2A
M_0909	Wang et al., Front. Plant. Sci. 10, 919 (2019).	10.3389/fpls.2019.00919		durum cultivars, breeding line, landraces	493	3	cM	Height	PH		field trial no irrigation		2A	3.16848	2.6016	IWA2370	nr	181.2	nr	nr	wPt-3865	177.3	749820621	IWA2370	181.2	755814646	IWB71948	186.1	757427329	PH-Svevo2.M_0988-2A
M_0910	Gupta et al., Plants 9(12), 1628 (2020).	10.3390/plants9121628		varities , landraces	384	50	Mb	Phenology	DHA			Photoperiod sensitivity, landraces	2A	na	na	AX-94488406	nr			nr	na	na	751015774	AX-94488406	na	760015774	na	na	769015774	DHA-Svevo2.M_0989-2A
M_0911	El Hassouni et al., Agronomy 9(8), 414 (2019)	10.3390/agronomy9080414		elite cv	208	na (5 cM*)	cM	Yield and components	KNS				2A	3.06	25	AX-94538070	nr	na	\	nr	\	\	752575819	\	\	764575819	\	\	776575819	KNS-Svevo2.M_0990-2A
M_0912	El Hassouni et al., Agronomy 9(8), 414 (2019)	10.3390/agronomy9080414		elite cv	208	na (5 cM*)	cM	Yield and components	HI				2A	3.06	25	AX-94538070	nr	na	\	nr	\	\	752575819	\	\	764575819	\	\	776575819	HI-Svevo2.M_0991-2A
M_0913	El Hassouni et al., Agronomy 9(8), 414 (2019)	10.3390/agronomy9080414		elite cv	208	na (5 cM*)	cM	Yield and components / Stress indices	GY/SSI				2A	3.06	25	AX-94538070	nr	na	\	nr	\	\	752575819	\	\	764575819	\	\	776575819	GY/SSI-Svevo2.M_0992-2A
M_0914	El Hassouni et al., Agronomy 9(8), 414 (2019)	10.3390/agronomy9080414		elite cv	208	na (5 cM*)	cM	Yield and components / Stress indices	GY/TOL				2A	3.06	25	AX-94538070	nr	na	\	nr	\	\	752575819	\	\	764575819	\	\	776575819	GY/SSI-Svevo2.M_0992-2A
M_0915	Esposito et al., BMC Plant Biol. 22, 519 (2022).	10.1186/s12870-022-03900-6		wild, domesticated and cultivated accessions of seven subspecies	185	1	cM	Biomass	StCo_F				2A	4.3	5.58	IWB70188	nr	182.3		nr	IWB1937	181.2	753169961	IWB70188	182.3	757021568	IWB7065	186.2	757480602	StCo_F-Svevo2.M_0993-2A
M_0916	Marone et al., Int. J. Mol. Sci. 21, 394 (2020).	10.3390/ijms21020394		mostly winter durum genotypes	184	5	Mb	Morphology	PGH		1 env	prostrate/erect	2A	6.65365	na	S1133336	nr		217.7	nr	na	na	754380091	S1133336	na	759380091	na	na	764380091	PGH-Svevo2.M_0994-2A
M_0917	Sukumaran et al., Front. Plant. Sci. 9, 81 (2018).	10.3389/fpls.2018.00081		cultivar/breeding durum lines from IWNI	208	6	cM	Yield and components / Stress indices	TKW/TOL		drought		2A	5.02261	10.034	1128252	nr	na	121	nr	\	\	755330313	1128252	121	785330313	\	end	802176689	TKW/TOL-Svevo2.M_0995-2A
M_0918	Rapp et al., Theor. Appl. Genet. 131, 1315-1329 (2018).	10.1007/s00122-018-3080-z		Southern and Western European durum panel	159	na	nr	Quality	GPCdev		6 env		2A	na	20	S4543819	nr			nr	na	na	755629654	S4543819	118.7	767629654	na	na	779629654	GPCdev-Svevo2.M_0996-2A
M_0919	Rapp et al., Theor. Appl. Genet. 131, 1315-1329 (2018).	10.1007/s00122-018-3080-z		Southern and Western European durum panel	159	na	nr	Yield and components / Quality	indexGPC&GY		6 env		2A	na	30	S4543819	nr			nr	na	na	755629654	S4543819	118.7	767629654	na	na	779629654	indexGPC&GY-Svevo2.M_0997-2A
M_0920	Genievskaya et al., Plants 11, 1904 (2022).	10.3390/plants11151904		durum cultivars, landraces, and wild and domesticated emmer accessions	193	1	cM	Diseases and pests	SR		Seedling resistance in greenhouse (GH) with specific isolates; APR: adult plant resistance with field natural infection (KAES—Karabalyk agricultural experimental station)	GH (QHHSF)	2A	3.58503	6.9	IWB71948	nr	186.1	nr	nr	IWB7444	182.3	756717710	IWB71948	186.1	757427329	IWB8907	187.4	759498673	SR-Svevo2.M_0998-2A
M_0921	Johnson et al., Front. Genet. 10, 717 (2019).	10.3389/fgene.2019.00717		Durum wheat cultivar and inbred lines	243	5	cM	Quality	SCI			Color_L	2A	2.91	4.4	IWB3746	nr	189.8	nr	nr	IWB28945	182.3	757201387	IWB3746	189.8	764347450	IWA2600	194.8	768545358	SCI-Svevo2.M_0999-2A
M_0922	Johnson et al., Front. Genet. 10, 717 (2019).	10.3389/fgene.2019.00717		Durum wheat cultivar and inbred lines	243	5	cM	Yield and components	GI				2A	2.47	3.9	IWB25863	nr	188.5	nr	nr	IWB28945	182.3	757201387	IWB25863	188.5	761365988	IWB12196	193.4	767017791	GI-Svevo2.M_1000-2A
M_0923	Johnson et al., Front. Genet. 10, 717 (2019).	10.3389/fgene.2019.00717		Durum wheat cultivar and inbred lines	243	5	cM	Quality	GQrT			Wet Gluten	2A	2.86	4.3	IWB25863	nr	188.5	nr	nr	IWB28945	182.3	757201387	IWB25863	188.5	761365988	IWB12196	193.4	767017791	GQrT-Svevo2.M_1001-2A
M_0924	Taranto et al., Front. Plant. Sci. 14, 1206517 (2023).	10.3389/fpls.2023.1206517		41 landraces, 41 old cultivars and 41 modern cultivars	123	3	cM	Quality	TCar		field evaluation		2A	na	na	IWB2430	nr	186.5		nr	IWB28945	182.3	757201387	IWB2430	186.5	759068351	IWB9798	189.8	764643869	TCar-Svevo2.M_1002-2A
M_0925	Negisho et al., Plant Breed. 141, 338-354 (2022a).	10.1111/pbr.13010		durum cultivars, breeding line, landraces	285/185	3	cM	Yield and components	GY		Climate chamber drought stress		2A	5.52623	na	IWB34572	nr	188.7	nr	nr	IWB71948	186.1	757427329	IWB34572	188.7	763110573	IWB64018	190.9	766101122	GY-Svevo2.M_1003-2A
M_0926	Rapp et al., Theor. Appl. Genet. 131, 1315-1329 (2018).	10.1007/s00122-018-3080-z		Southern and Western European durum panel	159	na	nr	Quality	GPC		6 env		2A	na	80	D3064393	nr			nr	na	na	758329735	D3064393	117.6	770329735	na	na	782329735	GPC-Svevo2.M_1004-2A
M_0927	Rapp et al., Theor. Appl. Genet. 132, 1873-1886 (2019).	10.1007/s00122-019-03323-2		Southern and Western European durum wheat panel	159	na	nr	Quality	GPC				2A	na	na	D3064393	nr			nr	na	na	758329735	D3064393	117.633	770329735	na	na	782329735	GPC-Svevo2.M_1005-2A
M_0928	Rosello et al., Agronomy 9(7), 3642019 (2019)	10.3390/agronomy9070364		Durum wheat landraces	160	1	cM	Root anatomy and functions	RGA				2A	3.62	10	1117775	nr	na	118.32	nr	\	\	760521587	1117775	118.32	765521587	\	\	770521587	RGA-Svevo2.M_1008-2A
M_0929	Sukumaran et al., Front. Plant. Sci. 9, 81 (2018).	10.3389/fpls.2018.00081		cultivar/breeding durum lines from IWNI	208	6	cM	Yield and components / Stress indices	KNM/SSI		drought		2A	3.19965	7.387	1247908	nr	na	123	nr	\	\	760655222	1247908	123	790655222	\	end	802176689	KNM/SSI-Svevo2.M_1009-2A
M_0930	Sukumaran et al., Front. Plant. Sci. 9, 81 (2018).	10.3389/fpls.2018.00081		cultivar/breeding durum lines from IWNI	208	6	cM	Yield and components / Stress indices	KNM/STI		drought		2A	3.19912	7.385	1247908	nr	na	123	nr	\	\	760655222	1247908	123	790655222	\	end	802176689	KNM/STI-Svevo2.M_1010-2A
M_0931	Zaïm et al., J. Exp. Bot. 75, 316-333 (2024).	10.1093/jxb/erad357		landraces, elites, and cultivars	384 + 80 + 80	50	Mb	Yield and components	TKW		6 stress, 2 no stress	watered and stress conditions	2A	5.45346	17.736	AX-94910470	nr			nr	AX-95186991	na	760843375	AX-94910470	\	791165086	\	na	816165086	TKW-Svevo2.M_1011-2A
M_0932	Rosello et al., Agronomy 9(7), 3642019 (2019)	10.3390/agronomy9070364		Durum wheat landraces	160	1	cM	Root anatomy and functions	PRD				2A	3.18	10	1023273	nr	na	117.05	nr	\	\	763479972	1023273	117.05	768479972	\	\	773479972	PRD-Svevo2.M_1012-2A
M_0933	Kidane et al., Plant Biotechnol J.17(7), 1380-1393 (2019); Gesesse et al., 120 (14) e2205774119 (2022)	10.1111/pbi.13062, 10.1073/pnas.2205774119		NAM population	1200	5	cM	Yield and components	GY				2A	na	na	IWB6099	nr	na	nr	nr	na	na	764212711	IWB6099	na	776212711	na	na	788212711	GY-Svevo2.M_1013-2A
M_0934	Aoun et al., Plant Genome 14(3) (2021b).	10.1002/tpg2.20136		landraces, cultivars, breeding lines	496	1 (3 cM*)	Mb	Diseases and pests	YR			PSTv-4	2A	7.30103	na	S2A_757173068	nr	na	\	nr	\	\	764440002	\	\	773440002	\	\	782440002	YR-Svevo2.M_1014-2A
M_0935	Zaïm et al., J. Exp. Bot. 75, 316-333 (2024).	10.1093/jxb/erad357		landraces, elites, and cultivars	384 + 80 + 80	50	Mb	Yield and components	GY		7 stress	watered and stress conditions	2A	5.63264	8.681	AX-94938785	nr			nr	AX-94859349	na	764599696	AX-94938785	\	787132985	AX-94404853	na	791433132	GY-Svevo2.M_1015-2A
M_0936	Esposito et al., Theor. Appl. Genet. 136, 242 (2023).	10.1007/s00122-023-04487-8		durum wheat cultivar	200	1.8	Mb	Phenology	DHA				2A	5.5544	30.16	IWB9045	nr			nr	\	na	765123801	IWB9045	193.1	766923801	\	na	768723801	DHA-Svevo2.M_1016-2A
M_0937	Sun et al., PLoS One 15, e0229159 (2020).	10.1371/journal.pone.0229159		51 landraces, 99 cultivars	150	na (3 cM*)	cM	Yield and components	KS		2014		2A	2.10791	6.83	BE498892_2_A_208	nr	na	nr	nr	\	\	765783968	\	\	774783968	\	\	783783968	KS-Svevo2.M_1017-2A
M_0938	Haile et al., Front. Plant Sci. 14, 1182548 (2023)	10.3389/fpls.2023.1182548		elite Canadian and USA cultivars, advanced breeding lines, and recently developed germplasm from Canadian breeding programs	265	6	cM	Diseases and pests	FHB		field nurseries with artifical inoculation with virulent DON-producing Fusarium graminearum	DON (GH)	2A	3.4	5.2	BS00098033_51	nr	197.9		nr	IWB64018	190.9	766101122	IWB5740	197.9	774956796	IWB73790	204.3	782284929	FHB-Svevo2.M_1018-2A
M_0939	Liu et al., Front. Plant. Sci. 8, 774 (2017b).	10.3389/fpls.2017.00774		Ethiopian durum wheat landraces	182	2.25	cM	Diseases and pests	YR			SS, one or more stripe rust races	2A	na	na	IWB39075	nr	194.7	\	nr	IWB30763	192.7	766553452	IWB39075	194.7	768546328	IWA319	197.4	774783815	YR-Svevo2.M_1019-2A
M_0940	Steiner et al., Theor. Appl. Genet. 132, 969-988 (2019).	10.1007/s00122-018-3253-9		spring durum lines (Triticum durum Desf.) from Northern America, the Mediterranean, Central Europe and Australia as well as from the CIMMYT international durum wheat breeding programme was analysed in this study	228	5	cM	Diseases and pests	FHB		field trial with artificial inoculation		2A	3.8	na	IWB24986	nr	197.6		nr	IWB30763	192.7	766553452	IWB24986	197.6	771212938	IWB12337	203.3	780635306	FHB-Svevo2.M_1020-2A
M_0941	Johnson et al., Front. Genet. 10, 717 (2019).	10.3389/fgene.2019.00717		Durum wheat cultivar and inbred lines	243	5	cM	Quality	GQrT		Mixogram score	Mixogram score	2A	2.49	3.8	IWA6600	nr	197.6	nr	nr	IWB23479	192.7	766560535	IWA6600	197.6	773083018	IWB12337	203.3	780635306	GQrT-Svevo2.M_1021-2A
M_0942	Wang et al., Front. Plant. Sci. 10, 919 (2019).	10.3389/fpls.2019.00919		durum cultivars, breeding line, landraces	493	3	cM	Morphology	GlC		field trial no irrigation		2A	3.86361	3.41871	IWA1917	nr	196.5	nr	nr	IWB47764	193.4	767017891	IWA1917	196.5	770391664	IWB48188	199.5	778213617	GlC-Svevo2.M_1022-2A
M_0943	Aoun et al., Plant Genome 14(3) (2021b).	10.1002/tpg2.20136		landraces, cultivars, breeding lines	496	1 (3 cM*)	Mb	Diseases and pests	YR			PSTv-41	2A	6.28819	na	S2A_760268940	nr	na	\	nr	\	\	767647281	\	\	776647281	\	\	785647281	YR-Svevo2.M_1023-2A
M_0944	Mulugeta et al., Front. Plant. Sci. 13, 1009244 (2023).	10.3389/fpls.2022.1009244		Ethiopian durum wheat landraces and cultivars	420	4.2	Mb	Phenology	DHA		well rainfed conditions		2A	7.25596	1.1	AX-94884567	nr	na		nr	\	na	768094893	AX-94884567	na	772294893	\	na	776494893	DHA-Svevo2.M_1024-2A
M_0945	Negisho et al., Front. Plant. Sci. 13, 838088 (2022b).	10.3389/fpls.2022.838088		Ethiopian durum wheat landraces, durum wheat varieties, advanced durum wheat lines from the EIAR, durum wheat lines from CIMMYT	285	na (3 cM*)	cM	Yield and components / Stress indices	KNS/STI		Four locations for three seasons (2016–2018) in Ethiopia. The locations were grouped into two moisture variants, field drought stress (FDS) and field non-stress (FNS)		2A	4.26089	na	IWB26131	nr	197.6	nr	nr	IWB72840	194.7	768432045	IWB26131	197.6	774722590	IWB72976	200.7	778887949	KNS/STI-Svevo2.M_1025-2A
M_0946	Condorelli et al., Genes 13(2), 293 (2022)	10.3390/genes13020293		elite cv	248	3	cM	Phenology	DF		Field trial under controlled drought stress (Maricopa Agricultural Center)		2A	5.01	6.38	IWB26001	nr	198.7	nr	nr	IWA2600	194.8	768545358	IWB26001	198.7	770467204	IWB12337	203.3	780635306	DF-Svevo2.M_1026-2A
M_0947	Negisho et al., Plant Breed. 141, 338-354 (2022a).	10.1111/pbr.13010		durum cultivars, breeding line, landraces	285/185	3	cM	Physiology	Chlc		FNS: Field non-stress	SPAD	2A	5.25	na	IWB8941	nr	197.9	nr	nr	IWA2600	194.8	768545358	IWB8941	197.9	776182181	IWB72126	201.1	779430231	Chlc-Svevo2.M_1027-2A
M_0948	Colasuonno et al., BMC Genomics 18, 122-122 (2017).	10.1186/s12864-016-3395-6		Modern and old durum cultivars, durum landraces, domesticated and wild type accessions	233	1	cM	Quality	YI				2A	na	na	IWB55230	nr	196.5	\	nr	IWB72339	194.8	768546039	IWB55230	196.5	770466957	IWA319	197.4	774783815	YI-Svevo2.M_1028-2A
M_0949	Aoun et al., Front. Plant. Sci. 12, 640739 (2021a).	10.3389/fpls.2021.640739		durum wheat cultivar	248	2.5	cM	Diseases and pests	LR			BBBSJ_TUN 20-1 race	2A	na	22	IWB38096	nr	197.6		nr	IWB72339	194.8	768546039	IWB38096 (IWB39958)	197.6	770980610	IWB72976	200.7	778887949	LR-Svevo2.M_1029-2A
M_0950	Kidane et al., Plant Biotechnol J.17(7), 1380-1393 (2019); Gesesse et al., 120 (14) e2205774119 (2022)	10.1111/pbi.13062, 10.1073/pnas.2205774119		NAM population	1200	5	cM	Yield and components	GY				2A	3.36058	na	IWB46343	nr	201.1	nr	nr	cfd251	195.9	768584628	IWB46343	201.1	777749612	IWB64953	206.2	783866061	GY-Svevo2.M_1030-2A
M_0951	Maccaferri et al., J. Exp. Bot. 62, 409-438 (2011).	10.1093/jxb/erq287		Elite durum cv	189	5	cM	Phenology	HD				2A	na	na	cfa2086	nr	201.1	\	nr	cfd251	195.9	768584628	cfa2086	201.1	779529256	IWB64953	206.2	783866061	HD-Svevo2.M_1031-2A
M_0952	Haile et al., Front. Plant Sci. 14, 1182548 (2023)	10.3389/fpls.2023.1182548		elite Canadian and USA cultivars, advanced breeding lines, and recently developed germplasm from Canadian breeding programs	265	6	cM	Diseases and pests	FHB		field nurseries with artifical inoculation with virulent DON-producing Fusarium graminearum	DON (BLUP, 20NSF), SEV (BLUP, 19GH, 20GH, 19NSF, 21NSF, 21MR)	2A	3.3 - 6.1	23.2 - 24.0	BS00000209_51	nr	186.8		nr	na	na	769908853	IWB5740	186.8	778908853	na	na	790908853	FHB-Svevo2.M_1032-2A
M_0953	Royo et al., Front. Plant. Sci. 12, 674470 (2021).	10.3389/fpls.2021.674470		200 cv, 172 landraces	372	1	cM	Drought tolerance	CTD			CTD at milky-dough grain stage	2A	5.59	7	1090922	nr	na	120.72	nr	\	\	774741888	1090922	120.72	779741888	\	\	784741888	CTD-Svevo2.M_1034-2A
M_0954	Megerssa et al., Front. Plant. Sci. 11, 598509 (2020).	10.3389/fpls.2020.598509		breeding line	283	4.5 (3 cM*)	Mb	Diseases and pests	SR		field resistance (1 env)	FarmCPU results	2A	6.79588	na	S2A_770363872	nr	na	\	nr	\	\	778010685	\	\	787010685	\	\	796010685	SR-Svevo2.M_1035-2A
M_0955	Anuarbek et al., PLoS One 15(6), e0234863 (2020).	10.1371/journal.pone.0234863		primitive and domesticated accessions	184	1	cM	Phenology	DM		2 env		2A	6.28067	18.7	IWB44629	nr	201.1	nr	nr	IWB48188	199.5	778213617	IWB44629	201.1	778909518	SBG_98344	201.5	780252389	DM-Svevo2.M_1036-2A
M_0956	Ballini et al., Euphytica 216, 92 (2020).	10.1007/s10681-020-02631-9		EPO	184	na	nr	Diseases and pests	WB		SS, controlled conditions	WB BR43 inoculation (scale)	2A	11.2	23	GBS	nr			nr	na	na	778532164	na	na	778782164	na	na	779032164	WB-Svevo2.M_1037-2A
M_0957	Mengistu et al., Plant Biotechnol. J. 14, 1800-1812 (2016).	10.1111/pbi.12538		Ethiopian durum wheat landraces	311	2.85	cM	Yield and components	GY				2A	na	na	IWB11730	nr	204.3	\	nr	SBG_98344	201.5	780252389	IWB11730	204.3	782861361	IWB29503	207.1	785725599	GY-Svevo2.M_1038-2A
M_0958	Condorelli et al., Genes 13(2), 293 (2022)	10.3390/genes13020293		elite cv	248	3	cM	Drought tolerance	OA		Field trial under controlled drought stress (Maricopa Agricultural Center)		2A	3.08	3.31	IWB39807	nr	206.8	nr	nr	IWB12337	203.3	780635306	IWB39807	206.8	785210559	IWB55559	209.7	787592873	OA-Svevo2.M_1040-2A
M_0959	Ruan et al., Front. Plant. Sci. 11, 592064 (2020b).	10.3389/fpls.2020.592064		elite, adv. Breeding lines	186	3	cM	Height	PH				2A	4	12.9	IWB60386	nr	206.8	nr	nr	IWB12337	203.3	780635306	IWB60386	206.8	785946690	IWB55559	209.7	787592873	PH-Svevo2.M_1041-2A
M_0960	Maccaferri et al., BMC Genomics 15, 873 (2014).	10.1186/1471-2164-15-873		Elite durum cv	183	5	cM	Phenology	DHA				2A	na	na	tPt-2163	nr	208.4	\	nr	IWB12337	203.3	780635306	tPt-2163 (IWB75252)	208.4	787144161	IWB39805	213.4	797535971	DHA-Svevo2.M_1042-2A
M_0961	Soriano et al., PLoS One 12, e0178290 (2017).	10.1371/journal.pone.0178290		Mediterranean durum wheat landraces	172	8	cM	Biomass	BM				2A	na	na	wPt-7649	nr	211	\	nr	IWB12337	203.3	780635306	wPt-7649	211	788819509	IWB39805	213.4	797535971	BM-Svevo2.M_1043-2A
M_0962	Soriano et al., PLoS One 12, e0178290 (2017).	10.1371/journal.pone.0178290		Mediterranean durum wheat landraces	172	8	cM	Height	PH				2A	na	na	wPt-2696	nr	211.5	\	nr	IWB12337	203.3	780635306	wPt-2696	211.5	796088888	\	end	802176689	PH-Svevo2.M_1044-2A
M_0963	Soriano et al., PLoS One 12, e0178290 (2017).	10.1371/journal.pone.0178290		Mediterranean durum wheat landraces	172	8	cM	Yield and components	SNM				2A	na	na	wPt-7649	nr	211	\	nr	IWB12337	203.3	780635306	wPt-7649	211	788819509	IWB39805	213.4	797535971	SNM-Svevo2.M_1045-2A
M_0964	Giraldo et al. , PLoS One 11(11), e0166577, (2016).	10.1371/journal.pone.0166577		Durum Wheat Landraces, subsp. durum, turgidum and dicoccum	183	2.5	cM	Phenology	HD				2A	na	na	wPt-2858	nr	206.8	\	nr	IWB73790	204.3	782284929	wPt-2858	206.8	784202015	IWB10614	209.3	789696795	HD-Svevo2.M_1046-2A
M_0965	Maccaferri et al., J. Exp. Bot. 67, 1161-1178 (2016).	10.1093/jxb/erw039		elite durum wheat	183	2.4	cM	Root anatomy and functions	ARL				2A	na	na	tPt-6105	nr	206.8	\	nr	IWB73790	204.3	782284929	tPt-6105 (IWB23641)	206.8	785940563	IWB10614	209.3	789696795	ARL-Svevo2.M_1047-2A
M_0966	Maccaferri et al., J. Exp. Bot. 67, 1161-1178 (2016).	10.1093/jxb/erw039		elite durum wheat	183	2.4	cM	Root anatomy and functions	PRL				2A	na	na	tPt-6105	nr	206.8	\	nr	IWB73790	204.3	782284929	tPt-6105 (IWB23641)	206.8	785940563	IWB10614	209.3	789696795	PRL-Svevo2.M_1048-2A
M_0967	Maccaferri et al., J. Exp. Bot. 67, 1161-1178 (2016).	10.1093/jxb/erw039		elite durum wheat	183	2.4	cM	Root anatomy and functions	TRL				2A	na	na	IWB46290	nr	207.1	\	nr	IWA5894	204.7	782859958	IWB46290	207.1	785562854	IWB71644	209.5	787966171	TRL-Svevo2.M_1049-2A
M_0968	Maccaferri et al., J. Exp. Bot. 67, 1161-1178 (2016).	10.1093/jxb/erw039		elite durum wheat	183	2.4	cM	Root anatomy and functions	TRN				2A	na	na	IWB46290	nr	207.1	\	nr	IWA5894	204.7	782859958	IWB46290	207.1	785562854	IWB71644	209.5	787966171	TRN-Svevo2.M_1050-2A
M_0969	Negisho et al., Front. Plant. Sci. 13, 838088 (2022b).	10.3389/fpls.2022.838088		Ethiopian durum wheat landraces, durum wheat varieties, advanced durum wheat lines from the EIAR, durum wheat lines from CIMMYT	285	na (3 cM*)	cM	Yield and components / Stress indices	HI/DSI		The field phenotyping experiments were conducted in four locations for three seasons (2016–2018) in Ethiopia. The locations were grouped into two moisture variants, field drought stress (FDS) and field non-stress (FNS)		2A	4.49974	na	Tdurum_contig42013_538	nr	208.9	nr	nr	wmc658	205.8	784171014	IWB70730	208.9	787885507	wPt-7765	212.1	795856761	HI/DSI-Svevo2.M_1051-2A
M_0970	Negisho et al., Plant Breed. 141, 338-354 (2022a).	10.1111/pbr.13010		durum cultivars, breeding line, landraces	285/185	3	cM	Yield and components	HI		Field drought stress		2A	4.5	na	IWB70730	nr	208.9	nr	nr	wmc658	205.8	784171014	IWB70730	208.9	787885507	wPt-7765	212.1	795856761	HI-Svevo2.M_1052-2A
M_0971	Giraldo et al. , PLoS One 11(11), e0166577, (2016).	10.1371/journal.pone.0166577		Durum Wheat Landraces, subsp. durum, turgidum and dicoccum	183	2.5	cM	Yield and components	SLNS				2A	na	na	tPt-2163	nr	208.4	\	nr	wmc658	205.8	784171014	tPt-2163 (IWB75252)	208.4	787144161	IWB64800	211	797643071	SLNS-Svevo2.M_1053-2A
M_0972	Ruan et al., Front. Plant. Sci. 11, 592064 (2020b).	10.3389/fpls.2020.592064		elite, adv. Breeding lines	186	3	cM	Height	PH				2A	3.9	12.9	IWB71644	nr	209.5	nr	nr	IWB71381	206.5	785449112	IWB71644	209.5	787966171	IWB73087	212.5	797652880	PH-Svevo2.M_1054-2A
M_0973	Lhamo et al., Theor. Appl. Genet. 136(1), 20 (2023).	10.1007/s00122-023-04281-6		emmer	180	1	cM	Diseases and pests	LR		seedling resistance to Lr emmer panel_MLMM	BBBQD at seedling stage in greenhouse (GH)	2A	4.30715	5.71668	IWA4463	nr	208.7	nr	nr	IWB46290	207.1	785562854	IWA4463	207.1	791161540	IWB57127	210.6	796021444	LR-Svevo2.M_1055-2A
M_0974	Ruan et al., Front. Plant. Sci. 11, 592064 (2020b).	10.3389/fpls.2020.592064		elite, adv. Breeding lines	186	3	cM	Diseases and pests	FHB		3ADON, M9-07-01 + 15ADON, M1-07-02	INCIDENCE	2A	5.2	12.9	IWB57126	nr	210.6	nr	nr	IWB29503	207.1	785725599	IWB57126	210.6	796021378	\	end	802176689	FHB-Svevo2.M_1056-2A
M_0975	Simeone et al., Int. J. Mol. Sci. 21, 7910 (2020).	10.3390/ijms21217910		wild, cultivated genotype	221	1	cM	Diseases and pests	PM		ADULT PLANTS		2A	3	5	IWA6963	nr	208.7	nr	nr	IWB29503	207.1	785725599	IWA6963	208.7	791159614	IWB57127	210.6	796021444	PM-Svevo2.M_1057-2A
M_0976	Anuarbek et al., PLoS One 15(6), e0234863 (2020).	10.1371/journal.pone.0234863		primitive and domesticated accessions	184	1	cM	Phenology	DHA		3 env		2A	5.53313	15.5	IWB50384	nr	208.7	nr	nr	IWB29503	207.1	785725599	IWB50384	208.7	790549897	IWB47877	210.6	791433327	DHA-Svevo2.M_1058-2A
M_0977	Mengistu et al., Plant Biotechnol. J. 14, 1800-1812 (2016).	10.1111/pbi.12538		Ethiopian durum wheat landraces	311	2.85	cM	Height	PH				2A	na	na	IWB11171	nr	206.8	\	nr	\	\	787053008	IWB11171	206.8	796053008	\	end	802176689	PH-Svevo2.M_1059-2A
M_0978	Alemu et al., Crop J. 8, 757-768 (2020).	10.1016/j.cj.2020.01.001	nr	Ethiopian spring durum wheats comprising 167 landraces and 25 cultivars	192	2.25	cM	Yield and components	KW				2A	3.01	5.5	IWB23912	nr	208.76	nr	nr	wPt-8403	206.5	787360408	IWB23912	208.7	789011462	IWB64800	211	797643071	KW-Svevo2.M_1060-2A
M_0979	Soriano et al., Biology 10, 258 (2021).	10.3390/biology10040258		a panel of 387 durum wheat genotypes, including 183 landraces from 24 Mediterranean and eastern European countries and a set of commercial varieties from 24 countries	387	3	cM	Domestication and selection	Sweep			Identification of loci under selection among landraces and modern cultivars was performed by GWAS utilizing the eigenvectors corresponding to the top ten eigenvalues as the phenotype data, similar to the eigenGWAS	2A	na	na	1096089 / 1288584	nr			nr	1096089	123.7	787457435	\	\	\	1288584	123.7	789114471	Sweep-Svevo2.M_1061-2A
M_0980	Ruan et al., Front. Plant. Sci. 11, 592064 (2020b).	10.3389/fpls.2020.592064		elite, adv. Breeding lines	186	3	cM	Diseases and pests	FHB		3ADON, M9-07-01 + 15ADON, M1-07-02	SEVERITY	2A	3.8	12.9	IWB64722	nr	210.8	nr	nr	wPt-5850	208.4	789467173	IWB64722	210.8	790549870	IWB39805	210.8	797535971	FHB-Svevo2.M_1062-2A
M_0981	Mehrabi et al., Mol. Breed. 40, 55 (2020).	10.1007/s11032-020-01136-6		landraces and cultivar	112	3	cM	Physiology / Drought tolerance	TrE				2A	4.52288	14.34	IWB60198	nr	210.8	nr	nr	wPt-5850	208.4	789467173	IWB60198	210.8	796024680	\	end	802176689	TrE-Svevo2.M_1063-2A
M_0982	Mehrabi et al., Mol. Breed. 40, 55 (2020).	10.1007/s11032-020-01136-6		landraces and cultivar	112	3	cM	Drought tolerance	WUE				2A	4.52288	14.77	IWB60198	nr	210.8	nr	nr	wPt-5850	208.4	789467173	IWB60198	210.8	796024680	\	end	802176689	WUE-Svevo2.M_1064-2A
M_0983	Maccaferri et al., J. Exp. Bot. 67, 1161-1178 (2016).	10.1093/jxb/erw039		elite durum wheat	183	2.4	cM	Root anatomy and functions	RGA				2A	na	na	IWB20424	nr	210.8	\	nr	wPt-5850	208.4	789467173	IWB20424 (IWB60198)	210.8	796024680	\	end	802176689	RGA-Svevo2.M_1065-2A
M_0984	Condorelli et al., Front. Plant. Sci. 9, 1885 (2018).	10.3389/fpls.2018.00893		elite cv	248	3	cM	Biomass	BM		Field trial under controlled drought stress (Maricopa Agricultural Center)		2B	3.85	5.67	IWB9640	nr	0	nr	nr	\	-4	0	IWB10720	0	5026788	IWB50555	3.1	9202379	BM-Svevo2.M_1066-2B
M_0985	Negisho et al., Plant Breed. 141, 338-354 (2022a).	10.1111/pbr.13010		durum cultivars, breeding line, landraces	285/185	3	cM	Morphology	SL		FDS: Field drought stress		2B	4.64	na	IWB66352	nr	0	nr	nr	\	-4	0	IWB66352	0	1807236	IWB26054	3.1	9202215	SL-Svevo2.M_1067-2B
M_0986	Simeone et al., Int. J. Mol. Sci. 21, 7910 (2020).	10.3390/ijms21217910		wild, cultivated genotype	221	1	cM	Diseases and pests	PM		ADULT PLANTS		2B	3.4	5.9	IWB26314	nr	3.1	nr	nr	SBG_2969	2.1	0	IWB26314	3.1	8678218	IWB46565	4.1	9260648	PM-Svevo2.M_1068-2B
M_0987	Kidane et al., Plant Biotechnol J.17(7), 1380-1393 (2019); Gesesse et al., 120 (14) e2205774119 (2022)	10.1111/pbi.13062, 10.1073/pnas.2205774119		NAM population	1200	5	cM	Yield and components	SLNS				2B	6.90487	na	IWB315	nr	0	nr	nr	\	-4	0	IWB315	0	2176638	wmc661	5.5	10676266	SLNS-Svevo2.M_1069-2B
M_0988	Sukumaran et al., Front. Plant. Sci. 9, 81 (2018).	10.3389/fpls.2018.00081		cultivar/breeding durum lines from IWNI	208	6	cM	Phenology	DHA		heat stress and combined analysis of yield potential and stress conditions		2B	6.61217	17.604	4989523	nr	na	0	nr	\	start	0	4989523	0	3000000	\	\	33000000	DHA-Svevo2.M_1070-2B
M_0989	Sukumaran et al., Front. Plant. Sci. 9, 81 (2018).	10.3389/fpls.2018.00081		cultivar/breeding durum lines from IWNI	208	6	cM	Phenology	DM		yield potential		2B	3.0737	5.172	4989043	nr	na	0	nr	\	start	0	4989043	0	3990013	\	\	33990013	DM-Svevo2.M_1071-2B
M_0990	Sukumaran et al., Front. Plant. Sci. 9, 81 (2018).	10.3389/fpls.2018.00081		cultivar/breeding durum lines from IWNI	208	6	cM	Phenology	DM		combined analysis of yield potential and heat stress conditions		2B	3.17933	6.027	100038722	nr	na	12	nr	\	start	0	100038722	12	17000000	\	\	47000000	DM-Svevo2.M_1072-2B
M_0991	Sukumaran et al., Front. Plant. Sci. 9, 81 (2018).	10.3389/fpls.2018.00081		cultivar/breeding durum lines from IWNI	208	6	cM	Yield and components / Stress indices	TKW/SSI		drought		2B	3.04571	6.29	100038722	nr	na	12	nr	\	start	0	100038722	12	17000000	\	\	47000000	TKW/SSI-Svevo2.M_1073-2B
M_0992	Sukumaran et al., Front. Plant. Sci. 9, 81 (2018).	10.3389/fpls.2018.00081		cultivar/breeding durum lines from IWNI	208	6	cM	Yield and components / Stress indices	TKW/TOL		drought		2B	4.87189	9.526	100038722	nr	na	12	nr	\	start	0	100038722	12	17000000	\	\	47000000	TKW/TOL-Svevo2.M_1074-2B
M_0993	Sukumaran et al., Front. Plant. Sci. 9, 81 (2018).	10.3389/fpls.2018.00081		cultivar/breeding durum lines from IWNI	208	6	cM	Yield and components	GY		heat stress		2B	3.04412	5.271	100012508	nr	na	18	nr	\	start	0	100012508	18	28000000	\	\	58000000	GY-Svevo2.M_1075-2B
M_0994	El Hassouni et al., Agronomy 9(8), 414 (2019)	10.3390/agronomy9080414		elite cv	208	na (5 cM*)	cM	Yield and components	GY		Control		2B	3.67	36	AX-95193898	nr	na	\	nr	\	\	0	\	\	9831888	\	\	21831888	GY-Svevo2.M_1076-2B
M_0995	El Hassouni et al., Agronomy 9(8), 414 (2019)	10.3390/agronomy9080414		elite cv	208	na (5 cM*)	cM	Yield and components	HI		Control		2B	3.67	36	AX-95193898	nr	na	\	nr	\	\	0	\	\	9831888	\	\	21831888	HI-Svevo2.M_1077-2B
M_0996	Laidò et al., Front. Plant. Sci. 6, 1033 (2015).	10.3389/fpls.2015.01033		elite durum cv plus tetraploids	230	3	cM	Diseases and pests	SR			SS, TTKSK	2B	na	na	BQ170801	nr	0.3	\	nr	\	-4	0	BQ170801	0.3	3243938	IWB26054	3.1	9202215	SR-Svevo2.M_1078-2B
M_0997	Akel et al., Theor. Appl. Genet. 132, 921-932 (2019).	10.1007/s00122-018-3248-6	nr	elite durum lines	315	na	nr	Morphology	VAE		field trials		2B	3.06198	na	D1133616	nr			nr	na	na	0	D1133616	8.6	9891534	na	na	21891534	VAE-Svevo2.M_1079-2B
M_0998	Haile et al., Front. Plant Sci. 14, 1182548 (2023)	10.3389/fpls.2023.1182548		This panel was primarily composed of durum from Canada, including elite Canadian and USA cultivars, advanced breeding lines, and recently developed germplasm from Canadian breeding programs (Crop Development Centre, University of Saskatchewan and Swift Current Research and Development Centre, Agriculture and Agri-food Canada) and research projects.	265	6	cM	Diseases and pests	FHB		field nurseries with artifical inoculation with virulent DON-producing Fusarium graminearum	SEV (19NSF)	2B	5.5	10.7	IWB315	nr	0		nr	IWB66351	0	1807231	IWB315	0	2176638	IWB7407	6.6	11359095	FHB-Svevo2.M_1080-2B
M_0999	Haile et al., Front. Plant Sci. 14, 1182548 (2023)	10.3389/fpls.2023.1182548		This panel was primarily composed of durum from Canada, including elite Canadian and USA cultivars, advanced breeding lines, and recently developed germplasm from Canadian breeding programs (Crop Development Centre, University of Saskatchewan and Swift Current Research and Development Centre, Agriculture and Agri-food Canada) and research projects.	265	6	cM	Height	PH		field nurseries with artifical inoculation with virulent DON-producing Fusarium graminearum		2B	5.5	10.7	IWB315	nr	0		nr	IWB66351	0	1807231	IWB315	0	2176638	IWB7407	\	11359095	PH-Svevo2.M_1081-2B
M_1000	Taranto et al., Front. Plant. Sci. 14, 1206517 (2023).	10.3389/fpls.2023.1206517		41 landraces, 41 old cultivars and 41 modern cultivars	123	3	cM	Morphology	FLG		field evaluation	blade (lower side) and sheat	2B	na	na	RAC875_c34512_685	nr	4.1		nr	IWB12070	0.1	2178751	IWB56957	4.1	9260124	IWB61884	7.9	15204491	FLG-Svevo2.M_1082-2B
M_1001	Esposito et al., Theor. Appl. Genet. 136, 242 (2023).	10.1007/s00122-023-04487-8		durum wheat cultivar	200	1.8	Mb	Quality	GPCdev				2B	5.84466	3.1	AX-95256064	nr			nr	na	na	2568182	AX-95256064	na	4368182	na	na	6168182	GPCdev-Svevo2.M_1084-2B
M_1002	Gupta et al., Plants 9(12), 1628 (2020).	10.3390/plants9121628		varities , landraces	384	50	Mb	Phenology	DHA			Photoperiod sensitivity, landraces	2B	na	na	AX-94939920	nr			nr	na	na	4360863	AX-94939920	na	13360863	na	na	22360863	DHA-Svevo2.M_1085-2B
M_1003	Ruan et al., Front. Plant. Sci. 11, 592064 (2020b).	10.3389/fpls.2020.592064		elite, adv. Breeding lines	186	3	cM	Diseases and pests	FHB		3ADON, M9-07-01 + 15ADON, M1-07-02	INCIDENCE	2B	6	15.1	IWB7677	nr	3.1	nr	nr	IWA6957	0.1	4643498	IWB7677	3.1	6615561	gwm210	5.9	11254679	FHB-Svevo2.M_1086-2B
M_1004	Mehrabi et al., Mol. Breed. 40, 55 (2020).	10.1007/s11032-020-01136-6		landraces and cultivar	112	3	cM	Root anatomy and functions	RDW				2B	3.08092	9.73	IWB56956	nr	4.1	nr	nr	wPt-0100	0.9	4921023	IWB56956	4.1	9260613	IWB61884	7.9	15204491	RDW-Svevo2.M_1087-2B
M_1005	Mehrabi et al., Mol. Breed. 40, 55 (2020).	10.1007/s11032-020-01136-6		landraces and cultivar	112	3	cM	Root anatomy and functions	RTsD				2B	3.08092	9.73	IWB56957	nr	4.1	nr	nr	wPt-0100	0.9	4921023	IWB56957	4.1	9260124	IWB61884	7.9	15204491	RTsD-Svevo2.M_1088-2B
M_1006	Sukumaran et al., Front. Plant. Sci. 9, 81 (2018).	10.3389/fpls.2018.00081		cultivar/breeding durum lines from IWNI	208	6	cM	Phenology	DHA		yield potential, drought		2B	3.78102	9.207	3021975	nr	na	22	nr	\	\	4949031	3021975	22	34949031	\	\	64949031	DHA-Svevo2.M_1090-2B
M_1007	Fiedler et al. , Plant Genome 10(3) (2017).	10.3835/plantgenome2017.05.0038		Durum wheat breeding program	1184	2.5 (3 cM*)	Mb	Quality	SCI				2B	na	na	S2B_1263240	nr	na	\	nr	\	\	6358138	\	\	15358138	\	\	24358138	SCI-Svevo2.M_1092-2B
M_1008	Johnson et al., Front. Genet. 10, 717 (2019).	10.3389/fgene.2019.00717		Durum wheat cultivar and inbred lines	243	5	cM	Quality	SCI			Color_b	2B	2.14	3.1	IWB8365	nr	7.9	nr	nr	IWA1413	2.8	6380106	IWB8365	7.9	13360848	IWB32197	12.4	23664259	SCI-Svevo2.M_1093-2B
M_1009	Johnson et al., Front. Genet. 10, 717 (2019).	10.3389/fgene.2019.00717		Durum wheat cultivar and inbred lines	243	5	cM	Quality	YPC				2B	2.27	3.4	IWB8365	nr	7.9	nr	nr	IWA1413	2.8	6380106	IWB8365	7.9	13360848	IWB32197	12.4	23664259	YPC-Svevo2.M_1094-2B
M_1010	Condorelli et al., Front. Plant. Sci. 9, 1885 (2018).	10.3389/fpls.2018.00893		elite cv	248	3	cM	Physiology	ChlC		Field trial under controlled drought stress (Maricopa Agricultural Center)	flag leaf	2B	4.13	6.29	IWB32315	nr	5.9	nr	nr	IWA1413	2.8	6380106	IWB32315	5.9	10882965	IWB40673	10	15781837	ChlC-Svevo2.M_1095-2B
M_1011	Condorelli et al., Front. Plant. Sci. 9, 1885 (2018).	10.3389/fpls.2018.00893		elite cv	248	3	cM	Physiology	NDVI		Field trial under controlled drought stress (Maricopa Agricultural Center)	UAV-RedEdge 91 DAP	2B	3.18	4.39	IWB32315	nr	5.9	nr	nr	IWA1413	2.8	6380106	IWB32315	5.9	10882965	IWB40673	10	15781837	NDVI-Svevo2.M_1096-2B
M_1012	Condorelli et al., Front. Plant. Sci. 9, 1885 (2018).	10.3389/fpls.2018.00893		elite cv	248	3	cM	Physiology	NDVI		Field trial under controlled drought stress (Maricopa Agricultural Center)	Tractor-GreenSeeker 58 DAP, 76DAP, 84 DAP, 94 DAP	2B	3.69	5.35	IWB47560	nr	5.9	nr	nr	IWA1413	2.8	6380106	IWB47560	5.9	11004820	IWB40673	10	15781837	NDVI-Svevo2.M_1097-2B
M_1013	Condorelli et al., Front. Plant. Sci. 9, 1885 (2018).	10.3389/fpls.2018.00893		elite cv	248	3	cM	Physiology	NDVI		Field trial under controlled drought stress (Maricopa Agricultural Center)	UAV-Sequoia 55 DAP, 77DAP, 83 DAP, 91 DAP	2B	2.4	3.41	IWB47560	nr	5.9	nr	nr	IWA1413	2.8	6380106	IWB47560	5.9	11004820	IWB40673	10	15781837	NDVI-Svevo2.M_1101-2B
M_1014	Condorelli et al., Genes 13(2), 293 (2022)	10.3390/genes13020293		elite cv	248	3	cM	Phenology	DF		Field trial under controlled drought stress (Maricopa Agricultural Center)		2B	4.06	4.98	IWB32315	nr	5.9	nr	nr	IWA1413	2.8	6380106	IWB32315	5.9	10882965	IWB40673	10	15781837	DF-Svevo2.M_1105-2B
M_1015	Negisho et al., Plant Breed. 141, 338-354 (2022a).	10.1111/pbr.13010		durum cultivars, breeding line, landraces	285/185	3	cM	Morphology	SL		FNS: Field non-stress		2B	6.68	na	IWB49736	nr	5.9	nr	nr	IWA1413	2.8	6380106	IWB49736	5.9	10518756	IWB40673	10	15781837	SL-Svevo2.M_1106-2B
M_1016	Taranto et al., Front. Plant. Sci. 14, 1206517 (2023).	10.3389/fpls.2023.1206517		41 landraces, 41 old cultivars and 41 modern cultivars	123	3	cM	Morphology	FLG		field evaluation		2B	na	na	BS00023068_51	nr	6.6		nr	IWA1413	2.8	6380106	IWB7407	6.6	11359095	IWB40673	10	15781837	FLG-Svevo2.M_1107-2B
M_1017	Taranto et al., Front. Plant. Sci. 14, 1206517 (2023).	10.3389/fpls.2023.1206517		41 landraces, 41 old cultivars and 41 modern cultivars	123	3	cM	Morphology	SCo		field evaluation		2B	na	na	IWB25535	nr	5.9		nr	IWA1413	2.8	6380106	IWB25535	5.9	10520261	IWB40673	10	15781837	SCo-Svevo2.M_1108-2B
M_1018	Requena-Ramírez et al., Plants 11, 2065 (2022).	10.3390/plants11152065		Spanish durum wheat landraces	158	2	Mb	Quality	Zeax				2B	na	9.6	1022270	nr			nr	na	na	7159040	1022270	0.976195	9159040	na	na	11159040	Zeax-Svevo2.M_1109-2B
M_1019	Rosello et al., Agronomy 9(7), 3642019 (2019)	10.3390/agronomy9070364		Durum wheat landraces	160	1	cM	Root anatomy and functions	PRD				2B	3.95	13	1075469	nr	na	6.7	nr	\	\	8060989	1075469	6.7	13060989	\	\	18060989	PRD-Svevo2.M_1110-2B
M_1020	Rosello et al., Agronomy 9(7), 3642019 (2019)	10.3390/agronomy9070364		Durum wheat landraces	160	1	cM	Root anatomy and functions	PRD				2B	4.36	14	1075469	nr	na	6.7	nr	\	\	8060989	1075469	6.7	13060989	\	\	18060989	PRD-Svevo2.M_1111-2B
M_1021	Liu et al., Front. Plant. Sci. 8, 774 (2017b).	10.3389/fpls.2017.00774		Ethiopian durum wheat landraces	182	2.25	cM	Diseases and pests	YR			AS, natural inoculation (2-6 env)	2B	na	na	IWB52168	nr	5.9	\	nr	IWB22939	3.5	9148942	IWB52168	5.9	14558113	KBO_0089	8.1	15399249	YR-Svevo2.M_1112-2B
M_1022	Esposito et al., BMC Plant Biol. 22, 519 (2022).	10.1186/s12870-022-03900-6		wild, domesticated and cultivated accessions of seven subspecies	185	1	cM	Biomass	BM				2B	6.85	14.79	IWB25535	nr	5.9		nr	IWB56957	4.1	9260124	IWB25535	5.9	10520261	SBG_30615	7.4	13630199	BM-Svevo2.M_1113-2B
M_1023	Soriano et al., PLoS One 12, e0178290 (2017).	10.1371/journal.pone.0178290		Mediterranean durum wheat landraces	172	8	cM	Biomass	BM				2B	na	na	wPt-1601	nr	12.3	\	nr	IWB46565	4.1	9260648	wPt-1601	12.3	23161964	IWB5813	21.2	33477090	BM-Svevo2.M_1114-2B
M_1024	Negisho et al., Plant Breed. 141, 338-354 (2022a).	10.1111/pbr.13010		durum cultivars, breeding line, landraces	285/185	3	cM	Yield and components	KNS		FNS: Field non-stress		2B	5.32	na	IWB8328	nr	12.3	nr	nr	gwm614	8.9	9806163	IWB8328	12.3	22304694	IWB70698	15.6	27094756	KNS-Svevo2.M_1115-2B
M_1025	Mehrabi et al., Mol. Breed. 40, 55 (2020).	10.1007/s11032-020-01136-6		landraces and cultivar	112	3	cM	Yield and components	TKW				2B	5	20.91	IWB23330	nr	12.4	nr	nr	gwm614	8.9	9806163	IWB23330	12.4	23664781	IWB70698	15.6	27094756	TKW-Svevo2.M_1116-2B
M_1026	Haile et al., Front. Plant Sci. 14, 1182548 (2023)	10.3389/fpls.2023.1182548		This panel was primarily composed of durum from Canada, including elite Canadian and USA cultivars, advanced breeding lines, and recently developed germplasm from Canadian breeding programs (Crop Development Centre, University of Saskatchewan and Swift Current Research and Development Centre, Agriculture and Agri-food Canada) and research projects.	265	6	cM	Diseases and pests	FHB		field nurseries with artifical inoculation with virulent DON-producing Fusarium graminearum	DON (GH), SEV (GH), INC (21MR)	2B	4.8	5.3 – 15.1	Kukri_c12804_620	nr	11.8		nr	IWB21633	5.9	10523068	IWB40895	11.8	21517359	IWB6548	17.7	30828084	FHB-Svevo2.M_1117-2B
M_1027	Salsman et al., Mol. Breed. 38, 28 (2018).	10.1007/s11032-018-0788-z		RIL, panel	1278	3	cM	Quality	GCdC				2B	na	na	IWA8128	nr	8.3	\	nr	wmc661	5.5	10676266	IWA8128	8.3	15167312	wPt-9958	11.3	32182394	GCdC-Svevo2.M_1120-2B
M_1028	Lhamo et al., Theor. Appl. Genet. 136(1), 20 (2023).	10.1007/s00122-023-04281-6		emmer	180	1	cM	Diseases and pests	LR		seedling resistance to Lr emmer panel_MLMM	BBBQD at seedling stage in greenhouse (GH)	2B	4.3	16.2	IWA2482	nr	8.3	nr	nr	IWB7407	6.6	11359095	IWA2482	6.6	14223359	IWB40673	10	15781837	LR-Svevo2.M_1121-2B
M_1029	Taranto et al., Front. Plant. Sci. 14, 1206517 (2023).	10.3389/fpls.2023.1206517		41 landraces, 41 old cultivars and 41 modern cultivars	123	3	cM	Morphology	KBH		field evaluation	Length of brush hair in dorsal view	2B	na	na	IWB4295	nr	10.4		nr	IWB7407	6.6	11359095	IWB4295	10.4	15882197	IWA7545	14.5	26195042	KBH-Svevo2.M_1122-2B
M_1030	Kidane et al., Plant Biotechnol J.17(7), 1380-1393 (2019); Gesesse et al., 120 (14) e2205774119 (2022)	10.1111/pbi.13062, 10.1073/pnas.2205774119		NAM population	1200	5	cM	Yield and components	SNP				2B	5.05356	na	IWB29097	nr	12.3	nr	nr	SBG_30615	7.4	13630199	IWB29097	12.3	22852574	IWB10435	17.7	32304707	SNP-Svevo2.M_1123-2B
M_1031	Negisho et al., Front. Plant. Sci. 13, 838088 (2022b).	10.3389/fpls.2022.838088		Ethiopian durum wheat landraces, durum wheat varieties, advanced durum wheat lines from the EIAR, durum wheat lines from CIMMYT	285	na (3 cM*)	cM	Yield and components / Stress indices	KNS/GMP		The field phenotyping experiments were conducted in four locations for three seasons (2016–2018) in Ethiopia. The locations were grouped into two moisture variants, field drought stress (FDS) and field non-stress (FNS)		2B	4.19281	na	IWB23029	nr	11.6	nr	nr	IWB41241	8.4	15437292	IWB23029	11.6	22142941	IWB8969	14.5	26643179	KNS/GMP-Svevo2.M_1124-2B
M_1032	Liu et al., Front. Plant. Sci. 8, 774 (2017b).	10.3389/fpls.2017.00774		Ethiopian durum wheat landraces	182	2.25	cM	Diseases and pests	YR			SS, one or more stripe rust races	2B	na	na	IWB72157	nr	12.3	\	nr	IWB40673	10	15781837	IWB72157	12.3	22852790	IWA3589	14.5	26080809	YR-Svevo2.M_1125-2B
M_1033	Mehrabi et al., Applied Sci. 12, 4963 (2022).	10.3390/app12104963		durum landraces	123	2	cM	Diseases and pests	YR		plantlets greenhouse	Pstv-37	2B	1.64054	na	IWB23330	nr	12.4	nr	nr	IWB11217	10.4	16700695	IWB23330	12.4	23664781	IWA3589	14.5	26080809	YR-Svevo2.M_1126-2B
M_1034	Lhamo et al., Theor. Appl. Genet. 136(1), 20 (2023).	10.1007/s00122-023-04281-6		emmer	180	1	cM	Diseases and pests	LR		seedling resistance to Lr emmer panel_Blink, FarmCPU	BBBQD at seedling stage in greenhouse (GH)	2B	5.8	5.9	IWA3005	nr	na	\	nr	na	na	18664543	IWA3005	na	23664543	na	na	28664543	LR-Svevo2.M_1127-2B
M_1035	Mengistu et al., Plant Biotechnol. J. 14, 1800-1812 (2016).	10.1111/pbi.12538		Ethiopian durum wheat landraces	311	2.85	cM	Yield and components	KNS				2B	na	na	IWB4596	nr	14.5	\	nr	IWB11421	11.6	19390255	IWB4596	14.5	26195744	IWB10435	17.7	32304707	KNS-Svevo2.M_1128-2B
M_1036	Requena-Ramírez et al., Plants 11, 2065 (2022).	10.3390/plants11152065		Spanish durum wheat landraces	158	2	Mb	Quality	FLut				2B	na	8.3	1699053	nr			nr	na	na	20305033	1699053	na	22305033	na	na	24305033	FLut-Svevo2.M_1129-2B
M_1037	Requena-Ramírez et al., Plants 11, 2065 (2022).	10.3390/plants11152065		Spanish durum wheat landraces	158	2	Mb	Quality	Tcar				2B	na	7.5	1699053	nr			nr	na	na	20305033	1699053	na	22305033	na	na	24305033	Tcar-Svevo2.M_1130-2B
M_1038	Requena-Ramírez et al., Plants 11, 2065 (2022).	10.3390/plants11152065		Spanish durum wheat landraces	158	2	Mb	Quality	TLut				2B	na	7.6	1699053	nr			nr	na	na	20305033	1699053	\	22305033	na	na	24305033	TLut-Svevo2.M_1131-2B
M_1039	Salsman et al., Crop Sci. 61, 1194-1206 (2021).	10.1002/csc2.20449		371 durum wheat accessions and 150 NDSU elite durum breeding lines. Out of the 371 accessions, 163 are landraces, 73 are breeding lines, 45 are cultivars, and 95 have with uncertain improvement status.	521	3	cM	Quality	KC		field trial, drought environments		2B	4.61705	7.219	S2B_23692423	nr			nr	na	na	22910726	S2B_23692423	na	31910726	na	na	40910726	KC-Svevo2.M_1132-2B
M_1040	Maccaferri et al., J. Exp. Bot. 67, 1161-1178 (2016).	10.1093/jxb/erw039		elite durum wheat	183	2.4	cM	Root anatomy and functions	PRL				2B	na	na	wPt-9958	nr	11.3	\	nr	\	\	23182394	wPt-9958	11.3	32182394	\	\	41182394	PRL-Svevo2.M_1133-2B
M_1041	Colombo et al., Front. Plant. Sci. 13, 853601 (2022b).	10.3389/fpls.2022.853601		elite, pre-breeding lines	200	na (5 cM*)	cM	Root anatomy and functions	RW		Plant Phenotyping Platform		2B	4.80236	9	AX-89619490	nr	na	\	nr	\	\	23491252	\	\	35491252	\	\	47491252	RW-Svevo2.M_1134-2B
M_1042	Johnson et al., Front. Genet. 10, 717 (2019).	10.3389/fgene.2019.00717		Durum wheat cultivar and inbred lines	243	5	cM	Quality	SCI			Color_L	2B	4.22	6.7	IWA2407	nr	18.5	nr	nr	IWB32197	12.4	23664259	IWA2407	18.5	33295111	IWB60727	24.6	35191211	SCI-Svevo2.M_1135-2B
M_1043	Condorelli et al., Front. Plant. Sci. 9, 1885 (2018).	10.3389/fpls.2018.00893		elite cv	248	3	cM	Physiology	ChlC		Field trial under controlled drought stress (Maricopa Agricultural Center)	flag leaf	2B	3.37	4.95	IWA1799	nr	16.1	nr	nr	IWB32197	12.4	23664259	IWA1799	16.1	29734085	IWA749	19.3	33185026	ChlC-Svevo2.M_1136-2B
M_1044	Colasuonno et al., BMC Genomics 18, 122-122 (2017).	10.1186/s12864-016-3395-6		Modern and old durum cultivars, durum landraces, domesticated and wild type accessions	233	1	cM	Quality	YI				2B	na	na	IWB45885	nr	14.5	\	nr	IWB32197	12.4	23664259	IWB45885	14.5	26468215	IWB70698	15.6	27094756	YI-Svevo2.M_1137-2B
M_1045	Negisho et al., Plant Breed. 141, 338-354 (2022a).	10.1111/pbr.13010		durum cultivars, breeding line, landraces	285/185	3	cM	Height	PH		FNS: Field non-stress		2B	4.04449	na	IWB68413	nr	16.7	nr	nr	IWA3589	14.5	26080809	IWB68413	16.7	29722503	IWB5813	21.2	33477090	PH-Svevo2.M_1138-2B
M_1046	Ruan et al., Front. Plant. Sci. 11, 592064 (2020b).	10.3389/fpls.2020.592064		elite, adv. Breeding lines	186	3	cM	Diseases and pests	FHB		3ADON, M9-07-01 + 15ADON, M1-07-02	INCIDENCE	2B	4.3	15.1	IWB68413	nr	16.7	nr	nr	IWA3589	14.5	26080809	IWB68413	16.7	29722503	IWB30329	19.4	33296571	FHB-Svevo2.M_1139-2B
M_1047	Liu et al., Front. Plant. Sci. 8, 774 (2017b).	10.3389/fpls.2017.00774		Ethiopian durum wheat landraces	182	2.25	cM	Diseases and pests	YR			AS, natural inoculation (2-6 env)	2B	na	na	IWB59815	nr	16.7	\	nr	IWA3589	14.5	26080809	IWB59815	16.7	29734729	IWB10512	19	32744725	YR-Svevo2.M_1140-2B
M_1048	Maccaferri et al., J. Exp. Bot. 67, 1161-1178 (2016).	10.1093/jxb/erw039		elite durum wheat	183	2.4	cM	Root anatomy and functions	ARL				2B	na	na	IWA1799	nr	16.1	\	nr	IWA3589	14.5	26080809	IWA1799	16.1	29734085	IWA2407	18.5	33295111	ARL-Svevo2.M_1141-2B
M_1049	Maccaferri et al., J. Exp. Bot. 67, 1161-1178 (2016).	10.1093/jxb/erw039		elite durum wheat	183	2.4	cM	Root anatomy and functions	TRL				2B	na	na	IWA1799	nr	16.1	\	nr	IWA3589	14.5	26080809	IWA1799	16.1	29734085	IWA2407	18.5	33295111	TRL-Svevo2.M_1142-2B
M_1050	Mehrabi et al., Mol. Breed. 40, 55 (2020).	10.1007/s11032-020-01136-6		landraces and cultivar	112	3	cM	Root anatomy and functions	SRL				2B	3.61979	11.53	IWB10512	nr	19	nr	nr	IWB9738	15.9	27332146	IWB10512	19	32744725	IWB4667	22.7	34546803	SRL-Svevo2.M_1143-2B
M_1051	Liu et al., Theor. Appl. Genet. 130, 649-667 (2017c).	10.1007/s00122-016-2841-9		elite durum cv	250	3	cM	Diseases and pests	YR			SS, PSTv-40	2B	na	na	IWB10512	nr	19	\	nr	IWB9738	15.9	27332146	IWB10512	19	32744725	IWB4667	22.7	34546803	YR-Svevo2.M_1144-2B
M_1052	Maccaferri et al., BMC Genomics 15, 873 (2014).	10.1186/1471-2164-15-873		Elite durum cv	183	5	cM	Phenology	DHA				2B	na	na	wmc243	nr	31.1	\	nr	\	\	28685970	wmc243	31.1	37685970	IWB3147	35.9	46685970	DHA-Svevo2.M_1145-2B
M_1053	Royo et al., Front. Plant. Sci. 12, 674470 (2021).	10.3389/fpls.2021.674470		200 cv, 172 landraces	372	1	cM	Phenology	GFR				2B	4.29	4	4004030	nr	na	23.11	nr	\	\	29000000	4004030	23.11	34000000	\	\	39000000	GFR-Svevo2.M_1146-2B
M_1054	Royo et al., Front. Plant. Sci. 12, 674470 (2021).	10.3389/fpls.2021.674470		200 cv, 172 landraces	372	1	cM	Yield and components	TKW				2B	5.25	6	4004030	nr	na	23.11	nr	\	\	29000000	4004030	23.11	34000000	\	\	39000000	TKW-Svevo2.M_1147-2B
M_1055	Szabo-Hever et al., Phytopathol. 113, 1967-1978 (2023)	10.1094/PHYTO-02-23-0043-R		durum vareities, landraces	510	5	Mb	Diseases and pests	TS		green-house	DW5, Ptr ToxB, expansion of chlorosis	2B	39.9998	59.33	BS00070900_51	nr			nr	IWB26354	16.7	29695395	IWB10512	19	32744725	IWB6356	22.7	33889567	TS-Svevo2.M_1148-2B
M_1056	Galagedara et al., Theor. Appl. Genet. 133, 2227-2237 (2020).	10.1007/s00122-020-03593-1		landraces, cultivars, breeding lines and cultivated lines	497	1	Mb	Diseases and pests	TS		SS, controlled conditions	DW5, ToxB	2B	5.31426	5.8	GBS	nr			nr	na	na	32085138	S2B_24354200	na	32585138	na	na	33085138	TS-Svevo2.M_1149-2B
M_1057	Liu et al., Front. Plant. Sci. 8, 774 (2017b).	10.3389/fpls.2017.00774		Ethiopian durum wheat landraces	182	2.25	cM	Diseases and pests	YR			SS, one or more stripe rust races	2B	na	na	IWA6768	nr	24.6	\	nr	IWB12081	19.4	33177456	IWA6768	24.6	34757207	IWB58588	26.8	36782431	YR-Svevo2.M_1151-2B
M_1058	Condorelli et al., Front. Plant. Sci. 9, 1885 (2018).	10.3389/fpls.2018.00893		elite cv	248	3	cM	Physiology	ChlC		Field trial under controlled drought stress (Maricopa Agricultural Center)	flag leaf	2B	3.35	4.89	IWB22267	nr	29	nr	nr	IWB62039	24.8	35148529	IWB22267	29	39885260	IWB19867	34	44496558	ChlC-Svevo2.M_1152-2B
M_1059	Liu et al., Theor. Appl. Genet. 130, 2249-2270 (2017d).	10.1007/s00122-017-2957-6		Dicoccum accessions	176	2.1	cM	Diseases and pests	YR			SS, PSTv-125	2B	na	na	IWB7081	nr	27.7	\	nr	IWB62039	24.8	35148529	IWB7081	27.7	38408474	IWB46375	30	41075777	YR-Svevo2.M_1153-2B
M_1060	Negisho et al., Plant Breed. 141, 338-354 (2022a).	10.1111/pbr.13010		durum cultivars, breeding line, landraces	285/185	3	cM	Physiology	Chlc		FDS: Field drought stress	SPAD	2B	4.42	na	IWB27612	nr	27.1	nr	nr	IWB60727	24.6	35191211	IWB27612	27.1	36885973	wPt-7695	30	40750871	Chlc-Svevo2.M_1154-2B
M_1061	Mengistu et al., Plant Biotechnol. J. 14, 1800-1812 (2016).	10.1111/pbi.12538		Ethiopian durum wheat landraces	311	2.85	cM	Yield and components	SNP				2B	na	na	IWB2317	nr	34	\	nr	wmc243	31.1	37685970	IWB2317	34	44495707	IWA1929	36.9	53753451	SNP-Svevo2.M_1155-2B
M_1062	Letta et al., Theor. Appl. Genet. 126, 1237-1256 (2013).	10.1007/s00122-013-2050-8		elite durum cv	183	3	cM	Diseases and pests	SR			AS, natural inoculum, two envs.	2B	na	na	wPt-8404	nr	31.4	\	nr	IWB9209	28	39710262	wPt-8404	31.4	40751081	IWA7697	34.6	44596465	SR-Svevo2.M_1156-2B
M_1063	Sukumaran et al., Front. Plant. Sci. 9, 81 (2018).	10.3389/fpls.2018.00081		cultivar/breeding durum lines from IWNI	208	6	cM	Phenology	DM		combined analysis of yield potential and stress conditions		2B	3.05998	5.993	1123954	nr	na	40	nr	\	\	41186031	1123954	40	71186031	\	\	101186031	DM-Svevo2.M_1157-2B
M_1064	Sukumaran et al., Front. Plant. Sci. 9, 81 (2018).	10.3389/fpls.2018.00081		cultivar/breeding durum lines from IWNI	208	6	cM	Yield and components	GY		drought and combined analysis of stress environments		2B	3.74749	6.843	5325217	nr	na	42	nr	\	\	42000000	5325217	42	72000000	\	\	102000000	GY-Svevo2.M_1158-2B
M_1065	Nigro et al., Planta 249, 1157-1175 (2019).	10.1007/s00425-018-03075-1		tetraplod wheat collection	240	3	cM	Quality	GPC				2B	3	5.2	IWB12436	nr	36.9	nr	nr	IWB19867	34	44496558	IWB12436	36.9	54067853	IWB23418	39.9	58051794	GPC-Svevo2.M_1159-2B
M_1066	Marone et al., Int. J. Mol. Sci. 21, 394 (2020).	10.3390/ijms21020395		mostly winter durum genotypes	185	5	Mb	Morphology	PGH	Ppd-B1	3 env, across env	prostrate/erect	2B	10.6676	na	D1202558	nr		62.3	nr	na	na	53040143	D1202558	na	58040143	2294169	34.2755	66054790	PGH-Svevo2.M_1160-2B
M_1067	Soriano et al., PLoS One 12, e0178290 (2017).	10.1371/journal.pone.0178290		Mediterranean durum wheat landraces	172	8	cM	Phenology	DSB				2B	na	na	wPt-7320	nr	58.6	\	nr	\	\	53805091	wPt-7320	58.6	83805091	\	\	113805091	DSB-Svevo2.M_1161-2B
M_1068	Soriano et al., PLoS One 12, e0178290 (2017).	10.1371/journal.pone.0178290		Mediterranean durum wheat landraces	172	8	cM	Phenology	GFD				2B	na	na	wPt-5513	nr	45.1	\	nr	IWB73192	37.2	56249621	wPt-5513	45.1	70008373	IWB3418	53	89725279	GFD-Svevo2.M_1162-2B
M_1069	Negisho et al., Front. Plant. Sci. 13, 838088 (2022b).	10.3389/fpls.2022.838088		Ethiopian durum wheat landraces, durum wheat varieties, advanced durum wheat lines from the EIAR, durum wheat lines from CIMMYT	285	na (3 cM*)	cM	Yield and components / Stress indices	TKW/RDI		The field phenotyping experiments were conducted in four locations for three seasons (2016–2018) in Ethiopia. The locations were grouped into two moisture variants, field drought stress (FDS) and field non-stress (FNS)		2B	4.35385	na	RAC875_c4314_993	nr	41.9	nr	nr	IWB7336	37.2	56343234	IWB57906	41.9	63677255	IWB70422	45.1	70827840	TKW/RDI-Svevo2.M_1163-2B
M_1070	Negisho et al., Front. Plant. Sci. 13, 838088 (2022b).	10.3389/fpls.2022.838088		Ethiopian durum wheat landraces, durum wheat varieties, advanced durum wheat lines from the EIAR, durum wheat lines from CIMMYT	285	na (3 cM*)	cM	Yield and components / Stress indices	TKW/DSI		The field phenotyping experiments were conducted in four locations for three seasons (2016–2018) in Ethiopia. The locations were grouped into two moisture variants, field drought stress (FDS) and field non-stress (FNS)		2B	4.56542	na	RAC875_c4314_993	nr	41.9	nr	nr	IWB7336	37.2	56343234	IWB57906	41.9	63677255	IWB70422	45.1	70827840	TKW/DSI-Svevo2.M_1164-2B
M_1071	Gupta et al., Plants 9(12), 1628 (2020).	10.3390/plants9121628		varities , landraces	384	50	Mb	Phenology	DHA			Photoperiod sensitivity, landraces	2B	na	na	Ppd-B1	nr			nr	na	na	56344809	AX-94956877	na	68344809	na	na	80344809	DHA-Svevo2.M_1165-2B
M_1072	Johnson et al., Front. Genet. 10, 717 (2019).	10.3389/fgene.2019.00717		Durum wheat cultivar and inbred lines	243	5	cM	Quality	C_WT				2B	3.88	9.1	IWB72205	nr	44.5	nr	nr	IWB41981	39.5	57654421	IWB72205	44.5	68321512	IWB71313	49.8	85473050	C_WT-Svevo2.M_1166-2B
M_1073	Kidane et al., Plant Biotechnol J.17(7), 1380-1393 (2019); Gesesse et al., 120 (14) e2205774119 (2022)	10.1111/pbi.13062, 10.1073/pnas.2205774119		NAM population	1200	5	cM	Phenology	DM				2B	17.5554	na	IWB43273	nr	45.1	nr	nr	IWB23418	39.9	58051794	IWB43273	45.1	70827023	IWB73971	50	85110915	DM-Svevo2.M_1167-2B
M_1074	Kidane et al., Plant Biotechnol J.17(7), 1380-1393 (2019); Gesesse et al., 120 (14) e2205774119 (2022)	10.1111/pbi.13062, 10.1073/pnas.2205774119		NAM population	1200	5	cM	Morphology	SL				2B	4.20055	na	IWB43273	nr	45.1	nr	nr	IWB23418	39.9	58051794	IWB43273	45.1	70827023	IWB73971	50	85110915	SL-Svevo2.M_1168-2B
M_1075	Rapp et al., Theor. Appl. Genet. 132, 1873-1886 (2019).	10.1007/s00122-019-03323-2		Central European durum wheat panel	183	na	nr	Quality	GPC				2B	na	na	S1123060	nr			nr	na	na	58370430	S1123060	40.7	70370430	na	na	82370430	GPC-Svevo2.M_1169-2B
M_1076	Laribi et al., Front. Genet. 14, 1231027 (2023).	10.3389/fgene.2023.1231027		The accessions included 212 landraces, 10 breeding lines, eight cultivars, and five accessions of uncertain improvement status	235	3	cM	Diseases and pests	TS			Field trial with increasing artifical infection	2B	na	na	1106958	nr			nr	na	na	58817307	1106958_2B	na	67817307	na	na	76817307	TS-Svevo2.M_1170-2B
M_1077	Wang et al., Front. Plant. Sci. 10, 919 (2019).	10.3389/fpls.2019.00919		durum cultivars, breeding line, landraces	493	3	cM	Morphology	FLL		field trial no irrigation		2B	3.62133	2.95542	IWA7916	nr	44.2	nr	nr	IWB54529	40.7	60215399	IWA7916	44.2	67096102	IWB23929	47	81028213	FLL-Svevo2.M_1171-2B
M_1078	Anuarbek et al., PLoS One 15(6), e0234863 (2020).	10.1371/journal.pone.0234863		primitive and domesticated accessions	184	1	cM	Phenology	DM		2 env		2B	9.52578	29.3	IWB9499	nr	41.9	nr	nr	IWB54529	40.7	60215399	IWB9499	41.9	63140056	IWA413	42.8	65452721	DM-Svevo2.M_1172-2B
M_1079	Kidane et al., Plant Biotechnol J.17(7), 1380-1393 (2019); Gesesse et al., 120 (14) e2205774119 (2022)	10.1111/pbi.13062, 10.1073/pnas.2205774119		NAM population	1200	5	cM	Phenology	DB				2B	3.77356	na	IWB46469	nr	45.8	nr	nr	IWB54529	40.7	60215399	IWB46469	45.8	75622046	IWB49277	50.2	85265287	DB-Svevo2.M_1173-2B
M_1080	Kidane et al., Plant Biotechnol J.17(7), 1380-1393 (2019); Gesesse et al., 120 (14) e2205774119 (2022)	10.1111/pbi.13062, 10.1073/pnas.2205774119		NAM population	1200	5	cM	Phenology	DF				2B	3.18237	na	IWB46469	nr	45.8	nr	nr	IWB54529	40.7	60215399	IWB46469	45.8	75622046	IWB49277	50.2	85265287	DF-Svevo2.M_1174-2B
M_1081	Kidane et al., Plant Biotechnol J.17(7), 1380-1393 (2019); Gesesse et al., 120 (14) e2205774119 (2022)	10.1111/pbi.13062, 10.1073/pnas.2205774119		NAM population	1200	5	cM	Phenology	DHA				2B	3.64041	na	IWB46469	nr	45.8	nr	nr	IWB54529	40.7	60215399	IWB46469	45.8	75622046	IWB49277	50.2	85265287	DHA-Svevo2.M_1175-2B
M_1082	Kidane et al., Plant Biotechnol J.17(7), 1380-1393 (2019); Gesesse et al., 120 (14) e2205774119 (2022)	10.1111/pbi.13062, 10.1073/pnas.2205774119		NAM population	1200	5	cM	Phenology	DM				2B	2.89328	na	IWB46469	nr	45.8	nr	nr	IWB54529	40.7	60215399	IWB46469	45.8	75622046	IWB49277	50.2	85265287	DM-Svevo2.M_1176-2B
M_1083	Laidò et al., Front. Plant. Sci. 6, 1033 (2015).	10.3389/fpls.2015.01033		durum	230	14	cM	Diseases and pests	SR			SS, TTKSK	2B	na	na	wPt-1064	nr	59	\	nr	IWB72204	44.7	68323933	wPt-1064	59	108292338	IWB36599	73.2	152814755	SR-Svevo2.M_1177-2B
M_1084	Mehrabi et al., Mol. Breed. 40, 55 (2020).	10.1007/s11032-020-01136-6		landraces and cultivar	112	3	cM	Phenology	DHA				2B	5	19.44	IWA2571	nr	45.7	nr	nr	IWA413	42.8	65452721	IWA2571	45.7	75780806	SBG_121215	49	83982145	DHA-Svevo2.M_1179-2B
M_1085	Mehrabi et al., Mol. Breed. 40, 55 (2020).	10.1007/s11032-020-01136-6		landraces and cultivar	112	3	cM	Phenology	DSB				2B	3.39794	10.86	IWA2571	nr	45.7	nr	nr	IWA413	42.8	65452721	IWA2571	45.7	75780806	SBG_121215	49	83982145	DSB-Svevo2.M_1180-2B
M_1086	Mehrabi et al., Mol. Breed. 40, 55 (2020).	10.1007/s11032-020-01136-6		landraces and cultivar	112	3	cM	Phenology	DM				2B	5	18.14	IWA2571	nr	45.7	nr	nr	IWA413	42.8	65452721	IWA2571	45.7	75780806	SBG_121215	49	83982145	DM-Svevo2.M_1181-2B
M_1087	Royo et al., Front. Plant. Sci. 12, 674470 (2021).	10.3389/fpls.2021.674470		200 cv, 172 landraces	372	1	cM	Biomass	BM				2B	5	5	1028653	nr	na	37.15	nr	\	\	65736408	1028653	37.15	70736408	\	\	75736408	BM-Svevo2.M_1182-2B
M_1088	Condorelli et al., Front. Plant. Sci. 9, 1885 (2018).	10.3389/fpls.2018.00893		elite cv	248	3	cM	Physiology	NDVI		Field trial under controlled drought stress (Maricopa Agricultural Center)	UAV-RedEdge 98 DAP	2B	4.44	5.77	IWA3868	nr	45.1	nr	nr	wPt-8097	42.1	66181767	IWA3868	45.1	71344813	IWB55936	48.1	81948749	NDVI-Svevo2.M_1183-2B
M_1089	Negisho et al., Front. Plant. Sci. 13, 838088 (2022b).	10.3389/fpls.2022.838088		Ethiopian durum wheat landraces, durum wheat varieties, advanced durum wheat lines from the EIAR, durum wheat lines from CIMMYT	285	na (3 cM*)	cM	Physiology / Stress indices	Chlc/YSI		The field phenotyping experiments were conducted in four locations for three seasons (2016–2018) in Ethiopia. The locations were grouped into two moisture variants, field drought stress (FDS) and field non-stress (FNS)	SPAD	2B	4.57909	na	wsnp_Ex_c4349_7841003	nr	45.1	nr	nr	wPt-8097	42.1	66181767	IWA3868	45.1	71344813	IWB55936	48.1	81948749	Chlc/YSI-Svevo2.M_1184-2B
M_1090	Negisho et al., Front. Plant. Sci. 13, 838088 (2022b).	10.3389/fpls.2022.838088		Ethiopian durum wheat landraces, durum wheat varieties, advanced durum wheat lines from the EIAR, durum wheat lines from CIMMYT	285	na (3 cM*)	cM	Physiology / Stress indices	Chlc/DSI		The field phenotyping experiments were conducted in four locations for three seasons (2016–2018) in Ethiopia. The locations were grouped into two moisture variants, field drought stress (FDS) and field non-stress (FNS)	SPAD	2B	4.52591	na	wsnp_Ex_c4349_7841003	nr	45.1	nr	nr	wPt-8097	42.1	66181767	IWA3868	45.1	71344813	IWB55936	48.1	81948749	Chlc/DSI-Svevo2.M_1185-2B
M_1091	Soriano et al., Biology 10, 258 (2021).	10.3390/biology10040258		a panel of 387 durum wheat genotypes, including 183 landraces from 24 Mediterranean and eastern European countries and a set of commercial varieties from 24 countries	387	3	cM	Domestication and selection	Sweep			Identification of loci under selection among landraces and modern cultivars was performed by GWAS utilizing the eigenvectors corresponding to the top ten eigenvalues as the phenotype data, similar to the eigenGWAS	2B	na	na	4404794 / 1125733	nr			nr	4404794	na	67820691	\	\	\	1125733	38.6	71654597	Sweep-Svevo2.M_1186-2B
M_1092	Negisho et al., Plant Breed. 141, 338-354 (2022a).	10.1111/pbr.13010		durum cultivars, breeding line, landraces	285/185	3	cM	Phenology	DGF		Field drought stress		2B	4.96	na	IWB55936	nr	48.1	nr	nr	IWB70422	45.1	70827840	IWB55936	48.1	81948749	IWB40809	51.8	86206545	DGF-Svevo2.M_1187-2B
M_1093	Negisho et al., Plant Breed. 141, 338-354 (2022a).	10.1111/pbr.13010		durum cultivars, breeding line, landraces	285/185	3	cM	Height	PH		FDS: Field drought stress		2B	5.21	na	IWB59623	nr	48.2	nr	nr	IWB70422	45.1	70827840	IWB59623	48.2	81954992	IWB40809	51.8	86206545	PH-Svevo2.M_1188-2B
M_1094	Alahmad et al., Genet. Res. Crop Evol. 70, 1471-1485 (2022).	10.1007/s10722-022-01515-2	nr	RIL NAM	920	3	Mb	Phenology	DF		field trials		2B	17.42	na	5324717	nr	na	na	nr	na	na	78871051	5324717	na	81871051	na	na	84871051	DF-Svevo2.M_1189-2B
M_1095	Royo et al., Front. Plant. Sci. 12, 674470 (2021).	10.3389/fpls.2021.674470		200 cv, 172 landraces	372	1	cM	Physiology	cPAR			cPAR from anthesis to maturity	2B	4.21	5	1075921	nr	na	79.08	nr	\	\	80261246	1075921	79.08	85261246	\	\	90261246	cPAR-Svevo2.M_1190-2B
M_1096	Alahmad et al., Genet. Res. Crop Evol. 70, 1471-1485 (2022).	10.1007/s10722-022-01515-2	nr	RIL NAM	920	3	Mb	Phenology	DF		field trials		2B	7.21	na	12779268	nr	na	na	nr	na	na	80976100	12779268	na	83976100	na	na	86976100	DF-Svevo2.M_1191-2B
M_1097	Condorelli et al., Front. Plant. Sci. 9, 1885 (2018).	10.3389/fpls.2018.00893		elite cv	248	3	cM	Physiology	ChlC		Field trial under controlled drought stress (Maricopa Agricultural Center)	flag leaf	2B	4.4	6.79	IWB55339	nr	51.8	nr	nr	IWB56961	48.4	82227504	IWB55339	51.8	94878627	IWB72350	55.3	97436778	ChlC-Svevo2.M_1192-2B
M_1098	Steiner et al., Theor. Appl. Genet. 132, 969-988 (2019).	10.1007/s00122-018-3253-9		spring durum lines (Triticum durum Desf.) from Northern America, the Mediterranean, Central Europe and Australia as well as from the CIMMYT international durum wheat breeding programme was analysed in this study	228	5	cM	Phenology	DF		field trial		2B	3.07	na	IWB40861	nr	53.4		nr	IWB256	48.4	83550841	IWB40861	53.4	94269826	IWB72502	59	106601387	DF-Svevo2.M_1193-2B
M_1099	Johnson et al., Front. Genet. 10, 717 (2019).	10.3389/fgene.2019.00717		Durum wheat cultivar and inbred lines	243	5	cM	Quality	C_WT				2B	3.4	5.3	IWB73249	nr	55.3	nr	nr	IWB49735	50.2	86137633	IWB73249	55.3	94383384	IWB3877	60.5	114288687	C_WT-Svevo2.M_1194-2B
M_1100	Royo et al., Front. Plant. Sci. 12, 674470 (2021).	10.3389/fpls.2021.674470		200 cv, 172 landraces	372	1	cM	Physiology	cPAR			cPAR from anthesis to maturity	2B	4.13	5	2276848	nr	na	52.14	nr	\	\	89878627	2276848	52.14	94878627	\	\	99878627	cPAR-Svevo2.M_1195-2B
M_1101	Royo et al., Front. Plant. Sci. 12, 674470 (2021).	10.3389/fpls.2021.674470		200 cv, 172 landraces	372	1	cM	Yield and components	HI				2B	4.2	4	994059	nr	na	48.35	nr	\	\	90341382	994059	48.35	95341382	\	\	100341382	HI-Svevo2.M_1196-2B
M_1102	Negisho et al., Plant Breed. 141, 338-354 (2022a).	10.1111/pbr.13010		durum cultivars, breeding line, landraces	285/185	3	cM	Yield and components	HI		Field non-stress		2B	6.01	na	IWB44618	nr	60	nr	nr	gwm429	55.7	90436251	IWB44618	60	111902923	IWB63171	63.1	120844817	HI-Svevo2.M_1197-2B
M_1103	Negisho et al., Plant Breed. 141, 338-354 (2022a).	10.1111/pbr.13010		durum cultivars, breeding line, landraces	285/185	3	cM	Yield and components	TKW		CCDS: Climate chamber drought stress		2B	11.2698	na	IWB72502	nr	59	nr	nr	gwm429	55.7	90436251	IWB72502	59	106601387	IWB63171	63.1	120844817	TKW-Svevo2.M_1198-2B
M_1104	Maccaferri et al., J. Exp. Bot. 62, 409-438 (2011).	10.1093/jxb/erq287		Elite durum cv	189	5	cM	Phenology	HD				2B	na	na	barc183	nr	155.7	\	nr	IWA1076	150.5	92482885	barc183	155.7	122482885	IWB400	160.6	152482885	HD-Svevo2.M_1199-2B
M_1105	Soriano et al., PLoS One 12, e0178290 (2017).	10.1371/journal.pone.0178290		Mediterranean durum wheat landraces	172	8	cM	Phenology	GFD				2B	na	na	wPt-9316	nr	59.4	\	nr	\	\	92535329	wPt-9316	59.4	122535329	\	\	152535329	GFD-Svevo2.M_1200-2B
M_1106	Esposito et al., BMC Plant Biol. 22, 519 (2022).	10.1186/s12870-022-03900-6		wild, domesticated and cultivated accessions of seven subspecies	185	1	cM	Yield and components	TNM				2B	6.82	7.87	IWB73252	nr	55.3		nr	IWB13631	54.1	92577545	IWB73252	55.3	94383622	IWB72351	56.4	97442942	TNM-Svevo2.M_1201-2B
M_1107	Alemu et al., PLoS One 16(5), e0243675 (2021a).	10.1371/journal.pone.0243675	nr	landraces, cultivars	300	10	Mb	Diseases and pests	YR		field trial, natural infection		2B	4.77728	52.2	AX-94856684	nr	na		nr	\	\	93081338	AX-94856684	\	105081338	\	\	117081338	YR-Svevo2.M_1202-2B
M_1108	Salsman et al., Crop Sci. 61, 1194-1206 (2021).	10.1002/csc2.20449		371 durum wheat accessions and 150 NDSU elite durum breeding lines. Out of the 371 accessions, 163 are landraces, 73 are breeding lines, 45 are cultivars, and 95 have with uncertain improvement status.	521	3	cM	Domestication and selection	Sweep			XPCLR	2B	na	na	S2B_774239229	nr			nr	na	na	95284844	S2B_774239229	na	104284844	na	na	113284844	Sweep-Svevo2.M_1203-2B
M_1109	Lhamo et al., Theor. Appl. Genet. 136(1), 20 (2023).	10.1007/s00122-023-04281-6		emmer	180	1	cM	Diseases and pests	LR		seedling resistance to Lr emmer panel_MLMM	BBBQD at seedling stage in greenhouse (GH)	2B	7.46597	5.3	IWA4135	nr	65.2	nr	nr	IWB72352	64	97437332	IWA4135	56.4	119782425	IWB45822	67.2	122538231	LR-Svevo2.M_1204-2B
M_1110	Negisho et al., Front. Plant. Sci. 13, 838088 (2022b).	10.3389/fpls.2022.838088		Ethiopian durum wheat landraces, durum wheat varieties, advanced durum wheat lines from the EIAR, durum wheat lines from CIMMYT	285	na (3 cM*)	cM	Yield and components / Stress indices	TKW/TOL		The field phenotyping experiments were conducted in four locations for three seasons (2016–2018) in Ethiopia. The locations were grouped into two moisture variants, field drought stress (FDS) and field non-stress (FNS)		2B	7.48129	na	Kukri_c36879_83	nr	60	nr	nr	IWB72352	56.4	97437332	IWB44618	60	111902923	IWB25893	63.1	117276013	TKW/TOL-Svevo2.M_1205-2B
M_1111	Letta et al., Plant Genome 7, 1 (2014).	10.3835/plantgenome2013.08.0026		elite durum cv	183	3	cM	Diseases and pests	SR			SS, TRTTF, TTTTF, TTKSK, JRCQC	2B	na	na	gwm410	nr	60.1	\	nr	IWB72352	56.4	97437332	gwm410	60.1	111500115	IWB25893	63.1	117276013	SR-Svevo2.M_1207-2B
M_1112	Taranto et al., Front. Plant. Sci. 14, 1206517 (2023).	10.3389/fpls.2023.1206517		41 landraces, 41 old cultivars and 41 modern cultivars	123	3	cM	Height	PH		field evaluation		2B	na	na	Kukri_c36879_83	nr	60		nr	IWB72352	56.4	97437332	IWB44618	60	111902923	IWB5605	63.1	117276056	PH-Svevo2.M_1208-2B
M_1113	Ruan et al., Front. Plant. Sci. 11, 592064 (2020b).	10.3389/fpls.2020.592064		elite, adv. Breeding lines	186	3	cM	Diseases and pests	FHB		3ADON, M9-07-01 + 15ADON, M1-07-02	INCIDENCE	2B	8.1	20.8	IWB36920	nr	59.3	nr	nr	IWB72351	56.4	97442942	IWB36920	59.3	107958788	IWB72685	62.4	114793085	FHB-Svevo2.M_1209-2B
M_1114	Ávila et al., Plants 10, 1123 (2021).	10.3390/plants10061123		landraces	150	2	Mb	Biomass	SPD		field trial		2B	4.83	8.5	DS.DW.2290879	nr			nr	na	na	103731549	DS.DW.2290879	na	105731549	na	na	107731549	SPD-Svevo2.M_1210-2B
M_1115	Ávila et al., Plants 10, 1123 (2021).	10.3390/plants10061123		landraces	150	2	Mb	Biomass	SWA		field trial		2B	4.47	7	DS.DW.2290879	nr			nr	na	na	103731549	DS.DW.2290879	na	105731549	na	na	107731549	SWA-Svevo2.M_1211-2B
M_1116	Mulugeta et al., Front. Plant. Sci. 13, 1009244 (2023).	10.3389/fpls.2022.1009244		Ethiopian durum wheat landraces and cultivars	420	4.2	Mb	Yield and components	SLNS		well rainfed conditions		2B	5.62315	2.27	AX-158597411	nr	na		nr	\	na	110549048	AX-158597411	na	114749048	\	na	118949048	SLNS-Svevo2.M_1212-2B
M_1117	Mengistu et al., Plant Biotechnol. J. 14, 1800-1812 (2016).	10.1111/pbi.12538		Ethiopian durum wheat landraces	311	2.85	cM	Yield and components	GY				2B	na	na	IWB63171	nr	63.1	\	nr	gwm410	60.1	111500115	IWB63171	63.1	120844817	IWB10568	65.8	121993898	GY-Svevo2.M_1213-2B
M_1118	Sun et al., PLoS One 15, e0229159 (2020).	10.1371/journal.pone.0229159		51 landraces, 99 cultivars	150	na (3 cM*)	cM	Yield and components	KS		3 env		2B	2.0655	4.8	BM140538_2_B_133	nr	na	nr	nr	\	\	112415518	\	\	121415518	\	\	130415518	KS-Svevo2.M_1215-2B
M_1119	Maccaferri et al., J. Exp. Bot. 67, 1161-1178 (2016).	10.1093/jxb/erw039		elite durum wheat	183	2.4	cM	Root anatomy and functions	PRL				2B	na	na	barc183	nr	59.3	\	nr	\	\	113482885	barc183	59.3	122482885	\	\	131482885	PRL-Svevo2.M_1216-2B
M_1120	Maccaferri et al., J. Exp. Bot. 67, 1161-1178 (2016).	10.1093/jxb/erw039		elite durum wheat	183	2.4	cM	Root anatomy and functions	TRL				2B	na	na	barc183	nr	59.3	\	nr	\	\	113482885	barc183	59.3	122482885	\	\	131482885	TRL-Svevo2.M_1217-2B
M_1121	Canè et al., Mol. Breed. 34, 1629-1645 (2014).	10.1007/s11032-014-0177-1		elite durum cv	183	5	cM	Quality	TW				2B	na	na	wPt-9316	nr	59.4	\	nr	\	\	113535329	wPt-9316	59.4	122535329	\	\	131535329	TW-Svevo2.M_1218-2B
M_1122	Maccaferri et al., J. Exp. Bot. 67, 1161-1178 (2016).	10.1093/jxb/erw039		elite durum wheat	183	2.4	cM	Root anatomy and functions	ARL				2B	na	na	IWB25893	nr	63.1	\	nr	IWB3877	60.5	114288687	IWB25893	63.1	117276013	IWB6706	65.5	121391552	ARL-Svevo2.M_1219-2B
M_1123	Giraldo et al. , PLoS One 11(11), e0166577, (2016).	10.1371/journal.pone.0166577		Durum Wheat Landraces, subsp. durum, turgidum and dicoccum	183	2.5	cM	Quality	TW				2B	na	na	wPt-7779	nr	65.25	\	nr	IWB72685	62.4	114793085	wPt-7779	65.25	117277104	IWB45048	67.6	124786476	TW-Svevo2.M_1220-2B
M_1124	Maccaferri et al., J. Exp. Bot. 67, 1161-1178 (2016).	10.1093/jxb/erw039		elite durum wheat	183	2.4	cM	Root anatomy and functions	TRN				2B	na	na	gwm148	nr	65	\	nr	IWB72685	62.4	114793085	gwm148	65	117749378	wPt-666987	67.4	122535524	TRN-Svevo2.M_1221-2B
M_1125	Anuarbek et al., PLoS One 15(6), e0234863 (2020).	10.1371/journal.pone.0234863		primitive and domesticated accessions	184	1	cM	Phenology	DHA		2 env		2B	4.65365	11.3	IWB45998	nr	65.2	nr	nr	IWA5818	64	116578083	IWB45998	65.2	120853079	IWB45822	67.2	122538231	DHA-Svevo2.M_1222-2B
M_1126	Sukumaran et al., Front. Plant. Sci. 9, 81 (2018).	10.3389/fpls.2018.00081		cultivar/breeding durum lines from IWNI	208	6	cM	Yield and components	KNM		combined analysis of yield potential and stress conditions		2B	3.11115	5.386	1081047	nr	na	63	nr	\	\	117248125	1081047	63	147248125	\	\	177248125	KNM-Svevo2.M_1223-2B
M_1127	Mangini et al., PLoS One 13, e0190162 (2018).	10.1371/journal.pone.0190162		Modern and old durum cultivars, durum landraces, domesticated and wild type	233	8	cM	Yield and components	KNS				2B	na	na	IWB2285	nr	73.7	\	nr	IWB10568	65.8	121993898	IWB2285	73.7	155884272	IWB44316	81.7	180757075	KNS-Svevo2.M_1224-2B
M_1128	Mangini et al., PLoS One 13, e0190162 (2018).	10.1371/journal.pone.0190162		Modern and old durum cultivars, durum landraces, domesticated and wild type	233	8	cM	Yield and components	GWS				2B	na	na	IWB2285	nr	73.7	\	nr	IWB10568	65.8	121993898	IWB2285	73.7	155884272	IWB44316	81.7	180757075	GWS-Svevo2.M_1225-2B
M_1129	Mangini et al., PLoS One 13, e0190162 (2018).	10.1371/journal.pone.0190162		Modern and old durum cultivars, durum landraces, domesticated and wild type	233	8	cM	Yield and components	TKW				2B	na	na	IWB2285	nr	73.7	\	nr	IWB10568	65.8	121993898	IWB2285	73.7	155884272	IWB44316	81.7	180757075	TKW-Svevo2.M_1226-2B
M_1130	Negisho et al., Plant Breed. 141, 338-354 (2022a).	10.1111/pbr.13010		durum cultivars, breeding line, landraces	285/185	3	cM	Physiology	Chlc		CCDS: Climate chamber drought stress	SPAD	2B	6	na	IWB7111	nr	70.1	nr	nr	IWB45825	67.2	122534667	IWB7111	70.1	137564131	IWB62466	74.2	159464247	Chlc-Svevo2.M_1227-2B
M_1131	Negisho et al., Plant Breed. 141, 338-354 (2022a).	10.1111/pbr.13010		durum cultivars, breeding line, landraces	285/185	3	cM	Physiology	Chlc		CCNS: Climate chamber non-stress.	SPAD	2B	5.13	na	IWA1114	nr	71	nr	nr	IWB45825	67.2	122534667	IWA1114	71	147582466	IWB62466	74.2	159464247	Chlc-Svevo2.M_1228-2B
M_1132	Nigro et al., Planta 249, 1157-1175 (2019).	10.1007/s00425-018-03075-1		tetraplod wheat collection	240	3	cM	Quality	GPC	Fd-GOGAT -2B			2B	4.7	8.7	IWB51809	nr	70.1	nr	nr	IWB45822	67.2	122538231	IWB51809	70.1	133562792	KBO_0350	73	151379338	GPC-Svevo2.M_1229-2B
M_1133	Mehrabi et al., Mol. Breed. 40, 55 (2020).	10.1007/s11032-020-01136-6		landraces and cultivar	112	3	cM	Phenology	DSB				2B	3.03152	9.19	IWB55177	nr	69.2	nr	nr	IWB45822	67.2	122538231	IWB55177	69.2	132025268	IWA8221	72.2	152059159	DSB-Svevo2.M_1230-2B
M_1134	Mehrabi et al., Mol. Breed. 40, 55 (2020).	10.1007/s11032-020-01136-6		landraces and cultivar	112	3	cM	Drought tolerance	WUE				2B	3.79588	11.93	IWB32088	nr	70.1	nr	nr	IWB45822	67.2	122538231	IWB32088	70.1	133313456	KBO_0350	73	151379338	WUE-Svevo2.M_1232-2B
M_1135	Maccaferri et al., J. Exp. Bot. 62, 409-438 (2011).	10.1093/jxb/erq287		Elite durum cv	189	5	cM	Height	PH				2B	na	na	barc55	nr	72.1	\	nr	IWB45822	67.2	122538231	barc55	72.1	149549196	IWB8214	77.2	170922426	PH-Svevo2.M_1233-2B
M_1136	Maccaferri et al., J. Exp. Bot. 62, 409-438 (2011).	10.1093/jxb/erq287		elite durum cv	189	5	cM	Quality	TW				2B	na	na	barc55	nr	72.1	\	nr	IWB45822	67.2	122538231	barc55	72.1	149549196	IWB8214	77.2	170922426	TW-Svevo2.M_1234-2B
M_1137	Mengistu et al., Plant Biotechnol. J. 14, 1800-1812 (2016).	10.1111/pbi.12538		Ethiopian durum wheat landraces	311	2.85	cM	Yield and components	GY				2B	na	na	IWB65460	nr	69.9	\	nr	IWB45822	67.2	122538231	IWB65460	69.9	134314216	KBO_0350	73	151379338	GY-Svevo2.M_1235-2B
M_1138	Sukumaran et al., Front. Plant. Sci. 9, 81 (2018).	10.3389/fpls.2018.00081		cultivar/breeding durum lines from IWNI	208	6	cM	Phenology	DM		drought		2B	3.48596	6.294	4911150	nr	na	63	nr	\	\	130000000	4911150	63	160000000	\	\	190000000	DM-Svevo2.M_1236-2B
M_1139	Sukumaran et al., Front. Plant. Sci. 9, 81 (2018).	10.3389/fpls.2018.00081		cultivar/breeding durum lines from IWNI	208	6	cM	Height	PH		yield potential		2B	5.06556	9.724	4911150	nr	na	63	nr	\	\	130000000	4911150	63	160000000	\	\	190000000	PH-Svevo2.M_1237-2B
M_1140	Sukumaran et al., Front. Plant. Sci. 9, 81 (2018).	10.3389/fpls.2018.00081		cultivar/breeding durum lines from IWNI	208	6	cM	Yield and components / Stress indices	GY/SSI		heat stress		2B	3.02374	5.901	4911150	nr	na	63	nr	\	\	130000000	4911150	63	160000000	\	\	190000000	GY/SSI-Svevo2.M_1238-2B
M_1141	Maccaferri et al., J. Exp. Bot. 67, 1161-1178 (2016).	10.1093/jxb/erw039		elite durum wheat	183	2.4	cM	Root anatomy and functions	RGA				2B	na	na	IWB73449	nr	72	\	nr	IWA607	69.7	131086907	IWB73449	72	149054326	IWB49427	74.4	160310112	RGA-Svevo2.M_1239-2B
M_1142	Zaïm et al., Front. Genet. 11, 316 (2020).	10.3389/fgene.2020.00316		4 RIL populations	576	50	Mb	Yield and components	GY			watered and stress conditions	2B	5	13.4	Icr_7246	nr			nr	na	na	134985991	Icr_7246	\	149985991	na	na	164985991	GY-Svevo2.M_1240-2B
M_1143	Mangini et al., PLoS One 13, e0190162 (2018).	10.1371/journal.pone.0190162		wild, domesticated and cultivated accessions of seven subspecies	233	3	cM	Yield and components	GWS		multi -env		2B	3.3	5.7	IWB2285	nr	73.7	nr	nr	IWA3824	70.7	138932350	IWB2285	73.7	155884272	IWB39220	76.8	170707041	GWS-Svevo2.M_1241-2B
M_1144	Mangini et al., PLoS One 13, e0190162 (2018).	10.1371/journal.pone.0190162		wild, domesticated and cultivated accessions of seven subspecies	233	3	cM	Yield and components	KNS		multi -env		2B	3.5	6.1	IWB2285	nr	73.7	nr	nr	IWA3824	70.7	138932350	IWB2285	73.7	155884272	IWB39220	76.8	170707041	KNS-Svevo2.M_1242-2B
M_1145	Hu et al., PLoS ONE 10(6), e0130854 (2015)	10.1371/journal.pone.0130854		51 landraces, 99 cultivars	150	na (3 cM*)	cM	Yield and components	SLNS		1 env		2B	2.3098	8.06	BE444144_2_B_92	nr	na	nr	nr	\	\	139349237	\	\	148349237	\	\	157349237	SLNS-Svevo2.M_1243-2B
M_1146	Colombo et al., Front. Plant. Sci. 13, 853601 (2022b).	10.3389/fpls.2022.853601		elite, pre-breeding lines	200	na (5 cM*)	cM	Root anatomy and functions	RGA		Plant Phenotyping Platform		2B	6.36457	11	AX-89582521	nr	na	\	nr	\	\	142634602	\	\	154634602	\	\	166634602	RGA-Svevo2.M_1244-2B
M_1147	Marone et al., Int. J. Mol. Sci. 21, 394 (2020).	10.3390/ijms21020396		mostly winter durum genotypes	186	5	Mb	Morphology	PGH		1 env	prostrate/erect	2B	6.68403	na	D1137224	nr		120.3	nr	na	na	147060456	D1137224	na	152060456	na	na	157060456	PGH-Svevo2.M_1245-2B
M_1148	Taranto et al., Agronomy 10, 1231 (2020).	10.3390/agronomy10091231		durum wheat cultivar	79	3	cM	Quality	GPC				2B	5.10237	na	IWB47512	nr	73.7	nr	nr	IWB41111	70.7	147592376	IWB47512	73.7	155886736	IWB39220	76.8	170707041	GPC-Svevo2.M_1246-2B
M_1149	Esposito et al., BMC Plant Biol. 22, 519 (2022).	10.1186/s12870-022-03900-6		wild, domesticated and cultivated accessions of seven subspecies	185	1	cM	Yield and components	SNP				2B	5.82	1.11	IWB24624	nr	73.2		nr	IWB61134	72.2	148621200	IWB24624	73.2	152549881	IWB60825	74.2	156405506	SNP-Svevo2.M_1247-2B
M_1150	Kidane et al., Plant Biotechnol J.17(7), 1380-1393 (2019); Gesesse et al., 120 (14) e2205774119 (2022)	10.1111/pbi.13062, 10.1073/pnas.2205774119		NAM population	1200	5	cM	Yield and components	TGW				2B	2.94831	na	IWB30179	nr	78.5	nr	nr	IWA2624	73.7	155893116	IWB30179	78.5	174646140	IWB20416	83.5	189791414	TGW-Svevo2.M_1248-2B
M_1151	Alahmad et al., Genet. Res. Crop Evol. 70, 1471-1485 (2022).	10.1007/s10722-022-01515-2	nr	RIL NAM	920	3	Mb	Height	PH		field trials		2B	3.71	na	3028668	nr			nr	na	na	157225741	3028668	62.2268	160225741	na	na	163225741	PH-Svevo2.M_1249-2B
M_1152	Colombo et al., Front. Plant. Sci. 13, 853601 (2022b).	10.3389/fpls.2022.853601		elite, pre-breeding lines	200	na (5 cM*)	cM	Root anatomy and functions	RD		Plant Phenotyping Platform		2B	5.48373	10	AX-89640984	nr	na	\	nr	\	\	160452808	\	\	172452808	\	\	184452808	RD-Svevo2.M_1250-2B
M_1153	Royo et al., Front. Plant. Sci. 12, 674470 (2021).	10.3389/fpls.2021.674470		200 cv, 172 landraces	372	1	cM	Phenology	DfHA			DHA, days from heading to anthesis	2B	4.05	4	2279916	nr	na	69.03	nr	\	\	169399503	2279916	69.03	174399503	\	\	179399503	DfHA-Svevo2.M_1251-2B
M_1154	Liu et al., Front. Plant. Sci. 8, 774 (2017b).	10.3389/fpls.2017.00774		Ethiopian durum wheat landraces	182	2.25	cM	Diseases and pests	YR			SS, one or more stripe rust races	2B	na	na	IWB10669	nr	78.5	\	nr	IWB33109	76.6	170218161	IWB10669	78.5	175586222	IWA50	80.6	179400619	YR-Svevo2.M_1252-2B
M_1155	Condorelli et al., Front. Plant. Sci. 9, 1885 (2018).	10.3389/fpls.2018.00893		elite cv	248	3	cM	Physiology	ChlC		Field trial under controlled drought stress (Maricopa Agricultural Center)	flag leaf	2B	4.08	6.2	IWB65998	nr	80	nr	nr	IWB39220	76.8	170707041	IWB65998	80	176778727	IWB20416	83.5	189791414	ChlC-Svevo2.M_1253-2B
M_1156	Kidane et al., Front. Plant. Sci. 8, 1586 (2017).	10.3389/fpls.2017.01586		Ethiopian durum wheat landraces, modern varieties	318	2.85	cM	Phenology	HD				2B	na	na	IWA905	nr	80.6	\	nr	IWA10	77.7	174182787	IWA905	80.6	180488931	IWB20416	83.5	189791414	HD-Svevo2.M_1254-2B
M_1157	Johnson et al., Front. Genet. 10, 717 (2019).	10.3389/fgene.2019.00717		Durum wheat cultivar and inbred lines	243	5	cM	Quality	C_WT				2B	4.77	7.8	IWA4102	nr	84	nr	nr	IWB950	78.7	175600243	IWA4102	84	192669739	IWB64392	89.5	224923850	C_WT-Svevo2.M_1255-2B
M_1158	Kidane et al., Plant Biotechnol J.17(7), 1380-1393 (2019); Gesesse et al., 120 (14) e2205774119 (2022)	10.1111/pbi.13062, 10.1073/pnas.2205774119		NAM population	1200	5	cM	Yield and components	TGW				2B	6.36632	na	IWA5038	nr	85.3	nr	nr	IWB32069	80.4	176283082	IWA5038	85.3	197005085	IWB25197	90.2	241280869	TGW-Svevo2.M_1256-2B
M_1159	Royo et al., Front. Plant. Sci. 12, 674470 (2021).	10.3389/fpls.2021.674470		200 cv, 172 landraces	372	1	cM	Yield and components	KNS				2B	5.09	7	981336	nr	na	71.77	nr	\	\	180000000	981336	71.77	210000000	\	\	240000000	KNS-Svevo2.M_1257-2B
M_1160	Mehrabi et al., Applied Sci. 12, 4963 (2022).	10.3390/app12104963		durum landraces	123	2	cM	Diseases and pests	YR		plantlets greenhouse	Pstv-37, Pstv-40	2B	2.36856	na	IWB4384	nr	84	nr	nr	IWB44316	81.7	180757075	IWB4384	84	195676244	gwm132	86.1	210372611	YR-Svevo2.M_1258-2B
M_1161	Liu et al., Front. Plant. Sci. 8, 774 (2017b).	10.3389/fpls.2017.00774		Ethiopian durum wheat landraces	182	2.25	cM	Diseases and pests	YR			SS, one or more stripe rust races	2B	na	na	IWB26859	nr	84	\	nr	IWB44316	81.7	180757075	IWB26859	84	194461959	IWB30396	86.3	218323394	YR-Svevo2.M_1261-2B
M_1162	Kidane et al., Front. Plant. Sci. 8, 1586 (2017).	10.3389/fpls.2017.01586		Ethiopian durum wheat landraces, modern varieties	318	2.85	cM	Diseases and pests	STB			Disease severity	2B	na	na	IWB36818	nr	85.8	\	nr	IWA2151	82.8	189356711	IWB36818	85.8	210409017	IWB9584	88.4	222442332	STB-Svevo2.M_1262-2B
M_1163	Negisho et al., Front. Plant. Sci. 13, 838088 (2022b).	10.3389/fpls.2022.838088		Ethiopian durum wheat landraces, durum wheat varieties, advanced durum wheat lines from the EIAR, durum wheat lines from CIMMYT	285	na (3 cM*)	cM	Phenology / Stress indices	DGF/YSI		The field phenotyping experiments were conducted in four locations for three seasons (2016–2018) in Ethiopia. The locations were grouped into two moisture variants, field drought stress (FDS) and field non-stress (FNS)		2B	5.93886	na	RAC875_c8045_231	nr	87.3	nr	nr	IWB75177	84	195694813	IWB60612	87.3	214435888	IWB59170	90.5	243792510	DGF/YSI-Svevo2.M_1263-2B
M_1164	Negisho et al., Plant Breed. 141, 338-354 (2022a).	10.1111/pbr.13010		durum cultivars, breeding line, landraces	285/185	3	cM	Yield and components	HI		Climate chamber non-stress		2B	5.92872	na	IWB60612	nr	87.3	nr	nr	IWB75177	84	195694813	IWB60612	87.3	214435888	IWB46141	90.2	238940363	HI-Svevo2.M_1264-2B
M_1165	Taranto et al., Agronomy 10, 1231 (2020).	10.3390/agronomy10091231		durum wheat cultivar	79	3	cM	Quality	CD_Pep			IP3.16	2B	10.6459	na	IWB64964	nr	87.4	nr	nr	IWB4614	84.6	195751262	IWB64964	87.4	215085724	IWB59170	90.5	243792510	CD_Pep-Svevo2.M_1265-2B
M_1166	Taranto et al., Front. Plant. Sci. 14, 1206517 (2023).	10.3389/fpls.2023.1206517		41 landraces, 41 old cultivars and 41 modern cultivars	123	3	cM	Phenology	DHA		field evaluation		2B	na	na	wsnp_Ex_c7003_12065828	nr	87.7		nr	IWB4614	84.6	195751262	IWA4606	87.7	222256354	IWB5274	90.8	249652533	DHA-Svevo2.M_1266-2B
M_1167	Mehrabi et al., Applied Sci. 12, 4963 (2022).	10.3390/app12104963		durum landraces	123	2	cM	Diseases and pests	YR		plantlets greenhouse	Pstv-37	2B	1.70443	na	IWB8102	nr	87.4	nr	nr	IWA3428	85.3	197006443	IWB8102	87.4	217110664	IWB64392	89.5	224923850	YR-Svevo2.M_1267-2B
M_1168	Colombo et al., Front. Plant. Sci. 13, 853601 (2022b).	10.3389/fpls.2022.853601		elite, pre-breeding lines	200	na (5 cM*)	cM	Root anatomy and functions	RW		Plant Phenotyping Platform		2B	4.78518	8	AX-89477126	nr	na	\	nr	\	\	210189362	\	\	222189362	\	\	234189362	RW-Svevo2.M_1268-2B
M_1169	Hu et al., PLoS ONE 10(6), e0130854 (2015)	10.1371/journal.pone.0130854		51 landraces, 99 cultivars	150	na (3 cM*)	cM	Yield and components	SLNS		1 env		2B	2.50864	8.92	BE445278_2_B_143	nr	na	nr	nr	\	\	212049205	\	\	221049205	\	\	230049205	SLNS-Svevo2.M_1269-2B
M_1170	Condorelli et al., Front. Plant. Sci. 9, 1885 (2018).	10.3389/fpls.2018.00893		elite cv	248	3	cM	Physiology	NDVI		Field trial under controlled drought stress (Maricopa Agricultural Center)	Tractor-GreenSeeker 84 DAP	2B	3.55	4.77	IWB5274	nr	90.8	nr	nr	IWB11014	87.7	222835940	IWB5274	90.8	249652533	IWA3626	94	410584686	NDVI-Svevo2.M_1270-2B
M_1171	Mehrabi et al., Mol. Breed. 40, 55 (2020).	10.1007/s11032-020-01136-6		landraces and cultivar	112	3	cM	Phenology	DHA				2B	4.04576	13.06	IWB43921	nr	93.2	nr	nr	IWB25197	90.2	241280869	IWB43921	93.2	330269448	IWA5168	96.2	457232184	DHA-Svevo2.M_1271-2B
M_1172	Mehrabi et al., Mol. Breed. 40, 55 (2020).	10.1007/s11032-020-01136-6		landraces and cultivar	112	3	cM	Phenology	DSB				2B	4.09691	12.96	IWB43921	nr	93.2	nr	nr	IWB25197	90.2	241280869	IWB43921	93.2	330269448	IWA5168	96.2	457232184	DSB-Svevo2.M_1272-2B
M_1173	Kidane et al., Plant Biotechnol J.17(7), 1380-1393 (2019); Gesesse et al., 120 (14) e2205774119 (2022)	10.1111/pbi.13062, 10.1073/pnas.2205774119		NAM population	1200	5	cM	Yield and components	TGW				2B	5.5204	na	IWA5090	nr	95.2	nr	nr	IWB25197	90.2	241280869	IWA5090	95.2	438993948	IWB69314	100.2	467609375	TGW-Svevo2.M_1273-2B
M_1174	Aoun et al., Plant Genome 9(3) (2016).	10.3835/plantgenome2016.01.0008		landraces, cv, cultivated lines, breeding lines	496	2.6	cM	Diseases and pests	LR			SS, MX_Field mix	2B	na	na	IWA6003	nr	94.2	\	nr	IWB26836	91.5	259514431	IWA6003	94.2	433059346	IWA7103	96.9	457916318	LR-Svevo2.M_1274-2B
M_1175	Mulugeta et al., Front. Plant. Sci. 13, 1009244 (2023).	10.3389/fpls.2022.1009244		Ethiopian durum wheat landraces and cultivars	420	4.2	Mb	Morphology	SL		well rainfed conditions		2B	6.46838	3.02	IWB43921	nr	93.2		nr	\	na	326069448	IWB43921	93.2	330269448	\	na	334469448	SL-Svevo2.M_1275-2B
M_1176	Zaïm et al., J. Exp. Bot. 75, 316-333 (2024).	10.1093/jxb/erad357		landraces, elites, and cultivars	384 + 80 + 80	50	Mb	Yield and components	GY		2 stress	watered and stress conditions	2B	3.6968	12.279	AX-94601745	nr			nr	\	na	327692002	AX-94601745	\	352692002	\	na	377692002	GY-Svevo2.M_1276-2B
M_1177	Sukumaran et al., Front. Plant. Sci. 9, 81 (2018).	10.3389/fpls.2018.00081		cultivar/breeding durum lines from IWNI	208	6	cM	Yield and components	KNM		heat stress, drought, yield potential		2B	4.64878	8.852	3064848	nr	na	75	nr	\	\	338776310	3064848	75	468776310	\	\	598776310	KNM-Svevo2.M_1277-2B
M_1178	Sun et al., PLoS One 15, e0229159 (2020).	10.1371/journal.pone.0229159		51 landraces, 99 cultivars	150	na (3 cM*)	cM	Yield and components	KS		2018		2B	2.18046	5.15	BE404332_2_B_29	nr	na	nr	nr	\	\	357754285	\	\	366754285	\	\	375754285	KS-Svevo2.M_1278-2B
M_1179	Sukumaran et al., Front. Plant. Sci. 9, 81 (2018).	10.3389/fpls.2018.00081		cultivar/breeding durum lines from IWNI	208	6	cM	Yield and components	GY		yield potential		2B	3.83699	6.797	3026475	nr	na	74	nr	\	\	361611879	3026475	74	491611879	\	\	621611879	GY-Svevo2.M_1279-2B
M_1180	Marone et al., Front. Plant. Sci. 14, 1290643 (2024).	10.3389/fpls.2023.1290643		Wild and primitive	230	1	cM	Diseases and pests	Lr		Seedling_CSIC	CONIL	2B	7.72125	29.464	IWA4107	nr	95.5		nr	IWB64311	94.2	426206206	IWA4107	95.5	447670836	IWA3153	96.5	458120258	Lr-Svevo2.M_1280-2B
M_1181	Marone et al., Front. Plant. Sci. 14, 1290643 (2024).	10.3389/fpls.2023.1290643		Wild and primitive	230	1	cM	Diseases and pests	Sr		Seedling_University of Minnesota	TRTTF	2B	4.90281	19.01	IWA4107	nr	95.5		nr	IWB64311	94.2	426206206	IWA4107	95.5	447670836	IWA3153	96.5	458120258	Sr-Svevo2.M_1281-2B
M_1182	Marone et al., Front. Plant. Sci. 14, 1290643 (2024).	10.3389/fpls.2023.1290643		Wild and primitive	230	1	cM	Diseases and pests	Lr		Seedling_CSIC	CONIL	2B	7.76195	29.332	IWB448	nr	95.2		nr	IWB64311	94.2	426206206	IWB448	95.2	439179740	IWA5256	96.2	457225487	Lr-Svevo2.M_1282-2B
M_1183	Marone et al., Front. Plant. Sci. 14, 1290643 (2024).	10.3389/fpls.2023.1290643		Wild and primitive	230	1	cM	Diseases and pests	Sr		Seedling_University of Minnesota	TRTTF	2B	6.87828	26.223	IWB448	nr	95.2		nr	IWB64311	94.2	426206206	IWB448	95.2	439179740	IWA5256	96.2	457225487	Sr-Svevo2.M_1283-2B
M_1184	Nigro et al., J. Cereal. Sci. 75, 25-34 (2017).	10.1016/j.jcs.2017.01.022		Modern and old durum cultivars, durum landraces, domesticated and wild type	112	1	cM	Quality	PA				2B	na	na	IWB40211	nr	97.2	\	nr	IWA5168	96.2	457232184	IWB40211	97.2	463393564	IWA1215	100	467574679	PA-Svevo2.M_1284-2B
M_1185	Ávila et al., Plants 10, 1123 (2021).	10.3390/plants10061123		landraces	150	2	Mb	Biomass	SPA		field trial		2B	5.5	12.9	DS.DW.1064412	nr			nr	na	na	463289772	DS.DW.1064412	na	465289772	na	na	467289772	SPA-Svevo2.M_1285-2B
M_1186	Ávila et al., Plants 10, 1123 (2021).	10.3390/plants10061123		landraces	150	2	Mb	Biomass	SWA		field trial		2B	5.08	6.6	DS.DW.1064412	nr			nr	na	na	463289772	DS.DW.1064412	na	465289772	na	na	467289772	SWA-Svevo2.M_1286-2B
M_1187	Aoun et al., Plant Genome 9(3) (2016).	10.3835/plantgenome2016.01.0008		landraces, cv, cultivated lines, breeding lines	496	2.6	cM	Diseases and pests	LR			SS, MX_Field mix	2B	na	na	IWA4541	nr	100.9	\	nr	IWB40211	97.2	463393564	IWA4541	100.9	477043749	IWA652	103.5	504999233	LR-Svevo2.M_1287-2B
M_1188	Negisho et al., Plant Breed. 141, 338-354 (2022a).	10.1111/pbr.13010		durum cultivars, breeding line, landraces	285/185	3	cM	Phenology	DM		Field drought stress		2B	7.54	na	IWB74340	nr	103	nr	nr	IWB19619	100	467571897	IWB74340	103	499061874	IWB58784	105.7	524218502	DM-Svevo2.M_1288-2B
M_1189	Liu et al., Front. Plant. Sci. 8, 774 (2017b).	10.3389/fpls.2017.00774		Ethiopian durum wheat landraces	182	2.25	cM	Diseases and pests	YR			SS, one or more stripe rust races	2B	na	na	IWB2460	nr	103	\	nr	IWB37305	100.7	468523452	IWB2460	103	497702750	IWB22648	105.1	509105786	YR-Svevo2.M_1289-2B
M_1190	Megerssa et al., Front. Plant. Sci. 11, 598509 (2020).	10.3389/fpls.2020.598509		breeding line	283	4.5 (3 cM*)	Mb	Diseases and pests	SR		field resistance (1 env)	FarmCPU results	2B	5.03198	na	S2B_456530846	nr	na	\	nr	\	\	469645963	\	\	478645963	\	\	487645963	SR-Svevo2.M_1290-2B
M_1191	Zaïm et al., J. Exp. Bot. 75, 316-333 (2024).	10.1093/jxb/erad357		landraces, elites, and cultivars	384 + 80 + 80	50	Mb	Yield and components	KNS		1 no stress	watered and stress conditions	2B	3.41164	4.449	AX-94478169	nr			nr	\	na	473953635	AX-94478169	\	498953635	\	na	523953635	KNS-Svevo2.M_1291-2B
M_1192	Zaïm et al., Front. Genet. 11, 316 (2020).	10.3389/fgene.2020.00316		4 RIL populations	576	50	Mb	Yield and components	GY			watered and stress conditions	2B	4.4	6.2	Icr_18720	nr			nr	na	na	476610670	Icr_18720	\	491610670	na	na	506610670	GY-Svevo2.M_1292-2B
M_1193	Zaïm et al., J. Exp. Bot. 75, 316-333 (2024).	10.1093/jxb/erad357		landraces, elites, and cultivars	384 + 80 + 80	50	Mb	Yield and components / Stress indices	GY/AWAI			watered and stress conditions	2B	3.27819	5.341	AX-94482878	nr			nr	AX-94478169	na	498953635	AX-94482878	\	502990237	AX-94463024	na	553150828	GY/AWAI-Svevo2.M_1293-2B
M_1194	Zaïm et al., J. Exp. Bot. 75, 316-333 (2024).	10.1093/jxb/erad357		landraces, elites, and cultivars	384 + 80 + 80	50	Mb	Yield and components	TKW		2 stress, 2 no stress	watered and stress conditions	2B	5.26	5.44	AX-95158415	nr			nr	AX-94478169	na	498953635	AX-95158415	\	543070804	AX-94463024	na	553150828	TKW-Svevo2.M_1294-2B
M_1195	Lhamo et al., Theor. Appl. Genet. 136(1), 20 (2023).	10.1007/s00122-023-04281-6		emmer	180	1	cM	Diseases and pests	LR		Leaf rust resistance at the adult stage was evaluated in a field nursery of the Debre Zeit Research Center, Ethiopian Institute of Agricultural Research, Ethiopia. The races of Pt population present in the collected spores were identified as BBBQJ,CCMSS and MCDSS (Table 1) by the USDA-ARS Cereal Disease Laboratory (St. Paul, MN).	Adult plant resistance LR_FarmCPU	2B	6.6	80	IWA4807	nr	na	\	nr	na	na	501574900	IWA4807	na	506574900	na	na	511574900	LR-Svevo2.M_1295-2B
M_1196	Sun et al., PLoS One 15, e0229159 (2020).	10.1371/journal.pone.0229159		51 landraces, 99 cultivars	150	na (3 cM*)	cM	Yield and components	KS		2016		2B	2.09691	4.92	BE403597_2_B_Y_552	nr	na	nr	nr	\	\	502806432	\	\	511806432	\	\	520806432	KS-Svevo2.M_1296-2B
M_1197	Negisho et al., Plant Breed. 141, 338-354 (2022a).	10.1111/pbr.13010		durum cultivars, breeding line, landraces	285/185	3	cM	Yield and components	KNS		FDS: Field drought stress		2B	4.7	na	IWB69363	nr	108.9	nr	nr	IWB58784	105.7	524218502	IWB69363	108.9	543902358	IWB29112	112.3	559603560	KNS-Svevo2.M_1297-2B
M_1198	Miedaner et al., Euphytica 215, (2019).	10.1007/s10681-019-2394-5		durum wheat cultivar	328	1	cM	Diseases and pests	YR		3 environments		2B	3.59346	8.1	1373092	nr	76.8		nr	1273680	75.8	524904461	1373092	76.8	569106893	996514	77.8	588018210	YR-Svevo2.M_1298-2B
M_1199	Alemu et al., Crop J. 8, 757-768 (2020).	10.1016/j.cj.2020.01.001	nr	Ethiopian spring durum wheats comprising 167 landraces and 25 cultivars	192	2.25	cM	Yield and components	KL				2B	3.14	6.1	IWB3865	nr	108.92	nr	nr	IWB49911	107	527283477	IWB3865	108.9	545210906	IWB26325	110.6	558984076	KL-Svevo2.M_1299-2B
M_1200	Sukumaran et al., Front. Plant. Sci. 9, 81 (2018).	10.3389/fpls.2018.00081		cultivar/breeding durum lines from IWNI	208	6	cM	Phenology	DM		yield potential, combined analysis of yield potential and heat stress conditions		2B	3.58057	6.522	4993086	nr	na	77	nr	\	\	538272366	4993086	77	568272366	\	\	598272366	DM-Svevo2.M_1300-2B
M_1201	Sukumaran et al., Front. Plant. Sci. 9, 81 (2018).	10.3389/fpls.2018.00081		cultivar/breeding durum lines from IWNI	208	6	cM	Yield and components / Stress indices	TKW/TOL		drought, heat stress		2B	4.49202	9.382	1373092	nr	na	76	nr	\	\	539106893	1373092	76	569106893	\	\	599106893	TKW/TOL-Svevo2.M_1301-2B
M_1202	Esposito et al., Theor. Appl. Genet. 136, 242 (2023).	10.1007/s00122-023-04487-8		durum wheat cultivar	200	1.8	Mb	Quality	GPCdev				2B	5.46218	17.16	IWA3237	nr			nr	na	na	544043994	IWA3237	108.9	545843994	na	na	547643994	GPCdev-Svevo2.M_1302-2B
M_1203	Rapp et al., Theor. Appl. Genet. 131, 1315-1329 (2018).	10.1007/s00122-018-3080-z		Southern and Western European durum panel	159	na	nr	Yield and components	GY		6 env		2B	na	4.2	D1101968	nr			nr	na	na	548048155	D1101968	80.1	560048155	na	na	572048155	GY-Svevo2.M_1303-2B
M_1204	Negisho et al., Front. Plant. Sci. 13, 838088 (2022b).	10.3389/fpls.2022.838088		Ethiopian durum wheat landraces, durum wheat varieties, advanced durum wheat lines from the EIAR, durum wheat lines from CIMMYT	285	na (3 cM*)	cM	Phenology / Stress indices	DGF/STI		The field phenotyping experiments were conducted in four locations for three seasons (2016–2018) in Ethiopia. The locations were grouped into two moisture variants, field drought stress (FDS) and field non-stress (FNS)		2B	4.10978	na	RFL_Contig1987_3440	nr	114.6	nr	nr	IWB6296	110.6	558971775	IWB63790	114.6	568376863	IWA1488	118.7	592160864	DGF/STI-Svevo2.M_1304-2B
M_1205	Liu et al., Front. Plant. Sci. 8, 774 (2017b).	10.3389/fpls.2017.00774		Ethiopian durum wheat landraces	182	2.25	cM	Diseases and pests	YR			SS, one or more stripe rust races	2B	na	na	IWB62622	nr	114.4	\	nr	IWB29112	112.3	559603560	IWB62622	114.4	567723523	IWB67084	116.3	579197802	YR-Svevo2.M_1305-2B
M_1206	Mulugeta et al., Front. Plant. Sci. 13, 1009244 (2023).	10.3389/fpls.2022.1009244		Ethiopian durum wheat landraces and cultivars	420	4.2	Mb	Yield and components	SLNS		well rainfed conditions		2B	6.4876	1.76	IWB69139	nr	114.6		nr	\	na	564192105	IWB69139	114.6	568392105	\	na	572592105	SLNS-Svevo2.M_1306-2B
M_1207	Roselló et al., Front. Plant. Sci. 9, 1512 (2018).	10.3389/fpls.2018.01512		durum wheat landraces, old cultivars, modern cultivars	192	8	cM	Quality	GPC		field trial (1 env)		2B	3.63	9	wPt-1140	nr			nr	IWB64779	113.8	566039343	wPt-1140	121.9	616491741	IWB45296	129.8	660916247	GPC-Svevo2.M_1307-2B
M_1208	Roselló et al., Front. Plant. Sci. 9, 1512 (2018).	10.3389/fpls.2018.01512		durum wheat landraces, old cultivars, modern cultivars	192	8	cM	Quality	GS		field trial (1 env)		2B	2.94	7	wPt-1140	nr	121.9		nr	IWB64779	113.8	566039343	wPt-1140	121.9	616491741	IWB72096	129.8	662805922	GS-Svevo2.M_1308-2B
M_1209	Roselló et al., Front. Plant. Sci. 9, 1512 (2018).	10.3389/fpls.2018.01512		durum wheat landraces, old cultivars, modern cultivars	192	8	cM	Quality	TW		field trial (1 env), across env		2B	4.51	10	wPt-1140	nr	121.9		nr	IWB64779	113.8	566039343	wPt-1140	121.9	616491741	IWB72096	129.8	662805922	TW-Svevo2.M_1309-2B
M_1210	Soriano et al., PLoS One 12, e0178290 (2017).	10.1371/journal.pone.0178290		Mediterranean durum wheat landraces	172	8	cM	Phenology	DSB				2B	na	na	wPt-1140	nr	121.9	\	nr	IWB25662	113.8	566066401	wPt-1140	121.9	616491741	IWA2261	129.8	662295387	DSB-Svevo2.M_1310-2B
M_1211	Soriano et al., PLoS One 12, e0178290 (2017).	10.1371/journal.pone.0178290		Mediterranean durum wheat landraces	172	8	cM	Height	PH				2B	na	na	wPt-1140	nr	121.9	\	nr	IWB25662	113.8	566066401	wPt-1140	121.9	616491741	IWA2261	129.8	662295387	PH-Svevo2.M_1311-2B
M_1212	Fiedler et al. , Plant Genome 10(3) (2017).	10.3835/plantgenome2017.05.0038		Durum wheat breeding program	1184	2.5 (3 cM*)	Mb	Quality	GS				2B	na	na	S2B_256207130	nr	na	\	nr	\	\	568847851	\	\	577847851	\	\	586847851	GS-Svevo2.M_1312-2B
M_1213	Haile et al., Front. Plant Sci. 14, 1182548 (2023)	10.3389/fpls.2023.1182548		This panel was primarily composed of durum from Canada, including elite Canadian and USA cultivars, advanced breeding lines, and recently developed germplasm from Canadian breeding programs (Crop Development Centre, University of Saskatchewan and Swift Current Research and Development Centre, Agriculture and Agri-food Canada) and research projects.	265	6	cM	Diseases and pests	FHB		field nurseries with artifical inoculation with virulent DON-producing Fusarium graminearum	SEV (21MR)	2B	3.5 - 4.6	20.1 - 21.0	IWB20922	nr	122.2		nr	IWB21895	116	577528304	IWB20922	122.2	619005810	IWB12239	128.3	654358764	FHB-Svevo2.M_1313-2B
M_1214	Johnson et al., Front. Genet. 10, 717 (2019).	10.3389/fgene.2019.00717		Durum wheat cultivar and inbred lines	243	5	cM	Quality	PPO				2B	6.67	11	IWB20922	nr	122.2	nr	nr	IWB67084	116.3	579197802	IWB20922	122.2	619005810	IWB64322	127.6	650118288	PPO-Svevo2.M_1314-2B
M_1215	Mehrabi et al., Mol. Breed. 40, 55 (2020).	10.1007/s11032-020-01136-6		landraces and cultivar	112	3	cM	Root anatomy and functions	TRD				2B	3.34679	10.8	IWB64817	nr	119.5	nr	nr	IWB67084	116.3	579197802	IWB64817	119.5	600742135	IWB66066	122.2	615938619	TRD-Svevo2.M_1315-2B
M_1216	Mehrabi et al., Mol. Breed. 40, 55 (2020).	10.1007/s11032-020-01136-6		landraces and cultivar	112	3	cM	Yield and components	KNS				2B	3.34679	10.99	IWB64817	nr	119.5	nr	nr	IWB67084	116.3	579197802	IWB64817	119.5	600742135	IWB66066	122.2	615938619	KNS-Svevo2.M_1316-2B
M_1217	Marone et al., Front. Plant. Sci. 14, 1290643 (2024).	10.3389/fpls.2023.1290643		Durum	230	3	cM	Diseases and pests	Lr		Seedling_CSIC	CONIL	2B	8.06298	26.239	IWB70131	nr	120.2		nr	IWB67084	116.3	579197802	IWB70131	120.2	608776006	IWB38293	123.4	625015693	Lr-Svevo2.M_1317-2B
M_1218	Marone et al., Front. Plant. Sci. 14, 1290643 (2024).	10.3389/fpls.2023.1290643		Wild and primitive	230	1	cM	Diseases and pests	Sr		Seedling_University of Minnesota	JRCQC	2B	3.99564	15.077	IWB11689	nr	120.1		nr	IWB25875	118.9	589602067	IWB11689	120.1	608233479	IWA3035	121.5	620025765	Sr-Svevo2.M_1318-2B
M_1219	Mehrabi et al., Mol. Breed. 40, 55 (2020).	10.1007/s11032-020-01136-6		landraces and cultivar	112	3	cM	Yield and components	GY				2B	4.52288	14.81	IWA4636	nr	120.8	nr	nr	IWA1488	118.7	592160864	IWA4636	120.8	608233173	IWB13303	123.8	625231496	GY-Svevo2.M_1319-2B
M_1220	Mehrabi et al., Mol. Breed. 40, 55 (2020).	10.1007/s11032-020-01136-6		landraces and cultivar	112	3	cM	Drought tolerance	WUE				2B	5	22.49	IWA4636	nr	120.8	nr	nr	IWA1488	118.7	592160864	IWA4636	120.8	608233173	IWB13303	123.8	625231496	WUE-Svevo2.M_1320-2B
M_1221	Lhamo et al., Theor. Appl. Genet. 136(1), 20 (2023).	10.1007/s00122-023-04281-6		emmer	180	1	cM	Diseases and pests	LR		Leaf rust resistance at the adult stage was evaluated in a field nursery of the Debre Zeit Research Center, Ethiopian Institute of Agricultural Research, Ethiopia. The races of Pt population present in the collected spores were identified as BBBQJ,CCMSS and MCDSS (Table 1) by the USDA-ARS Cereal Disease Laboratory (St. Paul, MN).	Adult plant resistance LR_Blink	2B	10.9	10	IWA3037	nr	121.5	nr	nr	IWB43186	120.2	609436374	IWA3037	121.5	620027842	IWB43953	122.2	622899166	LR-Svevo2.M_1321-2B
M_1222	Zaïm et al., Front. Genet. 11, 316 (2020).	10.3389/fgene.2020.00316		4 RIL populations	576	50	Mb	Yield and components	GY			watered and stress conditions	2B	4.3	4.8	Icr_687	nr			nr	na	na	609840470	Icr_687	\	624840470	na	na	639840470	GY-Svevo2.M_1322-2B
M_1223	Colombo et al., Front. Plant. Sci. 13, 853601 (2022b).	10.3389/fpls.2022.853601		elite, pre-breeding lines	200	na (5 cM*)	cM	Root anatomy and functions	RGA		Plant Phenotyping Platform		2B	4.6787	12	AX-89689980	nr	na	\	nr	\	\	612652138	\	\	624652138	\	\	636652138	RGA-Svevo2.M_1323-2B
M_1224	Mehrabi et al., Mol. Breed. 40, 55 (2020).	10.1007/s11032-020-01136-6		landraces and cultivar	112	3	cM	Physiology / Drought tolerance	TrE				2B	4.52288	14.23	IWA7825	nr	124.4	nr	nr	IWA1393	121.5	613625672	IWA7825	124.4	626062816	IWB64322	127.6	650118288	TrE-Svevo2.M_1324-2B
M_1225	Condorelli et al., Front. Plant. Sci. 9, 1885 (2018).	10.3389/fpls.2018.00893		elite cv	248	3	cM	Physiology	NDVI		Field trial under controlled drought stress (Maricopa Agricultural Center)	Tractor-GreenSeeker 84 DAP	2B	3.28	4.66	IWB70242	nr	124.9	nr	nr	wPt-1140	121.9	616491741	IWB70242	124.9	629571044	IWB31994	128	651900516	NDVI-Svevo2.M_1325-2B
M_1226	Salsman et al., Crop Sci. 61, 1194-1206 (2021).	10.1002/csc2.20449		371 durum wheat accessions and 150 NDSU elite durum breeding lines. Out of the 371 accessions, 163 are landraces, 73 are breeding lines, 45 are cultivars, and 95 have with uncertain improvement status.	521	3	cM	Domestication and selection	Sweep			pcadapt	2B	na	na	S2B_615262020	nr			nr	na	na	618975640	S2B_615262020	na	627975640	na	na	636975640	Sweep-Svevo2.M_1326-2B
M_1227	Marone et al., Front. Plant. Sci. 14, 1290643 (2024).	10.3389/fpls.2023.1290643		Durum	230	3	cM	Diseases and pests	Sr		Seedling_University of Minnesota	TRTTF	2B	6.23523	18.856	IWB29225	nr	124.9		nr	IWA3035	121.5	620025765	(IWB73022)	124.9	635466584	IWB71681	128	651915750	Sr-Svevo2.M_1327-2B
M_1228	Marone et al., Front. Plant. Sci. 14, 1290643 (2024).	10.3389/fpls.2023.1290643		Whole collection ( durum cv and landraces+ relative subspecies)	230	1	cM	Diseases and pests	Sr		Seedling_University of Minnesota	TRTTF	2B	7.82307	15.229	IWB55736	nr	124.4		nr	IWB48071	123.4	622433822	IWB55736	124.4	625510300	IWB51318	126.2	645745723	Sr-Svevo2.M_1328-2B
M_1229	Johnson et al., Front. Genet. 10, 717 (2019).	10.3389/fgene.2019.00717		Durum wheat cultivar and inbred lines	243	5	cM	Quality	C_WT				2B	8.17	14	IWB64322	nr	127.6	nr	nr	IWB43953	122.2	622899166	IWB64322	127.6	650118288	IWB1556	132.6	677785056	C_WT-Svevo2.M_1329-2B
M_1230	Roselló et al., Front. Plant. Sci. 9, 1512 (2018).	10.3389/fpls.2018.01512		durum wheat landraces, old cultivars, modern cultivars	192	8	cM	Quality	TW		Across env		2B	2.4	6	wPt-8569	nr	131.9		nr	IWB13303	123.8	625231496	wPt-8569	131.9	673770723	IWA8295	140.3	704795498	TW-Svevo2.M_1330-2B
M_1231	Negisho et al., Plant Breed. 141, 338-354 (2022a).	10.1111/pbr.13010		durum cultivars, breeding line, landraces	285/185	3	cM	Height	PH		FDS: Field drought stress		2B	4.63	na	IWA4095	nr	141.2	nr	nr	IWB74911	138.1	635453076	IWA4095	141.2	709322897	IWB12174	144.1	721429742	PH-Svevo2.M_1331-2B
M_1232	Sukumaran et al., Front. Plant. Sci. 9, 81 (2018).	10.3389/fpls.2018.00081		cultivar/breeding durum lines from IWNI	208	6	cM	Yield and components / Stress indices	GY/TOL		heat stress		2B	3.06926	4.255	1203048	nr	na	78	nr	\	\	636079913	1203048	78	666079913	\	\	696079913	GY/TOL-Svevo2.M_1332-2B
M_1233	Sukumaran et al., Front. Plant. Sci. 9, 81 (2018).	10.3389/fpls.2018.00081		cultivar/breeding durum lines from IWNI	208	6	cM	Height	PH		yield potential, heat and drought stress, and combined analysis of environments		2B	5.85733	12.199	4909882	nr	na	79	nr	\	\	644000000	4909882	79	674000000	\	\	704000000	PH-Svevo2.M_1333-2B
M_1234	Esposito et al., Theor. Appl. Genet. 136, 242 (2023).	10.1007/s00122-023-04487-8		durum wheat cultivar	200	1.8	Mb	Phenology	FLA				2B	5.1831	6.71	IWB72408	nr			nr	\	\	648318365	IWB72408	127.6	650118365	\	\	651918365	FLA-Svevo2.M_1334-2B
M_1235	Ávila et al., Plants 10, 1123 (2021).	10.3390/plants10061123		landraces	150	2	Mb	Biomass	CWT		field trial		2B	5.37	9.1	DS.DW.995800	nr			nr	na	na	653173089	995800	na	655173089	na	na	657173089	CWT-Svevo2.M_1335-2B
M_1236	Ávila et al., Plants 10, 1123 (2021).	10.3390/plants10061123		landraces	150	2	Mb	Biomass	SWA		field trial		2B	7.86	11.5	DS.DW.995800	nr			nr	na	na	653173089	DS.DW.995800	na	655173089	na	na	657173089	SWA-Svevo2.M_1336-2B
M_1237	Ávila et al., Plants 10, 1123 (2021).	10.3390/plants10061123		landraces	150	2	Mb	Biomass	SPA		field trial		2B	5.36	12.8	DS.DW.1315604	nr			nr	na	na	653378289	DS.DW.1315604	na	655378289	na	na	657378289	SPA-Svevo2.M_1337-2B
M_1238	Genievskaya et al., Plants 11, 1904 (2022).	10.3390/plants11151904		durum cultivars, landraces, and wild and domesticated emmer accessions	193	1	cM	Diseases and pests	SR		Seedling resistance in greenhouse (GH) with specific isolates; APR: adult plant resistance with field natural infection (KAES—Karabalyk agricultural experimental station)	APR_KAES17	2B	3.37675	7.2	IWB70548	nr	128.7	nr	nr	IWB45046	127.7	653620752	IWB70548	128.7	659152483	IWA2261	129.8	662295387	SR-Svevo2.M_1338-2B
M_1239	Royo et al., Front. Plant. Sci. 12, 674470 (2021).	10.3389/fpls.2021.674470		200 cv, 172 landraces	372	1	cM	Yield and components	TKW				2B	4.37	5	3958748	nr	na	79.92	nr	\	\	653691614	3958748	79.92	683691614	\	\	713691614	TKW-Svevo2.M_1339-2B
M_1240	Hu et al., PLoS ONE 10(6), e0130854 (2015)	10.1371/journal.pone.0130854		51 landraces, 99 cultivars	150	na (3 cM*)	cM	Yield and components	KNP		1 env		2B	2.35655	8.13	BQ161465_2_B_Y_242	nr	na	nr	nr	\	\	661143175	\	\	670143175	\	\	679143175	KNP-Svevo2.M_1340-2B
M_1241	Hu et al., PLoS ONE 10(6), e0130854 (2015)	10.1371/journal.pone.0130854		51 landraces, 99 cultivars	150	na (3 cM*)	cM	Yield and components	SNP		1 env		2B	3	8.14	BG274584_2_A_Y_495	nr	na	nr	nr	\	\	661748455	\	\	670748455	\	\	679748455	SNP-Svevo2.M_1341-2B
M_1242	Hu et al., PLoS ONE 10(6), e0130854 (2015)	10.1371/journal.pone.0130854		51 landraces, 99 cultivars	150	na (3 cM*)	cM	Yield and components	SLNP		1 env		2B	2.21467	5.62	BG274584_2_A_Y_495	nr	na	nr	nr	\	\	661748455	\	\	670748455	\	\	679748455	SLNP-Svevo2.M_1342-2B
M_1243	Zaïm et al., J. Exp. Bot. 75, 316-333 (2024).	10.1093/jxb/erad357		landraces, elites, and cultivars	384 + 80 + 80	50	Mb	Yield and components	TKW		2 stress	watered and stress conditions	2B	4.01728	11.17	AX-94720460	nr			nr	\	na	662651083	AX-94720460	\	687651083	\	na	712651083	TKW-Svevo2.M_1343-2B
M_1244	Condorelli et al., Genes 13(2), 293 (2022)	10.3390/genes13020293		elite cv	248	3	cM	Drought tolerance	OA		Field trial under controlled drought stress (Maricopa Agricultural Center)		2B	3.89	4.07	IWA2318	nr	133	nr	nr	IWB72096	129.8	662805922	IWA2318	133	680170973	IWB23831	136.1	692279754	OA-Svevo2.M_1344-2B
M_1245	Roselló et al., Front. Plant. Sci. 9, 1512 (2018).	10.3389/fpls.2018.01512		durum wheat landraces, old cultivars, modern cultivars	192	8	cM	Quality	GPC		field trial (1 env)		2B	2.73	7	wPt-8693	nr			nr	IWB72096	129.8	662805922	wPt-8693	137.9	702152888	IWB67765	146	726028659	GPC-Svevo2.M_1345-2B
M_1246	Alahmad et al., Genet. Res. Crop Evol. 70, 1471-1485 (2022).	10.1007/s10722-022-01515-2	nr	RIL NAM	920	3	Mb	Height	PH		field trials		2B	8.12	na	1203048	nr			nr	na	na	663079913	1203048	78.3111	666079913	na	na	669079913	PH-Svevo2.M_1346-2B
M_1247	Nigro et al., J. Cereal. Sci. 75, 25-34 (2017).	10.1016/j.jcs.2017.01.022		Modern and old durum cultivars, durum landraces, domesticated and wild type	112	1	cM	Quality	PA				2B	na	na	IWB25841	nr	131.2	\	nr	IWB66493	130.1	663381115	IWB25841 (IWB6098)	131.2	670750362	IWB30332	132.2	676775572	PA-Svevo2.M_1347-2B
M_1248	Soriano et al., PLoS One 12, e0178290 (2017).	10.1371/journal.pone.0178290		Mediterranean durum wheat landraces	172	8	cM	Yield and components	TKW				2B	na	na	wPt-2293	nr	154.6	\	nr	\	\	669410259	wPt-2293	154.6	699410259	\	\	729410259	TKW-Svevo2.M_1348-2B
M_1249	Rapp et al., Theor. Appl. Genet. 132, 1873-1886 (2019).	10.1007/s00122-019-03323-2		Southern and Western European durum wheat panel	159	na	nr	Quality	GPC				2B	na	na	D7331197	nr			nr	na	na	674214456	D7331197 (1395157)	107.4	686214456	na	na	698214456	GPC-Svevo2.M_1349-2B
M_1250	Haile et al., Front. Plant Sci. 14, 1182548 (2023)	10.3389/fpls.2023.1182548		This panel was primarily composed of durum from Canada, including elite Canadian and USA cultivars, advanced breeding lines, and recently developed germplasm from Canadian breeding programs (Crop Development Centre, University of Saskatchewan and Swift Current Research and Development Centre, Agriculture and Agri-food Canada) and research projects.	265	6	cM	Diseases and pests	FHB		field nurseries with artifical inoculation with virulent DON-producing Fusarium graminearum	SEV (BLUP, 20GH, 20NSF, 21NSF), DON (19NSF)	2B	4.3 - 6.4	12.1 - 16.9	IWB26048	nr	137.9		nr	IWB47665	131.6	675320572	IWB26048	137.9	697736894	IWB69372	143.9	721680459	FHB-Svevo2.M_1351-2B
M_1251	Marone et al., Front. Plant. Sci. 14, 1290643 (2024).	10.3389/fpls.2023.1290643		Durum	230	3	cM	Diseases and pests	Lr		Seedling_CSIC	CONIL	2B	7.71897	25.8	IWB31368	nr	135.6		nr	IWA8141	132.6	676860337	IWB31368	135.6	692046388	IWB36270	139.2	704082351	Lr-Svevo2.M_1352-2B
M_1252	Sukumaran et al., Front. Plant. Sci. 9, 81 (2018).	10.3389/fpls.2018.00081		cultivar/breeding durum lines from IWNI	208	6	cM	Yield and components / Stress indices	KNM/TOL		heat stress		2B	7.24674	12.7	100032814	nr	na	82	nr	\	\	680000000	100032814	82	710000000	\	\	740000000	KNM/TOL-Svevo2.M_1353-2B
M_1253	Sukumaran et al., Front. Plant. Sci. 9, 81 (2018).	10.3389/fpls.2018.00081		cultivar/breeding durum lines from IWNI	208	6	cM	Yield and components	TKW		yield potential, drought and combined analysis of yield potential and stress conditions		2B	5.13514	10.5	100032814	nr	na	82	nr	\	\	680000000	100032814	82	710000000	\	\	740000000	TKW-Svevo2.M_1354-2B
M_1254	Salsman et al., Crop Sci. 61, 1194-1206 (2021).	10.1002/csc2.20449		371 durum wheat accessions and 150 NDSU elite durum breeding lines. Out of the 371 accessions, 163 are landraces, 73 are breeding lines, 45 are cultivars, and 95 have with uncertain improvement status.	521	3	cM	Domestication and selection	Sweep			pcadapt	2B	na	na	S2B_680194853	nr			nr	na	na	683573551	S2B_680194853	na	692573551	na	na	701573551	Sweep-Svevo2.M_1355-2B
M_1255	Royo et al., Front. Plant. Sci. 12, 674470 (2021).	10.3389/fpls.2021.674470		200 cv, 172 landraces	372	1	cM	Phenology	DHA				2B	4.29	na	1134469	nr	na	82.4	nr	\	\	684000000	1134469	82.4	714000000	\	\	744000000	DHA-Svevo2.M_1356-2B
M_1256	Marone et al., Front. Plant. Sci. 14, 1290643 (2024).	10.3389/fpls.2023.1290643		Durum	230	3	cM	Diseases and pests	Sr		Seedling_University of Minnesota	TRTTF	2B	7.98147	23.3	IWB37190	nr	137.9		nr	IWB48291	134.8	684482979	IWB37190	137.9	697392083	IWB35839	141	708675369	Sr-Svevo2.M_1357-2B
M_1257	Negisho et al., Front. Plant. Sci. 13, 838088 (2022b).	10.3389/fpls.2022.838088		Ethiopian durum wheat landraces, durum wheat varieties, advanced durum wheat lines from the EIAR, durum wheat lines from CIMMYT	285	na (3 cM*)	cM	Physiology / Stress indices	Chlc/STI		The field phenotyping experiments were conducted in four locations for three seasons (2016–2018) in Ethiopia. The locations were grouped into two moisture variants, field drought stress (FDS) and field non-stress (FNS)	SPAD	2B	5.27145	na	BS00104667_51	nr	138.1	nr	nr	IWB28337	135.2	687646447	IWB12230	138.1	702374700	IWA4899	141	708992343	Chlc/STI-Svevo2.M_1358-2B
M_1258	Zaïm et al., J. Exp. Bot. 75, 316-333 (2024).	10.1093/jxb/erad357		landraces, elites, and cultivars	384 + 80 + 80	50	Mb	Yield and components	SNM		1 stress	watered and stress conditions	2B	3.38195	13.6	AX-94660494	nr			nr	AX-94720460	na	687651083	AX-94660494	\	710205394	AX-94765732	na	757871604	SNM-Svevo2.M_1359-2B
M_1259	Rosello et al., Agronomy 9(7), 3642019 (2019)	10.3390/agronomy9070364		Durum wheat landraces	160	1	cM	Root anatomy and functions	LRS				2B	3.31	9	4410631	nr	na	83.07	nr	\	\	690000000	4410631	83.07	720000000	\	\	750000000	LRS-Svevo2.M_1360-2B
M_1260	Rosello et al., Agronomy 9(7), 3642019 (2019)	10.3390/agronomy9070364		Durum wheat landraces	160	1	cM	Root anatomy and functions	LRV				2B	3.57	10	4410631	nr	na	83.07	nr	\	\	690000000	4410631	83.07	720000000	\	\	750000000	LRV-Svevo2.M_1361-2B
M_1261	Letta et al., Plant Genome 7, 1 (2014).	10.3835/plantgenome2013.08.0026		elite durum cv	183	3	cM	Diseases and pests	SR			SS, TRTTF	2B	na	na	IWB36270	nr	139.2	\	nr	IWB23831	136.1	692279754	IWB36270	139.2	704082351	IWB25695	142.2	710205737	SR-Svevo2.M_1362-2B
M_1262	Soriano et al., PLoS One 12, e0178290 (2017).	10.1371/journal.pone.0178290		Mediterranean durum wheat landraces	172	8	cM	Phenology	DBA				2B	na	na	wPt-3651	nr	144.1	\	nr	IWB23831	136.1	692279754	wPt-3651	144.1	706513475	IWB27942	151.7	745717929	DBA-Svevo2.M_1363-2B
M_1263	Marone et al., Front. Plant. Sci. 14, 1290643 (2024).	10.3389/fpls.2023.1290643		Wild and primitive	230	1	cM	Diseases and pests	Sr		Seedling_University of Minnesota	JRCQC, TRTTF	2B	6.28996	24.3	IWB47310	nr	137.9		nr	IWB7403	136.6	692890295	IWB47310	137.9	702150418	IWB36270	139.2	704082351	Sr-Svevo2.M_1364-2B
M_1264	Genievskaya et al., Plants 11, 1904 (2022).	10.3390/plants11151904		durum cultivars, landraces, and wild and domesticated emmer accessions	193	1	cM	Diseases and pests	LR		Seedling resistance in greenhouse (GH) with specific isolates; APR: adult plant resistance with field natural infection (KAES—Karabalyk agricultural experimental station)	GH (TQTGT)	2B	3.21467	6.2	IWB63235	nr	137.9	nr	nr	IWB28799	136.7	695824331	IWB63235	137.9	699672057	IWB35200	139.2	704082203	LR-Svevo2.M_1366-2B
M_1265	Taranto et al., Front. Plant. Sci. 14, 1206517 (2023).	10.3389/fpls.2023.1206517		41 landraces, 41 old cultivars and 41 modern cultivars	123	3	cM	Yield and components	KL		field evaluation		2B	na	na	IWB47578	nr	/		nr	\	\	698561611	IWB47578	157.7	707561611	\	\	716561611	KL-Svevo2.M_1367-2B
M_1266	Negisho et al., Front. Plant. Sci. 13, 838088 (2022b).	10.3389/fpls.2022.838088		Ethiopian durum wheat landraces, durum wheat varieties, advanced durum wheat lines from the EIAR, durum wheat lines from CIMMYT	285	na (3 cM*)	cM	Yield and components / Stress indices	HI/GMP		The field phenotyping experiments were conducted in four locations for three seasons (2016–2018) in Ethiopia. The locations were grouped into two moisture variants, field drought stress (FDS) and field non-stress (FNS)		2B	5.47553	na	wsnp_Ex_c5123_9087869	nr	141.2	nr	nr	gwm47	138.2	699019100	IWA4095	141.2	709322897	IWB12174	144.1	721429742	HI/GMP-Svevo2.M_1368-2B
M_1267	Negisho et al., Front. Plant. Sci. 13, 838088 (2022b).	10.3389/fpls.2022.838088		Ethiopian durum wheat landraces, durum wheat varieties, advanced durum wheat lines from the EIAR, durum wheat lines from CIMMYT	285	na (3 cM*)	cM	Yield and components / Stress indices	GY/GMP		The field phenotyping experiments were conducted in four locations for three seasons (2016–2018) in Ethiopia. The locations were grouped into two moisture variants, field drought stress (FDS) and field non-stress (FNS)		2B	4.3735	na	wsnp_Ku_c9901_16493072	nr	141.2	nr	nr	gwm47	138.2	699019100	IWA7371	141.2	709325531	IWB12174	144.1	721429742	GY/GMP-Svevo2.M_1369-2B
M_1268	Liu et al., Theor. Appl. Genet. 130, 2249-2270 (2017d).	10.1007/s00122-017-2957-6		Dicoccum accessions	176	2.1	cM	Diseases and pests	YR			SS, PSTv-37, PSTv-40, PSTv-51	2B	na	na	IWB48012	nr	140.4	\	nr	gwm47	138.2	699019100	IWB48012	140.4	708084579	IWB6711	142.3	711173186	YR-Svevo2.M_1370-2B
M_1269	Ávila et al., Plants 10, 1123 (2021).	10.3390/plants10061123		landraces	150	2	Mb	Biomass	SPA		field trial		2B	5.51	12.5	DS.DW.2284385	nr			nr	na	na	699269161	DS.DW.2284385	na	701269161	na	na	703269161	SPA-Svevo2.M_1371-2B
M_1270	Giraldo et al. , PLoS One 11(11), e0166577, (2016).	10.1371/journal.pone.0166577		Durum Wheat Landraces, subsp. durum, turgidum and dicoccum	183	2.5	cM	Phenology	HD				2B	na	na	wPt-0489	nr	142	\	nr	IWB35200	139.2	704082203	wPt-0489	142	706513475	IWA7996	144.8	719911911	HD-Svevo2.M_1372-2B
M_1271	Johnson et al., Front. Genet. 10, 717 (2019).	10.3389/fgene.2019.00717		Durum wheat cultivar and inbred lines	243	5	cM	Quality	GQrT			Wet Gluten	2B	3.24	5.3	IWB8449	nr	146.8	nr	nr	IWB40155	141.6	707932764	IWB8449	146.8	728239631	IWB51052	151.7	745505924	GQrT-Svevo2.M_1373-2B
M_1272	Rapp et al., Theor. Appl. Genet. 131, 1315-1329 (2018).	10.1007/s00122-018-3080-z		Central European durum panel	189	na	nr	Yield and components	GY		6 env		2B	na	50	D3961146	nr			nr	na	na	710166894	D3961146	81.2	722166894	na	na	734166894	GY-Svevo2.M_1374-2B
M_1273	Rosello et al., Agronomy 9(7), 3642019 (2019)	10.3390/agronomy9070364		Durum wheat landraces	160	1	cM	Root anatomy and functions	LRL				2B	3.03	7	1283802	nr	na	83.84	nr	\	\	715000000	1283802	83.84	745000000	\	\	775000000	LRL-Svevo2.M_1375-2B
M_1274	Rosello et al., Agronomy 9(7), 3642019 (2019)	10.3390/agronomy9070364		Durum wheat landraces	160	1	cM	Root anatomy and functions	LRS				2B	3.23	8	1283802	nr	na	83.84	nr	\	\	715000000	1283802	83.84	745000000	\	\	775000000	LRS-Svevo2.M_1376-2B
M_1275	Rosello et al., Agronomy 9(7), 3642019 (2019)	10.3390/agronomy9070364		Durum wheat landraces	160	1	cM	Root anatomy and functions	LRV				2B	3.04	8	1283802	nr	na	83.84	nr	\	\	715000000	1283802	83.84	745000000	\	\	775000000	LRV-Svevo2.M_1377-2B
M_1276	Sukumaran et al., Front. Plant. Sci. 9, 81 (2018).	10.3389/fpls.2018.00081		cultivar/breeding durum lines from IWNI	208	6	cM	Yield and components / Stress indices	KNM/SSI		drought		2B	3.40283	6.923	1128432	nr	na	83	nr	\	\	715022148	1128432	83	745022148	\	\	775022148	KNM/SSI-Svevo2.M_1378-2B
M_1277	Sukumaran et al., Front. Plant. Sci. 9, 81 (2018).	10.3389/fpls.2018.00081		cultivar/breeding durum lines from IWNI	208	6	cM	Yield and components / Stress indices	KNM/STI		heat stress, drought		2B	3.40643	6.931	1128432	nr	na	83	nr	\	\	715022148	1128432	83	745022148	\	\	775022148	KNM/STI-Svevo2.M_1379-2B
M_1278	Sukumaran et al., Front. Plant. Sci. 9, 81 (2018).	10.3389/fpls.2018.00081		cultivar/breeding durum lines from IWNI	208	6	cM	Yield and components / Stress indices	GY/SSI		heat stress, drought		2B	3.42963	8.191	1128432	nr	na	83	nr	\	\	715022148	1128432	83	745022148	\	\	775022148	GY/SSI-Svevo2.M_1380-2B
M_1279	Maccaferri et al., J. Exp. Bot. 67, 1161-1178 (2016).	10.1093/jxb/erw039		elite durum wheat	183	2.4	cM	Root anatomy and functions	TRL				2B	na	na	IWB2073	nr	145.8	\	nr	IWB38318	143	716912175	IWB2073	145.8	723765827	IWB46174	148.6	732901521	TRL-Svevo2.M_1381-2B
M_1280	Maccaferri et al., J. Exp. Bot. 67, 1161-1178 (2016).	10.1093/jxb/erw039		elite durum wheat	183	2.4	cM	Root anatomy and functions	ARL				2B	na	na	IWB2073	nr	145.8	\	nr	IWB38318	143	716912175	IWB2073	145.8	723765827	IWB46174	148.6	732901521	ARL-Svevo2.M_1382-2B
M_1281	Rosello et al., Agronomy 9(7), 3642019 (2019)	10.3390/agronomy9070364		Durum wheat landraces	160	1	cM	Root anatomy and functions	LRS				2B	3.03	8	4003966	nr	na	80.79	nr	\	\	717010124	4003966	80.79	747010124	\	\	777010124	LRS-Svevo2.M_1383-2B
[truncated: 5,340 more rows]

## Sheet: graingenes
QTL name in GrainGenes	Trait Assigned
[truncated: 6,621 more rows]

[truncated: 1 more sheets: Trait acronyms]
