# Supplementary material for: Durum Wheat cv. Svevo Reference Genome Rel.2.0: A Comprehensive Tool for Wheat Genomics
Source: Plant Biotechnol J. 2026 Jul 13:10.1111/pbi.70673. Online ahead of print. doi: 10.1111/pbi.70673 (PMC13398682; doi:10.1111/pbi.70673)
Supplement: Supplementary file 16 — Table S15: List of the 26 QTL hotspots clustering QTL for TKW. [file PBI-9999-0-s018.xlsx]

## Sheet: Diseases hotspots
Supporting Table S15
List of the 46 QTL hotspots clustering QTL for resistance to diseases.
Each hotspot is coded with consecutive number and the trait category of clustered QTL (in bold&red the hotspots whose underlined genes were all analysed for expression profile into the relevant expression atlas). Then for each QTL these information are provided: N° of the locus (as listed in the QTLome,Table S14), the reference, the population used to map the QTL, the specic trait code and possib…
ID QTL hotspot	N° locus	Reference	Cross/Collection	Trait code	Treatment / Conditions/Races	Chr	Left marker position on Svevo v.2	Right marker position on Svevo v.2	Extension of the minimum overlapping region (in Mb)	N° HC genes in total, in the minimum overlapping region	N° HC disease-related genes based on the automatic functional annotation	N° LRR-CR annotated genes: functional	N° LRR-CR annotated genes: NsMCG	Candidate gene ID on Svevo Rel. 2.0	Position (Mb) of the candidate gene	Svevo Rel. 2.0 annotation (Reference-Blast-Hit-Description)	Svevo Rel. 2.0 annotation (Human-Readable-Description)	Wheat gene alias	% identity (E value) bread vs durum	Reference
Disease_1	M_0014	Steiner et al 2019	spring durum lines	FHB	field trial with artificial inoculation	1A	1186106	11560727	2.2	51	9	9	8	TrturSVE1A02G00001740	8.20789	LRR receptor-like serine/threonine - protein kinase ER1	Protein kinase domain-containing protein
	M_0016	Szabo-Hever et al., 2023	durum vareities, landraces	TS	green-house, Pti2	1A	3762824	13762824						TrturSVE1A02G00001880	8.35797	receptor kinase-like protein Xa21	Leucine-rich repeat-containing N-terminal plant-type domain-containing protein
	M_0024	Galagedara et al., 2020	landraces, cultivars, breeding lines and cultivated lines	TS	SS, controlled conditions, Pti2	1A	7108933	10418303						TrturSVE1A02G00001930	8.4053	LRR receptor-like serine/threonine - protein kinase ER1	Protein kinase domain-containing protein
	Q_0005	Sari et al., 2018	durum wheat cv. Strongfield × T. turgidum ssp. carthlicum cv. Blackbird	FHB	inc, sev, ind, 3 env	1A	8207450	14103841						TrturSVE1A02G00001950	8.4157	LRR receptor-like serine/threonine- protein kinase SIK1	Protein kinase domain-containing protein
														TrturSVE1A02G00002020	8.48272	LRR receptor-like serine/threonine - protein kinase ER1	Protein kinase domain-containing protein
														TrturSVE1A02G00002600	9.60817	dirigent protein 5-like	Dirigent protein
														TrturSVE1A02G00002650	9.65498	dirigent protein 5-like	Dirigent protein
														TrturSVE1A02G00002910	10.0051	disease resistance protein Pik-2-like	AAA+ ATPase domain-containing protein
														TrturSVE1A02G00003110	10.3239	putative disease resistance protein RGA4	Pm3-like disease resistance protein
														TrturSVE1A02G00004840	14.1062	Receptor-like kinase	Protein kinase domain-containing protein	LRK10/ U51330	86.1 (0.00)	https://doi.org/10.1046/j.1365-313X.1997.11010045.x
														TrturSVE1A02G00005180	14.8368	disease resistance protein Pik-2-like	Disease resistance protein RPM1	Lr10/AY270157	99.7 (0.00)	https://doi.org/10.1073/pnas.24351331
														TrturSVE1A02G00005210	14.9803	uncharacterized LOC123080939	NB-ARC domain-containing disease resistance protein	T10rga1/AY270159 (linked to lr10 within the Lr10 locus)	99.9 (0.00)	https://doi.org/10.1073/pnas.243513310
Disease_2	M_0487	Letta et al. 2013	elite durum cv	SR	AS, natural inoculum, two envs.	1B	569806043	586268111	4.6	41	5	1	0	TrturSVE1B02G00235950	576.039	disease resistance protein RGA2-like	Rx N-terminal domain-containing protein
	M_0488	Liu et al., 2017c	Dicoccum accessions	YR	SS, PSTv-37	1B	569806043	580864321						TrturSVE1B02G00235960	576.058	disease resistance protein RGA2-like	Rx N-terminal domain-containing protein
	M_0494	Liu et al., 2017d	Ethiopian durum wheat landraces	YR	SS, one or more stripe rust races	1B	574096863	583996620						TrturSVE1B02G00236100	576.293	disease resistance protein RGA2-like	Rx N-terminal domain-containing protein
	M_0501	Marone et al 2024	Whole collection ( durum cv and landraces+ relative subspecies)	LR	Adult-ICARDA (Marchouch Autumn 2015)	1B	576025361	580643884						TrturSVE1B02G00236110	576.299	disease resistance protein RGA2-like	Rx N-terminal domain-containing protein
														TrturSVE1B02G00236510	577.524	putative disease resistance protein	NB-ARC domain-containing disease resistance protein, putative
Disease_3	M_0550	Letta et al. 2015	elite durum cv	SR	SS, TTTTF, TTKSK	1B	640790344	649870740	1	8	1	0	1	TrturSVE1B02G00255070	645.474	dirigent protein (Plant disease resistance)	Dirigent protein
	M_0555	Marone et al 2024	Q2	SR	Adult-University of Minnesota (Saint Paul Spring 2015)	1B	642242708	647559309
	M_0556	Marone et al 2024	Whole collection ( durum cv and landraces+ relative subspecies)	LR	Adult-ICARDA (Marchouch Autumn 2015)	1B	642242708	647559309
	M_0558	Simeone et al., 2020	wild, cultivated genotype	PM	ADULT PLANTS	1B	643679933	649657230
	M_0560	Liu et al., 2017d	Ethiopian durum wheat landraces	YR	SS, one or more stripe rust races	1B	644610407	654060821
	M_0561	Galagedara et al., 2020	landraces, cultivars, breeding lines and cultivated lines	TS	SS, controlled conditions, Pti2	1B	644887640	645887640
Disease_4	M_0588	Liu et al., 2017d	Ethiopian durum wheat landraces	YR	SS, one or more stripe rust races	1B	667490888	675121973	1.6	39	2	0	0	TrturSVE1B02G00267030	676.395	None	Cation/H+ exchanger domain-containing protein
	M_0590	Marone et al 2024	Q2	SR	Seedling_University of Minnesota, JRCQC	1B	669697913	673516870						TrturSVE1B02G00267350	677.003	None	Transmembrane protein
	M_0592	Marone et al 2024	Durum	LR	Seedling_CSIC, CONIL	1B	671397360	678706551
	M_0596	Laidò et al. 2015	elite durum cv plus tetraploids	SR	SS, TTKSK	1B	673296126	678706551
	M_0598	Letta et al. 2015	elite durum cv	SR	SS, TTTTF, JRCQC	1B	673479133	679413457
	M_0599	Ruan et al., 2020	elite, adv. Breeding lines	FHB	Severity, 3ADON, M9-07-01 + 15ADON, M1-07-02	1B	673516870	680866163
	M_0602	Mehrabi et al., 2022	durum landraces	YR	plantlets greenhouse, Pstv-37	1B	676001707	678218279
Disease_5	M_0642	Marone et al 2024	Durum	LR	Seedling_CSIC, CONIL	2A	3562136	16476928	5.4	103	29	10	6	TrturSVE2A02G00283540	7.65104	putative disease resistance protein RGA4	Rx N-terminal domain-containing protein
	M_0647	Szabo-Hever et al., 2023	durum vareities, landraces	TS	green-house, L13-192	2A	6244984	15566881						TrturSVE2A02G00283600	7.823	disease resistance protein RGA2-like	Rx N-terminal domain-containing protein
	M_0650	Marone et al 2024	Whole collection ( durum cv and landraces+ relative subspecies)	SR	Seedling_University of Minnesota , TTKSK	2A	7624855	12983924						TrturSVE2A02G00283610	7.85012	disease resistance protein RGA2-like	Rx N-terminal domain-containing protein
														TrturSVE2A02G00283630	7.87707	disease resistance protein RGA2-like	Rx N-terminal domain-containing protein
														TrturSVE2A02G00283650	7.90433	disease resistance protein RGA2-like	Rx N-terminal domain-containing protein
														TrturSVE2A02G00283660	7.94696	receptor like protein kinase S.2-like	Protein kinase domain-containing protein
														TrturSVE2A02G00283700	8.00482	receptor like protein kinase S.2-like	Protein kinase family protein
														TrturSVE2A02G00283780	8.15154	disease resistance protein RGA2-like	Rx N-terminal domain-containing protein
														TrturSVE2A02G00283810	8.21365	rust resistance kinase Lr10-like	Receptor-like serine/threonine-protein kinase
														TrturSVE2A02G00283860	8.28921	disease resistance protein RGA2-like	Rx N-terminal domain-containing protein
														TrturSVE2A02G00284190	8.86732	disease resistance protein RGA2-like	Rx N-terminal domain-containing protein
														TrturSVE2A02G00284200	8.88377	disease resistance protein RGA2-like	Rx N-terminal domain-containing protein
														TrturSVE2A02G00284220	8.89393	disease resistance protein RGA2-like	Rx N-terminal domain-containing protein
														TrturSVE2A02G00284920	10.3939	disease resistance protein RGA5-like	NB-ARC domain-containing protein
														TrturSVE2A02G00284940	10.4832	receptor like protein kinase S.2-like	protein kinase family protein
														TrturSVE2A02G00285030	10.5816	receptor like protein kinase S.2-like	Protein kinase family protein
														TrturSVE2A02G00285040	10.5879	cysteine-rich receptor-like protein kinase 10	Protein kinase family protein
														TrturSVE2A02G00285240	10.8776	LRR receptor-like serine/threonine - protein kinase ER1	Protein kinase
														TrturSVE2A02G00285380	11.0307	disease resistance protein Pik-2-like	Disease resistance protein RPP13
														TrturSVE2A02G00285390	11.0707	disease resistance protein Pik-2-like	Disease resistance protein RPP13
														TrturSVE2A02G00285420	11.1248	disease resistance protein Pik-2-like	Disease resistance protein RPP13
														TrturSVE2A02G00285830	11.8188	ABC transporter B family member 4	ABC transporter B family member
														TrturSVE2A02G00285920	12.0242	disease resistance protein RGA2-like	NB-ARC domain-containing disease resistance protein
														TrturSVE2A02G00286040	12.3839	disease resistance protein RGA2-like	NB-ARC domain-containing disease resistance protein
														TrturSVE2A02G00286080	12.5053	disease resistance protein RGA2-like	NB-ARC domain-containing disease resistance protein
														TrturSVE2A02G00286120	12.6569	disease resistance protein RGA2-like	NB-ARC domain-containing disease resistance protein
														TrturSVE2A02G00286130	12.6939	disease resistance protein RGA2-like	NB-ARC domain-containing disease resistance protein
														TrturSVE2A02G00286170	12.823	disease resistance protein RGA2-like	NB-ARC domain-containing disease resistance protein
														TrturSVE2A02G00286200	12.9805	disease resistance protein RGA2-like	NB-ARC domain-containing disease resistance protein
Disease_6	M_0667	Ruan et al., 2020	elite, adv. Breeding lines	FHB	Severity, 3ADON, M9-07-01 + 15ADON, M1-07-02	2A	27533883	45533883	2.4	33	7	6	2	TrturSVE2A02G00295580	36.6936	probable LRR receptor-like serine/threonine- protein kinase	Protein kinase domain-containing protein
	M_0673	Lhamo, D. et al., 2023.	emmer	LR	BBBQD at seedling stage in greenhouse	2A	34429821	44429821						TrturSVE2A02G00295590	36.72	probable LRR receptor-like serine/threonine- protein kinase	Protein kinase domain-containing protein
	M_0682	Ruan et al., 2020	elite, adv. Breeding lines	FHB	Incidence, 3ADON, M9-07-01 + 15ADON, M1-07-02	2A	35542348	39075210						TrturSVE2A02G00295960	38.1741	probable LRR receptor-like serine/threonine- protein kinase	Protein kinase domain-containing protein
	M_0687	Aoun et al., 2016	landraces, cv, cultivated lines, breeding lines	LR	SS, MX_Field mix	2A	35542348	39075210						TrturSVE2A02G00296000	38.2938	disease resistance protein RGA5-like	AAA+ ATPase domain-containing protein
	M_0688	Genievskaya et al 2022	agrogen collection, containing durum cultivars, landraces, and wild and domesticated emmer accessions	SR	Seedling resistance in greenhouse (GH) with specific isolates; APR: adult plant resistance with field natural infection (KAES—Karabalyk agricultural experimental station)	2A	36358926	39420198						TrturSVE2A02G00296010	38.3224	7-deoxyloganetin glucosyltransferase-like	Glycosyltransferase (GbssI)
	M_0689	Aoun et al., 2016	landraces, cv, cultivated lines, breeding lines	LR	SS, MN_Field mix	2A	36603102	41503743						TrturSVE2A02G00296110	38.8746	uncharacterized LOC123080939	NB-ARC domain-containing disease resistance protein
	Q_0266	Giancaspro et al. 2016	02-5B-318 x Saragolla	FHB		2A	36691960	41503743						TrturSVE2A02G00296200	39.033	wall-associated receptor kinase 1- like	Protein kinase domain-containing protein
Disease_7	M_0973	Lhamo, D. et al., 2023	emmer	LR	BBBQD at seedling stage in greenhouse	2A	785562854	796021444	6.5	45	6	4	6	TrturSVE2A02G00439790	789.007	serine/threonine - protein kinase SAPK4	protein kinase family protein
	M_0974	Ruan et al., 2020	elite, adv. Breeding lines	FHB	Incidence, 3ADON, M9-07-01 + 15ADON, M1-07-02	2A	785725599	802176689						TrturSVE2A02G00440230	790.013	disease resistance protein RGA5-like	Protein kinase domain-containing protein
	M_0975	Simeone et al., 2020	wild, cultivated genotype	PM	ADULT PLANTS	2A	785725599	796021444						TrturSVE2A02G00440290	790.064	disease resistance protein Pik-2-like	AAA+ ATPase domain-containing protein
	M_0980	Ruan et al., 2020	elite, adv. Breeding lines	FHB	Severity, 3ADON, M9-07-01 + 15ADON, M1-07-02	2A	789467173	797535971						TrturSVE2A02G00440400	790.272	disease resistance protein Pik-2-like	NB-ARC domain-containing protein
														TrturSVE2A02G00440490	790.487	disease resistance protein Pik-2-like	AAA+ ATPase domain-containing protein
														TrturSVE2A02G00441050	791.856	receptor like protein kinase S.2-like	Protein kinase family protein
Disease_8	M_1026	Haile et al 2023	durum and advanced lines	FHB	field nurseries with artifical inoculation with virulent DON-producing Fusarium graminearum	2B	10523068	30828084	4.2	55	12	2	5	TrturSVE2B02G00452280	18.8542	disease resistance protein RGA2-like	NB-ARC domain-containing protein
	M_1028	Lhamo, D. et al., 2023	emmer	LR	BBBQD at seedling stage in greenhouse	2B	11359095	15781837						TrturSVE2B02G00452320	19.0474	disease resistance protein RGA2-like	NB-ARC domain-containing protein
	Q_0423	Liu et al., 2019	PI 387336 (T. turgidum ssp. turgidum) x Rusty	TS	86-124, SS, controlled conditions	2B	11919602	39886949						TrturSVE2B02G00453040	21.4483	disease resistance protein Pik-2-like	NB-ARC domain-containing protein
	M_1032	Liu et al., 2017d	Ethiopian durum wheat landraces	YR	SS, one or more stripe rust races	2B	15781837	26080809						TrturSVE2B02G00453090	21.5941	receptor like protein kinase S.2-like	Protein kinase domain-containing protein
	Q_0425	Kthiri et al., 2019	SARAGOLLA X ATRED#2	LR	adult_field	2B	16700695	22852288						TrturSVE2B02G00453190	22.0848	receptor like protein kinase S.2-like	protein kinase family protein
	M_1033	Mehrabi et al., 2022	durum landraces	YR	plantlets greenhouse, Pstv-37	2B	16700695	26080809						TrturSVE2B02G00453230	22.1409	receptor like protein kinase S.2-like	Protein kinase domain-containing protein
	Q_0426	Piarulli et al., 2012	Latino x MG5323	PM	isolate O2	2B	18103617	47303946						TrturSVE2B02G00453280	22.169	receptor like protein kinase S.2-like	Protein kinase domain-containing protein
	M_1034	Lhamo, D. et al., 2023	emmer	LR	BBBQD at seedling stage in greenhouse	2B	18664543	28664543						TrturSVE2B02G00453330	22.22	None	Protein kinase domain-containing protein
														TrturSVE2B02G00453380	22.3031	receptor like protein kinase S.2-like	protein kinase family protein
														TrturSVE2B02G00453500	22.5074	probable serine/threonine -protein kinase PBL7	protein kinase family protein
														TrturSVE2B02G00453580	22.59	probable serine/threonine -protein kinase PBL7	protein kinase family protein
														TrturSVE2B02G00453650	22.6702	probable serine/threonine -protein kinase PBL7	protein kinase family protein
Disease_9	M_1051	Liu et al., 2017b	elite durum cv	YR	SS, PSTv-40	2B	27332146	34546803	0.9	15	0	0	0
	M_1055	Szabo-Hever et al., 2023	durum vareities, landraces	TS	green-house, DW5, Ptr ToxB, expansion of chlorosis	2B	29695395	33889567
	M_1056	Galagedara et al., 2020	landraces, cultivars, breeding lines and cultivated lines	TS	SS, controlled conditions, DW5	2B	32085138	33085138
Disease_10	Q_0594	Sari et al., 2018	DT707 (AC Avonlea/DT665) × DT696 (DT618/DT637//Kyle)	FHB	sev, 1 env	2B	749001951	762014607	4.7	60	4	0	1	TrturSVE2B02G00606770	758.499	pathogenesis-related protein 1	Bet v I/Major latex protein domain-containing protein
	M_1318	Laribi et al 2023	212 landraces, 10 breeding lines, eight cultivars, and five accessions of uncertain improvement status	TS	Field trial with increasing artifical infection	2B	752055059	770055059						TrturSVE2B02G00606930	758.733	ABC transporter B family member 4	ABC transporter B family member 19
	M_1326	Laidò et al. 2015	Q2 group	SR	SS, TTKSK	2B	757327942	766909202						TrturSVE2B02G00607850	761.414	None	Protein kinase domain-containing protein
														TrturSVE2B02G00607890	761.448	None	Stress enhanced protein 2
Disease_11	M_1339	Liu et al., 2017c	Dicoccum accessions	YR	SS, PSTv-125	2B	766909202	780770306	2.6	33	2	1	6	TrturSVE2B02G00614610	779.427	LRR receptor-like serine/threonine - protein kinase ER1	Leucine-rich repeat-containing N-terminal plant-type domain-containing protein
	M_1340	Liu et al., 2017d	Ethiopian durum wheat landraces	YR	SS, one or more stripe rust races	2B	766909202	782876907						TrturSVE2B02G00614630	779.656	disease resistance protein Pik-2-like	AAA+ ATPase domain-containing protein
	M_1343	Genievskaya et al 2022	agrogen collection, containing durum cultivars, landraces, and wild and domesticated emmer accessions	LR	Seedling resistance in greenhouse (GH) with specific isolates; APR: adult plant resistance with field natural infection (KAES—Karabalyk agricultural experimental station)	2B	770959436	782876907
	M_1345	Marone et al 2024	Q2	LR	Seedling_CSIC, CONIL	2B	778114407	782876907
Disease_12	M_1359	Letta et al. 2013	elite durum cv	SR	AS, natural inoculum, two envs.	2B	788128176	806128176	6	95	10	1	12	TrturSVE2B02G00621050	795.192	disease resistance protein Pik-2-like	AAA+ ATPase domain-containing protein
	M_1360	Ruan et al., 2020	elite, adv. Breeding lines	FHB	Severity, 3ADON, M9-07-01 + 15ADON, M1-07-02	2B	791585472	800184914						TrturSVE2B02G00621060	795.226	disease resistance protein Pik-2-like	AAA+ ATPase domain-containing protein
	M_1364	Marone et al 2024	Q2	SR	Seedling_University of Minnesota , TTKSK	2B	793807025	799815010						TrturSVE2B02G00621080	795.418	disease resistance protein Pik-2-like	NB-ARC domain-containing disease resistance protein
														TrturSVE2B02G00621130	795.497	disease resistance protein Pik-2-like	AAA+ ATPase domain-containing protein
														TrturSVE2B02G00621150	795.521	disease resistance protein Pik-2-like	AAA+ ATPase domain-containing protein
														TrturSVE2B02G00621210	795.781	probable LRR receptor-like serine/threonine- protein kinase	Kinase family protein
														TrturSVE2B02G00621250	796.072	sugar transport protein MST6	Major facilitator superfamily (MFS) profile domain-containing protein
														TrturSVE2B02G00621700	797.043	MLO-like protein 4	MLO-like protein
														TrturSVE2B02G00621770	797.102	MLO-like protein 4	MLO-like protein
														TrturSVE2B02G00622490	798.732	disease resistance protein Pik-2-like	AAA+ ATPase domain-containing protein
Disease_13	Q_0948	Giancaspro et al. 2016	02-5B-318 x Saragolla	FHB		4A	4053958	28553958	8.2	99	3	0	4	TrturSVE4A02G00978380	17.6096	rust resistance kinase Lr10-like	Receptor-like serine/threonine-protein kinase
	M_2002	Laribi et al 2023	212 landraces, 10 breeding lines, eight cultivars, and five accessions of uncertain improvement status	TS	Field trial with increasing artifical infection	4A	7625827	25625827						TrturSVE4A02G00978480	17.855	receptor like protein kinase S.2-like	protein kinase family protein
	M_2009	Haile et al 2023	durum and advanced lines	FHB	field nurseries with artifical inoculation with virulent DON-producing Fusarium graminearum	4A	11830784	29857173
	M_2010	Liu et al., 2017d	Ethiopian durum wheat landraces	YR	SS, one or more stripe rust races	4A	12451382	20629237
Disease_14	M_2085	Aoun et al., 2016	landraces, cv, cultivated lines, breeding lines	LR	SS, MN_Field mix	4A	578678401	584665421	3.6	52	1	0	1	TrturSVE4A02G01057850	583.1	CBL-interacting protein kinase 2-like	protein kinase family protein
	M_2087	Lhamo, D. et al., 2023	emmer	LR	BBBQD at seedling stage in greenhouse (GH)	4A	581086219	584004917
	M_2088	Mehrabi et al., 2022	durum landraces	YR	plantlets greenhouse, Pstv-40	4A	581086551	584665421
Disease_15	M_2188	Mehrabi et al., 2022	durum landraces	YR	plantlets greenhouse, Pstv-40	4A	721291359	730251998	2.8	31	7	2	8	TrturSVE4A02G01106550	729.62	disease resistance protein RPM1 -like	Disease resistance protein RPM1
	Q_1050	Saini et al., 2018	durum wheat cultivar Lebsock x T. turgidium ssp. carthlicum accession PI 94749	SR	TTTTF, seedling	4A	725333922	757023999						TrturSVE4A02G01106750	729.905	L-type lectin-domain containing receptor kinase IX.1-like	Protein kinase domain-containing protein
	M_2198	Mehrabi et al., 2022	durum landraces	YR	plantlets greenhouse, Pstv-40	4A	727379340	740752425						TrturSVE4A02G01106770	729.955	L-type lectin-domain containing receptor kinase IX.1-like	Protein kinase domain-containing protein
	M_2199	Letta et al. 2013	elite durum cv	SR	AS, natural inoculum, two envs.	4A	727379340	747461941						TrturSVE4A02G01106790	730.016	L-type lectin-domain containing receptor kinase IX.1-like	Protein kinase domain-containing protein
														TrturSVE4A02G01106810	730.077	L-type lectin-domain containing receptor kinase IX.1-like	Protein kinase domain-containing protein
														TrturSVE4A02G01106870	730.195	disease resistance protein RPM1 -like	Disease resistance protein RPM1
														TrturSVE4A02G01106910	730.219	disease resistance protein RPM1 -like	Disease resistance protein RPM1
Disease_16	M_2220	Letta et al. 2013	elite durum cv	SR	AS, natural inoculum, two envs.	4A	740752425	754006666	4.5	54	6	3	13	TrturSVE4A02G01113070	749.946	disease resistance protein RPM1 -like	Disease resistance protein RPM1
	M_2221	Letta et al. 2015	elite durum cv	SR	SS, JRCQC	4A	740752425	754006666						TrturSVE4A02G01113460	751.134	disease resistance protein Pik-2-like	NB-ARC domain-containing protein
	M_2223	Marone et al 2024	durum	SR	Seedling_University of Minnesota	4A	741564858	754007258						TrturSVE4A02G01113880	751.985	disease resistance protein RPS2-like	NB-ARC domain-containing protein
	M_2225	Aoun et al., 2021	durum wheat cultivar	SR	JRCQC	4A	741854574	754007258						TrturSVE4A02G01114050	752.302	uncharacterized LOC123080939	NB-ARC domain-containing disease resistance protein
	M_2226	Marone et al 2024	Durum	LR	Seedling_CSIC, CONIL	4A	747196845	762086514						TrturSVE4A02G01114610	753.79	disease resistance protein RGA5-like	Protein kinase domain-containing protein
	Q_1057	Geng et al., 2016	Liaochun 10 x IW30 (T. dicoccoides)	PM		4A	747196906	771599720						TrturSVE4A02G01114650	753.825	disease resistance protein Pik-2-like	NB-ARC domain-containing protein
	M_2228	Liu et al., 2017c		YR	SS, PSTv-40, PSTv-51	4A	747461941	757023999
	M_2229	Marone et al 2024	Q2	YR	Seedling_University of Minnesota , PSTV 40	4A	747700462	758112867
	M_2232	Lhamo, D. et al., 2023	emmer	LR	BBBQD at seedling stage in greenhouse (GH)	4A	749453542	755644520
Disease_17	M_2243	Kidane et al., 2017	Ethiopian durum wheat landraces, modern varieties	STB	Progress coefficient	4A	754006666	762086514	4.3	51	22	10	45	TrturSVE4A02G01116940	758.111	disease resistance protein Pik-2-like	AAA+ ATPase domain-containing protein
	M_2248	Liu et al., 2017d	Ethiopian durum wheat landraces	YR	AS, natural inoculation (2-6 env)	4A	754007258	762410639						TrturSVE4A02G01117080	758.567	putative disease resistance RPP13-like	NB-ARC domain-containing protein
	M_2250	Ruan et al., 2020	elite, adv. Breeding lines	FHB	Incidence, 3ADON, M9-07-01 + 15ADON, M1-07-02	4A	757023999	770842820						TrturSVE4A02G01117100	758.605	putative disease resistance RPP13-like	NB-ARC domain-containing protein
	M_2260	Marone et al 2024	Whole collection ( durum cv and landraces+ relative subspecies)	LR	Seedling_CSIC, Villamarique de la Condesa, CONIL	4A	757736391	762086512						TrturSVE4A02G01117210	758.723	disease resistance protein Pik-2-like	NB-ARC domain-containing disease resistance protein
														TrturSVE4A02G01117770	759.727	receptor like protein kinase S.2-like	Protein kinase domain-containing protein
														TrturSVE4A02G01117860	759.916	receptor like protein kinase S.2-like	Protein kinase domain-containing protein
														TrturSVE4A02G01118000	760.322	receptor-like protein EIX2	Leucine-rich repeat-containing N-terminal plant-type domain-containing protein
														TrturSVE4A02G01118010	760.331	LRR receptor-like serine/threonine - protein kinase ER1	protein kinase family protein
														TrturSVE4A02G01118150	760.549	wall-associated receptor kinase 2- like	Protein kinase family protein
														TrturSVE4A02G01118260	761.085	LRR receptor-like serine/threonine- protein kinase SIK1	protein kinase family protein
														TrturSVE4A02G01118290	761.112	LEAF RUST 10 DISEASE-RESISTANCE LOCUS RECEPTOR-LIKE PROTEIN	Protein kinase family protein
														TrturSVE4A02G01118320	761.206	LRR receptor-like serine/threonine - protein kinase ER1	Protein kinase family protein
														TrturSVE4A02G01118460	761.401	LEAF RUST 10 DISEASE-RESISTANCE LOCUS RECEPTOR-LIKE PROTEIN	Protein kinase family protein
														TrturSVE4A02G01118480	761.439	LRR receptor-like serine/threonine - protein kinase ER1	Protein kinase domain-containing protein
														TrturSVE4A02G01118610	761.576	probable LRR receptor-like serine/threonine- protein kinase	Leucine-rich repeat-containing N-terminal plant-type domain-containing protein
														TrturSVE4A02G01118640	761.642	probable serine/threonine -protein kinase PBL7	Protein kinase family protein
														TrturSVE4A02G01118680	761.714	LEAF RUST 10 DISEASE-RESISTANCE LOCUS	Protein kinase family protein
														TrturSVE4A02G01118700	761.751	LRR receptor-like serine/threonine - protein kinase ER1	Protein kinase domain-containing protein
														TrturSVE4A02G01118840	761.889	probable LRR receptor-like serine/threonine- protein kinase	Leucine-rich repeat-containing N-terminal plant-type domain-containing protein
														TrturSVE4A02G01118870	761.955	probable serine/threonine -protein kinase PBL7	Protein kinase family protein
														TrturSVE4A02G01118950	762.051	LRR receptor-like serine/threonine - protein kinase ER1	Protein kinase family protein
														TrturSVE4A02G01118960	762.066	LRR receptor-like serine/threonine - protein kinase ER1	Protein kinase family protein
Disease_18	M_2267	Miedaner et al., 2019	durum wheat cultivar	YR	3 environments	4A	759380610	783380610	1	13	5	0	13	TrturSVE4A02G01120460	764.633	cysteine-rich receptor -like protein kinase 6	Receptor-like protein kinase
	M_2269	Letta et al. 2013	elite durum cv	SR	AS, natural inoculum, two envs.	4A	760307844	772123497						TrturSVE4A02G01120490	764.66	cysteine-rich receptor -like protein kinase 6	Receptor-like protein kinase At4g00960
	M_2270	Ghavami et al., 2011	BIL Tun-pedigree	FHB	3 isolates	4A	761254230	772123497						TrturSVE4A02G01120600	765.104	disease resistance protein Pik-2-like	NB-ARC domain-containing protein
	Q_1059	Marone et al. 2022	Latino x MG5323	SR	IT, greenhouse TKTTF	4A	762086512	765496001						TrturSVE4A02G01120790	765.365	disease resistance protein RPM1 -like	NB-ARC domain-containing disease resistance protein
	M_2271	Marone et al 2024_	Durum	LR	Seedling_CSIC, Villamarique de la Condesa	4A	762095314	771599720						TrturSVE4A02G01120800	765.382	receptor like protein kinase S.2-like	protein kinase family protein
	Q_1061	Marone et al. 2022	Latino x MG5323	SR	IT, greenhouse JRCQC	4A	762104152	769278449
	M_2274	Lhamo, D. et al., 2023	emmer	LR	BBBQD at seedling stage in greenhouse (GH)	4A	764483966	769527522
Disease_19	M_2781	Laribi et al 2023	212 landraces, 10 breeding lines, eight cultivars, and five accessions of uncertain improvement status	TS	Field trial with increasing artifical infection 2018–2019, rAUDPC	5A	577585187	595585187	1.9	27	2	0	0	TrturSVE5A02G01358950	585.12	receptor kinase-like protein Xa21	Leucine-rich repeat-containing N-terminal plant-type domain-containing protein
	M_2784	Kidane et al., 2017	Ethiopian durum wheat landraces, modern varieties	STB	Progress coefficient	5A	577980259	586211045						TrturSVE5A02G01359060	585.342	serine/threonine-protein kinase D6PK	Protein kinase family protein
	M_2785	Letta et al. 2015	elite durum cv	SR	SS, JRCQC	5A	577980259	586008273
	M_2786	Aoun et al., 2021	durum wheat cultivar	SR	TTKST, TTKTT, TKTTF, TRTTF	5A	580073995	587134264
	M_2795	Aoun et al., 2016	landraces, cv, cultivated lines, breeding lines	LR	SS, MN_Field mix	5A	584113611	594615969
Disease_20	M_2796	Haile et al 2023	elite Canadian and USA cultivars, advanced breeding lines	FHB	field nurseries with artifical inoculation with virulent DON-producing Fusarium graminearum	5A	586351705	611040066	1.1	12	3	0	0	TrturSVE5A02G01361860	595.825	uncharacterized LOC543363	Dirigent protein
	M_2802	Liu et al., 2017c	Dicoccum accessions	YR	SS, PSTv-51	5A	590321542	598492666						TrturSVE5A02G01361870	595.832	uncharacterized LOC543363	Dirigent protein
	M_2808	Sari et al 2020	DT696 derivatives	FHB	field trials at Morden (MD) and Brandon (BD) locations in 2016 and 2017, Canada, FHB index	5A	595185459	596271355						TrturSVE5A02G01361880	595.844	uncharacterized LOC543363	Dirigent protein
Disease_21	M_2843	Aoun et al., 2021	durum wheat cultivar	SR	TKTTF	5A	673116651	676956372	3	56	4	0	0	TrturSVE5A02G01386300	673.052	protein MLO	MLO-like protein	TaMlo-A1	99.726 (0.00)	10.1111/pbi.12631
	Q_1388	Liu et al., 2019,	PI 387696 (T. turgidum ssp. carthlicum) x Rusty	TS	86-124, SS, controlled conditions	5A	673431545	698729659						TrturSVE5A02G01386790	674.362	hypersensitive-induced response protein 1	Band 7 domain-containing protein
	M_2846	Liu et al., 2017c	Dicoccum accessions	YR	SS, PSTv-37	5A	673799673	676840816						TrturSVE5A02G01386820	674.607	probable serine/threonine -protein kinase PBL7	Protein kinase family protein
														TrturSVE5A02G01387410	676.175	probable serine/threonine-protein kinase BSK3	Protein kinase domain-containing protein
														TrturSVE5A02G01387420	676.18	L-type lectin-domain containing receptor kinase IX.1-like	Kinase, putative
Disease_22	M_2908	Ghavami et al., 2011	BIL Tun-pedigree	FHB	3 isolates	5B	18557864	46839802	6.1	49	18	3	18	TrturSVE5B02G01408280	27.3244	disease resistance protein RPM1 -like	Disease resistance protein RPM1
	M_2909	Bassi et al 2019	modern cultivars	HF	field trial and green house	5B	19664841	43664841						TrturSVE5B02G01408290	27.6111	receptor like protein kinase S.2-like	Protein kinase family protein
	M_2920	Ruan et al., 2020	elite, adv. Breeding lines	FHB	Incidence, 3ADON, M9-07-01 + 15ADON, M1-07-02	5B	24769932	33233212						TrturSVE5B02G01408350	27.8405	probable glutathione S-transferase GSTU6	Glutathione S-transferase
	M_2923	Aoun et al., 2021	durum wheat cultivar	LR	BBBSJ_TUN 20-1 race	5B	27169954	33233212						TrturSVE5B02G01408670	28.6024	disease resistance protein Pik-2-like	AAA+ ATPase domain-containing protein
														TrturSVE5B02G01409120	30.2773	receptor-like protein EIX2	Leucine-rich repeat-containing N-terminal plant-type domain-containing protein
														TrturSVE5B02G01409150	30.4201	beta-1,2-xylosyltransferase XYXT1	Glycosyltransferase
														TrturSVE5B02G01409220	30.6813	glutathione S-transferase 4	Glutathione transferase
														TrturSVE5B02G01409240	30.6974	glutathione S-transferase 4	Glutathione transferase
														TrturSVE5B02G01409290	30.7264	glutathione S-transferase 4	Glutathione transferase
														TrturSVE5B02G01409330	30.7424	glutathione S-transferase 4	Glutathione transferase
														TrturSVE5B02G01409350	30.7898	beta-1,2-xylosyltransferase XYXT1	Glycosyltransferase
														TrturSVE5B02G01409650	31.7477	disease resistance protein Pik-2-like	AAA+ ATPase domain-containing protein
														TrturSVE5B02G01409740	31.8831	disease resistance protein Pik-2-like	AAA+ ATPase domain-containing protein
														TrturSVE5B02G01409780	31.9507	disease resistance protein Pik-2-like	AAA+ ATPase domain-containing protein
														TrturSVE5B02G01409830	32.018	disease resistance protein Pik-2-like	AAA+ ATPase domain-containing protein
														TrturSVE5B02G01409910	32.1529	disease resistance protein Pik-2-like	AAA+ ATPase domain-containing protein
														TrturSVE5B02G01410490	33.2302	disease resistance protein RPS2-like	NB-ARC domain-containing protein
Disease_23	M_3011	Bassi et al 2019	modern cultivars	HF	field trial and green house	5B	500440793	524440793	4.5	35	6	0	2	TrturSVE5B02G01497440	508.836	None	RIN4 pathogenic type III effector avirulence factor Avr cleavage site domain-containing protein
	M_3013	Laribi et al 2023	212 landraces, 10 breeding lines, eight cultivars, and five accessions of uncertain improvement status	TS	Field trial with increasing artifical infection 2021–2022, rAUDPC	5B	504138025	522138025						TrturSVE5B02G01497450	508.844	None	RIN4 pathogenic type III effector avirulence factor Avr cleavage site domain-containing protein
	M_3014	Liu et al., 2017c	Dicoccum accessions	YR	SS, PSTv-40	5B	505997783	517968094						TrturSVE5B02G01497520	509.229	None	RIN4 pathogenic type III effector avirulence factor Avr cleavage site domain-containing protein
	M_3015	Marone et al 2024	Whole collection ( durum cv and landraces+ relative subspecies)	LR	Seedling_CSIC, Villamarique de la Condesa	5B	508405470	513089127						TrturSVE5B02G01498280	512.269	receptor like protein kinase S.2-like	Protein kinase family protein
	M_3016	Mehrabi et al., 2022	durum landraces	YR	plantlets greenhouse, Pstv-37	5B	508405518	514302737						TrturSVE5B02G01498460	512.936	sugar transport protein MST6	Major facilitator superfamily (MFS) profile domain-containing protein
	M_3017	Lhamo, D. et al., 2023	emmer	LR	BBBQD at seedling stage in greenhouse (GH)	5B	508577514	517968094
	M_3021	Marone et al 2024	Whole collection ( durum cv and landraces+ relative subspecies)	SR	Seedling_University of Minnesota, TTKSK	5B	508608740	517968094
	M_3022	Marone et al 2024	Whole collection ( durum cv and landraces+ relative subspecies)	LR	Seedling_CSIC, Villamarique de la Condesa	5B	508608740	517968094
Disease_24	M_3070	Szabo-Hever et al., 2023	durum vareities, landraces	TS	green-house, Ptr ToxA	5B	573267612	582332394	1	11	3	0	0	TrturSVE5B02G01517200	577.25	wall-associated receptor kinase 2- like	Protein kinase domain-containing protein
	M_3072	Galagedara et al., 2020	landraces, cultivars, breeding lines and cultivated lines	TS	SS, controlled conditions, ToxA	5B	577102368	578152092						TrturSVE5B02G01517300	577.643	wall-associated receptor kinase 2- like	Protein kinase family protein
	Q_1483	Virdi et al. 2016	Altar84 x Langdon	SNB	Sn2000	5B	577106728	579961437						TrturSVE5B02G01517390	577.892	wall-associated receptor kinase 2- like	Protein kinase domain-containing protein
Disease_25	Q_1495	Blanco et al., 2008;	Latino x MG29896 (T. dicoccoides)	PM	Mix isolati	5B	604297609	624216896	8.2	91	5	1	2	TrturSVE5B02G01524390	606.989	ABC transporter B family member 4	ABC transporter B family protein
	M_3092	Ruan et al., 2020	elite, adv. Breeding lines	FHB	Incidence, 3ADON, M9-07-01 + 15ADON, M1-07-02	5B	605119796	614697596						TrturSVE5B02G01525180	610.148	disease resistance protein Pik-2-like	NB-ARC domain-containing disease resistance protein
	M_3093	Liu et al., 2017c	Dicoccum accessions	YR	SS, PSTv-18	5B	605119796	613298325						TrturSVE5B02G01525340	610.89	None	Protein ENHANCED DISEASE RESISTANCE 2 C-terminal domain-containing protein
														TrturSVE5B02G01525380	610.906	probable serine/threonine -protein kinase PBL7	Protein kinase domain-containing protein
														TrturSVE5B02G01525670	612.177	serine/threonine-protein kinase CTR1	Protein kinase domain-containing protein
Disease_26	M_3177	Megerssa et al., 2020	breeding line	SR	field resistance in 4 environments	5B	722827908	740827908	3.8	36	2	2	7	TrturSVE5B02G01563380	729.418	putative disease resistance protein RGA3	NB-ARC domain-containing protein
	M_3179	Mehrabi et al., 2022	durum landraces	YR	plantlets greenhouse	5B	723010919	731825256						TrturSVE5B02G01563580	729.902	LRR receptor kinase SERK2-like	Protein kinase domain-containing protein
	M_3180	Mehrabi et al., 2022	durum landraces	YR	plantlets greenhouse	5B	723260311	731116264
	M_3183	Marone et al 2024	Whole collection ( durum cv and landraces+ relative subspecies)	YR	Seedling_University of Minnesota	5B	723427844	730449127
	M_3186	Ballini et al., 2020	EPO	WB	SS, controlled conditions	5B	726630850	726730850
	M_3187	Aoun et al., 2021	durum wheat cultivar	YR		5B	726675611	734029579
Disease_27	M_3190	Ghavami et al., 2011	BIL Tun-pedigree	FHB	3 isolates	5B	731825256	742439866	4.7	62	5	2	7	TrturSVE5B02G01566410	735.334	disease resistance protein RGA2-like	NB-ARC domain disease resistance protein, putative
	M_3191	Szabo-Hever et al., 2023	durum vareities, landraces	TS	green-house, DW5, Ptr ToxB - expansion of chlorosis, Ptr ToxB Sensitive - expansion of chlorosis	5B	731903090	739223683						TrturSVE5B02G01566610	735.741	disease resistance protein RGA2-like	Disease resistance protein
	M_3192	Liu et al., 2017d	Ethiopian durum wheat landraces	YR	SS, one or more stripe rust races	5B	734467184	742439866						TrturSVE5B02G01566680	735.995	disease resistance protein RGA2-like	Disease resistance protein
														TrturSVE5B02G01566880	736.898	receptor-like protein EIX2	Leucine-rich repeat-containing N-terminal plant-type domain-containing protein
														TrturSVE5B02G01567550	738.868	ABC transporter G family member 44	ABC transporter domain-containing protein
Disease_28	M_3232	Ruan et al., 2020	elite, adv. Breeding lines	FHB	Incidence, 3ADON, M9-07-01 + 15ADON, M1-07-02	6A	9090654	17359061	4.7	67	8	2	8	TrturSVE6A02G01575530	13.195	wall-associated receptor kinase 1- like	Protein kinase-like
	M_3233	Aoun et al., 2016	landraces, cv, cultivated lines, breeding lines	LR	SS, MN_Field mix	6A	9090654	16482744						TrturSVE6A02G01575570	13.2961	wall-associated receptor kinase 1- like	Protein kinase-like
	M_3237	Liu et al., 2017d	Ethiopian durum wheat landraces	YR	SS, one or more stripe rust races	6A	11165945	17329611						TrturSVE6A02G01575780	14.1841	None	NB-ARC domain-containing protein
	M_3238	Genievskaya et al 2022	agrogen collection, containing durum cultivars, landraces, and wild and domesticated emmer accessions	SR	Seedling resistance in greenhouse (GH) with specific isolates (THMTF); APR: adult plant resistance with field natural infection (KAES—Karabalyk agricultural experimental station)	6A	11311608	16064680						TrturSVE6A02G01575880	14.4191	None	NB-ARC domain-containing protein
														TrturSVE6A02G01576140	14.8018	probable serine/threonine -protein kinase PBL7	Kinase family protein
														TrturSVE6A02G01576240	14.9707	STRUBBELIG-RECEPTOR FAMILY 8-like protein kinase	protein kinase family protein
														TrturSVE6A02G01576290	15.0852	uncharacterized LOC123080939	NB-ARC domain-containing disease resistance protein
														TrturSVE6A02G01576960	16.4825	wall-associated receptor kinase 3- like	Protein kinase family protein
Disease_29	M_3243	Haile et al 2023	durum and advanced lines	FHB	field nurseries with artifical inoculation with virulent DON-producing Fusarium graminearum	6A	15744583	26539171	4.1	54	5	2	2	TrturSVE6A02G01580530	24.7192	receptor-like protein EIX2	Leucine-rich repeat-containing N-terminal plant-type domain-containing protein
	Q_1561	Marone et al. 2022	Neodur/Claudio//Colosseo/(Rascon/2*Tarro	SR	IT, greenhouse TTTTF	6A	16064680	21381502						TrturSVE6A02G01580600	24.8565	wall-associated receptor kinase 2- like	Protein kinase domain-containing protein
	M_3248	Laribi et al 2023	212 landraces, 10 breeding lines, eight cultivars, and five accessions of uncertain improvement status	TS	Field trial with increasing artifical infection 2018–2019, rAUDPC	6A	18660767	36660767						TrturSVE6A02G01580690	25.008	cysteine-rich receptor -like protein kinase 10	Gnk2-homologous domain-containing protein
	Q_1564	Marone et al. 2013	Creso x Pedroso	PM	field	6A	18886166	64880754						TrturSVE6A02G01580720	25.0707	brassinosteroid LRR receptor kinase BRI1	Receptor kinase
	M_3258	Lhamo, D. et al., 2023	emmer	LR	BBBQD at seedling stage in greenhouse (GH)	6A	21159057	31159057
Disease_30	M_3276	Aoun et al., 2021	durum wheat cultivar	SR	TTKST	6A	43463696	64880754	3	32	4	1	1	TrturSVE6A02G01590170 (LC)	54.1641	disease resistance protein RGA4-like	NB-ARC domain-containing protein
	M_3280	Liu et al., 2017d	Ethiopian durum wheat landraces	YR	SS, one or more stripe rust races	6A	53178933	59002509						TrturSVE6A02G01590370 (LC)	54.565	serine/threonine-protein	Protein kinase domain-containing protein
	M_3281	Genievskaya et al 2022	agrogen collection, containing durum cultivars, landraces, and wild and domesticated emmer accessions	LR	Seedling resistance in greenhouse (GH) with specific isolates; APR: adult plant resistance with field natural infection (KAES—Karabalyk agricultural experimental station)	6A	53618654	56667870						TrturSVE6A02G01590710 (LC)	56.0854	LRR receptor-like serine/threonine-protein kinase FLS2	LRR receptor-like serine/threonine-protein kinase FLS2
	M_3282	Mehrabi et al., 2022	durum landraces	YR	plantlets greenhouse, Pstv-37	6A	53630886	59002509						TrturSVE6A02G01590920 (LC)	56.5939	disease resistance protein Pik-2-like	NB-ARC domain-containing disease resistance protein
Disease_31	M_3377	Laidò et al. 2015	Q2 group	SR	SS, TTKSK	6A	579774954	590609627	8.9	97	8	0	4	TrturSVE6A02G01674350	584.213	serine/threonine-protein kinase CTR1	Protein kinase domain-containing protein
	M_3391	Letta et al. 2013	elite durum cv	SR	AS, natural inoculum, two envs.	6A	579774954	590609627						TrturSVE6A02G01674400	584.271	pathogenesis-related protein PRB1-2-like	SCP domain-containing protein
	M_3392	Laribi et al 2023	212 landraces, 10 breeding lines, eight cultivars, and five accessions of uncertain improvement status	TS	Field trial with increasing artifical infection	6A	581573113	599573113						TrturSVE6A02G01674420	584.299	pathogenesis-related protein PRB1-2-like	SCP domain-containing protein
	M_3393	Liu et al., 2017c	Dicoccum accessions	YR	SS, PSTv-37	6A	581677845	590785210						TrturSVE6A02G01674700	584.853	cysteine-rich receptor -like protein kinase 10	SCP domain-containing protein
														TrturSVE6A02G01674770	585.087	sugar transport protein MST6	Major facilitator superfamily (MFS) profile domain-containing protein
														TrturSVE6A02G01675780	588.262	receptor-like protein EIX2	Leucine-rich repeat-containing N-terminal plant-type domain-containing protein
														TrturSVE6A02G01676480	590.582	L-type lectin-domain containing receptor kinase IX.1-like	Protein kinase domain-containing protein
														TrturSVE6A02G01676500	590.606	L-type lectin-domain containing receptor kinase IX.1-like	Protein kinase domain-containing protein
Disease_32	M_3434	Liu et al., 2017c	Dicoccum accessions	YR	SS, PSTv-37	6A	605297177	610480062						TrturSVE6A02G01684100	609.869	bidirectional sugar transporter SWEET2a-like	Bidirectional sugar transporter SWEET
	M_3435	Mehrabi et al., 2022	durum landraces	YR	plantlets greenhouse, Pstv-40	6A	606716962	610945086		35				TrturSVE6A02G01684150	609.945	bidirectional sugar transporter SWEET2a-like	Bidirectional sugar transporter SWEET
	M_3436	Ruan et al., 2020	elite, adv. Breeding lines	FHB	Incidence, 3ADON, M9-07-01 + 15ADON, M1-07-02	6A	608681302	612645767
Disease_33	M_3455	Letta et al. 2013	elite durum cv	SR	AS, natural inoculum, two envs.	6A	612311842	623356485	2.7	50	3	0	0	TrturSVE6A02G01686320	614.789	probable serine/threonine -protein kinase PBL7	Protein kinase
	M_3456	Letta et al. 2015	elite durum cv	SR	SS, TTKSK, JRCQC	6A	612311842	623356485						TrturSVE6A02G01686330	614.813	ABC transporter G family member 50	ABC transporter domain-containing protein
	M_3457	Marone et al 2024	Durum	LR	Seedling_CSIC, CONIL	6A	612311842	623168340						TrturSVE6A02G01686530	615.256	cysteine-rich receptor -like protein kinase 6	Protein kinase domain-containing protein
	M_3461	Esposito et al., 2022	agrogen	SNP		6A	612634166	615365740
Disease_34	M_3470	Letta et al. 2013	elite durum cv	SR	AS, natural inoculum, two envs.	6A	615825014	627316148	2.7	66	11	2	0	TrturSVE6A02G01691070	623.844	disease resistance protein Pik-2-like	AAA+ ATPase domain-containing protein	Sr13 (KY924305)		https://doi.org/10.1073/pnas.17062771
	M_3471	Letta et al. 2015	elite durum cv	SR	SS, TRTTF, TTTTF, TTKSK, JRCQC	6A	615825014	627316148						TrturSVE6A02G01691290	624.286	disease resistance protein Pik-2-like	AAA+ ATPase domain-containing protein
	Q_1668	Muranty et al.,2009	RE714 x Hardi	PM	AUDPC	6A	617097703	620612632						TrturSVE6A02G01691300	624.314	disease resistance protein Pik-2-like	AAA+ ATPase domain-containing protein
	M_3473	Megerssa et al., 2021	breeding line	SR	FIELD RESISTANCE, TKTTF_MS18,TKTTF_MS19,JRCQC_MS19,JRCQC_OS20	6A	617211209	627992934						TrturSVE6A02G01691320	624.36	disease resistance protein Pik-2-like	AAA+ ATPase domain-containing protein
	M_3475	Ruan et al., 2020	elite, adv. Breeding lines	FHB	Severity, 3ADON, M9-07-01 + 15ADON, M1-07-02	6A	619014391	627992934						TrturSVE6A02G01691340	624.405	disease resistance protein Pik-2-like	AAA+ ATPase domain-containing protein
	M_3476	Aoun et al., 2021	durum wheat cultivar	LR	EEEEE_ETH-63-1 race	6A	619100387	627836181						TrturSVE6A02G01691490	624.612	disease resistance protein RGA2-like	NB-ARC domain-containing disease resistance protein
	M_3479	Aoun et al., 2021	durum wheat cultivar	SR	TTKSK	6A	620369801	627836181						TrturSVE6A02G01691870	625.226	LRR receptor-like serine/threonine - protein kinase ER1	Protein kinase domain-containing protein
	Q_1672	Marone et al. 2022	Neodur/Claudio//Colosseo/(Rascon/2*Tarro	SR	IT, greenhouse TTTTF	6A	623356485	627316148						TrturSVE6A02G01692670	626.586	calcium-dependent protein kinase 13-like	Calcium-dependent protein kinase
	Q_1673	Marone et al. 2022	Ciccio x Svevo	SR	IT, greenhouse TKTTF	6A	623845479	624834494						TrturSVE6A02G01692830	627.057	sugar transport protein MST6	Major facilitator superfamily (MFS) profile domain-containing protein
	M_3483	Marone et al 2024	Whole collection ( durum cv and landraces+ relative subspecies)	SR	Seedling_University of Minnesota , TTKSK	6A	624426423	627181388
	Q_1674	Saini et al., 2018	durum wheat cultivar Lebsock x T. turgidium ssp. carthlicum accession PI 94749	SR	TRTTF, TTTTF, TTKSK, seedling	6A	627179515	627992934
Disease_35	M_3498	Letta et al. 2015	elite durum cv	SR	SS, JRCQC	6B	7683320	25683320	3.2	32	5	3	10	TrturSVE6B02G01698830	15.6434	disease resistance protein Pik-2-like	AAA+ ATPase domain-containing protein
	Q_1679	Kthiri et al., 2019	GAZA X ATRED#2	LR	adult_field	6B	7952350	9177471						TrturSVE6B02G01699120	16.6201	disease resistance protein RGA5	AAA+ ATPase domain-containing protein
	M_3501	Bassi et al 2019	modern cultivars	HF	field trial and green house	6B	7956753	29353418						TrturSVE6B02G01699180	16.8451	disease resistance protein Pik-2-like	NB-ARC domain-containing disease resistance protein
	M_3503	Haile et al 2023	durum and advanced lines	FHB	field nurseries with artifical inoculation with virulent DON-producing Fusarium graminearum	6B	8564056	29564056						TrturSVE6B02G01700000	18.6787	receptor-like protein EIX2	Leucine-rich repeat-containing N-terminal plant-type domain-containing protein
	M_3512	Ballini et al., 2020	EPO	LR	SS, controlled conditions, LR mock treated (% of leaf area with pustules)	6B	15605273	18845273						TrturSVE6B02G01700120	18.8039	receptor-like protein 38	Leucine-rich repeat-containing N-terminal plant-type domain-containing protein
Disease_36	Q_1772	Marone et al. 2013	Creso x Pedroso	PM	field	6B	671281396	680280517	2.4		1	1	0	TrturSVE6B02G01828340	679.129	disease resistance protein Pik-2-like	NB-ARC domain-containing disease resistance protein
	M_3742	Alahmad et al 2020	NAM population subset	CR	severity (percentage of whiteheads and stem browning)	6B	674412468	684412468		24
	M_3747	Simeone et al., 2020	wild, cultivated genotype	PM	SEEDLINGS	6B	677906780	686290179
Disease_37	Q_1799	Marone et al. 2022	Latino x MG5323	SR	IT, greenhouse TKTTF	6B	723691773	737584190	4.9	87	11	6	8	TrturSVE6B02G01847700	730.791	disease resistance protein Pik-2-like	AAA+ ATPase domain-containing protein	Sr27 (MZ773076)	90.5 (0.00)	10.1038/s41477-021-00971-5
	M_3796	Megerssa et al., 2020	breeding line	SR	field resistance (1 env)	6B	724396560	739292552						TrturSVE6B02G01848500	732.109	disease resistance protein Pik-2-like	AAA+ ATPase domain-containing protein
	Q_1800	Marone et al. 2022	Latino x MG5323	SR	IT, greenhouse TPKMC	6B	726769336	737584190						TrturSVE6B02G01848520	732.124	disease resistance protein Pik-2-like	AAA+ ATPase domain-containing protein
	M_3805	Aoun et al., 2021	durum wheat cultivar	SR	TTKSK, JRCQC	6B	726769336	737584190						TrturSVE6B02G01848570	732.164	disease resistance protein Pik-2-like	AAA+ ATPase domain-containing protein
	M_3807	Liu et al., 2017d	Ethiopian durum wheat landraces	YR	SS, one or more stripe rust races	6B	730359368	739292552						TrturSVE6B02G01848650	732.237	receptor like protein kinase S.2-like	Protein kinase family protein
	Q_1801	Kthiri et al., 2019	GAZA X ATRED#2	LR	adult_field	6B	730361588	737584190						TrturSVE6B02G01849450	733.422	LRR receptor-like serine/threonine- protein kinase SIK1	Protein kinase domain-containing protein
	M_3808	Genievskaya et al 2022	agrogen collection, containing durum cultivars, landraces, and wild and domesticated emmer accessions	LR	Seedling resistance in greenhouse (GH) with specific isolates; APR: adult plant resistance with field natural infection (KAES—Karabalyk agricultural experimental station)	6B	730361588	737066702						TrturSVE6B02G01849590	734.188	probable serine/threonine -protein kinase PBL7	protein kinase family protein
	M_3810	Aoun et al., 2021	durum wheat cultivar	LR	EEEEE_ETH-63-1 race	6B	732113955	737584190						TrturSVE6B02G01850420	735.66	cysteine-rich receptor -like protein kinase 10	Receptor-like serine/threonine-protein kinase
														TrturSVE6B02G01850510	735.755	disease resistance protein Pik-2-like	NB-ARC domain-containing disease resistance protein
														TrturSVE6B02G01850690	736.026	calcium-dependent protein kinase 13-like	Calcium-dependent protein kinase
														TrturSVE6B02G01850820	736.48	sugar transport protein	Major facilitator superfamily (MFS) profile domain-containing protein
Disease_38	M_3824	Mehrabi et al., 2022	durum landraces	YR	plantlets greenhouse, Pstv-37	7A	0	7970242	8	151	30	15	42	TrturSVE7A02G01851910	1.56766	putative disease resistance protein RGA3	Disease resistance
	M_3826	Aoun et al., 2021	landraces, cultivars, breeding lines	YR	PSTv-52	7A	0	11584464						TrturSVE7A02G01853090	3.50163	disease resistance protein RGA5 like	Protein kinase domain-containing protein
	M_3831	Bassi et al 2019	modern cultivars	HF	field trial and green house	7A	0	14239377						TrturSVE7A02G01853180	3.77163	disease resistance protein Pik-2-like	NB-ARC domain-containing protein
														TrturSVE7A02G01853220	3.82065	disease resistance protein RGA5	AAA+ ATPase domain-containing protein
														TrturSVE7A02G01853770	4.68411	LEAF RUST 10 DISEASE-RESISTANCE LOCUS RECEPTOR-LIKE PROTEIN like	Protein kinase family protein
														TrturSVE7A02G01853790	4.70355	LRR receptor-like serine/threonine - protein kinase ER1	Protein kinase family protein
														TrturSVE7A02G01853810	4.72602	receptor-like protein EIX2	Leucine-rich repeat-containing N-terminal plant-type domain-containing protein
														TrturSVE7A02G01853820	4.7339	probable LRR receptor-like serine/threonine- protein kinase	Leucine-rich repeat-containing N-terminal plant-type domain-containing protein
														TrturSVE7A02G01853830	4.76243	LRR receptor-like serine/threonine - protein kinase ER1	Protein kinase family protein
														TrturSVE7A02G01853950	5.09527	LRR receptor-like serine/threonine- protein kinase SIK1	Protein kinase domain-containing protein
														TrturSVE7A02G01853960	5.14863	LRR receptor kinase SERK2-like	Protein kinase domain-containing protein
														TrturSVE7A02G01853980	5.15888	LEAF RUST 10 DISEASE-RESISTANCE LOCUS RECEPTOR-LIKE PROTEIN like	Protein kinase family protein
														TrturSVE7A02G01853990	5.16291	probable serine/threonine -protein kinase PBL7	Protein kinase family protein
														TrturSVE7A02G01854060	5.32648	LRR receptor-like serine/threonine - protein kinase ER1	Protein kinase domain-containing protein
														TrturSVE7A02G01854070	5.33669	receptor-like protein EIX2	Leucine-rich repeat-containing N-terminal plant-type domain-containing protein
														TrturSVE7A02G01854150	5.47152	receptor-like protein EIX2	Leucine-rich repeat-containing N-terminal plant-type domain-containing protein
														TrturSVE7A02G01854160	5.49366	LRR receptor-like serine/threonine- protein kinase SIK1	protein kinase family protein
														TrturSVE7A02G01854180	5.52641	LRR receptor-like serine/threonine- protein kinase SIK1	protein kinase family protein
														TrturSVE7A02G01854210	5.56086	LRR receptor-like serine/threonine- protein kinase SIK1	protein kinase family protein
														TrturSVE7A02G01854230	5.59316	LRR receptor-like serine/threonine- protein kinase SIK1	protein kinase family protein
														TrturSVE7A02G01854320	5.73204	LRR receptor-like serine/threonine - protein kinase ER1	Protein kinase family protein
														TrturSVE7A02G01854330	5.87864	LRR receptor-like serine/threonine - protein kinase ER1	Protein kinase family protein
														TrturSVE7A02G01854380	5.98917	LRR receptor-like serine/threonine - protein kinase	Protein kinase domain-containing protein
														TrturSVE7A02G01854400	6.06321	LRR receptor-like serine/threonine - protein kinase	Protein kinase domain-containing protein
														TrturSVE7A02G01854420	6.13318	LRR receptor-like serine/threonine - protein kinase	Protein kinase domain-containing protein
														TrturSVE7A02G01854470	6.19248	LRR receptor-like serine/threonine - protein kinase	Protein kinase domain-containing protein
														TrturSVE7A02G01854480	6.21287	wall-associated receptor kinase 2- like	Protein kinase family protein
														TrturSVE7A02G01854730	6.56371	receptor like protein kinase S.2-like	Protein kinase domain-containing protein
														TrturSVE7A02G01854900	6.83479	putative disease resistance RPP13-like protein	NB-ARC domain-containing protein
														TrturSVE7A02G01855370	7.73772	probable LRR receptor-like serine/threonine- protein kinase	Protein kinase domain-containing protein
Disease_39	M_3936	Marone et al 2024	Durum	LR	Adult-ICARDA (Marchouch Autumn 2015)	7A	74735449	87450945	2	28	4	0	0	TrturSVE7A02G01883020	82.96	ABC transporter C family member 13-like	ABC transporter, putative
	M_3937	Aoun et al., 2016	landraces, cv, cultivated lines, breeding lines	LR	SS, MX_Field mix	7A	75072591	85013726						TrturSVE7A02G01883110	83.3937	ABC transporter C family member 13-like	ABC transporter, putative
	M_3939	Aoun et al., 2021	landraces, cultivars, breeding lines	YR	PSTv-52	7A	80554268	98554268						TrturSVE7A02G01883220	83.5453	ABC transporter C family member 13-like	ABC transporter, putative
	M_3940	Marone et al 2024	Whole collection ( durum cv and landraces+ relative subspecies)	LR	Adult-ICARDA (Marchouch Autumn 2015)	7A	82960993	87450945						TrturSVE7A02G01883230	83.5558	ABC transporter C family member 13-like	ABC transporter, putative
Disease_40	M_3964	Ruan et al., 2020	elite, adv. Breeding lines	FHB	Incidence, 3ADON, M9-07-01 + 15ADON, M1-07-02	7A	116163490	125272796	8.9	91	14	3	3	TrturSVE7A02G01893520	122.181	probable serine/threonine -protein kinase PBL7	Protein kinase domain-containing protein
	M_3967	Ruan et al., 2020	elite, adv. Breeding lines	FHB	Index, 3ADON, M9-07-01 + 15ADON, M1-07-02	7A	116316193	132986605						TrturSVE7A02G01893640	122.262	cysteine-rich receptor -like protein kinase	Cysteine-rich receptor-like protein kinase
	M_3969	Liu et al., 2017b	elite durum cv	YR	AS, natural inoculum	7A	116316193	132986605						TrturSVE7A02G01893650	122.277	cysteine-rich receptor -like protein kinase	Cysteine-rich receptor-like protein kinase
														TrturSVE7A02G01893690	122.296	disease resistance protein Pik-2-like	Disease resistance protein
														TrturSVE7A02G01893830	122.559	bidirectiona lsugar transporter SWEET2a-like	Bidirectional sugar transporter SWEET
														TrturSVE7A02G01893850	122.602	bidirectiona lsugar transporter SWEET2a-like	Bidirectional sugar transporter SWEET
														TrturSVE7A02G01893870	122.646	bidirectiona lsugar transporter SWEET2a-like	Bidirectional sugar transporter SWEET
														TrturSVE7A02G01893910	122.689	bidirectiona lsugar transporter SWEET2a-like	Bidirectional sugar transporter SWEET
														TrturSVE7A02G01893930	122.732	bidirectiona lsugar transporter SWEET2a-like	Bidirectional sugar transporter SWEET
														TrturSVE7A02G01893950	122.776	bidirectiona lsugar transporter SWEET2a-like	Bidirectional sugar transporter SWEET
														TrturSVE7A02G01893970	122.819	bidirectiona lsugar transporter SWEET2a-like	Bidirectional sugar transporter SWEET
														TrturSVE7A02G01894150	123.306	pathogenesis-related protein 1 like	Pathogenesis-related protein PRB1-3
														TrturSVE7A02G01894170	123.326	pathogenesis-related protein PRB1-2-like	SCP domain-containing protein
														TrturSVE7A02G01894730	125.049	LRR receptor-like serine/threonine - protein kinase ER1	Protein kinase domain-containing protein
Disease_41	M_4119	Megerssa et al., 2021	breeding line	SR	SEEDLING RESISTANCE, TTRTF,TTKSK	7A	708281331	726281331	3	51	3	1	4	TrturSVE7A02G02001830	720.906	brassinosteroid LRR receptor kinase BRI1	protein kinase family protein
	M_4124	Megerssa et al., 2021	breeding line	SR	FIELD RESISTANCE, TKTTF_MS18,TKTTF_MS19,JRCQC_MS19,JRCQC_OS20	7A	712476830	730476830						TrturSVE7A02G02002690	723.081	disease resistance protein Pik-2-like	Rx N-terminal domain-containing protein
	M_4125	Megerssa et al., 2020	breeding line	SR	field resistance in 3 environments	7A	712476830	730476830						TrturSVE7A02G02002710	723.089	disease resistance protein Pik-2-like	Rx N-terminal domain-containing protein
	M_4136	Ballini et al., 2020	EPO	WB	SS, controlled conditions, WB BR32 inoculation (scale)	7A	718776527	735776527
	M_4137	Lhamo, D. et al., 2023	emmer	LR	Adult stage, Ethiopia, BBBQJ,CCMSS and MCDSS	7A	720138943	723189900
Disease_42	Q_1939	Ji et al., 2008	Mo75 x IW72 (T. dicoccoides)	PM	Isolate E09	7A	731047445	742758442	3.4	53	3	1	3	TrturSVE7A02G02005600	731.054	None	Mediator complex subunit 15 KIX domain-containing protein	SuSr-D1-7A (TraesCS7A03G1313800)	99.400 (0.00)	10.1038/s41467-020-14937-2
	M_4160	Megerssa et al., 2021	breeding line	SR	FIELD RESISTANCE, TKTTF_MS18, TKTTF_MS19, JRCQC_MS19, JRCQC_OS20	7A	731631156	749631156						TrturSVE7A02G02008920	739.314	probable LRR receptor-like serine/threonine- protein kinase	Protein kinase domain-containing protein
	M_4161	Megerssa et al., 2020	breeding line	SR	field resistance in 2 environments	7A	731631156	749631156						TrturSVE7A02G02008960	739.327	probable serine/threonine -protein kinase PBL7	protein kinase family protein
	M_4170	Mehrabi et al., 2022	durum landraces	YR	plantlets greenhouse, Pstv-37	7A	737212936	740608443						TrturSVE7A02G02009460	740.483	disease resistance protein Pik-2-like	NB-ARC domain-containing protein
Disease_43	M_4209	Megerssa et al.,	breeding line	SR	field resistance (1 env)	7B	37928797	55928797	4.4	30	4	0	3	TrturSVE7B02G02029190 (LC)	45.5436	ABC transporter B family member 4-like	ABC transporter E family member 2
	M_4211	Sari et al 2020	DT696 derivatives	FHB	field trials at Morden (MD) and Brandon (BD) locations in 2016 and 2017, Canada, FHB index	7B	39030414	47852911						TrturSVE7B02G02029220 (LC)	45.7023	receptor like protein	Leucine-rich repeat-containing N-terminal plant-type domain-containing protein
	M_4212	Lhamo, D. et al., 2023	emmer	LR	Adult stage, Ethiopia, BBBQJ,CCMSS and MCDSS	7B	41047099	47262321						TrturSVE7B02G02029250 (LC)	45.7535	receptor kinase-like protein Xa21	Protein kinase domain-containing protein
	M_4217	Mehrabi et al., 2022	durum landraces	YR	plantlets greenhouse, Pstv-37	7B	42814961	59136570						TrturSVE7B02G02029320 (LC)	45.898	receptor like protein 15	Leucine-rich repeat-containing N-terminal plant-type domain-containing protein
	M_4218	Liu et al., 2017c	Dicoccum accessions	YR	SS, PSTv-37	7B	42814961	59136570
Disease_44	M_4422	Megerssa et al., 2021	breeding line	SR	FIELD RESISTANCE, JRCQC_MS19, TKTTF_MS19	7B	689826543	707826543						TrturSVE7B02G02152070	693.465	receptor like protein kinase S.2-like	Protein kinase domain-containing protein
	M_4425	Marone et al 2024	Q2	SR	Seedling_University of Minnesota , JRCQC	7B	692461666	698377224						TrturSVE7B02G02152360	694.528	receptor like protein kinase S.2-like	Protein kinase domain-containing protein
	M_4426	Marone et al 2024	Whole collection ( durum cv and landraces+ relative subspecies)	LR	Seedling_CSIC, Villamarique de la Condesa	7B	692691830	698377224						TrturSVE7B02G02153450	697.05	receptor like protein kinase S.2-like	Protein kinase family protein
														TrturSVE7B02G02153990	698.369	None	NB-ARC domain-containing protein
														TrturSVE7B02G02156770	705.521	disease resistance protein RGA5	NB-ARC domain-containing protein	Pm5e	99.896 (0.00)	10.1111/nph.16762
Disease_45	M_4443	Aoun et al., 2021	landraces, cultivars, breeding lines	YR	PSTv-52, PSTv-41	7B	709495525	727495525	6.1	84	11	3	8	TrturSVE7B02G02161030	715.389	None	Protein ENHANCED DISEASE RESISTANCE 2-like
	Q_2088	Naz et al., 2012	Zentos x Syn86L	YR	controlled conditions	7B	709781766	713665405						TrturSVE7B02G02161180	715.955	disease resistance protein Pik-2-like	NB-ARC domain-containing disease resistance protein
	M_4448	Aoun et al., 2021	durum wheat cultivar	YR	PSTv-37 RACE	7B	711624943	719773596						TrturSVE7B02G02161220	716.061	receptor like protein kinase S.2-like	Protein kinase domain-containing protein
	M_4453	Liu et al., 2017b	elite durum cv	YR	SS, PSTv-40, PSTv-37	7B	713665405	727795479						TrturSVE7B02G02161250	716.251	cysteine-rich receptor -like protein kinase 10	Protein kinase domain-containing protein
	M_4454	Liu et al., 2017d	Ethiopian durum wheat landraces	YR	SS, one or more stripe rust races	7B	713665405	720054293						TrturSVE7B02G02161510	716.843	receptor like protein kinase S.2-like	Protein kinase domain-containing protein
	M_4457	Marone et al 2024	Durum	YR	SS, race: Pstv-37	7B	713665405	729741460						TrturSVE7B02G02161520	716.872	receptor like protein kinase S.2-like	Mediator complex subunit 15 KIX domain-containing protein	SuSr-D1-7B-1 (TraesCS7B02G460900)	98.115 (0.00)	10.1038/s41467-020-14937-2
	M_4458	Marone et al 2024	Durum	LR	SS, race: Villamarique de la Condesa	7B	713665405	719773596						TrturSVE7B02G02161750	717.472	receptor like protein kinase S.2-like	Protein kinase domain-containing protein
														TrturSVE7B02G02161860	717.662	receptor like protein kinase S.2-like	Protein kinase domain-containing protein
														TrturSVE7B02G02162350	718.874	rust resistance kinase Lr10-like	Kinase
Disease_46	M_4488	Mehrabi et al., 2022	durum landraces	YR	plantlets greenhouse, Pstv-37	7B	731843278	749354956	1.9	34	9	1	22	TrturSVE7B02G02171130	743.3	receptor-like protein 38	Leucine-rich repeat-containing N-terminal plant-type domain-containing protein
	M_4490	Marone et al 2024	Durum	YR	Seedling_University of Minnesota, Pstv-37	7B	733119096	745574807						TrturSVE7B02G02171150	743.326	receptor-like protein 38	Leucine-rich repeat-containing N-terminal plant-type domain-containing protein
	Q_2106	Maccaferri et al., 2008	Colosseo x Lloyd	LR	Artificial inoculation	7B	733789203	743897431						TrturSVE7B02G02171830	744.152	putative disease resistance protein	NB-ARC domain-containing disease resistance protein, putative
	M_4491	Megerssa et al., 2020	breeding line	SR	field resistance (1 env)	7B	734333934	749354956						TrturSVE7B02G02171850	744.194	putative disease resistance protein	NB-ARC domain-containing disease resistance protein, putative
	Q_2110	Singh et al., 2012	Sachem x Strongfield	LR		7B	734981940	737734937						TrturSVE7B02G02171910	744.334	putative disease resistance protein	NB-ARC domain-containing disease resistance protein, putative
	Q_2111	Singh et al., 2012	Sachem x Strongfield	YR	AS	7B	734981940	740574774						TrturSVE7B02G02172210	744.929	cysteine-rich receptor -like protein kinase 6	Protein kinase domain-containing protein
	M_4494	Marone et al 2024	Whole collection ( durum cv and landraces+ relative subspecies)	LR	Seedling_CSIC, Villamarique de la Condesa	7B	735308447	741997954						TrturSVE7B02G02172250	745.045	putative disease resistance protein RGA3	AAA+ ATPase domain-containing protein
	Q_2112	Maccaferri et al., 2008	Colosseo x Lloyd	LR	LRS-late, AUDPC	7B	737734937	740574774						TrturSVE7B02G02172270	745.064	pathogenesis-related protein 1	Bet v I/Major latex protein domain-containing protein
	Q_2114	Kthiri et al., 2019	ARNACORIS X ATRED#2	LR	adult_field	7B	738590539	748709470
	Q_2115	Terracciano et al., 2013	Colosseo X Lloyd	LR	PSB_1–3, AUDPC -IT	7B	740574774	747135497
	Q_2116	Haile et al.,2012	Kristal x Sebatel	SR		7B	741291080	747148681
	Q_2117	Marone et al., 2009	Creso x Pedroso	LR	%NECA-Growth chamber	7B	741291080	743897431
	M_4500	Marone et al 2024	Whole collection ( durum cv and landraces+ relative subspecies)	YR	Seedling_University of Minnesota, Pstv-37	7B	741550727	745064787
	M_4501	Mehrabi et al., 2022	durum landraces	YR	plantlets greenhouse, Pstv-37	7B	743145065	749354956
	M_4502	Marone et al 2024	Durum	LR	Seedling_University of Minnesota , PSB 14	7B	743145065	748577900

## Sheet: TKW hotspots
Supporting Table S15
List of the 26 QTL hotspots clustering QTL for TKW.
Each hotspot is coded with consecutive number and the trait category of clustered QTL (in bold&red the hotspots whose underlined genes were all analysed for expression profile into the relevant expression atlas). Then for each QTL these information are provided: N° of the locus (as listed in the QTLome,Table S14), the reference, the population used to map the QTL, the specic trait code and possib…
ID QTL hotspot	N° locus	Reference	Cross /Collection	Trait code	Treatment / Conditions	Chr	Left marker position on Svevo v.2	Right marker position on Svevo v.2	Minimum overlapping region (in Mb)	N° of HC genes in the minimum overlapping region	Candidate gene ID on Svevo v.2 (LC if low confidence gene)	Position (Mb) of the candidate gene	Svevo v2 annotation (Reference-Blast-Hit-Description)	Svevo v2 annotation (Human-Readable-Description)	Wheat gene alias	Gene name of T. aestivum homologue	Homologue rice gene	Rice gene annotation	Rice Gene Name	References
TKW_1	M_0168	Sukumaran et al., 2018	cultivar and breeding lines	TKW/TOL		1A	510433405	570433405	9.30632	97	TrturSVE1A02G00098520	535.2	ATP-dependent zinc metalloprotease FTSH, chloroplastic-like	Vesicle-fusing ATPase		TraesCS7A03G1141400	Os05g0519400	Homologue of NSF (N-ethylmaleimide sensitive factor), ATPase, Regulation of vacuolar morphology in endosperm cell	OsSec18	DOI: 10.1186/s12870-014-0324-1
	M_0174	Rapp et al., 2019	Central European durum wheat panel	TKW		1A	514252319	538252319
	M_0180	Soriano et al., 2017	Mediterranean durum wheat landraces	TKW		1A	522111393	547493954
	M_0188	Zaim et al., 2023	landraces, elites, and cultivars	TKW		1A	528946003	584607288
TKW_2	Q_0189	Fatiukha et al., 2020	Svevo x WEW-Y12-3	TKW		1B	552549392	599100606	8.4	76
	M_0471	Jabbour et al., 2023	NAM RIL	TKW		1B	554970772	578970772
	Q_0193	Roncallo et al., 2017	UC1113 x Kofa	TKW		1B	555369136	717605107
	M_0483	Mulugeta et al., 2023	Ethiopian landraces and cultivars	TKW		1B	563769912	572169912
TKW_3	M_0525	Sukumaran et al., 2018	cultivar and breeding lines	TKW/TOL		1B	605188213	665188213	10	129
	Q_0211	Rheman Arif et al. 2020	Omrabi5 x Belikh2	TKW		1B	640790344	661066647
	M_0567	Royo C et al., 2021	200 cv, 172 landraces	TKW		1B	646000000	656000000
TKW_4	Q_0269	Blanco et al., 2012	Ciccio x Svevo	TKW		2A	40250215	48822731	0.200041	4	TrturSVE2A02G00298440	43.9	two-component response regulator-like PRR37	Pseudo-response regulator	PPD1A
	Q_0270	Graziani et al., 2014	Kofa x Svevo	TKW		2A	40250215	49149006
	Q_0274	Alsaleh et al., 2019	Kunduru-1149 × Cham1	TKW		2A	41503743	44114488
	Q_0284	Mangini et al., 2021	Liberdur x Anco Marzio	TKW		2A	43642794	45407105
	Q_0287	Fatiukha et al., 2020	Svevo x WEW-Y12-3	TKW		2A	43914447	47489334
TKW_5	M_0842	Mangini et al., 2018	Modern/old cvs, landraces, domesticated, wild	TKW		2A	654061571	714061571	4.3531	85
	Q_0356	Fatiukha et al., 2020	Svevo x WEW-Y12-3	TKW		2A	665315082	690924628
	Q_0361	Tzarfati et al., 2014	Langdon x G18-16 (T dicoccoides)	TKW		2A	684932071	690924628
TKW_6	M_0861	Sukumaran et al., 2018	cultivar and breeding lines	TKW/TOL		2A	690000000	750000000	9.93072	157
	Q_0363	Peleg et al., 2011	Langdon x G18-16 (T dicoccoides)	TKW		2A	692421362	744266924
	M_0872	Zaim et al., 2023	landraces, elites, and cultivars	TKW		2A	706344698	722783573
	M_0875	Hu et al., 2015	51 landraces, 99 cultivars	TKW		2A	712852851	730852851
TKW_7	Q_0793	Blanco et al., 2012	Ciccio x Svevo	TKW		3B	7070505	16725637	6.79113	128
	Q_0799	Roncallo et al., 2017	UC1113 x Kofa	TKW		3B	7935659	18506995
	Q_0801	Graziani et al., 2014	Kofa x Svevo	TKW		3B	8221186	16725637
	Q_0803	Maccaferri et al., 2016	Meridiano × Claudio	TKW		3B	8474376	16463648
	M_1685	Mehrabi_et al., 2020	landraces and cultivar	TKW		3B	9672516	18506995
TKW_8	M_1730	Sukumaran et al., 2018	cultivar and breeding lines	TKW/SSI		3B	47000000	107000000	8.4	63
	Q_0839	Russo et al., 2014	Simeto x Molise Colli (T. dicoccum)	TKW		3B	64342894	84783751
	M_1750	Mulugeta et al., 2023	Ethiopian landraces and cultivars	TKW		3B	65706861	74106861
TKW_9	M_1859	Sukumaran et al., 2018	cultivar and breeding lines	TKW/TOL		3B	676270080	736270080	2.27344	30
	M_1866	Negisho et al., 2022a	cultivars, breeding line, landraces	TKW		3B	679122464	697243008
	M_1869	Alemu_et al., 2021	Ethiopian accessions	TKW		3B	694969573	709282344
TKW_10	M_1943	Royo C et al., 2021	200 cv, 172 landraces	TKW		3B	795000000	805000000	4.89015	68
	Q_0912	Desiderio et al., 2019	Iran_249 x Zardak	TKW		3B	797813681	827224313
	Q_0913	Avni et al., 2018	Svevo x Zavitan (T. dicoccoides)	TKW		3B	800109853	813932470
TKW_11	Q_0912	Desiderio et al., 2019	Iran_249 x Zardak	TKW		3B	803931923	832573455	6.20873	79	TrturSVE3B02G00956290	826.3	\	B box-type domain-containing protein			Os01g0517800	PLATZ transcription factor	OsFl3	DOI: 10.1111/pbi.13809
	M_1960	Soriano et al., 2017	Mediterranean landraces	TKW		3B	813932470	837560933
	M_1964	Mangini et al., 2018	Modern/old cvs, landraces, domesticated, wild	TKW		3B	815809172	842004086
	M_1971	Mulugeta et al., 2023	Ethiopian landraces and cultivars	TKW		3B	823562453	831962453
	Q_0924	Golabadi et al., 2011	Ostegata x Massara-1	TKW		3B	825753718	850253718
TKW_12	M_2204	Sukumaran et al., 2018	cultivar/breeding lines	TKW/TOL		4A	730000000	772123497	8.01716	98	TrturSVE4A02G01119150	762.2	vacuolar invertase	Beta-fructofuranosidase	WIVRV	WIVRV (AF069309) TraesCS7A03G0020800	Os02g0106100	invertase 3, fructosyl transferase, vacuolar invertase 2	OsINV3,OsVIN2, SGS1	DOI: 10.1007/s00299-019-02443-9; DOI: 10.14348/molcells.2019.0109; DOI: 10.3390/ijms21062199
	M_2216	Mangini et al., 2018	Modern/old cvs, landraces, domesticated, wild	TKW		4A	740556035	772123497			TrturSVE4A02G01119200		fructan 6-fructosyltransferase	Beta-fructofuranosidase	6-SFT-A1	6-SFT-A1 (AB029887) TraesCS4A03G1223500
	M_2246	Negisho et al., 2022a	Ethiopian landraces, varieties, advanced lines from the EIAR, lines from CIMMYT	TKW/DSI		4A	754007258	765753547			TrturSVE4A02G01119230		fructan 6-fructosyltransferase	Beta-fructofuranosidase	6-SFT-A2	6_SFT-A2 (FJ228688)
	M_2245	Negisho et al., 2022a	Ethiopian landraces, varieties, advanced lines from the EIAR, lines from CIMMYT	TKW/RDI		4A	754007258	765753547			TrturSVE4A02G01119240		vacuolar invertase	Beta-fructofuranosidase	WIVRV
	M_2244	Negisho et al., 2022a	Ethiopian landraces, varieties, advanced lines from the EIAR, lines from CIMMYT	TKW/YSI		4A	754007258	765753547			TrturSVE4A02G01119260		vacuolar invertase	Beta-fructofuranosidase	WIVRV
	M_2254	Negisho et al 2022b	cultivars, breeding line, landraces	TKW		4A	757736391	769278449			TrturSVE4A02G01119270		vacuolar invertase	Beta-fructofuranosidase	WIVRV
	M_2253	Negisho et al., 2022a	Ethiopian landraces, varieties, advanced lines from the EIAR, lines from CIMMYT	TKW/GMP		4A	757736391	772123497			TrturSVE4A02G01119280		vacuolar invertase	Beta-fructofuranosidase	WIVRV	TraesCS4A03G1224200	Os02g0106100	invertase 3, fructosyl transferase, vacuolar invertase 2	OsINV3,OsVIN2, SGS1
	M_2252	Negisho et al., 2022a	Ethiopian landraces, varieties, advanced lines from the EIAR, lines from CIMMYT	TKW/STI		4A	757736391	772123497			TrturSVE4A02G01119300		sucrose:sucrose 1-fructosyltransferase	Beta-fructofuranosidase	1_SST-A1	1-SST (AB029888)
TKW_13	Q_1076	Valladares et al., 2023	MG5323 (T. dicoccum) x Latino	TKW		4B	15751704	42182751	2.86403	44	TrturSVE4B02G01133480	27.1	\	Ribonuclease			Os02g0523500	RNA-binding protein, Transport and localization of storage protein	OsTudor-SN	DOI: 10.1093/pcp/pcz113.
	M_2321	Zaim et al., 2023	landraces, elites, and cultivars	TKW		4B	16596769	64644653
	M_2326	Jabbour et al., 2023	NAM RIL	TKW		4B	19438514	43438514
	M_2336	Sun et al., 2020	51 landraces, 99 cultivars	TKW		4B	21759611	39759611
	Q_1085	Patil et al., 2013	PDW233 x Bhalegaon 4	TKW		4B	26368130	29232165
TKW_14	M_2441	Zaïm M et al., 2020	4 RIL populations	TKW		4B	470443363	500443363	2.83763	15
	M_2443	Zaim et al., 2023	landraces, elites, and cultivars	TKW		4B	472605747	504740156
	Q_1166	Fatiukha et al., 2020	Svevo x WEW-Y12-3	TKW		4B	497605732	543618363
TKW_15	M_2458	Zaim et al., 2023	landraces, elites, and cultivars	TKW		4B	547518361	576705320	2.27896	14
	M_2464	Kidane et al., 2017	Ethiopian landraces, modern varieties	TKW		4B	550351919	594620968
	Q_1178	Blanco et al., 2012	Ciccio x Svevo	TKW		4B	574426356	601764759
TKW_16	M_2526	Negisho et al., 2022a	cultivars, breeding line, landraces	TKW		4B	672293785	682997118	1.56114	21
	M_2529	Negisho et al., 2022b	Ethiopian landraces, varieties, advanced lines from the EIAR, lines from CIMMYT	TKW/RDI		4B	673076243	679003688
	M_2530	Negisho et al., 2022b	Ethiopian landraces, varieties, advanced lines from the EIAR, lines from CIMMYT	TKW/YSI		4B	673076243	679003688
	M_2528	Negisho et al., 2022b	Ethiopian landraces, varieties, advanced lines from the EIAR, lines from CIMMYT	TKW/DSI		4B	673076243	679003688
	M_2533	Mangini et al., 2018	Modern/old cvs, landraces, domesticated, wild	TKW		4B	673076243	690361692
	M_2537	Mangini et al., 2018	Modern/old cvs, landraces, domesticated, wild	TKW		4B	677442547	686623124
TKW_17	M_2555	Sukumaran et al., 2018	cultivar and breeding lines	TKW/TOL		5A	0	42000000	3.71828	52
	M_2561	Zaim et al., 2023	landraces, elites, and cultivars	TKW		5A	0	42251112
	M_2572	Mangini et al., 2018	Modern/old cvs, landraces, domesticated, wild	TKW		5A	10165893	13884171
TKW_18	M_2678	Sukumaran et al., 2018	cultivar and breeding lines	TKW		5A	463925845	523925845	8.4	85
	M_2683	Zaim et al., 2023	landraces, elites, and cultivars	TKW		5A	468930582	517484399
	M_2696	Mulugeta et al., 2023	Ethiopian landraces and cultivars	TKW		5A	476114303	484514303
TKW_19	Q_1453	Graziani et al., 2014	Kofa x Svevo	TKW		5B	459276092	478160205	7.64913	61
	Q_1455	Peleg et al 2011; Fatiukha et al., 2021	Langdon x G18-16 (T dicoccoides)	TKW		5B	465939341	512263594
	M_3000	Negisho et al., 2022b	Ethiopian landraces, varieties, advanced lines from the EIAR, lines from CIMMYT	TKW/TOL		5B	466541313	487997613
	M_3001	Negisho et al., 2022a	cultivars, breeding line, landraces	TKW		5B	466541313	487997613
	Q_1457	Desiderio et al., 2019	Iran_249 x Zardak	TKW		5B	470511071	488616153
TKW_20	M_3217	Mangini et al., 2018	Modern/old cvs, landraces, domesticated, wild	TKW		6A	0	19927317	6.12125	99
	M_3207	Sukumaran et al., 2018	cultivar and breeding lines	TKW/TOL		6A	0	45000000
	Q_1553	Maccaferri et al., 2016	Meridiano × Claudio	TKW		6A	3726093	17149797
	M_3228	Royo C et al., 2021	200 cv, 172 landraces	TKW		6A	6000000	16000000
	Q_1558	Fatiukha et al., 2020	Svevo x WEW-Y12-3	TKW		6A	8660816	14782066
TKW_21	M_3331	Negisho et al., 2022b	Ethiopian landraces, varieties, advanced lines from the EIAR, lines from CIMMYT	TKW/GMP		6A	508569343	538241837	5.73379	54	TrturSVE6A02G01661230	533.3	glutamine synthetase-like	Glutamine synthetase	TaGS1c (AAZ30059.1)	TraesCS6A03G0782800
	M_3338	Sukumaran et al., 2018	cultivar and breeding lines	TKW/TOL		6A	510337967	570337967
	M_3347	Negisho et al., 2022a	cultivars, breeding line, landraces	TKW		6A	523474273	538455468
	M_3353	Mulugeta et al., 2023	Ethiopian landraces and cultivars	TKW		6A	532508052	540908052
TKW_22	M_3437	Rapp et al., 2019	Central European durum wheat panel	TKW		6A	609447575	633447575	8.49095	157
	Q_1654	Golabadi et al., 2011	Ostegata x Massara-1	TKW		6A	612049970	620995734
	M_3460	Sun et al., 2020	51 landraces, 99 cultivars	TKW		6A	612504785	627992934
TKW_23	M_4090	Sukumaran et al., 2018	cultivar and breeding lines	TKW/SSI		7A	685903221	745903221	8.4	126
	M_4098	Negisho et al., 2022b	Ethiopian landraces, varieties, advanced lines from the EIAR, lines from CIMMYT	TKW/YSI		7A	701639457	711170021
	M_4104	Mulugeta et al., 2023	Ethiopian durum wheat landraces and cultivars	TKW		7A	702570196	710970196
TKW_24	M_4133	Mangini et al., 2018	Modern/old cvs, landraces, domesticated, wild	TKW		7A	714953188	739311247	3.4024	50
	M_4134	Sukumaran et al., 2018	cultivar and breeding lines	TKW/TOL		7A	715914566	753887139
	M_4142	Negisho et al., 2022b	Ethiopian landraces, varieties, advanced lines from the EIAR, lines from CIMMYT	TKW/STI		7A	724179506	739293810
	M_4164	Sun et al., 2020	51 landraces, 99 cultivars	TKW		7A	732745986	750745986
	M_4167	Negisho et al., 2022a	cultivars, breeding line, landraces	TKW		7A	735891407	741746881
TKW_25	Q_1944	Peleg et al 2011; Fatiukha et al., 2021	Langdon x G18-16 (T dicoccoides)	TKW		7B	844629	9570502	3.22281	39
	Q_1946	Haugrud et al., 2023	Divide x emmer PI 272551	TKW		7B	1276979	16326149
	M_4194	Zaim et al., 2023	landraces, elites, and cultivars	TKW		7B	1288733	47392879
	Q_1960	Graziani et al., 2014	Kofa x Svevo	TKW		7B	6347689	24897617
TKW_26	M_4441	Sukumaran et al., 2018	cultivar and breeding lines	TKW/TOL		7B	708000000	749354956	1.69787	9
	M_4474	Hu et al., 2015	51 landraces, 99 cultivars	TKW		7B	720730606	738730606
	M_4483	Jabbour et al., 2023	NAM RIL	TKW		7B	729749796	743783023
	M_4495	Giraldo et al., 2016	landraces, subsp. durum, turgidum and dicoccum	TKW		7B	737032739	740574787

## Sheet: Root hotspots
Supporting Table S15
List of the 43 QTL hotspots clustering QTL for root architecture related traits.
Each hotspot is coded with consecutive number and the trait category of clustered QTL (in bold&red the hotspots whose underlined genes were all analysed for expression profile into the relevant expression atlas). Then for each QTL these information are provided: N° of the locus (as listed in the QTLome,Table S14), the reference, the population used to map the QTL, the specic trait code and possib…
ID QTL hotspot	N° locus	Reference	Cross /Collection	Trait code	Treatment / Conditions	Chr	Left marker position on Svevo v.2	Right marker position on Svevo v.2	Minimum overlapping region (in Mb)	N° of HC genes in the minimum overlapping region	Candidate gene ID on Svevo v.2 (LC if low confidence gene)	Position (Mb) of the candidate gene	Svevo v2 annotation (Reference-Blast-Hit-Description)	Svevo v2 annotation (Human-Readable-Description)	Wheat gene alias	Gene name of T. aestivum homologue	Homologue rice gene	Rice gene annotation	Rice Gene Name	References
Root_1	M_0017	Rosello et al. 2019	Durum wheat landraces, 160	RGA	Seedlings on moist germination paper/clear pots	1A	4600000	14600000	1.5	28
	M_0031	Alemu et al. 2021	Ethiopian durum wheat accessions, 192	TRN	Plantlets, growth chamber	1A	8006448	13087879
	Q_0007	Petrarulo et al. 2015	Creso x Pedroso, 123	RL	5 leaves plants, growth chamber	1A	9687999	14808966
	Q_0008	Petrarulo et al. 2015	Creso x Pedroso, 123	RSA	5 leaves plants, growth chamber	1A	9687999	14808966
	Q_0009	Petrarulo et al. 2015	Creso x Pedroso, 123	RTN	5 leaves plants, growth chamber	1A	9687999	14808966
	Q_0010	Petrarulo et al. 2015	Creso x Pedroso, 123	RV	5 leaves plants, growth chamber	1A	9687999	14808966
	M_0034	Maccaferri et al. 2016	Elite durum wheat, 183	TRN	Plantlets, growth chamber	1A	11560727	16503419
Root_2	M_0230	Rosello et al. 2019	Durum wheat landraces, 160	LRL	Seedlings on moist germination paper/clear pots	1A	582599889	592599889	2.6	56
	M_0238	Maccaferri et al. 2016	Elite durum wheat, 183	ARL	Plantlets, growth chamber	1A	587269047	591916203
	M_0239	Maccaferri et al. 2016	Elite durum wheat, 183	TRL	Plantlets, growth chamber	1A	587269047	591916203
	M_0244	Rosello et al. 2019	Durum wheat landraces, 160	PRD	Seedlings on moist germination paper/clear pots	1A	589319498	599319498
Root_3	M_0287	Lucas et al. 2017	Intersubspecies RIL, 100	RL_StR	Osmotic stress at seedling stage	1B	4466519	11004263	0.5	14
	M_0288	Lucas et al. 2017	Intersubspecies RIL, 100	TRS_StR	Osmotic stress at seedling stage	1B	4466519	11004263
	M_0289	Lucas et al. 2017	Intersubspecies RIL, 100	TRV_StR	Osmotic stress at seedling stage	1B	4466519	11004263			TrturSVE1B02G00131230	10.8		V-type proton ATPase proteolipid subunit
	M_0297	Rosello et al. 2019	Durum wheat landraces, 160	PRV	Seedlings on moist germination paper/clear pots	1B	7000000	17000000
	Q_0084	Iannucci et al. 2017	Simeto x Molise Colli (T. dicoccum), 136	RCN	5 leaves plants, growth chamber	1B	8154182	12336872
	Q_0085	Iannucci et al. 2017	Simeto x Molise Colli (T. dicoccum), 136	RFN	5 leaves plants, growth chamber	1B	8154182	12336872
	Q_0088	Maccaferri et al. 2016	Colosseo x Lloyd, 176	TRL	Plantlets, growth chamber	1B	10492130	30408303
Root_4	M_0333	Alemu et al. 2021	Ethiopian durum wheat accessions, 192	TRN	Plantlets, growth chamber	1B	39178217	60330786	15.4	128
	Q_0107	Iannucci et al. 2017	Simeto x Molise Colli (T. dicoccum), 136	RTN	5 leaves plants, growth chamber	1B	42029851	97319785
	M_0335	Maccaferri et al. 2016	Elite durum wheat, 183	ARL	Plantlets, growth chamber	1B	44976979	60330786
	M_0336	Maccaferri et al. 2016	Elite durum wheat, 183	PRL	Plantlets, growth chamber	1B	44976979	60330786
Root_5	M_0562	Rosello et al. 2019	Durum wheat landraces, 160	LRL	Seedlings on moist germination paper/clear pots	1B	645000000	655000000	6	66
	M_0563	Rosello et al. 2019	Durum wheat landraces, 160	LRS	Seedlings on moist germination paper/clear pots	1B	645000000	655000000
	M_0564	Rosello et al. 2019	Durum wheat landraces, 160	LRV	Seedlings on moist germination paper/clear pots	1B	645000000	655000000
	Q_0214	Iannucci et al. 2017	Simeto x Molise Colli (T. dicoccum), 136	RTN	5 leaves plants, growth chamber	1B	645921684	659303858
	M_0572	Rosello et al. 2019	Durum wheat landraces, 160	PRD	Seedlings on moist germination paper/clear pots	1B	649000000	659000000
Root_6	Q_0242	Maccaferri et al. 2016	Colosseo x Lloyd, 176	LRN	Plantlets, growth chamber	2A	0	24902323	5.2	117	TrturSVE2A02G00287920	16.4748	\	TATA-binding protein interacting (TIP20) domain-containing protein		TraesCS2A03G0072700	Os02t0167700	Homolog of Arabidopsis CAND1, Auxin signaling to maintain the G2/M cell cycle transition in crown root meristem, Required for crown root emerg	OsCAND1-Cullin-associated and neddylation-dissociated 1	https://doi.org/10.1093/mp/ssq068
	Q_0250	Maccaferri et al. 2016	Meridiano x Claudio, 181	TRN	Plantlets, growth chamber	2A	7624855	17749644
	M_0652	Rosello et al. 2019	Durum wheat landraces, 160	TRN	Seedlings on moist germination paper/clear pots	2A	12568808	22568808
Root_7	M_0712	Maccaferri et al. 2016	Elite durum wheat, 183	ARL	Plantlets, growth chamber	2A	45407105	51236361	5.2	64
	M_0713	Maccaferri et al. 2016	Elite durum wheat, 183	TRL	Plantlets, growth chamber	2A	45407105	51236361
	M_0715	Rosello et al. 2019	Durum wheat landraces, 160	PRV	Seedlings on moist germination paper/clear pots	2A	46000000	56000000
Root_8	M_0852	Mehrabi et al. 2020	Landraces and cultivars, 112	MRL	7-day-old seedlings and 35-day-old seedlings, growth chamber	2A	686098364	711191848	10.3	109	TrturSVE2A02G00407050	702.9	transcription factor MYB30-like	Myb-related protein		TraesCS2A03G1055900	Os04t0594100		Robust Root System 1	https://doi.org/10.1111/nph.18775
	M_0853	Mehrabi et al. 2020	Landraces and cultivars, 112	ARL	7-day-old seedlings and 35-day-old seedlings, growth chamber	2A	686098364	711191848
	M_0863	Colombo et al. 2022	Elite, pre-breeding lines, 200	RW	Plant Phenotyping Platform	2A	693458600	717458600
	Q_0365	Hendel et al. 2021	Svevo x Zavitan, 150	RHL	Seedlings on moist germination paper	2A	700928835	736157283
Root_9	Q_0414	Maccaferri et al. 2016	Colosseo x Lloyd, 176	ARL	Plantlets, growth chamber	2B	3099538	32739598	7.1	134	TrturSVE2B02G00449510	13.1	abscisic acid 8'-hydroxylase 3-like	Cytochrome P450		TraesCS2B03G0038400	Os03t0602300		BR6ox_2/OsCYP85A1/OsDWARF	https://doi.org/10.1111/pce.15258
	Q_0415	Maccaferri et al. 2016	Colosseo x Lloyd, 176	PRL	Plantlets, growth chamber	2B	3099538	32739598
	Q_0418	Maccaferri et al. 2016	Colosseo x Lloyd, 176	TRL	Plantlets, growth chamber	2B	4448601	27839564
	M_1004	Mehrabi et al. 2020	Landraces and cultivars, 112	RDW	7-day-old seedlings and 35-day-old seedlings, growth chamber	2B	4921023	15204491
	M_1005	Mehrabi et al. 2020	Landraces and cultivars, 112	RTsD	7-day-old seedlings and 35-day-old seedlings, growth chamber	2B	4921023	15204491
	M_1019	Rosello et al. 2019	Durum wheat landraces, 160	PRD	Seedlings on moist germination paper/clear pots	2B	8060989	18060989
	M_1020	Rosello et al. 2019	Durum wheat landraces, 160	PRD	Seedlings on moist germination paper/clear pots	2B	8060989	18060989
Root_10	M_1040	Maccaferri et al. 2016	Elite durum wheat, 183	PRL	Plantlets, growth chamber	2B	23182394	41182394	6	71
	M_1041	Colombo et al. 2022	Elite, pre-breeding lines, 200	RW	Plant Phenotyping Platform	2B	23491252	47491252
	M_1048	Maccaferri et al. 2016	Elite durum wheat, 183	ARL	Plantlets, growth chamber	2B	26080809	33295111
	M_1049	Maccaferri et al. 2016	Elite durum wheat, 183	TRL	Plantlets, growth chamber	2B	26080809	33295111
	M_1050	Mehrabi et al. 2020	Landraces and cultivars, 112	SRL	7-day-old seedlings and 35-day-old seedlings, growth chamber	2B	27332146	34546803
Root_11	M_1119	Maccaferri et al. 2016	Elite durum wheat, 183	PRL	Plantlets, growth chamber	2B	113482885	131482885	5.3	35	TrturSVE2B02G00484680	121.2	hsp70-Hsp90 organizing protein-like	Ankyrin repeat protein		TraesCS2B03G0332400	Os05t0227600	Proline-rich glycoprotein, ABA-dependent inhibition of root growth	OsRePRP1.2	https://doi.org/10.1104/pp.113.217547
	M_1120	Maccaferri et al. 2016	Elite durum wheat, 183	TRL	Plantlets, growth chamber	2B	113482885	131482885			TrturSVE2B02G00484690 (LC)		#N/A	Proline-rich protein
	M_1122	Maccaferri et al. 2016	Elite durum wheat, 183	ARL	Plantlets, growth chamber	2B	114288687	121391552
	M_1124	Maccaferri et al. 2016	Elite durum wheat, 183	TRN	Plantlets, growth chamber	2B	114793085	122535524
	Q_0503	Hendel et al. 2021	Svevo x Zavitan, 150	RTX	Seedlings on moist germination paper	2B	117277099	148349401
Root_12	M_1320	Maccaferri et al. 2016	Elite durum wheat, 183	TRN	Plantlets, growth chamber	2B	754861111	767119607	8.5	109	TrturSVE2B02G00608750	763.8	None	Epidermal patterning factor-like protein		TraesCS2B03G1395900	Os04t0637300	Regulation of leaf stomatal development and patterning, Development of root cortical aerenchyma	OsEPF1, OsEPF2	https://doi.org/10.1038/s41598-019-41922-7
	M_1327	Alemu et al. 2021	Ethiopian durum wheat accessions, 192	RDW	Plantlets, growth chamber	2B	758433778	766909202
	M_1328	Maccaferri et al. 2016	Elite durum wheat, 183	ARL	Plantlets, growth chamber	2B	758433778	766909202
	M_1329	Maccaferri et al. 2016	Elite durum wheat, 183	TRL	Plantlets, growth chamber	2B	758433778	766909202
Root-13	M_1465	Maccaferri et al. 2016	Elite durum wheat, 183	ARL	Plantlets, growth chamber	3A	25495713	36684948	10	102
	M_1466	Maccaferri et al. 2016	Elite durum wheat, 183	PRL	Plantlets, growth chamber	3A	25495713	36684948
	M_1467	Maccaferri et al. 2016	Elite durum wheat, 183	TRL	Plantlets, growth chamber	3A	25495713	36684948
	M_1468	Maccaferri et al. 2016	Elite durum wheat, 183	TRN	Plantlets, growth chamber	3A	25495713	36684948
	M_1469	Rosello et al. 2019	Durum wheat landraces, 160	TRN	Seedlings on moist germination paper/clear pots	3A	25699220	35699220
Root_14	Q_0744	Petrarulo et al. 2015	Creso x Pedroso, 123	RL	5 leaves plants, growth chamber	3A	619132452	657315203	3.1	35	TrturSVE3A02G00742380	643.2	None	ARM repeat superfamily protein		TraesCS3A03G0931800	Os01t0898300	Mitochondrial protein, Root development and iron homeostasis	OsSPR1 short postembryonic roots 1	https://doi.org/10.1111/j.1469-8137.2010.03513.x
	Q_0745	Petrarulo et al. 2015	Creso x Pedroso, 123	RSA	5 leaves plants, growth chamber	3A	619132452	657315203
	Q_0746	Petrarulo et al. 2015	Creso x Pedroso, 123	RV	5 leaves plants, growth chamber	3A	619132452	657315203
	M_1581	Maccaferri et al. 2016	Elite durum wheat, 183	TRL	Plantlets, growth chamber	3A	625895551	643567633
	M_1582	Rosello et al. 2019	Durum wheat landraces, 160	LRS	Seedlings on moist germination paper/clear pots	3A	634958164	644958164
	M_1583	Rosello et al. 2019	Durum wheat landraces, 160	LRV	Seedlings on moist germination paper/clear pots	3A	634958164	644958164
	Q_0748	Hendel et al. 2021	Svevo x Zavitan, 150	RBX	Seedlings on moist germination paper	3A	640440331	684901455
Root_15	M_1542	Alemu et al. 2021	Ethiopian durum wheat accessions, 192	RDW	Plantlets, growth chamber	3A	521797742	557358642	6.7	67	TrturSVE3A02G00723070	549.6	None	Protein CROWDED NUCLEI 4		TraesCS3A03G0750700	Os01t0767000	NUCLEAR MATRIX CONSTITUENT PROTEIN 1	OsNMCP1	https://doi.org/10.1111/nph.16518
	M_1547	Rosello et al. 2019	Durum wheat landraces, 160	PRV	Seedlings on moist germination paper/clear pots	3A	545000000	555000000
	M_1548	Rosello et al. 2019	Durum wheat landraces, 160	PRD	Seedlings on moist germination paper/clear pots	3A	545000000	555000000
	Q_0726	Maccaferri et al. 2016	Colosseo x Lloyd, 176	TRN	Plantlets, growth chamber	3A	548276038	599024607
	M_1552	Maccaferri et al. 2016	Elite durum wheat, 183	TRN	Plantlets, growth chamber	3A	548276038	566129331
Root_16	M_1940	Rosello et al. 2019	Durum wheat landraces, 160	PRD	Seedlings on moist germination paper/clear pots	3B	793862598	803862598	6	83	TrturSVE3B02G00945390	798.1	cytokinin dehydrogenase 4-like	cytokinin dehydrogenase		TraesCS3B03G1308100	Os01t0940000	CYTOKININ OXIDASE/DEHYDROGENASE 4	OsCKX4_1	https://doi.org/10.1104/pp.114.238584
	M_1942	Rosello et al. 2019	Durum wheat landraces, 160	PRD	Seedlings on moist germination paper/clear pots	3B	795000000	805000000
	M_1947	Rosello et al. 2019	Durum wheat landraces, 160	PRL	Seedlings on moist germination paper/clear pots	3B	797000000	807000000
	M_1948	Rosello et al. 2019	Durum wheat landraces, 160	PRS	Seedlings on moist germination paper/clear pots	3B	797000000	807000000
	M_1949	Rosello et al. 2019	Durum wheat landraces, 160	PRV	Seedlings on moist germination paper/clear pots	3B	797000000	807000000
	M_1951	Maccaferri et al. 2016	Elite durum wheat, 183	TRN	Plantlets, growth chamber	3B	797813681	806250438
Root_17	M_2006	Alemu et al. 2021	Ethiopian durum wheat accessions, 192	RDW	Plantlets, growth chamber	4A	11786500	17328589	0.5	5
	M_2008	Alemu et al. 2021	Ethiopian durum wheat accessions, 192	TRN	Plantlets, growth chamber	4A	11786500	17328589
	Q_0949	Hendel et al. 2021	Svevo x Zavitan, 150	RBX	Seedlings on moist germination paper	4A	13294134	17397970
	M_2012	Maccaferri et al. 2016	Elite durum wheat, 183	TRL	Plantlets, growth chamber	4A	16859674	24239635
Root_18	M_2109	Colombo et al. 2022	Elite, pre-breeding lines, 200	RW	Plant Phenotyping Platform	4A	616861963	640861963	8.6	89	TrturSVE4A02G01073490	621.9	expansin-A31-like	Expansin		TraesCS4A03G0857400	Os05t0276500	α-expansin 3, Root system development, Mediation of root growth by mediating cell-wall loosening	OsEXPA3	https://doi.org/10.2135/cropsci2013.11.0746
	M_2113	Rosello et al. 2019	Durum wheat landraces, 160	PRV	Seedlings on moist germination paper/clear pots	4A	620000000	630000000
	M_2116	Maccaferri et al. 2016	Elite durum wheat, 183	PRL	Plantlets, growth chamber	4A	621350837	631550180
Root_19	M_2168	Colombo et al. 2022	Elite, pre-breeding lines, 200	RV	Plant Phenotyping Platform	4A	686627679	710627679	10		TrturSVE4A02G01096800	697.1	ABC transporter G family member 50	ABC transporter domain-containing protein		TraesCS4A03G0911000	Os08t0167000	ABC Transporter, Half-size ATP-binding cassette transporter, Control of long-distance transport of cytokinins from root to shoot	OsABCG18	https://doi.org/10.1093/jxb/erz382
	Q_1043	Hendel et al. 2021	Svevo x Zavitan, 150	PRL	Seedlings on moist germination paper	4A	691505629	710825024		79
	M_2177	Rosello et al. 2019	Durum wheat landraces, 160	PRS	Seedlings on moist germination paper/clear pots	4A	695376013	705376013
Root_20	M_2231	Rosello et al. 2019	Durum wheat landraces, 160	LRL	Seedlings on moist germination paper/clear pots	4A	749000000	759000000	1.8	79
	M_2233	Rosello et al. 2019	Durum wheat landraces, 160	PRD	Seedlings on moist germination paper/clear pots	4A	752000000	762000000
	M_2237	Alemu et al. 2021	Ethiopian durum wheat accessions, 192	RGA	Plantlets, growth chamber	4A	754006666	762086512
	M_2251	Rosello et al. 2019	Durum wheat landraces, 160	LRL	Seedlings on moist germination paper/clear pots	4A	757176394	767176394
Root_21	M_2287	Maccaferri et al. 2016	Elite durum wheat, 183	PRL	Plantlets, growth chamber	4B	0	8057121	6.7	72
	M_2290	Rosello et al. 2019	Durum wheat landraces, 160	PRS	Seedlings on moist germination paper/clear pots	4B	953518	10953518
	M_2292	Maccaferri et al. 2016	Elite durum wheat, 183	TRN	Plantlets, growth chamber	4B	1378422	9237386
	M_2293	Maccaferri et al. 2016	Elite durum wheat, 183	PRL	Plantlets, growth chamber	4B	1378422	9237386
Root_22	Q_1074	Maccaferri et al. 2016	Meridiano x Claudio, 181	LRN	Plantlets, growth chamber	4B	14268969	24621910	4.8	63	TrturSVE4B02G01130090	15.8	None	SEC7 domain-containing protein		TraesCS4B03G0038400	Os03t0666100	CROWN ROOTLESS 4	CRL4/OsGNOM1_2	https://doi.org/10.1038/cr.2009.70
	M_2314	Mehrabi et al. 2020	Landraces and cultivars, 112	SRL	7-day-old seedlings and 35-day-old seedlings, growth chamber	4B	15215104	21255591
	M_2318	Maccaferri et al. 2016	Elite durum wheat, 183	TRN	Plantlets, growth chamber	4B	15751704	20551153
Root_23	Q_1089	Maccaferri et al. 2016	Meridiano x Claudio, 181	LRN	Plantlets, growth chamber	4B	28019723	41453871	6.5	66	TrturSVE4B02G01136900	38.7	None	DYNAMIN protein		TraesCS4B03G0742100LC	Os03t0713100	Dynamin-related protein 1C, Control of lateral root diameter	OsDRP1C	https://doi.org/10.3389/fpls.2022.834378
	M_2346	Colombo et al. 2022	Elite, pre-breeding lines, 200	RW	Plant Phenotyping Platform	4B	29103381	53103381
	Q_1092	Hendel et al. 2021	Svevo x Zavitan, 150	RHL	Seedlings on moist germination paper	4B	29232165	64801459
	Q_1094	Hendel et al. 2021	Svevo x Zavitan, 150	RBX	Seedlings on moist germination paper	4B	29851712	46410739
	Q_1095	Iannucci et al. 2017	Simeto x Molise Colli (T. dicoccum), 136	RL	5 leaves plants, growth chamber	4B	29851712	42412256
	Q_1096	Iannucci et al. 2017	Simeto x Molise Colli (T. dicoccum), 136	RSA	5 leaves plants, growth chamber	4B	29851712	42412256
	Q_1097	Iannucci et al. 2017	Simeto x Molise Colli (T. dicoccum), 136	RV	5 leaves plants, growth chamber	4B	29851712	42412256
	Q_1106	Iannucci et al. 2017	Simeto x Molise Colli (T. dicoccum), 136	RDW	5 leaves plants, growth chamber	4B	31830064	46410739
	Q_1108	Hendel et al. 2021	Svevo x Zavitan, 150	RBX	Seedlings on moist germination paper	4B	32003295	99918201
	Q_1109	Iannucci et al. 2017	Simeto x Molise Colli (T. dicoccum), 136	RSA	5 leaves plants, growth chamber	4B	32003295	46410739
	Q_1110	Iannucci et al. 2017	Simeto x Molise Colli (T. dicoccum), 136	RTN	5 leaves plants, growth chamber	4B	32003295	46410739
	Q_1111	Iannucci et al. 2017	Simeto x Molise Colli (T. dicoccum), 136	RV	5 leaves plants, growth chamber	4B	32003295	46410739
	Q_1114	Iannucci et al. 2017	Simeto x Molise Colli (T. dicoccum), 136	RFN	5 leaves plants, growth chamber	4B	34087714	53310948
	Q_1116	Iannucci et al. 2017	Simeto x Molise Colli (T. dicoccum), 136	RL	5 leaves plants, growth chamber	4B	34940104	53310948
	Q_1117	Iannucci et al. 2017	Simeto x Molise Colli (T. dicoccum), 136	RSA	5 leaves plants, growth chamber	4B	34940104	53310948
	M_2365	Maccaferri et al. 2016	Elite durum wheat, 183	RGA	Plantlets, growth chamber	4B	34940104	46739443
Root_24	Q_1174	Maccaferri et al. 2016	Colosseo x Lloyd, 176	RTN	Plantlets, growth chamber	4B	553267287	641072675	15	119	TrturSVE4B02G01223820	609.5	ethylene-responsive transcription factor 1-like	AP2/ERF domain-containing transcription factor		TraesCS4B03G0821400	Os03t0183000		OsLG3/OsERF62	https://doi.org/10.1104/pp.17.01492
	Q_1176	Maccaferri et al. 2016	Meridiano x Claudio, 181	TRN	Plantlets, growth chamber	4B	557367444	624115806
	Q_1180	Iannucci et al. 2017	Simeto x Molise Colli (T. dicoccum), 136	RL	5 leaves plants, growth chamber	4B	588319853	618172353
	Q_1181	Iannucci et al. 2017	Simeto x Molise Colli (T. dicoccum), 136	RSA	5 leaves plants, growth chamber	4B	588319853	618172353
	Q_1182	Iannucci et al. 2017	Simeto x Molise Colli (T. dicoccum), 136	RV	5 leaves plants, growth chamber	4B	588319853	618172353
	Q_1183	Hendel et al. 2021	Svevo x Zavitan, 150	RTX	Seedlings on moist germination paper	4B	590971093	643312770
	Q_1187	Iannucci et al. 2017	Simeto x Molise Colli (T. dicoccum), 136	RFN	5 leaves plants, growth chamber	4B	603123047	649943495
Root_25	Q_1191	Hendel et al. 2021	Svevo x Zavitan, 150	RTX	Seedlings on moist germination paper	4B	618172353	665359250	9.1	67	TrturSVE4B02G01227910	629	LOB domain-containing protein CRL1-like	LOB domain-containing protein	TaMORb	TraesCS4B03G0821400	Os03t0149100		OsLBD3-2/OsCRL1	https://doi.org/10.1093/jxb/erac059
	M_2490	Alemu et al. 2021	Ethiopian durum wheat accessions, 192	RT6	Plantlets, growth chamber	4B	618172353	634982834
	M_2491	Alemu et al. 2021	Ethiopian durum wheat accessions, 192	TRN	Plantlets, growth chamber	4B	618172353	634982834
	Q_1192	Maccaferri et al. 2016	Meridiano x Claudio, 181	PRL	Plantlets, growth chamber	4B	624675137	649432789
	Q_1193	Maccaferri et al. 2016	Meridiano x Claudio, 181	TRL	Plantlets, growth chamber	4B	624675137	649432789
	Q_1195	Hendel et al. 2021	Svevo x Zavitan, 150	RBD	Seedlings on moist germination paper	4B	625870634	668178938
Root_26	Q_1200	Maccaferri et al. 2016	Colosseo x Lloyd, 176	TRN	Plantlets, growth chamber	4B	642678685	671281502	10	112
	M_2508	Alemu et al. 2021	Ethiopian durum wheat accessions, 192	RT6	Plantlets, growth chamber	4B	649432789	662387039
	M_2509	Alemu et al. 2021	Ethiopian durum wheat accessions, 192	TRN	Plantlets, growth chamber	4B	649432789	662387039
	M_2519	Rosello et al. 2019	Durum wheat landraces, 160	PRL	Seedlings on moist germination paper/clear pots	4B	658270703	668270703
	M_2520	Rosello et al. 2019	Durum wheat landraces, 160	PRS	Seedlings on moist germination paper/clear pots	4B	658270703	668270703
Root_27	M_2543	Alemu et al. 2021	Ethiopian durum wheat accessions, 192	TRL	Plantlets, growth chamber	4B	684026644	688342712	4.3	105	TrturSVE4B02G01245640	686.3	germin-like protein 8-5	Germin-like protein		TraesCS4B03G0967700	Os08t0189600		OsGLP8-7	https://doi.org/10.1016/j.plaphy.2024.108564
	M_2547	Maccaferri et al. 2016	Elite durum wheat, 183	ARL	Plantlets, growth chamber	4B	684026644	689856760
	M_2548	Maccaferri et al. 2016	Elite durum wheat, 183	PRL	Plantlets, growth chamber	4B	684026644	689856760
Root_28	M_2571	Maccaferri et al. 2016	Elite durum wheat, 183	TRL	Plantlets, growth chamber	5A	9951766	13884171	2	30
	M_2575	Alemu et al. 2021	Ethiopian durum wheat accessions, 192	RDW	Plantlets, growth chamber	5A	11912710	15229501
	M_2576	Alemu et al. 2021	Ethiopian durum wheat accessions, 192	TRL	Plantlets, growth chamber	5A	11912710	15229501
Root_29	M_2859	Colombo et al. 2022	Elite, pre-breeding lines, 200	RSR	Plant Phenotyping Platform	5A	683269285	707269285	7.5	87	TrturSVE5A02G01392800	695.9	None	F-box domain-containing protein		TraesCS5A03G1225300	Os03t0116800	F-box family E3 ubiquitin ligase, Modulation of primary root meristem activity	Os_F0716, OsSHPR	https://doi.org/10.1111/jipb.13492
	M_2872	Maccaferri et al. 2016	Elite durum wheat, 183	ARL	Plantlets, growth chamber	5A	691078046	698549997
	M_2873	Maccaferri et al. 2016	Elite durum wheat, 183	PRL	Plantlets, growth chamber	5A	691078046	698549997
Root_30	M_3058	Rosello et al. 2019	Durum wheat landraces, 160	PRV	Seedlings on moist germination paper/clear pots	5B	562787884	572787884	7.8	99
	M_3059	Rosello et al. 2019	Durum wheat landraces, 160	LRV	Seedlings on moist germination paper/clear pots	5B	562787884	572787884
	M_3060	Maccaferri et al. 2016	Elite durum wheat, 183	TRN	Plantlets, growth chamber	5B	562789950	570620313
Root_31	Q_1521	Iannucci et al. 2017	Simeto x Molise Colli (T. dicoccum), 136	RTN	5 leaves plants, growth chamber	5B	690744320	707449481	10	104
	M_3141	Rosello et al. 2019	Durum wheat landraces, 160	LRS	Seedlings on moist germination paper/clear pots	5B	695411704	705411704
	M_3142	Rosello et al. 2019	Durum wheat landraces, 160	LRV	Seedlings on moist germination paper/clear pots	5B	695411704	705411704
Root_32	M_3148	Colombo et al. 2022	Elite, pre-breeding lines, 200	RSR	Plant Phenotyping Platform	5B	701268302	725268302	5.5	107
	Q_1528	Hendel et al. 2021	Svevo x Zavitan, 150	RBX	Seedlings on moist germination paper	5B	703400396	723396006
	Q_1534	Hendel et al. 2021	Svevo x Zavitan, 150	RBX	Seedlings on moist germination paper	5B	709039673	722457857
	M_3166	Rosello et al. 2019	Durum wheat landraces, 160	LRV	Seedlings on moist germination paper/clear pots	5B	716000000	726000000
	Q_1537	Hendel et al. 2021	Svevo x Zavitan, 150	RBX	Seedlings on moist germination paper	5B	716914509	734489300
Root_33	M_3181	Maccaferri et al. 2016	Elite durum wheat, 183	TRN	Plantlets, growth chamber	5B	723262775	732241979	4.2	67
	M_3184	Rosello et al. 2019	Durum wheat landraces, 160	PRL	Seedlings on moist germination paper/clear pots	5B	724000000	734000000
	M_3185	Rosello et al. 2019	Durum wheat landraces, 160	PRS	Seedlings on moist germination paper/clear pots	5B	724000000	734000000
	M_3188	Rosello et al. 2019	Durum wheat landraces, 160	PRV	Seedlings on moist germination paper/clear pots	5B	728000000	738000000
Root_34	M_3249	Rosello et al. 2019	Durum wheat landraces, 160	RGA	Seedlings on moist germination paper/clear pots	6A	18805309	28805309	3.9	37
	M_3250	Rosello et al. 2019	Durum wheat landraces, 160	PRS	Seedlings on moist germination paper/clear pots	6A	20000000	30000000
	M_3251	Rosello et al. 2019	Durum wheat landraces, 160	PRV	Seedlings on moist germination paper/clear pots	6A	20098252	30098252
	M_3262	De Vita et al. 2018	Wild emmer, emmer, durum wheat, 130	RC_AMF	Seventy days-old plants, green house	6A	24953306	31991245
Root_35	M_3290	Maccaferri et al. 2016	Elite durum wheat, 183	ARL	Plantlets, growth chamber	6A	78483534	108480537	3.3	25
	M_3295	Rosello et al. 2019	Durum wheat landraces, 160	PRV	Seedlings on moist germination paper/clear pots	6A	85000000	95000000
	M_3296	Rosello et al. 2019	Durum wheat landraces, 160	RGA	Seedlings on moist germination paper/clear pots	6A	91733295	101733295
Root_36	Q_1554	Maccaferri et al. 2016	Meridiano x Claudio, 181	RDW	Plantlets, growth chamber	6A	4120343	17569236	9.1	149	TrturSVE6A02G01576770	16.1	flowering-promoting factor 1-like protein 1	Flowering-promoting factor 1-like protein 3		TraesCS6A03G0058600	Os04t0282400	Homologue of Arabidopsis flowering-promoting factor 1, AtFPF1, Modulation of root and flower development	OsFPFL4	https://doi.org/10.1186/s12284-019-0364-0
	M_3229	Rosello et al. 2019	Durum wheat landraces, 160	LRS	Seedlings on moist germination paper/clear pots	6A	8500000	18500000
	M_3230	Rosello et al. 2019	Durum wheat landraces, 160	LRV	Seedlings on moist germination paper/clear pots	6A	8500000	18500000
Root_37	Q_1638	Maccaferri et al. 2016	Meridiano x Claudio, 181	TRL	Plantlets, growth chamber	6A	598140016	617368551	2.9	63	TrturSVE6A02G01684750	611	probable cinnamyl alcohol dehydrogenase 5	S-(hydroxymethyl)glutathione dehydrogenase		TraesCS6A03G0973400	Os02t0815500	S-nitrosoglutathione reductase, Root growth tolerance to ammonium, Potassium homeostasis	OsGSNOR1	https://doi.org/10.1093/jxb/erab140
	Q_1644	Hendel et al. 2021	Svevo x Zavitan, 150	RBX	Seedlings on moist germination paper	6A	603596409	605297177
	M_3430	Alahamad et al. 2019	NAM lines, 393	RGA	Plantlets, growth chamber	6A	604864177	616997961
	Q_1646	Maccaferri et al. 2016	Colosseo x Lloyd, 176	ARL	Plantlets, growth chamber	6A	608289127	623168340
	Q_1647	Maccaferri et al. 2016	Colosseo x Lloyd, 176	TRL	Plantlets, growth chamber	6A	608289127	623168340
	Q_1649	Hendel et al. 2021	Svevo x Zavitan, 150	RBX	Seedlings on moist germination paper	6A	608464060	616230921
	M_3445	Maccaferri et al. 2016	Elite durum wheat, 183	RGA	Plantlets, growth chamber	6A	610892963	615363961
	Q_1652	Maccaferri et al. 2016	Colosseo x Lloyd, 176	RGA	Plantlets, growth chamber	6A	610893280	613828506
Root_38	M_3451	Alemu et al. 2021	Ethiopian durum wheat accessions, 192	RGA	Plantlets, growth chamber	6A	611630257	615376981	1.5	36	TrturSVE6A02G01686810	615.7	LOB domain-containing protein CRL1-like	LOB domain-containing protein		TraesCS6A03G1000300	Os02t0820500	Lateral organ boundaries domain (LBD) transcription factor, Glume formation, Regulation of crown root development	OsDH1/OsLOB16	doi: 10.1093/jxb/erx153
	Q_1655	Hendel et al. 2021	Svevo x Zavitan, 150	RBX	Seedlings on moist germination paper	6A	612227871	616682775
	Q_1656	Iannucci et al. 2017	Simeto x Molise Colli (T. dicoccum), 136	RL	5 leaves plants, growth chamber	6A	612227871	624834494
	Q_1657	Iannucci et al. 2017	Simeto x Molise Colli (T. dicoccum), 136	RSA	5 leaves plants, growth chamber	6A	612227871	624834494
	Q_1658	Iannucci et al. 2017	Simeto x Molise Colli (T. dicoccum), 136	RTN	5 leaves plants, growth chamber	6A	612227871	624834494
	Q_1659	Hendel et al. 2021	Svevo x Zavitan, 150	RBD	Seedlings on moist germination paper	6A	612311842	615365726
	M_3454	Turki et al. 2015	Cultivars, 119	RL_STI	Salt stress, seedlings grown in hydroponics, glasshouse	6A	612311842	624426423
	Q_1661	Hendel et al. 2021	Svevo x Zavitan, 150	RTX	Seedlings on moist germination paper	6A	613814195	623168283
	Q_1663	Maccaferri et al. 2016	Meridiano x Claudio, 181	PRL	Plantlets, growth chamber	6A	613832975	624137862
	Q_1664	Maccaferri et al. 2016	Meridiano x Claudio, 181	PRS	Plantlets, growth chamber	6A	613832975	624137862
Root_39	M_3487	Maccaferri et al. 2016	Elite durum wheat, 183	ARL	Plantlets, growth chamber	6B	0	10922431	2.5	42
	M_3488	Maccaferri et al. 2016	Elite durum wheat, 183	TRL	Plantlets, growth chamber	6B	0	10922431
	M_3494	Rosello et al. 2019	Durum wheat landraces, 160	LRS	Seedlings on moist germination paper/clear pots	6B	4079188	14079188
	M_3495	Rosello et al. 2019	Durum wheat landraces, 160	LRS	Seedlings on moist germination paper/clear pots	6B	4079188	14079188
	M_3502	Rosello et al. 2019	Durum wheat landraces, 160	RGA	Seedlings on moist germination paper/clear pots	6B	8400000	18400000
Root_40	M_3546	Mehrabi et al. 2020	Landraces and cultivars, 112	RL	7-day-old seedlings and 35-day-old seedlings, growth chamber	6B	48103583	83935904	11.2	172
	M_3547	Mehrabi et al. 2020	Landraces and cultivars, 112	RLD	7-day-old seedlings and 35-day-old seedlings, growth chamber	6B	48103583	83935904
	M_3550	Maccaferri et al. 2016	Elite durum wheat, 183	ARL	Plantlets, growth chamber	6B	50870701	62059729
Root_41	M_3570	Colombo et al. 2022	Elite, pre-breeding lines, 200	RGA	Plant Phenotyping Platform	6B	121094025	145094025	13.7	93	TrturSVE6B02G01734610	139.1	None	Glutamyl-tRNA(Gln) amidotransferase subunit B, chloroplastic/mitochondrial		TraesCS6B03G0328000	Os11t0544800	Glutamyl-tRNA(Gln) amidotransferase subunit B, Primary root development	OsGatB	https://doi.org/10.3389/fpls.2016.00599
	M_3572	Maccaferri et al. 2016	Elite durum wheat, 183	TRN	Plantlets, growth chamber	6B	126343657	143292663
	M_3573	Maccaferri et al. 2016	Elite durum wheat, 183	TRL	Plantlets, growth chamber	6B	129551451	148145184
Root_42	Q_1795	Petrarulo et al. 2015	Creso x Pedroso, 123	RTN	5 leaves plants, growth chamber	6B	707928314	720743828	2.5	39	TrturSVE6B02G01842660	720.1	LOB domain-containing protein CRL1-like	LOB domain-containing protein		TraesCS6B03G1226800	Os02t0820500	Lateral organ boundaries domain (LBD) transcription factor, Glume formation, Regulation of crown root development	OsDH1/OsLOB16	doi: 10.1093/jxb/erx153
	M_3780	Maccaferri et al. 2016	Elite durum wheat, 183	RGA	Plantlets, growth chamber	6B	715900615	723171204
	M_3785	Maccaferri et al. 2016	Elite durum wheat, 183	PRL	Plantlets, growth chamber	6B	718258965	731374498
Root_43	M_3835	Colombo et al. 2022	Elite, pre-breeding lines, 200	RGA	Plant Phenotyping Platform	7A	1127515	25127515	5.1	116	TrturSVE7A02G01858410	13.4	probable mixed-linked glucan synthase 6	Cellulose synthase-like protein D3		TraesCS7A03G0070100	Os10t0578200	Glycosyltransferase family 2 (GT2) protein, Root hair morphogenesis	OsCSLD1, CELLULOSE SYNTHASE LIKE D1	https://doi.org/10.1104/pp.106.091546
	M_3836	Rosello et al. 2019	Durum wheat landraces, 160	PRD	Seedlings on moist germination paper/clear pots	7A	1590384	11590384
	Q_1804	Maccaferri et al. 2016	Colosseo x Lloyd, 176	RGA	Plantlets, growth chamber	7A	2182308	29077418
	M_3837	Rosello et al. 2019	Durum wheat landraces, 160	RGA	Seedlings on moist germination paper/clear pots	7A	2300000	12300000
	M_3838	Rosello et al. 2019	Durum wheat landraces, 160	LRV	Seedlings on moist germination paper/clear pots	7A	2725173	12725173
	M_3843	Rosello et al. 2019	Durum wheat landraces, 160	RGA	Seedlings on moist germination paper/clear pots	7A	6500000	16500000

## Sheet: Drought Hotspots
Supporting Table S15
List of the 7 QTL hotspots clustering QTL for drought related traits.
Each hotspot is coded with consecutive number and the trait category of clustered QTL (in bold&red the hotspots whose underlined genes were all analysed for expression profile into the relevant expression atlas). Then for each QTL these information are provided: N° of the locus (as listed in the QTLome,Table S14), the reference, the population used to map the QTL, the specic trait code and possib…
ID QTL hotspot	N° locus	Reference	Cross /Collection	Trait code	Treatment / Conditions	Chr	Left marker position on Svevo v.2	Right marker position on Svevo v.2	Minimum overlapping region (in Mb)	N° of HC genes in the minimum overlapping region	Candidate gene ID on Svevo v.2 (LC if low confidence gene)	Position (Mb) of the candidate gene	Svevo v2 annotation (Reference-Blast-Hit-Description)	Svevo v2 annotation (Human-Readable-Description)	Wheat gene name	T. aestivum homologue	Homologue rice gene	Rice gene annotation	Rice Gene Name	References
Drought_1	Q_0054	Peleg et al. 2009; Fatiukha et al., 2021	Langdon x acc. Emmer G18-16	CID	well-watered	1A	510965895	525211103	3.3	57	TrturSVE1A02G00094010	518.453	HVA22-like protein				\	\	\	doi.org/10.1023/A:1006460231978
	M_0173	Mehrabi et al. 2020	landraces and cultivar	WUE	greenhouse_control condition	1A	513886246	522221874			TrturSVE1A02G00095070	521.24	MATH domain-containing protein			TraesCS1A03G0809200	Os05g0508700	Single MATH domain containing protein 4	OsM4	doi.org/10.3389/fpls.2016.00923
	M_0178	Condorelli et al. 2022	elite cv	OA	drought stress	1A	518934000	525211103
Drought_2	M_0192	Royo et al. 2021	200 cv, 172 landraces	CTD	drought stress	1A	536659651	554659651	7.8	110	TrturSVE1A02G00103880, TrturSVE1A02G00103890, TrturSVE1A02G00103920	549.2	Late embryogenesis abundant protein							doi.org/10.1038/s41598-019-49759-w
	M_0198	Mehrabi et al. 2020	landraces and cultivar	WUE	greenhouse_control condition	1A	541977352	550804881			TrturSVE1A02G00104200, TrturSVE1A02G00104230, TrturSVE1A02G00104250, TrturSVE1A02G00104260, TrturSVE1A02G00104270	549.8	MYB transcription factor
	M_0207	Royo et al. 2021	200 cv, 172 landraces	CTD	drought stress	1A	543049083	561049083			TrturSVE1A02G00102630, TrturSVE1A02G00102700	545.2	WRKY domain-containing protein	1 a 4h			Os05g0537100	WRKY transcription factor 7	OsWRKY7
											TrturSVE1A02G00102600	545.1	Aldehyde dehydrogenase domain-containing protein
Drought_3	Q_0249	Peleg et al. 2009; Fatiukha et al., 2021	Langdon x acc. Emmer G18-16	OA	well-watered	2A	2618273	24902372	9.73793	181	\	\	\			\	\	\
	M_0639	Condorelli et al. 2022	elite cv	RWC	drought stress	2A	3331483	13069416
	M_0648	Royo et al. 2021	200 cv, 172 landraces	CTD	drought stress	2A	2992326	20992326
Drought_4	Q_0390	Rheman Arif et al. 2020	Omrabi5 x Belikh2	TrR	well-watered	2A	770732118	794732118	6.95757	127	TrturSVE2A02G00436070	780.914	C2 domain-containing protein			TraesCS2A03G1312000	Os04t0683800	FT-INTERACTING PROTEIN 6	FTIP6	doi.org/10.1016/j.molp.2022.06.003
	M_0953	Royo et al. 2021	200 cv, 172 landraces	CTD	drought stress	2A	770741888	788741888
	M_0958	Condorelli et al., 2022	elite cv	OA	drought stress	2A	780635306	787592873
Drought_5	M_1444	Wang et al., 2019	durum cultivars, breeding line, landraces	DT	field trial no irrigation	3A	14711051	32711051	4.8	90	\	\				\	\	\
	M_1455	Royo et al. 2021	200 cv, 172 landraces	CTD	drought stress	3A	14388244	32388244
	M_1460	Mehrabi et al. 2020	landraces and cultivar	WUE	greenhouse_control condition	3A	18325765	23099277
Drought_6	Q_1400	Rheman Arif et al. 2020	Omrabi5 x Belikh2	TrR	well-watered	5A	681207040	690812510	2.07923	29	TrturSVE5A02G01391030	689.094	Homeobox domain-containing protein			TraesCS5A03G1205800	Os03g0124000	HOMEOBOX PROTEIN 22	OsHB22	doi.org/10.1016/j.molp.2022.06.003, doi.org/10.1104/pp.111.183988
	Q_1402	Rheman Arif et al. 2020	Omrabi5 x Belikh2	StC	relative (drought vs well watered)	5A	681207040	698190830
	Q_1403	Rheman Arif et al. 2020	Omrabi5 x Belikh2	WUE	well-watered	5A	681207040	698190830
	M_2875	Condorelli et al. 2022	elite cv	OA	drought stress	5A	688733277	697613022
Drought_7	Q_1642	Peleg et al. 2009; Fatiukha et al., 2021	Langdon x acc. Emmer G18-16	CID	well-watered	6A	601650660	614512390	6.75279	127	TrturSVE6A02G01684800	611.089	C2 domain-containing protein			TraesCS6A03G0974100	Os02g0816000	C2 domanin containing protein 25	OsC2DP25	\
	M_3431	Condorelli et al. 2022	elite cv	OA	drought stress	6A	605297177	612049970
	M_3432	Condorelli et al. 2022	elite cv	RWC	drought stress	6A	605297177	612049970
