# Supplementary material for: Durum Wheat cv. Svevo Reference Genome Rel.2.0: A Comprehensive Tool for Wheat Genomics
Source: Plant Biotechnol J. 2026 Jul 13:10.1111/pbi.70673. Online ahead of print. doi: 10.1111/pbi.70673 (PMC13398682; doi:10.1111/pbi.70673)
Supplement: Supplementary file 17 — Table S16: Absolute expression level of the genes annotated within the minimum overlapping region of 4 QTL hotspots (Disease_1, Disease_6, Disease_13, Disease_20, and Disease_22). [file PBI-9999-0-s025.xlsx]

## Sheet: Diseases Candidate expression 
Supporting Table S16
Absolute expression level of the genes annotated within the minimum overlapping region of 4 QTL hotspots (Disease_1, Disease_6, Disease_13, Disease_20, Disease_22)
The code of each hotspot considered is indicated, followed by ID of genes included in the minimum overlapping region, the corresponding functional annotation (Reference-Blast-Hit-Description and AHRD), and the gene expression data: target tissue and treatment, absolute level (sample signal) and the fold change in respect to control condition (indicated in italics under the column treatment), as d…
		Expression atlas "Biotic stress"			Gene annotation
hotspot_ID	gene ID	Treatment	Sample signal	Fold-Change vs control sample	Reference-Blast-Hit-Description	Human-Readable-Description
Disease_1	TrturSVE1A02G00001740	Spikelets at 2 days after mock treatment	0.11	1.0	LRR receptor-like serine/threonine-protein kinase ER1	Protein kinase domain-containing protein
		Spikelets at 2 days after Fusarium infection	0.9	8.15
		Rachis at 2 days after mock treatment	0.07	1.0
		Rachis at 2 days after Fusarium infection	0.84	12.0
		Spikelets at 4 days after mock treatment	0.0	nan
		Spikelets at 4 days after Fusarium infection	0.08	nan
		Rachis at 4 days after mock treatment	0.02	1.0
		Rachis at 4 days after Fusarium infection	0.51	25.5
	TrturSVE1A02G00001880	Spikelets at 2 days after mock treatment	1.21	1.0	receptor kinase-like protein Xa21	Leucine-rich repeat-containing N-terminal plant-type domain-containing protein
		Spikelets at 2 days after Fusarium infection	0.0	nan
		Rachis at 2 days after mock treatment	0.09	1.0
		Rachis at 2 days after Fusarium infection	0.0	nan
		Spikelets at 4 days after mock treatment	0.0	nan
		Spikelets at 4 days after Fusarium infection	0.23	nan
		Rachis at 4 days after mock treatment	0.0	nan
		Rachis at 4 days after Fusarium infection	0.0	nan
	TrturSVE1A02G00001930	Spikelets at 2 days after mock treatment	1.17	1.0	LRR receptor-like serine/threonine-protein kinase ER1	Protein kinase domain-containing protein
		Spikelets at 2 days after Fusarium infection	2.45	2.1
		Rachis at 2 days after mock treatment	2.91	1.0
		Rachis at 2 days after Fusarium infection	8.39	2.88
		Spikelets at 4 days after mock treatment	1.03	1.0
		Spikelets at 4 days after Fusarium infection	1.47	1.43
		Rachis at 4 days after mock treatment	2.86	1.0
		Rachis at 4 days after Fusarium infection	2.45	0.86
	TrturSVE1A02G00001950	Spikelets at 2 days after mock treatment	0.0	nan	LRR receptor-like serine/threonine-protein kinase SIK1	Protein kinase domain-containing protein
		Spikelets at 2 days after Fusarium infection	0.22	nan
		Rachis at 2 days after mock treatment	0.0	nan
		Rachis at 2 days after Fusarium infection	0.47	nan
		Spikelets at 4 days after mock treatment	0.0	nan
		Spikelets at 4 days after Fusarium infection	0.0	nan
		Rachis at 4 days after mock treatment	0.0	nan
		Rachis at 4 days after Fusarium infection	0.14	nan
	TrturSVE1A02G00002020	Spikelets at 2 days after mock treatment	0.59	1.0	LRR receptor-like serine/threonine-protein kinase ER1	Protein kinase domain-containing protein
		Spikelets at 2 days after Fusarium infection	0.64	1.08
		Rachis at 2 days after mock treatment	0.69	1.0
		Rachis at 2 days after Fusarium infection	2.01	2.91
		Spikelets at 4 days after mock treatment	0.0	nan
		Spikelets at 4 days after Fusarium infection	0.0	nan
		Rachis at 4 days after mock treatment	0.04	0.99
		Rachis at 4 days after Fusarium infection	1.18	31.89
	TrturSVE1A02G00002600	Spikelets at 2 days after mock treatment	0.0	nan	dirigent protein 5-like	Dirigent protein
		Spikelets at 2 days after Fusarium infection	0.0	nan
		Rachis at 2 days after mock treatment	0.0	nan
		Rachis at 2 days after Fusarium infection	0.0	nan
		Spikelets at 4 days after mock treatment	0.0	nan
		Spikelets at 4 days after Fusarium infection	0.0	nan
		Rachis at 4 days after mock treatment	0.1	1.0
		Rachis at 4 days after Fusarium infection	0.0	nan
	TrturSVE1A02G00002650		nan	nan	dirigent protein 5-like	Dirigent protein
	TrturSVE1A02G00002910		nan	nan	disease resistance protein Pik-2-like	AAA+ ATPase domain-containing protein
	TrturSVE1A02G00003110	Spikelets at 2 days after mock treatment	0.14	1.0	putative disease resistance protein RGA4	Pm3-like disease resistance protein
		Spikelets at 2 days after Fusarium infection	0.09	0.67
		Rachis at 2 days after mock treatment	0.35	1.0
		Rachis at 2 days after Fusarium infection	0.16	0.45
		Spikelets at 4 days after mock treatment	0.06	1.01
		Spikelets at 4 days after Fusarium infection	0.2	3.25
		Rachis at 4 days after mock treatment	0.18	1.0
		Rachis at 4 days after Fusarium infection	0.09	0.48
	TrturSVE1A02G00004540		nan	nan	rust resistance kinase Lr10-like	Protein kinase domain-containing protein
Disease_6	TrturSVE2A02G00295580	Spikelets at 2 days after mock treatment	0	nan	probable LRR receptor-like serine/threonine- protein kinase	Protein kinase domain-containing protein
		Spikelets at 2 days after Fusarium infection	0.11	nan
		Rachis at 2 days after mock treatment	0.11	1
		Rachis at 2 days after Fusarium infection	0.16	1.53
		Spikelets at 4 days after mock treatment	0.02	1.01
		Spikelets at 4 days after Fusarium infection	0.03	1.09
		Rachis at 4 days after mock treatment	0.15	1
		Rachis at 4 days after Fusarium infection	0.15	0.98
	TrturSVE2A02G00295590	Spikelets at 2 days after mock treatment	0	nan	probable LRR receptor-like serine/threonine- protein kinase	Protein kinase domain-containing protein
		Spikelets at 2 days after Fusarium infection	0	nan
		Rachis at 2 days after mock treatment	0.02	0.98
		Rachis at 2 days after Fusarium infection	0.02	0.98
		Spikelets at 4 days after mock treatment	0.07	1
		Spikelets at 4 days after Fusarium infection	0	nan
		Rachis at 4 days after mock treatment	0.05	0.99
		Rachis at 4 days after Fusarium infection	0	nan
	TrturSVE2A02G00295960		nan	nan	probable LRR receptor-like serine/threonine- protein kinase	Protein kinase domain-containing protein
	TrturSVE2A02G00296000	Spikelets at 2 days after mock treatment	0.03	1	disease resistance protein RGA5-like	AAA+ ATPase domain-containing protein
		Spikelets at 2 days after Fusarium infection	0.2	8
		Rachis at 2 days after mock treatment	0.19	1
		Rachis at 2 days after Fusarium infection	0.26	1.37
		Spikelets at 4 days after mock treatment	0.05	1
		Spikelets at 4 days after Fusarium infection	0	nan
		Rachis at 4 days after mock treatment	0.16	1
		Rachis at 4 days after Fusarium infection	0.24	1.49
	TrturSVE2A02G00296010	Spikelets at 2 days after mock treatment	0	nan	7-deoxyloganetin glucosyltransferase-like	Glycosyltransferase
		Spikelets at 2 days after Fusarium infection	0.05	nan
		Rachis at 2 days after mock treatment	0.04	1.01
		Rachis at 2 days after Fusarium infection	1.07	24.96
		Spikelets at 4 days after mock treatment	0	nan
		Spikelets at 4 days after Fusarium infection	0.17	nan
		Rachis at 4 days after mock treatment	0.25	1
		Rachis at 4 days after Fusarium infection	1.34	5.31
	TrturSVE2A02G00296110	Spikelets at 2 days after mock treatment	0	nan	uncharacterized LOC123080939	NB-ARC domain-containing disease resistance protein
		Spikelets at 2 days after Fusarium infection	0.2	nan
		Rachis at 2 days after mock treatment	0	nan
		Rachis at 2 days after Fusarium infection	0.13	nan
		Spikelets at 4 days after mock treatment	0.06	1
		Spikelets at 4 days after Fusarium infection	0	nan
		Rachis at 4 days after mock treatment	0.02	1.01
		Rachis at 4 days after Fusarium infection	0.07	2.9
	TrturSVE2A02G00296200		nan	nan	wall-associated receptor kinase 1- like	Protein kinase domain-containing protein
Disease_13	TrturSVE4A02G00977890	Spikelets at 2 days after mock treatment	0.0	nan	None	Carbohydrate kinase PfkB domain-containing protein
		Spikelets at 2 days after Fusarium infection	0.05	nan
		Rachis at 2 days after mock treatment	0.28	1.0
		Rachis at 2 days after Fusarium infection	0.53	1.9
		Spikelets at 4 days after mock treatment	0.0	nan
		Spikelets at 4 days after Fusarium infection	0.0	nan
		Rachis at 4 days after mock treatment	0.3	1.0
		Rachis at 4 days after Fusarium infection	0.03	0.11
	TrturSVE4A02G00978380	Spikelets at 2 days after mock treatment	0.0	nan	rust resistance kinase Lr10-like	Receptor-like serine/threonine-protein kinase
		Spikelets at 2 days after Fusarium infection	2.36	nan
		Rachis at 2 days after mock treatment	0.02	1.01
		Rachis at 2 days after Fusarium infection	1.31	56.81
		Spikelets at 4 days after mock treatment	0.13	1.0
		Spikelets at 4 days after Fusarium infection	2.17	16.35
		Rachis at 4 days after mock treatment	0.06	1.0
		Rachis at 4 days after Fusarium infection	5.66	94.39
	TrturSVE4A02G00978430	Spikelets at 2 days after mock treatment	0.04	1.0	disease resistance protein RGA2-like	Protein kinase domain-containing protein
		Spikelets at 2 days after Fusarium infection	0.14	3.11
		Rachis at 2 days after mock treatment	0.62	1.0
		Rachis at 2 days after Fusarium infection	0.3	0.48
		Spikelets at 4 days after mock treatment	0.0	nan
		Spikelets at 4 days after Fusarium infection	0.0	nan
		Rachis at 4 days after mock treatment	0.47	1.0
		Rachis at 4 days after Fusarium infection	0.02	0.04
	TrturSVE4A02G00978480	Spikelets at 2 days after mock treatment	0.57	1.0	receptor like protein kinase S.2-like	protein kinase family protein
		Spikelets at 2 days after Fusarium infection	0.51	0.89
		Rachis at 2 days after mock treatment	1.74	1.0
		Rachis at 2 days after Fusarium infection	0.77	0.44
		Spikelets at 4 days after mock treatment	0.15	1.0
		Spikelets at 4 days after Fusarium infection	0.0	nan
		Rachis at 4 days after mock treatment	1.47	1.0
		Rachis at 4 days after Fusarium infection	0.31	0.21
Disease_20	TrturSVE5A02G01361860	Spikelets at 2 days after mock treatment	1.04	1.0	uncharacterized LOC543363	Dirigent protein
		Spikelets at 2 days after Fusarium infection	0.0	nan
		Rachis at 2 days after mock treatment	0.0	nan
		Rachis at 2 days after Fusarium infection	0.0	nan
		Spikelets at 4 days after mock treatment	0.0	nan
		Spikelets at 4 days after Fusarium infection	0.0	nan
		Rachis at 4 days after mock treatment	0.0	nan
		Rachis at 4 days after Fusarium infection	1.0	nan
	TrturSVE5A02G01361870	Spikelets at 2 days after mock treatment	0.0	nan	uncharacterized LOC543363	Dirigent protein
		Spikelets at 2 days after Fusarium infection	82.48	nan
		Rachis at 2 days after mock treatment	1.98	1.0
		Rachis at 2 days after Fusarium infection	22.65	11.44
		Spikelets at 4 days after mock treatment	0.95	1.0
		Spikelets at 4 days after Fusarium infection	204.64	214.74
		Rachis at 4 days after mock treatment	3.44	1.0
		Rachis at 4 days after Fusarium infection	195.45	56.82
	TrturSVE5A02G01361880	Spikelets at 2 days after mock treatment	0.0	nan	uncharacterized LOC543363	Dirigent protein
		Spikelets at 2 days after Fusarium infection	70.13	nan
		Rachis at 2 days after mock treatment	3.2	1.0
		Rachis at 2 days after Fusarium infection	18.94	5.91
		Spikelets at 4 days after mock treatment	1.32	1.0
		Spikelets at 4 days after Fusarium infection	77.04	58.23
		Rachis at 4 days after mock treatment	5.38	1.0
		Rachis at 4 days after Fusarium infection	254.33	47.25
Disease_22	TrturSVE5B02G01408280	Spikelets at 2 days after mock treatment	0.02	1	Disease resistance protein RPM1	disease resistance protein RPM1 -like
		Spikelets at 2 days after Fusarium infection	0.05	2.5
		Rachis at 2 days after mock treatment	0.12	1
		Rachis at 2 days after Fusarium infection	0.2	1.74
		Spikelets at 4 days after mock treatment	0	nan
		Spikelets at 4 days after Fusarium infection	0	nan
		Rachis at 4 days after mock treatment	0.15	1
		Rachis at 4 days after Fusarium infection	0.09	0.58
	TrturSVE5B02G01408290	Spikelets at 2 days after mock treatment	0.13	1	Protein kinase family protein	receptor like protein kinase S.2-like
		Spikelets at 2 days after Fusarium infection	0	nan
		Rachis at 2 days after mock treatment	0	nan
		Rachis at 2 days after Fusarium infection	0	nan
		Spikelets at 4 days after mock treatment	0	nan
		Spikelets at 4 days after Fusarium infection	0	nan
		Rachis at 4 days after mock treatment	0	nan
		Rachis at 4 days after Fusarium infection	0.12	nan
	TrturSVE5B02G01408350	Spikelets at 2 days after mock treatment	0	nan	Glutathione S-transferase	probable glutathione S-transferase GSTU6
		Spikelets at 2 days after Fusarium infection	0.99	nan
		Rachis at 2 days after mock treatment	0.93	1
		Rachis at 2 days after Fusarium infection	0	nan
		Spikelets at 4 days after mock treatment	0	nan
		Spikelets at 4 days after Fusarium infection	0.7	nan
		Rachis at 4 days after mock treatment	0	nan
		Rachis at 4 days after Fusarium infection	0	nan
	TrturSVE5B02G01408670	Spikelets at 2 days after mock treatment	0	nan	AAA+ ATPase domain-containing protein	disease resistance protein Pik-2-like
		Spikelets at 2 days after Fusarium infection	0.1	nan
		Rachis at 2 days after mock treatment	0	nan
		Rachis at 2 days after Fusarium infection	0.03	nan
		Spikelets at 4 days after mock treatment	0.25	1
		Spikelets at 4 days after Fusarium infection	0	nan
		Rachis at 4 days after mock treatment	0	nan
		Rachis at 4 days after Fusarium infection	0	nan
	TrturSVE5B02G01409120	Spikelets at 2 days after mock treatment	0.27	1	Leucine-rich repeat-containing N-terminal plant-type domain-containing protein	receptor-like protein EIX2
		Spikelets at 2 days after Fusarium infection	0.5	1.85
		Rachis at 2 days after mock treatment	0.15	1
		Rachis at 2 days after Fusarium infection	0.26	1.71
		Spikelets at 4 days after mock treatment	0.06	1
		Spikelets at 4 days after Fusarium infection	0.3	5.08
		Rachis at 4 days after mock treatment	0.04	1
		Rachis at 4 days after Fusarium infection	0.31	7.75
	TrturSVE5B02G01409150	Spikelets at 2 days after mock treatment	1.4	1	Glycosyltransferase	beta-1,2-xylosyltransferase XYXT1
		Spikelets at 2 days after Fusarium infection	2.11	1.51
		Rachis at 2 days after mock treatment	1.47	1
		Rachis at 2 days after Fusarium infection	1.25	0.85
		Spikelets at 4 days after mock treatment	1.86	1
		Spikelets at 4 days after Fusarium infection	2.47	1.33
		Rachis at 4 days after mock treatment	1.87	1
		Rachis at 4 days after Fusarium infection	0.85	0.46
	TrturSVE5B02G01409220		nan	nan	Glutathione transferase	glutathione S-transferase 4
	TrturSVE5B02G01409240	Spikelets at 2 days after mock treatment	2.27	1	Glutathione transferase	glutathione S-transferase 4
		Spikelets at 2 days after Fusarium infection	11.18	4.92
		Rachis at 2 days after mock treatment	1.22	1
		Rachis at 2 days after Fusarium infection	13.72	11.25
		Spikelets at 4 days after mock treatment	1.42	1
		Spikelets at 4 days after Fusarium infection	21.68	15.3
		Rachis at 4 days after mock treatment	1.73	1
		Rachis at 4 days after Fusarium infection	42.61	24.59
	TrturSVE5B02G01409290		nan	nan	Glutathione transferase	glutathione S-transferase 4
	TrturSVE5B02G01409330	Spikelets at 2 days after mock treatment	1.09	1	Glutathione transferase	glutathione S-transferase 4
		Spikelets at 2 days after Fusarium infection	41.44	37.84
		Rachis at 2 days after mock treatment	1.66	1
		Rachis at 2 days after Fusarium infection	24.12	14.56
		Spikelets at 4 days after mock treatment	1.42	1
		Spikelets at 4 days after Fusarium infection	54.06	38.07
		Rachis at 4 days after mock treatment	0.83	1
		Rachis at 4 days after Fusarium infection	110.44	133.54
	TrturSVE5B02G01409350		nan	nan	Glycosyltransferase	beta-1,2-xylosyltransferase XYXT1
	TrturSVE5B02G01409650	Spikelets at 2 days after mock treatment	0.47	1	AAA+ ATPase domain-containing protein	disease resistance protein Pik-2-like
		Spikelets at 2 days after Fusarium infection	0.33	0.7
		Rachis at 2 days after mock treatment	0.02	1
		Rachis at 2 days after Fusarium infection	0.11	5.67
		Spikelets at 4 days after mock treatment	0	nan
		Spikelets at 4 days after Fusarium infection	0.41	nan
		Rachis at 4 days after mock treatment	0	nan
		Rachis at 4 days after Fusarium infection	0.01	nan
	TrturSVE5B02G01409740		nan	nan	AAA+ ATPase domain-containing protein	disease resistance protein Pik-2-like
	TrturSVE5B02G01409780	Spikelets at 2 days after mock treatment	0.04	1	AAA+ ATPase domain-containing protein	disease resistance protein Pik-2-like
		Spikelets at 2 days after Fusarium infection	0.21	4.59
		Rachis at 2 days after mock treatment	0	nan
		Rachis at 2 days after Fusarium infection	0.09	nan
		Spikelets at 4 days after mock treatment	0.32	1
		Spikelets at 4 days after Fusarium infection	0	nan
		Rachis at 4 days after mock treatment	0	nan
		Rachis at 4 days after Fusarium infection	0	nan
	TrturSVE5B02G01409830		nan	nan	AAA+ ATPase domain-containing protein	disease resistance protein Pik-2-like
	TrturSVE5B02G01409910		nan	nan	AAA+ ATPase domain-containing protein	disease resistance protein Pik-2-like
	TrturSVE5B02G01410490	Spikelets at 2 days after mock treatment	0.23	1	NB-ARC domain-containing protein	disease resistance protein RPS2-like
		Spikelets at 2 days after Fusarium infection	0.46	2.06
		Rachis at 2 days after mock treatment	0.86	1
		Rachis at 2 days after Fusarium infection	0.96	1.12
		Spikelets at 4 days after mock treatment	1.06	1
		Spikelets at 4 days after Fusarium infection	0.15	0.15
		Rachis at 4 days after mock treatment	1.17	1
		Rachis at 4 days after Fusarium infection	1.58	1.35

## Sheet: TKW Candidate expression
Supporting Table S16
Absolute expression level of the genes annotated within the minimum overlapping region of some QTL hotspots (TKW_4, TKW_14, TKW_15, TKW_26)
The code of each hotspot considered is indicated, followed by ID of genes included in the minimum overlapping region, the corresponding functional annotation (Reference-Blast-Hit-Description and AHRD), and by the gene expression data: target tissue, absolute level and standard deviation among replicates.
		Gene annotation		Expression atlas "Development"
hotspot_ID	gene ID	Reference-Blast-Hit-Description	Human-Readable-Description	Tissue	Absolute Expression Level	Standard Deviation
TKW_4	TrturSVE2A02G00298440	two-component response regulator-like PRR37	Pseudo-response regulator	Inflorescence, W2.5, late double ridge stage	0	0
				Inflorescence, W3.25, lemma primordia stage	0	0
				Inflorescence, W3.5, floret primordia stage	0	0
				Inflorescence, W4, stamen primordia stage	0	0
				Pistil, W7.5, stigmatic branches elongating stage	0	0
				Pistil, W9, stigmatic hairs differentiating stage	0	0
				Pistil, W10, pollen grains on well-developed stigmatic hairs stage	0	0
				Kernel, 3DPA	0	0
				Kernel, 5DPA	0	0
				Kernel, 11DPA	0	0
				Kernel, 16DPA	0	0
				Endosperm and tegument, 21DPA	0	0
				Endosperm and tegument, 30DPA	0	0
				Embryo, 21DPA	0	0
				Embryo, 30DPA	0	0
				Flag leaf, W10 stage	0.67	0.42
				Flag leaf, 5DPA	0.51	0.33
				Flag leaf, 16DPA	0.56	0.13
				Flag leaf, 30DPA	0.27	0.1
				Peduncle, W10 stage	0.26	0.23
				Peduncle, 5DPA	0.09	0.06
				Peduncle, 16DPA	0.22	0.12
				Peduncle, 30DPA	0.06	0.07
	TrturSVE2A02G00298490	None	Unknown protein	non detectable expression
	TrturSVE2A02G00298510	None	DUF155 domain-containing protein	Inflorescence, W2.5, late double ridge stage	2.55	0.45
				Inflorescence, W3.25, lemma primordia stage	2.29	0.42
				Inflorescence, W3.5, floret primordia stage	2.87	0.49
				Inflorescence, W4, stamen primordia stage	2.18	0.35
				Pistil, W7.5, stigmatic branches elongating stage	3.67	0.8
				Pistil, W9, stigmatic hairs differentiating stage	3.36	0.17
				Pistil, W10, pollen grains on well-developed stigmatic hairs stage	4.6	0.59
				Kernel, 3DPA	3.27	0.32
				Kernel, 5DPA	2.79	1.13
				Kernel, 11DPA	1.07	0.47
				Kernel, 16DPA	0.46	0.02
				Endosperm and tegument, 21DPA	0.9	0.38
				Endosperm and tegument, 30DPA	1.04	0.42
				Embryo, 21DPA	0.99	0.46
				Embryo, 30DPA	2.62	0.8
				Flag leaf, W10 stage	1.76	0.49
				Flag leaf, 5DPA	2.9	0.82
				Flag leaf, 16DPA	1.85	0.8
				Flag leaf, 30DPA	2.53	0.38
				Peduncle, W10 stage	3.99	2.31
				Peduncle, 5DPA	2.42	0.33
				Peduncle, 16DPA	1.79	0.51
				Peduncle, 30DPA	1.89	0.36
	TrturSVE2A02G00298520	probable L-ascorbate peroxidase 4, peroxisomal	L-ascorbate peroxidase	Inflorescence, W2.5, late double ridge stage	3.18	0.17
				Inflorescence, W3.25, lemma primordia stage	2.2	0.48
				Inflorescence, W3.5, floret primordia stage	1.87	0.47
				Inflorescence, W4, stamen primordia stage	2.32	0.53
				Pistil, W7.5, stigmatic branches elongating stage	2.31	0.24
				Pistil, W9, stigmatic hairs differentiating stage	2.87	0.36
				Pistil, W10, pollen grains on well-developed stigmatic hairs stage	1.34	0.14
				Kernel, 3DPA	1.44	0.39
				Kernel, 5DPA	2.18	0.34
				Kernel, 11DPA	1.36	0.43
				Kernel, 16DPA	0.99	0.57
				Endosperm and tegument, 21DPA	0.54	0.27
				Endosperm and tegument, 30DPA	0.51	0.24
				Embryo, 21DPA	0.4	0.37
				Embryo, 30DPA	0.46	0.42
				Flag leaf, W10 stage	1.99	0.86
				Flag leaf, 5DPA	1.55	0.92
				Flag leaf, 16DPA	2.02	1.19
				Flag leaf, 30DPA	1.34	0.66
				Peduncle, W10 stage	0.75	0.59
				Peduncle, 5DPA	1.99	0.63
				Peduncle, 16DPA	1.58	0.26
				Peduncle, 30DPA	2.16	0.27
TKW_14	TrturSVE4B02G01203660	actin-depolymerizing factor 5-like	Actin-depolymerizing factor 5	Inflorescence, W2.5, late double ridge stage	40.34	2.78
				Inflorescence, W3.25, lemma primordia stage	37.16	5.63
				Inflorescence, W3.5, floret primordia stage	44.83	3.88
				Inflorescence, W4, stamen primordia stage	46.13	10.47
				Pistil, W7.5, stigmatic branches elongating stage	38.8	7.6
				Pistil, W9, stigmatic hairs differentiating stage	32.08	4.14
				Pistil, W10, pollen grains on well-developed stigmatic hairs stage	73.75	8.59
				Kernel, 3DPA	135.5	3.67
				Kernel, 5DPA	94.33	1.43
				Kernel, 11DPA	31.56	1.26
				Kernel, 16DPA	29.27	0.97
				Endosperm and tegument, 21DPA	22.76	3.41
				Endosperm and tegument, 30DPA	27.46	6.59
				Embryo, 21DPA	9.04	2.07
				Embryo, 30DPA	5.97	2.03
				Flag leaf, W10 stage	55.2	6.45
				Flag leaf, 5DPA	65.25	3.62
				Flag leaf, 16DPA	60.8	2.3
				Flag leaf, 30DPA	55.48	4.58
				Peduncle, W10 stage	136.33	14.45
				Peduncle, 5DPA	88.74	16.01
				Peduncle, 16DPA	80.71	11.13
				Peduncle, 30DPA	89.91	8.21
	TrturSVE4B02G01203710	subtilisin-like protease SBT1.4	Subtilisin-like protease	Inflorescence, W2.5, late double ridge stage	12.91	1.01
				Inflorescence, W3.25, lemma primordia stage	16.18	1.26
				Inflorescence, W3.5, floret primordia stage	17.63	0.78
				Inflorescence, W4, stamen primordia stage	22.83	2.19
				Pistil, W7.5, stigmatic branches elongating stage	50.92	2.77
				Pistil, W9, stigmatic hairs differentiating stage	60.61	3.41
				Pistil, W10, pollen grains on well-developed stigmatic hairs stage	33.71	2.77
				Kernel, 3DPA	25.87	3.4
				Kernel, 5DPA	23.51	1.88
				Kernel, 11DPA	6.72	0.48
				Kernel, 16DPA	4.45	1.74
				Endosperm and tegument, 21DPA	11.14	1.73
				Endosperm and tegument, 30DPA	21.04	4.24
				Embryo, 21DPA	19.82	1.34
				Embryo, 30DPA	17.63	4.11
				Flag leaf, W10 stage	4.73	0.52
				Flag leaf, 5DPA	5.75	1.15
				Flag leaf, 16DPA	3.24	0.54
				Flag leaf, 30DPA	1.96	0.45
				Peduncle, W10 stage	11.41	2.19
				Peduncle, 5DPA	6.53	0.58
				Peduncle, 16DPA	7.34	1.8
				Peduncle, 30DPA	3.64	0.43
	TrturSVE4B02G01203780	None	Small acidic protein-like domain-containing protein	Inflorescence, W2.5, late double ridge stage	0.04	0.06
				Inflorescence, W3.25, lemma primordia stage	0.06	0.02
				Inflorescence, W3.5, floret primordia stage	0.03	0.05
				Inflorescence, W4, stamen primordia stage	0.14	0.07
				Pistil, W7.5, stigmatic branches elongating stage	0.07	0.1
				Pistil, W9, stigmatic hairs differentiating stage	0.11	0.16
				Pistil, W10, pollen grains on well-developed stigmatic hairs stage	0.07	0.07
				Kernel, 3DPA	0.12	0.11
				Kernel, 5DPA	0.11	0.08
				Kernel, 11DPA	0.06	0.06
				Kernel, 16DPA	0.02	0.02
				Endosperm and tegument, 21DPA	0.07	0.04
				Endosperm and tegument, 30DPA	0.18	0.17
				Embryo, 21DPA	0.02	0.03
				Embryo, 30DPA	0.07	0.03
				Flag leaf, W10 stage	0.1	0.07
				Flag leaf, 5DPA	0.08	0.01
				Flag leaf, 16DPA	0.06	0.07
				Flag leaf, 30DPA	0.05	0.05
				Peduncle, W10 stage	0.19	0.18
				Peduncle, 5DPA	0.09	0.11
				Peduncle, 16DPA	0.14	0.07
				Peduncle, 30DPA	0.2	0.07
	TrturSVE4B02G01203790	None	DUF3741 domain-containing protein	Inflorescence, W2.5, late double ridge stage	1.25	0.31
				Inflorescence, W3.25, lemma primordia stage	0.33	0.29
				Inflorescence, W3.5, floret primordia stage	0.68	0.04
				Inflorescence, W4, stamen primordia stage	0.64	0.3
				Pistil, W7.5, stigmatic branches elongating stage	4.75	0.58
				Pistil, W9, stigmatic hairs differentiating stage	2.49	0.29
				Pistil, W10, pollen grains on well-developed stigmatic hairs stage	3.4	2.65
				Kernel, 3DPA	2.65	0.38
				Kernel, 5DPA	0.92	0.6
				Kernel, 11DPA	2.31	0.85
				Kernel, 16DPA	1.2	0.19
				Endosperm and tegument, 21DPA	2.98	0.35
				Endosperm and tegument, 30DPA	8.81	2.64
				Embryo, 21DPA	0.11	0.09
				Embryo, 30DPA	0.27	0.15
				Flag leaf, W10 stage	3.86	1.07
				Flag leaf, 5DPA	10.49	3.7
				Flag leaf, 16DPA	9.73	2.94
				Flag leaf, 30DPA	7.31	2.69
				Peduncle, W10 stage	1.85	0.1
				Peduncle, 5DPA	6.89	2.1
				Peduncle, 16DPA	2.57	0.92
				Peduncle, 30DPA	1.02	0.27
	TrturSVE4B02G01203820	ras-related protein Rab7	Small GTPase LIP1	Inflorescence, W2.5, late double ridge stage	0.46	0.17
				Inflorescence, W3.25, lemma primordia stage	0.45	0.23
				Inflorescence, W3.5, floret primordia stage	0.32	0.33
				Inflorescence, W4, stamen primordia stage	0.6	0.44
				Pistil, W7.5, stigmatic branches elongating stage	0.71	0.31
				Pistil, W9, stigmatic hairs differentiating stage	0.84	0.18
				Pistil, W10, pollen grains on well-developed stigmatic hairs stage	1.09	0.57
				Kernel, 3DPA	1.61	0.47
				Kernel, 5DPA	1.77	0.4
				Kernel, 11DPA	0.61	0.15
				Kernel, 16DPA	0.55	0.28
				Endosperm and tegument, 21DPA	0.83	0.34
				Endosperm and tegument, 30DPA	0.92	0.18
				Embryo, 21DPA	0.27	0.17
				Embryo, 30DPA	0.18	0.08
				Flag leaf, W10 stage	0.14	0.13
				Flag leaf, 5DPA	0.22	0.38
				Flag leaf, 16DPA	0.33	0.39
				Flag leaf, 30DPA	0.19	0.17
				Peduncle, W10 stage	0.64	0.24
				Peduncle, 5DPA	0.54	0.25
				Peduncle, 16DPA	1.02	0.3
				Peduncle, 30DPA	0.7	0.63
	TrturSVE4B02G01203830	None	Cell cycle checkpoint protein RAD17	Inflorescence, W2.5, late double ridge stage	0.69	0.16
				Inflorescence, W3.25, lemma primordia stage	0.61	0.13
				Inflorescence, W3.5, floret primordia stage	0.58	0.26
				Inflorescence, W4, stamen primordia stage	0.71	0.18
				Pistil, W7.5, stigmatic branches elongating stage	0.46	0.23
				Pistil, W9, stigmatic hairs differentiating stage	0.38	0.16
				Pistil, W10, pollen grains on well-developed stigmatic hairs stage	0.14	0.04
				Kernel, 3DPA	0.27	0.11
				Kernel, 5DPA	0.24	0.15
				Kernel, 11DPA	0.07	0.08
				Kernel, 16DPA	0.08	0.07
				Endosperm and tegument, 21DPA	0.12	0.09
				Endosperm and tegument, 30DPA	0.06	0.05
				Embryo, 21DPA	0.21	0.06
				Embryo, 30DPA	0.16	0.06
				Flag leaf, W10 stage	0.08	0.07
				Flag leaf, 5DPA	0.18	0.1
				Flag leaf, 16DPA	0.12	0.11
				Flag leaf, 30DPA	0.16	0.27
				Peduncle, W10 stage	0.13	0.12
				Peduncle, 5DPA	0.12	0.06
				Peduncle, 16DPA	0.14	0.05
				Peduncle, 30DPA	0.24	0.13
	TrturSVE4B02G01203870	homeobox-leucine zipper protein ROC3-like	Homeobox-leucine zipper protein	Inflorescence, W2.5, late double ridge stage	0	0
				Inflorescence, W3.25, lemma primordia stage	0	0
				Inflorescence, W3.5, floret primordia stage	0	0
				Inflorescence, W4, stamen primordia stage	0	0
				Pistil, W7.5, stigmatic branches elongating stage	0	0
				Pistil, W9, stigmatic hairs differentiating stage	0	0
				Pistil, W10, pollen grains on well-developed stigmatic hairs stage	0.04	0.08
				Kernel, 3DPA	1.71	0.12
				Kernel, 5DPA	1.38	0.29
				Kernel, 11DPA	0.11	0.07
				Kernel, 16DPA	0.2	0.08
				Endosperm and tegument, 21DPA	0.12	0.09
				Endosperm and tegument, 30DPA	0.05	0.05
				Embryo, 21DPA	0.01	0.02
				Embryo, 30DPA	0	0
				Flag leaf, W10 stage	0	0
				Flag leaf, 5DPA	0	0
				Flag leaf, 16DPA	0	0
				Flag leaf, 30DPA	0	0
				Peduncle, W10 stage	0	0
				Peduncle, 5DPA	0	0
				Peduncle, 16DPA	0	0
				Peduncle, 30DPA	0	0
	TrturSVE4B02G01203910	None	Senescence domain-containing protein	Inflorescence, W2.5, late double ridge stage	9.18	1.73
				Inflorescence, W3.25, lemma primordia stage	3.38	0.55
				Inflorescence, W3.5, floret primordia stage	2.37	2.35
				Inflorescence, W4, stamen primordia stage	1.75	1.07
				Pistil, W7.5, stigmatic branches elongating stage	7.95	1.32
				Pistil, W9, stigmatic hairs differentiating stage	4.63	0.72
				Pistil, W10, pollen grains on well-developed stigmatic hairs stage	6.31	4.93
				Kernel, 3DPA	3.8	2.04
				Kernel, 5DPA	0.8	0.22
				Kernel, 11DPA	0.74	0.31
				Kernel, 16DPA	1.63	0.45
				Endosperm and tegument, 21DPA	5.33	1.48
				Endosperm and tegument, 30DPA	13.25	0.57
				Embryo, 21DPA	14.14	1
				Embryo, 30DPA	25.84	3.13
				Flag leaf, W10 stage	3.55	1.02
				Flag leaf, 5DPA	3.08	1.41
				Flag leaf, 16DPA	2.9	0.97
				Flag leaf, 30DPA	3.49	0.96
				Peduncle, W10 stage	24.97	7.2
				Peduncle, 5DPA	2.76	1.43
				Peduncle, 16DPA	2.05	0.76
				Peduncle, 30DPA	3.85	1.49
	TrturSVE4B02G01203970	uncharacterized LOC100037555	Pentatricopeptide repeat-containing protein	Inflorescence, W2.5, late double ridge stage	1.13	0.09
				Inflorescence, W3.25, lemma primordia stage	1.42	0.3
				Inflorescence, W3.5, floret primordia stage	1.55	0.16
				Inflorescence, W4, stamen primordia stage	1.71	0.33
				Pistil, W7.5, stigmatic branches elongating stage	1.25	0.39
				Pistil, W9, stigmatic hairs differentiating stage	0.69	0.09
				Pistil, W10, pollen grains on well-developed stigmatic hairs stage	1.12	0.35
				Kernel, 3DPA	0.43	0.08
				Kernel, 5DPA	0.39	0.14
				Kernel, 11DPA	0.17	0.17
				Kernel, 16DPA	0.14	0.06
				Endosperm and tegument, 21DPA	0.18	0.04
				Endosperm and tegument, 30DPA	0.45	0.21
				Embryo, 21DPA	0.45	0.12
				Embryo, 30DPA	0.57	0.29
				Flag leaf, W10 stage	0.31	0.12
				Flag leaf, 5DPA	0.47	0.21
				Flag leaf, 16DPA	0.5	0.06
				Flag leaf, 30DPA	0.48	0.1
				Peduncle, W10 stage	0.33	0.17
				Peduncle, 5DPA	0.52	0.09
				Peduncle, 16DPA	0.56	0.21
				Peduncle, 30DPA	0.32	0.09
	TrturSVE4B02G01204020	probable serine/threonine-protein kinase PBL7	Kinase family	Inflorescence, W2.5, late double ridge stage	0.1	0.09
				Inflorescence, W3.25, lemma primordia stage	0.09	0.05
				Inflorescence, W3.5, floret primordia stage	0.07	0.04
				Inflorescence, W4, stamen primordia stage	0.09	0.03
				Pistil, W7.5, stigmatic branches elongating stage	0.26	0.06
				Pistil, W9, stigmatic hairs differentiating stage	0.39	0.19
				Pistil, W10, pollen grains on well-developed stigmatic hairs stage	0.29	0.08
				Kernel, 3DPA	0.26	0.13
				Kernel, 5DPA	0.28	0.1
				Kernel, 11DPA	0.12	0.05
				Kernel, 16DPA	0.08	0.06
				Endosperm and tegument, 21DPA	0.17	0.04
				Endosperm and tegument, 30DPA	0.05	0.09
				Embryo, 21DPA	0.05	0.05
				Embryo, 30DPA	0.01	0.01
				Flag leaf, W10 stage	0.09	0.11
				Flag leaf, 5DPA	0.06	0.06
				Flag leaf, 16DPA	0	0
				Flag leaf, 30DPA	0.09	0.08
				Peduncle, W10 stage	0.12	0.04
				Peduncle, 5DPA	0	0
				Peduncle, 16DPA	0.05	0.06
				Peduncle, 30DPA	0.03	0.03
	TrturSVE4B02G01204030	None	Stress inducible protein coi6.1	Inflorescence, W2.5, late double ridge stage	0.15	0.05
				Inflorescence, W3.25, lemma primordia stage	0.09	0.02
				Inflorescence, W3.5, floret primordia stage	0.17	0.09
				Inflorescence, W4, stamen primordia stage	0.14	0.1
				Pistil, W7.5, stigmatic branches elongating stage	0.25	0.13
				Pistil, W9, stigmatic hairs differentiating stage	0.17	0.19
				Pistil, W10, pollen grains on well-developed stigmatic hairs stage	0.11	0.04
				Kernel, 3DPA	0.06	0.06
				Kernel, 5DPA	0.1	0.05
				Kernel, 11DPA	0.06	0.08
				Kernel, 16DPA	0.07	0.07
				Endosperm and tegument, 21DPA	0.09	0.09
				Endosperm and tegument, 30DPA	0.19	0.1
				Embryo, 21DPA	0.08	0.05
				Embryo, 30DPA	0.14	0.07
				Flag leaf, W10 stage	0.11	0.11
				Flag leaf, 5DPA	0	0
				Flag leaf, 16DPA	0.14	0.06
				Flag leaf, 30DPA	0.32	0.25
				Peduncle, W10 stage	0.23	0.06
				Peduncle, 5DPA	0.14	0.08
				Peduncle, 16DPA	0.27	0.1
				Peduncle, 30DPA	0.2	0.24
	TrturSVE4B02G01204040	None	Ribonucloprotein	Inflorescence, W2.5, late double ridge stage	759.87	49.83
				Inflorescence, W3.25, lemma primordia stage	630.3	16.64
				Inflorescence, W3.5, floret primordia stage	472.28	13.39
				Inflorescence, W4, stamen primordia stage	448.74	15.36
				Pistil, W7.5, stigmatic branches elongating stage	287.34	19.3
				Pistil, W9, stigmatic hairs differentiating stage	248.58	14.64
				Pistil, W10, pollen grains on well-developed stigmatic hairs stage	256.93	19.83
				Kernel, 3DPA	272.01	25.46
				Kernel, 5DPA	320.39	16.33
				Kernel, 11DPA	121.95	9.67
				Kernel, 16DPA	104.36	2.42
				Endosperm and tegument, 21DPA	76.16	11.76
				Endosperm and tegument, 30DPA	105	15.38
				Embryo, 21DPA	236.92	21.78
				Embryo, 30DPA	331.14	15.52
				Flag leaf, W10 stage	154.27	8.39
				Flag leaf, 5DPA	148.5	24.55
				Flag leaf, 16DPA	132.28	4.09
				Flag leaf, 30DPA	140.42	24.44
				Peduncle, W10 stage	94.71	3.37
				Peduncle, 5DPA	143.27	24.51
				Peduncle, 16DPA	109.87	12.5
				Peduncle, 30DPA	110.49	18.71
	TrturSVE4B02G01204050	None	DUF295 domain-containing protein	non detectable expression
	TrturSVE4B02G01204060	None	DUF295 domain-containing protein	Inflorescence, W2.5, late double ridge stage	0.08	0.01
				Inflorescence, W3.25, lemma primordia stage	0.12	0.07
				Inflorescence, W3.5, floret primordia stage	0.14	0.07
				Inflorescence, W4, stamen primordia stage	0.22	0.08
				Pistil, W7.5, stigmatic branches elongating stage	0.17	0.09
				Pistil, W9, stigmatic hairs differentiating stage	0.05	0.06
				Pistil, W10, pollen grains on well-developed stigmatic hairs stage	0.22	0.07
				Kernel, 3DPA	0.23	0.05
				Kernel, 5DPA	0.22	0.14
				Kernel, 11DPA	0.19	0.02
				Kernel, 16DPA	0.13	0.14
				Endosperm and tegument, 21DPA	0.12	0.13
				Endosperm and tegument, 30DPA	0.13	0.09
				Embryo, 21DPA	0.18	0.11
				Embryo, 30DPA	0.13	0.05
				Flag leaf, W10 stage	0.14	0.08
				Flag leaf, 5DPA	0.14	0.08
				Flag leaf, 16DPA	0.19	0.03
				Flag leaf, 30DPA	0.28	0.16
				Peduncle, W10 stage	0.15	0.09
				Peduncle, 5DPA	0.15	0.07
				Peduncle, 16DPA	0.15	0.09
				Peduncle, 30DPA	0.18	0.12
	TrturSVE4B02G01204070	None	DUF295 domain-containing protein	non detectable expression
TKW_15	TrturSVE4B02G01216530	None	Phosphoserine aminotransferase	Inflorescence, W2.5, late double ridge stage	11.95	1.77
				Inflorescence, W3.25, lemma primordia stage	11.06	0.5
				Inflorescence, W3.5, floret primordia stage	11.72	2.01
				Inflorescence, W4, stamen primordia stage	10.93	0.9
				Pistil, W7.5, stigmatic branches elongating stage	24.21	4.32
				Pistil, W9, stigmatic hairs differentiating stage	33.97	1.63
				Pistil, W10, pollen grains on well-developed stigmatic hairs stage	27.1	0.87
				Kernel, 3DPA	25.82	7.6
				Kernel, 5DPA	18.48	4.09
				Kernel, 11DPA	5.45	1.58
				Kernel, 16DPA	2.69	0.87
				Endosperm and tegument, 21DPA	4.05	0.73
				Endosperm and tegument, 30DPA	6.37	1.69
				Embryo, 21DPA	4.55	0.86
				Embryo, 30DPA	4.28	0.43
				Flag leaf, W10 stage	3.51	0.45
				Flag leaf, 5DPA	5.82	1.55
				Flag leaf, 16DPA	4.18	0.22
				Flag leaf, 30DPA	4.73	1.18
				Peduncle, W10 stage	16.43	14.95
				Peduncle, 5DPA	11.08	1.42
				Peduncle, 16DPA	7.57	1.38
				Peduncle, 30DPA	16.57	0.12
	TrturSVE4B02G01216640	None	OCEL domain-containing protein	non detectable expression
	TrturSVE4B02G01216700	eukaryotic initiation factor 4A	DEAD-box ATP-dependent RNA helicase 38	Inflorescence, W2.5, late double ridge stage	19.66	3.07
				Inflorescence, W3.25, lemma primordia stage	16.78	0.5
				Inflorescence, W3.5, floret primordia stage	15.42	0.47
				Inflorescence, W4, stamen primordia stage	14.35	2.77
				Pistil, W7.5, stigmatic branches elongating stage	16.04	0.85
				Pistil, W9, stigmatic hairs differentiating stage	19.34	1.89
				Pistil, W10, pollen grains on well-developed stigmatic hairs stage	15.65	1.3
				Kernel, 3DPA	19.94	1.11
				Kernel, 5DPA	15.72	0.75
				Kernel, 11DPA	11.8	5.03
				Kernel, 16DPA	6.23	1.09
				Endosperm and tegument, 21DPA	7.28	0.37
				Endosperm and tegument, 30DPA	10.22	1.55
				Embryo, 21DPA	5.51	0.81
				Embryo, 30DPA	8.89	1.59
				Flag leaf, W10 stage	6.62	1.42
				Flag leaf, 5DPA	6.72	0.21
				Flag leaf, 16DPA	8.26	0.69
				Flag leaf, 30DPA	10.68	1.54
				Peduncle, W10 stage	6.12	0.96
				Peduncle, 5DPA	6.64	1.48
				Peduncle, 16DPA	8.14	0.72
				Peduncle, 30DPA	16.53	1.16
	TrturSVE4B02G01216710	None	Photosynthetic NDH subcomplex B 2	Inflorescence, W2.5, late double ridge stage	2.87	0.66
				Inflorescence, W3.25, lemma primordia stage	3.03	0.1
				Inflorescence, W3.5, floret primordia stage	2.57	0.13
				Inflorescence, W4, stamen primordia stage	4.88	1.64
				Pistil, W7.5, stigmatic branches elongating stage	4.21	0.72
				Pistil, W9, stigmatic hairs differentiating stage	5.21	0.51
				Pistil, W10, pollen grains on well-developed stigmatic hairs stage	3.63	0.96
				Kernel, 3DPA	12.6	2.83
				Kernel, 5DPA	14	1.65
				Kernel, 11DPA	2.26	0.25
				Kernel, 16DPA	1.09	0.32
				Endosperm and tegument, 21DPA	0.63	0.34
				Endosperm and tegument, 30DPA	0.97	0.77
				Embryo, 21DPA	0.98	0.42
				Embryo, 30DPA	2.37	0.69
				Flag leaf, W10 stage	123.33	5.7
				Flag leaf, 5DPA	129.33	25.38
				Flag leaf, 16DPA	117.62	5.17
				Flag leaf, 30DPA	127.31	35.74
				Peduncle, W10 stage	134.59	5.43
				Peduncle, 5DPA	78.54	6.23
				Peduncle, 16DPA	53.69	1.01
				Peduncle, 30DPA	27.59	4.42
	TrturSVE4B02G01216740	probable glutathione S-transferase GSTU6	glutathione transferase	Inflorescence, W2.5, late double ridge stage	0.11	0.13
				Inflorescence, W3.25, lemma primordia stage	0.17	0.16
				Inflorescence, W3.5, floret primordia stage	0.29	0.18
				Inflorescence, W4, stamen primordia stage	0.17	0.12
				Pistil, W7.5, stigmatic branches elongating stage	0.58	0.5
				Pistil, W9, stigmatic hairs differentiating stage	0.46	0.33
				Pistil, W10, pollen grains on well-developed stigmatic hairs stage	0.27	0.1
				Kernel, 3DPA	0.27	0.08
				Kernel, 5DPA	0.21	0.19
				Kernel, 11DPA	0.65	0.19
				Kernel, 16DPA	0.59	0.35
				Endosperm and tegument, 21DPA	0.37	0.45
				Endosperm and tegument, 30DPA	0.25	0.22
				Embryo, 21DPA	0.36	0.18
				Embryo, 30DPA	0.42	0.41
				Flag leaf, W10 stage	0.86	1.03
				Flag leaf, 5DPA	1.65	1.13
				Flag leaf, 16DPA	2.84	0.32
				Flag leaf, 30DPA	2.54	0.92
				Peduncle, W10 stage	0.2	0.21
				Peduncle, 5DPA	0.44	0.28
				Peduncle, 16DPA	1.82	1.09
				Peduncle, 30DPA	1.2	0.46
	TrturSVE4B02G01216760	None	YTH domain-containing family protein	Inflorescence, W2.5, late double ridge stage	0.99	0.11
				Inflorescence, W3.25, lemma primordia stage	0.99	0.24
				Inflorescence, W3.5, floret primordia stage	0.91	0.29
				Inflorescence, W4, stamen primordia stage	0.75	0.22
				Pistil, W7.5, stigmatic branches elongating stage	0.84	0.07
				Pistil, W9, stigmatic hairs differentiating stage	0.85	0.18
				Pistil, W10, pollen grains on well-developed stigmatic hairs stage	0.83	0.05
				Kernel, 3DPA	0.65	0.18
				Kernel, 5DPA	1.55	0.34
				Kernel, 11DPA	2.01	0.15
				Kernel, 16DPA	2.73	1.04
				Endosperm and tegument, 21DPA	2.91	0.5
				Endosperm and tegument, 30DPA	2.16	0.4
				Embryo, 21DPA	1	0.48
				Embryo, 30DPA	2.81	0.95
				Flag leaf, W10 stage	0.8	0.1
				Flag leaf, 5DPA	0.95	0.31
				Flag leaf, 16DPA	1.57	0.18
				Flag leaf, 30DPA	2.18	0.35
				Peduncle, W10 stage	0.5	0.19
				Peduncle, 5DPA	0.54	0.2
				Peduncle, 16DPA	1.79	0.27
				Peduncle, 30DPA	1.52	0.2
	TrturSVE4B02G01216790	None	DUF4283 domain-containing protein	non detectable expression
	TrturSVE4B02G01216830	None	Zinc finger GRF-type domain-containing protein	non detectable expression
	TrturSVE4B02G01216840	chalcone synthase 2	3-ketoacyl-CoA synthase	Inflorescence, W2.5, late double ridge stage	0.06	0.06
				Inflorescence, W3.25, lemma primordia stage	0	0
				Inflorescence, W3.5, floret primordia stage	0	0
				Inflorescence, W4, stamen primordia stage	0.3	0.48
				Pistil, W7.5, stigmatic branches elongating stage	0.01	0.02
				Pistil, W9, stigmatic hairs differentiating stage	0.02	0.03
				Pistil, W10, pollen grains on well-developed stigmatic hairs stage	1	0.19
				Kernel, 3DPA	4.04	1.31
				Kernel, 5DPA	6.45	0.54
				Kernel, 11DPA	1.45	0.21
				Kernel, 16DPA	2.9	0.49
				Endosperm and tegument, 21DPA	0.89	0.76
				Endosperm and tegument, 30DPA	0.22	0.03
				Embryo, 21DPA	0.02	0.03
				Embryo, 30DPA	0	0
				Flag leaf, W10 stage	0.81	0.36
				Flag leaf, 5DPA	0.47	0.28
				Flag leaf, 16DPA	0.02	0.04
				Flag leaf, 30DPA	0.38	0.47
				Peduncle, W10 stage	0	0
				Peduncle, 5DPA	0	0
				Peduncle, 16DPA	0.02	0.04
				Peduncle, 30DPA	0	0
	TrturSVE4B02G01216860	None	Retrotransposon Copia-like N-terminal domain-containing protein	Inflorescence, W2.5, late double ridge stage	0	0
				Inflorescence, W3.25, lemma primordia stage	0	0
				Inflorescence, W3.5, floret primordia stage	0.08	0.14
				Inflorescence, W4, stamen primordia stage	0.02	0.04
				Pistil, W7.5, stigmatic branches elongating stage	0	0
				Pistil, W9, stigmatic hairs differentiating stage	0	0
				Pistil, W10, pollen grains on well-developed stigmatic hairs stage	0	0
				Kernel, 3DPA	0	0
				Kernel, 5DPA	0	0
				Kernel, 11DPA	0	0
				Kernel, 16DPA	0	0
				Endosperm and tegument, 21DPA	0.03	0.06
				Endosperm and tegument, 30DPA	0	0
				Embryo, 21DPA	0	0
				Embryo, 30DPA	0	0
				Flag leaf, W10 stage	0	0
				Flag leaf, 5DPA	0.16	0.17
				Flag leaf, 16DPA	0	0
				Flag leaf, 30DPA	0.19	0.08
				Peduncle, W10 stage	0	0
				Peduncle, 5DPA	0	0
				Peduncle, 16DPA	0	0
				Peduncle, 30DPA	0	0
	TrturSVE4B02G01216870	ethylene-responsive transcription factor 1	AP2/ERF domain-containing protein	Inflorescence, W2.5, late double ridge stage	0	0
				Inflorescence, W3.25, lemma primordia stage	0	0
				Inflorescence, W3.5, floret primordia stage	0.04	0.08
				Inflorescence, W4, stamen primordia stage	0.3	0.28
				Pistil, W7.5, stigmatic branches elongating stage	0.04	0.06
				Pistil, W9, stigmatic hairs differentiating stage	0	0
				Pistil, W10, pollen grains on well-developed stigmatic hairs stage	0	0
				Kernel, 3DPA	0	0
				Kernel, 5DPA	0	0
				Kernel, 11DPA	0	0
				Kernel, 16DPA	0	0
				Endosperm and tegument, 21DPA	0	0
				Endosperm and tegument, 30DPA	0.11	0.2
				Embryo, 21DPA	0	0
				Embryo, 30DPA	0.04	0.07
				Flag leaf, W10 stage	0	0
				Flag leaf, 5DPA	0	0
				Flag leaf, 16DPA	0	0
				Flag leaf, 30DPA	0	0
				Peduncle, W10 stage	0	0
				Peduncle, 5DPA	0	0
				Peduncle, 16DPA	0	0
				Peduncle, 30DPA	0	0
	TrturSVE4B02G01216890	subtilisin-like protease SBT1.4	Subtilisin-like protease	Inflorescence, W2.5, late double ridge stage	0.63	0.22
				Inflorescence, W3.25, lemma primordia stage	0.47	0.4
				Inflorescence, W3.5, floret primordia stage	1.03	0.09
				Inflorescence, W4, stamen primordia stage	0.35	0.37
				Pistil, W7.5, stigmatic branches elongating stage	0.09	0.03
				Pistil, W9, stigmatic hairs differentiating stage	0.05	0.06
				Pistil, W10, pollen grains on well-developed stigmatic hairs stage	0.09	0.09
				Kernel, 3DPA	0.01	0.02
				Kernel, 5DPA	0.01	0.02
				Kernel, 11DPA	0	0
				Kernel, 16DPA	0.01	0.01
				Endosperm and tegument, 21DPA	0	0
				Endosperm and tegument, 30DPA	0	0
				Embryo, 21DPA	0.08	0.06
				Embryo, 30DPA	0.02	0.03
				Flag leaf, W10 stage	0.12	0.07
				Flag leaf, 5DPA	0.22	0.26
				Flag leaf, 16DPA	0.02	0.03
				Flag leaf, 30DPA	0.22	0.22
				Peduncle, W10 stage	0	0
				Peduncle, 5DPA	0	0
				Peduncle, 16DPA	0	0
				Peduncle, 30DPA	0	0
	TrturSVE4B02G01216900	probable serine/threonine-protein kinase PBL7	Protein kinase	Inflorescence, W2.5, late double ridge stage	0.14	0.12
				Inflorescence, W3.25, lemma primordia stage	0.08	0.1
				Inflorescence, W3.5, floret primordia stage	0.09	0.04
				Inflorescence, W4, stamen primordia stage	0.03	0.05
				Pistil, W7.5, stigmatic branches elongating stage	0	0
				Pistil, W9, stigmatic hairs differentiating stage	0	0
				Pistil, W10, pollen grains on well-developed stigmatic hairs stage	0	0
				Kernel, 3DPA	0	0
				Kernel, 5DPA	0	0
				Kernel, 11DPA	0.37	0.44
				Kernel, 16DPA	0.15	0.1
				Endosperm and tegument, 21DPA	0.66	0.24
				Endosperm and tegument, 30DPA	1.32	0.8
				Embryo, 21DPA	0.02	0.03
				Embryo, 30DPA	0.03	0.02
				Flag leaf, W10 stage	1.19	0.55
				Flag leaf, 5DPA	3.07	1.72
				Flag leaf, 16DPA	2.02	0.57
				Flag leaf, 30DPA	2.94	0.45
				Peduncle, W10 stage	1.65	1.07
				Peduncle, 5DPA	1.06	0.47
				Peduncle, 16DPA	4.4	0.48
				Peduncle, 30DPA	5.22	2.68
	TrturSVE4B02G01216910	None	XS domain-containing protein	Inflorescence, W2.5, late double ridge stage	8.02	1.42
				Inflorescence, W3.25, lemma primordia stage	8.74	1.99
				Inflorescence, W3.5, floret primordia stage	10.53	2.15
				Inflorescence, W4, stamen primordia stage	8	1.18
				Pistil, W7.5, stigmatic branches elongating stage	10.31	1.49
				Pistil, W9, stigmatic hairs differentiating stage	10.6	2.3
				Pistil, W10, pollen grains on well-developed stigmatic hairs stage	11.11	1.12
				Kernel, 3DPA	5.59	1.55
				Kernel, 5DPA	5.38	1.73
				Kernel, 11DPA	2.85	1.8
				Kernel, 16DPA	0.98	0.06
				Endosperm and tegument, 21DPA	2.13	0.28
				Endosperm and tegument, 30DPA	2.56	1.37
				Embryo, 21DPA	2.07	0.84
				Embryo, 30DPA	3.72	1.86
				Flag leaf, W10 stage	2	0.66
				Flag leaf, 5DPA	3.45	0.61
				Flag leaf, 16DPA	3.65	1.26
				Flag leaf, 30DPA	4.81	1.15
				Peduncle, W10 stage	3.79	2.7
				Peduncle, 5DPA	2.24	0.47
				Peduncle, 16DPA	3.46	0.19
				Peduncle, 30DPA	4.26	1.26
TKW_26	TrturSVE7B02G02169280	None	F-box domain-containing protein	non detectable expression
	TrturSVE7B02G02169290	None	F-box domain-containing protein	Inflorescence, W2.5, late double ridge stage	0	0
				Inflorescence, W3.25, lemma primordia stage	0	0
				Inflorescence, W3.5, floret primordia stage	0.07	0.13
				Inflorescence, W4, stamen primordia stage	0.13	0.17
				Pistil, W7.5, stigmatic branches elongating stage	0	0
				Pistil, W9, stigmatic hairs differentiating stage	0	0
				Pistil, W10, pollen grains on well-developed stigmatic hairs stage	0	0
				Kernel, 3DPA	0	0
				Kernel, 5DPA	0	0
				Kernel, 11DPA	0	0
				Kernel, 16DPA	0	0
				Endosperm and tegument, 21DPA	0.03	0.05
				Endosperm and tegument, 30DPA	0.14	0.25
				Embryo, 21DPA	0	0
				Embryo, 30DPA	0	0
				Flag leaf, W10 stage	0	0
				Flag leaf, 5DPA	0	0
				Flag leaf, 16DPA	0	0
				Flag leaf, 30DPA	0	0
				Peduncle, W10 stage	0	0
				Peduncle, 5DPA	0	0
				Peduncle, 16DPA	0	0
				Peduncle, 30DPA	0	0
	TrturSVE7B02G02169350	None	Sulfotransferase	non detectable expression
	TrturSVE7B02G02169460	None	Retrotransposon Copia-like N-terminal domain-containing protein	Inflorescence, W2.5, late double ridge stage	0	0
				Inflorescence, W3.25, lemma primordia stage	0	0
				Inflorescence, W3.5, floret primordia stage	0.02	0.03
				Inflorescence, W4, stamen primordia stage	0.02	0.03
				Pistil, W7.5, stigmatic branches elongating stage	0.02	0.04
				Pistil, W9, stigmatic hairs differentiating stage	0	0
				Pistil, W10, pollen grains on well-developed stigmatic hairs stage	0	0
				Kernel, 3DPA	0	0
				Kernel, 5DPA	0	0
				Kernel, 11DPA	0	0
				Kernel, 16DPA	0	0
				Endosperm and tegument, 21DPA	0	0
				Endosperm and tegument, 30DPA	0	0
				Embryo, 21DPA	0.01	0.02
				Embryo, 30DPA	0	0
				Flag leaf, W10 stage	0.06	0.1
				Flag leaf, 5DPA	0.12	0.13
				Flag leaf, 16DPA	0.06	0.1
				Flag leaf, 30DPA	0.1	0.11
				Peduncle, W10 stage	0.03	0.05
				Peduncle, 5DPA	0.03	0.05
				Peduncle, 16DPA	0.09	0.09
				Peduncle, 30DPA	0.03	0.05
	TrturSVE7B02G02169500	None	CRM domain-containing protein	Inflorescence, W2.5, late double ridge stage	0.03	0.04
				Inflorescence, W3.25, lemma primordia stage	0.03	0.04
				Inflorescence, W3.5, floret primordia stage	0.03	0.01
				Inflorescence, W4, stamen primordia stage	0.08	0.06
				Pistil, W7.5, stigmatic branches elongating stage	0.04	0.08
				Pistil, W9, stigmatic hairs differentiating stage	0.02	0.04
				Pistil, W10, pollen grains on well-developed stigmatic hairs stage	0	0
				Kernel, 3DPA	0.02	0.02
				Kernel, 5DPA	0	0
				Kernel, 11DPA	0	0
				Kernel, 16DPA	0.01	0.02
				Endosperm and tegument, 21DPA	0	0
				Endosperm and tegument, 30DPA	0	0
				Embryo, 21DPA	0.02	0.02
				Embryo, 30DPA	0	0
				Flag leaf, W10 stage	0.3	0.15
				Flag leaf, 5DPA	0.06	0.07
				Flag leaf, 16DPA	0.22	0.03
				Flag leaf, 30DPA	0.11	0.06
				Peduncle, W10 stage	0.03	0.05
				Peduncle, 5DPA	0.19	0.15
				Peduncle, 16DPA	0.14	0.14
				Peduncle, 30DPA	0.11	0.02
	TrturSVE7B02G02169510	None	F-box domain-containing protein	Inflorescence, W2.5, late double ridge stage	0.17	0.11
				Inflorescence, W3.25, lemma primordia stage	0.28	0.11
				Inflorescence, W3.5, floret primordia stage	0.26	0.08
				Inflorescence, W4, stamen primordia stage	0.25	0.15
				Pistil, W7.5, stigmatic branches elongating stage	0.35	0.24
				Pistil, W9, stigmatic hairs differentiating stage	0.26	0.13
				Pistil, W10, pollen grains on well-developed stigmatic hairs stage	0.42	0.15
				Kernel, 3DPA	0.26	0.09
				Kernel, 5DPA	0.09	0.07
				Kernel, 11DPA	0.13	0.09
				Kernel, 16DPA	0.1	0.09
				Endosperm and tegument, 21DPA	0.35	0.18
				Endosperm and tegument, 30DPA	0.2	0.04
				Embryo, 21DPA	0.28	0.03
				Embryo, 30DPA	0.41	0.08
				Flag leaf, W10 stage	0.02	0.04
				Flag leaf, 5DPA	0.07	0.12
				Flag leaf, 16DPA	0	0
				Flag leaf, 30DPA	0.13	0.15
				Peduncle, W10 stage	0.11	0.07
				Peduncle, 5DPA	0.16	0.12
				Peduncle, 16DPA	0.07	0.07
				Peduncle, 30DPA	0.12	0.16
	TrturSVE7B02G02169560	None	F-box domain-containing protein	Inflorescence, W2.5, late double ridge stage	0	0
				Inflorescence, W3.25, lemma primordia stage	0	0
				Inflorescence, W3.5, floret primordia stage	0.09	0.15
				Inflorescence, W4, stamen primordia stage	0.02	0.04
				Pistil, W7.5, stigmatic branches elongating stage	0	0
				Pistil, W9, stigmatic hairs differentiating stage	0.06	0.05
				Pistil, W10, pollen grains on well-developed stigmatic hairs stage	0	0
				Kernel, 3DPA	0	0
				Kernel, 5DPA	0	0
				Kernel, 11DPA	0	0
				Kernel, 16DPA	0	0
				Endosperm and tegument, 21DPA	0.06	0.1
				Endosperm and tegument, 30DPA	0.15	0.26
				Embryo, 21DPA	0	0
				Embryo, 30DPA	0	0
				Flag leaf, W10 stage	0	0
				Flag leaf, 5DPA	0.21	0.37
				Flag leaf, 16DPA	0.19	0.23
				Flag leaf, 30DPA	0.08	0.14
				Peduncle, W10 stage	0	0
				Peduncle, 5DPA	0	0
				Peduncle, 16DPA	0	0
				Peduncle, 30DPA	0	0
	TrturSVE7B02G02169590	None	F-box domain-containing protein	Inflorescence, W2.5, late double ridge stage	0	0
				Inflorescence, W3.25, lemma primordia stage	0	0
				Inflorescence, W3.5, floret primordia stage	0.08	0.14
				Inflorescence, W4, stamen primordia stage	0.17	0.16
				Pistil, W7.5, stigmatic branches elongating stage	0.04	0.07
				Pistil, W9, stigmatic hairs differentiating stage	0	0
				Pistil, W10, pollen grains on well-developed stigmatic hairs stage	0	0
				Kernel, 3DPA	0	0
				Kernel, 5DPA	0	0
				Kernel, 11DPA	0	0
				Kernel, 16DPA	0	0
				Endosperm and tegument, 21DPA	0.15	0.27
				Endosperm and tegument, 30DPA	0	0
				Embryo, 21DPA	0	0
				Embryo, 30DPA	0	0
				Flag leaf, W10 stage	0	0
				Flag leaf, 5DPA	0.05	0.09
				Flag leaf, 16DPA	0	0
				Flag leaf, 30DPA	0.09	0.08
				Peduncle, W10 stage	0	0
				Peduncle, 5DPA	0	0
				Peduncle, 16DPA	0	0
				Peduncle, 30DPA	0	0
				Root maturation zone, 1st leaf stage	0	0
	TrturSVE7B02G02169600	phytoene synthase 1, chloroplastic-like	15-cis-phytoene synthase	Inflorescence, W2.5, late double ridge stage	0.31	0.21
				Inflorescence, W3.25, lemma primordia stage	0.4	0.11
				Inflorescence, W3.5, floret primordia stage	0.46	0.1
				Inflorescence, W4, stamen primordia stage	0.74	0.19
				Pistil, W7.5, stigmatic branches elongating stage	0.6	0.24
				Pistil, W9, stigmatic hairs differentiating stage	0.95	0.39
				Pistil, W10, pollen grains on well-developed stigmatic hairs stage	0.44	0.12
				Kernel, 3DPA	0.91	0.44
				Kernel, 5DPA	1.01	0.38
				Kernel, 11DPA	0.45	0.3
				Kernel, 16DPA	0.37	0.22
				Endosperm and tegument, 21DPA	0.04	0.04
				Endosperm and tegument, 30DPA	0.14	0.15
				Embryo, 21DPA	0.06	0.03
				Embryo, 30DPA	0	0
				Flag leaf, W10 stage	6.21	2.63
				Flag leaf, 5DPA	4.54	1.6
				Flag leaf, 16DPA	5.28	0.94
				Flag leaf, 30DPA	3.49	1.18
				Peduncle, W10 stage	7.86	2.7
				Peduncle, 5DPA	4.86	0.86
				Peduncle, 16DPA	3.61	0.4
				Peduncle, 30DPA	1.27	0.3

## Sheet: Root Candidate expression
Supporting Table S16
Absolute expression level of the genes annotated within the minimum overlapping region of 3 QTL hotspots (Root_1, Root_3, Root_17)
The code of each hotspot considered is indicated, followed by ID of genes included in the minimum overlapping region, the corresponding functional annotation (Reference-Blast-Hit-Description and AHRD), and by the gene expression data: target tissue/treatment, absolute level and standard deviation among replicates for the Atlas "Development", and showing also fold change in respect to control cond…
		Gene annotation		Expression atlas "Development"			Expression atlas "Abiotic stress"
hotspot_ID	gene ID	Reference-Blast-Hit-Description	Human-Readable-Description	Tissue	Absolute Expression Level	Standard Deviation	Treatment	Absolute Expression Level	Standard Deviation	Fold-Change vs control sample
Root_1	TrturSVE1A02G00003590	defensin Tk-AMP-D2	Knottin scorpion toxin-like domain-containing protein	Seedling root	3.01	2.51	Roots, control at 4 hours	6.82	3.32
				Root apex, 1st leaf stage	0	0	Roots, after 4 hours of water stress	19.22	9.66	2.82
				Root elongation zone, 1st leaf stage	0	0	Roots, after 4 hours of salt stress	6.32	6.98	0.93
				Root maturation zone, 1st leaf stage	0	0	Roots, after 4 hours of NH4NO3	9.67	1.92	1.42
							Roots, after 4 hours of heat stress	36.25	0	5.32
							Roots, control at 24 hours	12.42	2.06
							Roots, after 24 hours of heat stress	40.55	21.24	3.26
							Roots, after 24 hours of water stress	21.02	27.94	1.69
							Roots, after 24 hours of salt stress	8.37	5.35	0.67
							Roots, 24 hours after NH4NO3	14.94	8.95	1.2
	TrturSVE1A02G00003610	F-box protein At5g07610	F-box associated domain-containing protein	non detectable expression			non detectable expression
	TrturSVE1A02G00003630	None	U-box domain-containing protein	Seedling root	1.54	0.86	Roots, control at 4 hours	5.24	1.18
				Root apex, 1st leaf stage	0.49	0.32	Roots, after 4 hours of water stress	3.1	1.5	0.59
				Root elongation zone, 1st leaf stage	0.09	0.16	Roots, after 4 hours of salt stress	2.7	2.26	0.51
				Root maturation zone, 1st leaf stage	0.65	0.26	Roots, after 4 hours of NH4NO3	6.02	0.48	1.15
							Roots, after 4 hours of heat stress	2.77	0	0.53
							Roots, control at 24 hours	5.57	2.41
							Roots, after 24 hours of heat stress	3.91	2.51	0.7
							Roots, after 24 hours of water stress	2.68	0.71	0.48
							Roots, after 24 hours of salt stress	2.85	0.82	0.51
							Roots, 24 hours after NH4NO3	5.69	1.72	1.02
	TrturSVE1A02G00003640	None	methionine S-methyltransferase	Seedling root	0.07	0.07	Roots, control at 4 hours	0.1	0.06
				Root apex, 1st leaf stage	0.01	0.01	Roots, after 4 hours of water stress	0.17	0.14	1.62
				Root elongation zone, 1st leaf stage	0	0.01	Roots, after 4 hours of salt stress	0.23	0.24	2.23
				Root maturation zone, 1st leaf stage	0.05	0.05	Roots, after 4 hours of NH4NO3	0	0	nd
							Roots, after 4 hours of heat stress	0	0	nd
							Roots, control at 24 hours	0.05	0.03
							Roots, after 24 hours of heat stress	0.04	0.06	0.73
							Roots, after 24 hours of water stress	0.04	0.08	0.87
							Roots, after 24 hours of salt stress	0.08	0.11	1.6
							Roots, 24 hours after NH4NO3	0.03	0.03	0.6
	TrturSVE1A02G00003660	None	methionine S-methyltransferase	Seedling root	99.06	27.66	Roots, control at 4 hours	24.12	1.92
				Root apex, 1st leaf stage	0.18	0.18	Roots, after 4 hours of water stress	22.8	8.26	0.95
				Root elongation zone, 1st leaf stage	6.46	0.36	Roots, after 4 hours of salt stress	38.03	27.95	1.58
				Root maturation zone, 1st leaf stage	53.9	3.79	Roots, after 4 hours of NH4NO3	26	6.61	1.08
							Roots, after 4 hours of heat stress	5.79	0	0.24
							Roots, control at 24 hours	22.46	12.91
							Roots, after 24 hours of heat stress	7.07	4.89	0.31
							Roots, after 24 hours of water stress	27.91	17.92	1.24
							Roots, after 24 hours of salt stress	38.26	12.39	1.7
							Roots, 24 hours after NH4NO3	17.05	4.84	0.76
	TrturSVE1A02G00003680	probable glutathione S-transferase GSTF1	glutathione transferase	Seedling root	0.26	0.45	Roots, control at 4 hours	33.07	10.56
				Root apex, 1st leaf stage	0.1	0.18	Roots, after 4 hours of water stress	42.12	14.81	1.27
				Root elongation zone, 1st leaf stage	0	0	Roots, after 4 hours of salt stress	31.55	7.4	0.95
				Root maturation zone, 1st leaf stage	0	0	Roots, after 4 hours of NH4NO3	36.51	14.03	1.1
							Roots, after 4 hours of heat stress	27.77	0	0.84
							Roots, control at 24 hours	26.74	14.03
							Roots, after 24 hours of heat stress	84.69	30.21	3.17
							Roots, after 24 hours of water stress	12.13	3.95	0.45
							Roots, after 24 hours of salt stress	25.63	12.76	0.96
							Roots, 24 hours after NH4NO3	23.62	5.63	0.88
	TrturSVE1A02G00003690	defensin Tm-AMP-D1.2-like	Knottin scorpion toxin-like domain-containing protein	non detectable expression			non detectable expression
	TrturSVE1A02G00003710	defensin Tk-AMP-D2	Knottin scorpion toxin-like domain-containing protein	Seedling root	0.35	0.6	Roots, control at 4 hours	1	1.74
				Root apex, 1st leaf stage	0	0	Roots, after 4 hours of water stress	0	0	nd
				Root elongation zone, 1st leaf stage	2.05	1.8	Roots, after 4 hours of salt stress	3.13	5.43	3.12
				Root maturation zone, 1st leaf stage	9.82	3.1	Roots, after 4 hours of NH4NO3	0	0	nd
							Roots, after 4 hours of heat stress	0	0	nd
							Roots, control at 24 hours	0	0
							Roots, after 24 hours of heat stress	0	0	nd
							Roots, after 24 hours of water stress	0	0	nd
							Roots, after 24 hours of salt stress	3.13	5.43	nd
							Roots, 24 hours after NH4NO3	0	0	nd
	TrturSVE1A02G00003750	None	C2 domain-containing protein	non detectable expression			non detectable expression
	TrturSVE1A02G00003770	fatty acyl-CoA reductase 1-like	Fatty acyl-CoA reductase	non detectable expression			non detectable expression
	TrturSVE1A02G00003790	fatty acyl-CoA reductase 1-like	Fatty acyl-CoA reductase	non detectable expression			non detectable expression
	TrturSVE1A02G00003830	rust resistance kinase Lr10-like	Receptor-like serine/threonine-protein kinase	non detectable expression			non detectable expression
	TrturSVE1A02G00003840	rust resistance kinase Lr10-like	Receptor-like serine/threonine-protein kinase	non detectable expression			non detectable expression
	TrturSVE1A02G00003850	None	C3H1-type domain-containing protein	Seedling root	0.13	0.14	Roots, control at 4 hours	0.88	0.25
				Root apex, 1st leaf stage	0.01	0.02	Roots, after 4 hours of water stress	1.63	0.42	1.84
				Root elongation zone, 1st leaf stage	0.04	0.04	Roots, after 4 hours of salt stress	1.84	1.1	2.09
				Root maturation zone, 1st leaf stage	0.07	0.04	Roots, after 4 hours of NH4NO3	1.45	0.06	1.65
							Roots, after 4 hours of heat stress	1.05	0	1.19
							Roots, control at 24 hours	0.95	0.58
							Roots, after 24 hours of heat stress	1.67	0.82	1.76
							Roots, after 24 hours of water stress	0.78	0.2	0.81
							Roots, after 24 hours of salt stress	1.25	0.52	1.31
							Roots, 24 hours after NH4NO3	1.9	0.88	1.99
	TrturSVE1A02G00003860	rust resistance kinase Lr10-like	Receptor-like serine/threonine-protein kinase	Seedling root	0	0	Roots, control at 4 hours	0.94	0.37
				Root apex, 1st leaf stage	0	0	Roots, after 4 hours of water stress	1.9	0.79	2.01
				Root elongation zone, 1st leaf stage	0	0	Roots, after 4 hours of salt stress	1.12	0.34	1.19
				Root maturation zone, 1st leaf stage	0.01	0.01	Roots, after 4 hours of NH4NO3	1.35	0.91	1.43
							Roots, after 4 hours of heat stress	3.91	0	4.15
							Roots, control at 24 hours	1.22	0.62
							Roots, after 24 hours of heat stress	0.77	0.71	0.63
							Roots, after 24 hours of water stress	1.71	0.51	1.4
							Roots, after 24 hours of salt stress	1.35	0.62	1.11
							Roots, 24 hours after NH4NO3	0.92	0.44	0.76
	TrturSVE1A02G00003980	None	CR-type domain-containing protein	Seedling root	0.92	0.38	Roots, control at 4 hours	1.25	0.92
				Root apex, 1st leaf stage	2.37	0.95	Roots, after 4 hours of water stress	1.17	1.1	0.93
				Root elongation zone, 1st leaf stage	2.45	0.31	Roots, after 4 hours of salt stress	1.68	0.91	1.34
				Root maturation zone, 1st leaf stage	0.77	0.65	Roots, after 4 hours of NH4NO3	1.97	2.77	1.58
							Roots, after 4 hours of heat stress	0.81	0	0.65
							Roots, control at 24 hours	0.51	0.28
							Roots, after 24 hours of heat stress	1.71	0.91	3.37
							Roots, after 24 hours of water stress	1.26	0.81	2.49
							Roots, after 24 hours of salt stress	3.34	2.05	6.59
							Roots, 24 hours after NH4NO3	1.54	1.74	3.03
	TrturSVE1A02G00003990	None	CAP-Gly domain-containing protein	Seedling root	2.66	0.06	Roots, control at 4 hours	2.67	0.66
				Root apex, 1st leaf stage	3.33	0.78	Roots, after 4 hours of water stress	3.11	0.88	1.17
				Root elongation zone, 1st leaf stage	3.48	0.5	Roots, after 4 hours of salt stress	2.35	0.31	0.88
				Root maturation zone, 1st leaf stage	1.75	0.02	Roots, after 4 hours of NH4NO3	3.06	1.02	1.15
							Roots, after 4 hours of heat stress	1.58	0	0.59
							Roots, control at 24 hours	1.84	0.56
							Roots, after 24 hours of heat stress	1.73	0.5	0.94
							Roots, after 24 hours of water stress	2.77	0.72	1.51
							Roots, after 24 hours of salt stress	2.97	0.88	1.61
							Roots, 24 hours after NH4NO3	3.43	0.48	1.86
	TrturSVE1A02G00004000	ras-related protein Rab-2-B	Ras-related small GTP-binding family protein	Seedling root	18.45	1.47	Roots, control at 4 hours	33.16	0.85
				Root apex, 1st leaf stage	7.03	0.25	Roots, after 4 hours of water stress	41.67	9.69	1.26
				Root elongation zone, 1st leaf stage	11.21	1.09	Roots, after 4 hours of salt stress	36.37	8.85	1.1
				Root maturation zone, 1st leaf stage	22.18	2.98	Roots, after 4 hours of NH4NO3	39	6.12	1.18
							Roots, after 4 hours of heat stress	30.54	0	0.92
							Roots, control at 24 hours	33.37	3.53
							Roots, after 24 hours of heat stress	29.94	7.61	0.9
							Roots, after 24 hours of water stress	35.31	2.95	1.06
							Roots, after 24 hours of salt stress	34.73	9.01	1.04
							Roots, 24 hours after NH4NO3	39.69	2.6	1.19
	TrturSVE1A02G00004020	ras-related protein Rab-2-B	Ras-related protein RABA2a	Seedling root	59.88	6.78	Roots, control at 4 hours	28.45	2.86
				Root apex, 1st leaf stage	44.48	4.27	Roots, after 4 hours of water stress	20.58	8.19	0.72
				Root elongation zone, 1st leaf stage	134.47	6.89	Roots, after 4 hours of salt stress	20.29	6.6	0.71
				Root maturation zone, 1st leaf stage	53.95	3.62	Roots, after 4 hours of NH4NO3	20.58	5.29	0.72
							Roots, after 4 hours of heat stress	10.96	0	0.39
							Roots, control at 24 hours	20.41	4.32
							Roots, after 24 hours of heat stress	10.96	2.17	0.54
							Roots, after 24 hours of water stress	24.58	4.34	1.2
							Roots, after 24 hours of salt stress	20.99	5.85	1.03
							Roots, 24 hours after NH4NO3	23.51	4.04	1.15
	TrturSVE1A02G00004030	putative 12-oxophytodienoate reductase 4	NADH:flavin oxidoreductase/NADH oxidase N-terminal domain-containing protein	Seedling root	2.4	0.25	Roots, control at 4 hours	29.65	10.29
				Root apex, 1st leaf stage	6.22	1.26	Roots, after 4 hours of water stress	16.92	8.6	0.57
				Root elongation zone, 1st leaf stage	8.16	1.08	Roots, after 4 hours of salt stress	18.74	4.24	0.63
				Root maturation zone, 1st leaf stage	28.78	7.06	Roots, after 4 hours of NH4NO3	24.97	11.86	0.84
							Roots, after 4 hours of heat stress	3.99	0	0.13
							Roots, control at 24 hours	18.33	1.34
							Roots, after 24 hours of heat stress	5.21	0.98	0.28
							Roots, after 24 hours of water stress	13.16	1.12	0.72
							Roots, after 24 hours of salt stress	19.53	5.3	1.07
							Roots, 24 hours after NH4NO3	21.83	5.82	1.19
	TrturSVE1A02G00004040	putative 12-oxophytodienoate reductase 4	NADH:flavin oxidoreductase/NADH oxidase N-terminal domain-containing protein	Seedling root	77.59	10.79	Roots, control at 4 hours	361.06	97.96
				Root apex, 1st leaf stage	125.67	8.39	Roots, after 4 hours of water stress	255.47	63.09	0.71
				Root elongation zone, 1st leaf stage	158.5	24.95	Roots, after 4 hours of salt stress	300.92	42.39	0.83
				Root maturation zone, 1st leaf stage	521.47	49.12	Roots, after 4 hours of NH4NO3	319.69	103.32	0.89
							Roots, after 4 hours of heat stress	72.45	0	0.2
							Roots, control at 24 hours	247.49	24.44
							Roots, after 24 hours of heat stress	119.9	12.93	0.48
							Roots, after 24 hours of water stress	243.55	35.11	0.98
							Roots, after 24 hours of salt stress	267.06	81.69	1.08
							Roots, 24 hours after NH4NO3	275.32	25.81	1.11
	TrturSVE1A02G00004050	putative 12-oxophytodienoate reductase 4	NADH:flavin oxidoreductase/NADH oxidase N-terminal domain-containing protein	Seedling root	1.57	0.99	Roots, control at 4 hours	69.85	24.46
				Root apex, 1st leaf stage	0	0	Roots, after 4 hours of water stress	53.15	21.08	0.76
				Root elongation zone, 1st leaf stage	2.79	0.71	Roots, after 4 hours of salt stress	71.16	4.81	1.02
				Root maturation zone, 1st leaf stage	38.85	5.59	Roots, after 4 hours of NH4NO3	64.06	14.22	0.92
							Roots, after 4 hours of heat stress	8.81	0	0.13
							Roots, control at 24 hours	52.97	10.64
							Roots, after 24 hours of heat stress	14.73	5.02	0.28
							Roots, after 24 hours of water stress	54.33	8.78	1.03
							Roots, after 24 hours of salt stress	52.65	17.33	0.99
							Roots, 24 hours after NH4NO3	55.93	6.21	1.06
	TrturSVE1A02G00004080	rust resistance kinase Lr10-like	Receptor-like serine/threonine-protein kinase	non detectable expression			non detectable expression
	TrturSVE1A02G00004130	None	Unknown protein	non detectable expression			non detectable expression
	TrturSVE1A02G00004230	wall-associated receptor kinase 4-like	Protein kinase family protein	Seedling root	0	0	Roots, control at 4 hours	0.35	0.17
				Root apex, 1st leaf stage	0	0	Roots, after 4 hours of water stress	0.8	0.48	2.26
				Root elongation zone, 1st leaf stage	0	0	Roots, after 4 hours of salt stress	0.31	0.12	0.89
				Root maturation zone, 1st leaf stage	0.01	0.02	Roots, after 4 hours of NH4NO3	0.3	0.27	0.84
							Roots, after 4 hours of heat stress	0	0	nan
							Roots, control at 24 hours	0.46	0.25
							Roots, after 24 hours of heat stress	0.06	0.1	0.13
							Roots, after 24 hours of water stress	0.04	0.07	0.09
							Roots, after 24 hours of salt stress	0.74	0.69	1.6
							Roots, 24 hours after NH4NO3	0.79	0.24	1.71
	TrturSVE1A02G00004260	disease resistance protein RPM1-like	NB-ARC domain-containing disease resistance protein	Seedling root	0	0	Roots, control at 4 hours	0.49	0.25
				Root apex, 1st leaf stage	0.05	0.03	Roots, after 4 hours of water stress	0.96	0.38	1.95
				Root elongation zone, 1st leaf stage	0.01	0.01	Roots, after 4 hours of salt stress	0.54	0.4	1.1
				Root maturation zone, 1st leaf stage	0	0	Roots, after 4 hours of NH4NO3	0.52	0.53	1.05
							Roots, after 4 hours of heat stress	0.45	0	0.92
							Roots, control at 24 hours	0.3	0.15
							Roots, after 24 hours of heat stress	0.08	0.07	0.26
							Roots, after 24 hours of water stress	0.54	0.68	1.79
							Roots, after 24 hours of salt stress	0.49	0.32	1.62
							Roots, 24 hours after NH4NO3	0.22	0.25	0.74
	TrturSVE1A02G00004300	wall-associated receptor kinase 4-like	Protein kinase family protein	Seedling root	0.01	0.02	Roots, control at 4 hours	0.84	0.43
				Root apex, 1st leaf stage	0.08	0.07	Roots, after 4 hours of water stress	0.29	0.08	0.34
				Root elongation zone, 1st leaf stage	0	0	Roots, after 4 hours of salt stress	0.51	0.18	0.6
				Root maturation zone, 1st leaf stage	0	0	Roots, after 4 hours of NH4NO3	0.87	0.1	1.04
							Roots, after 4 hours of heat stress	0.06	0	0.07
							Roots, control at 24 hours	0.98	0.76
							Roots, after 24 hours of heat stress	0.64	0.33	0.65
							Roots, after 24 hours of water stress	0.68	0.18	0.7
							Roots, after 24 hours of salt stress	0.91	0.44	0.93
							Roots, 24 hours after NH4NO3	0.76	0.37	0.78
	TrturSVE1A02G00004310	probable glutathione S-transferase GSTU6	Glutathione S-transferase	Seedling root	4.05	2.19	Roots, control at 4 hours	154.95	31.76
				Root apex, 1st leaf stage	4.59	1.65	Roots, after 4 hours of water stress	142.89	61.25	0.92
				Root elongation zone, 1st leaf stage	0.18	0.09	Roots, after 4 hours of salt stress	100.29	41.32	0.65
				Root maturation zone, 1st leaf stage	0.31	0.31	Roots, after 4 hours of NH4NO3	100.98	37.94	0.65
							Roots, after 4 hours of heat stress	58.41	0	0.38
							Roots, control at 24 hours	88.39	11.87
							Roots, after 24 hours of heat stress	50.59	8.77	0.57
							Roots, after 24 hours of water stress	76.34	14.65	0.86
							Roots, after 24 hours of salt stress	100.81	38.73	1.14
							Roots, 24 hours after NH4NO3	88.61	14.82	1
Root_3	TrturSVE1B02G00131020	rust resistance kinase Lr10-like	Protein kinase domain-containing protein	non detectable expression			non detectable expression
	TrturSVE1B02G00131030	rust resistance kinase Lr10-like	Protein kinase domain-containing protein	non detectable expression			non detectable expression
	TrturSVE1B02G00131040	rust resistance kinase Lr10-like	Protein kinase domain-containing protein	non detectable expression			non detectable expression
	TrturSVE1B02G00131050	rust resistance kinase Lr10-like	Protein kinase domain-containing protein	non detectable expression			non detectable expression
	TrturSVE1B02G00131080	disease resistance protein RPM1-like	Disease resistance protein RPM1	non detectable expression			non detectable expression
	TrturSVE1B02G00131090	None	FBD domain-containing protein	non detectable expression			non detectable expression
	TrturSVE1B02G00131120	rust resistance kinase Lr10-like	Protein kinase domain-containing protein	non detectable expression			non detectable expression
	TrturSVE1B02G00131160	rust resistance kinase Lr10-like	Protein kinase domain-containing protein	non detectable expression			non detectable expression
	TrturSVE1B02G00131170	rust resistance kinase Lr10-like	Protein kinase domain-containing protein	non detectable expression			non detectable expression
	TrturSVE1B02G00131210	None	FHA domain-containing protein	Seedling root	0.4	0.03	Roots, control at 4 hours	0.76	0.41
				Root apex, 1st leaf stage	0.53	0.08	Roots, after 4 hours of water stress	0.47	0.28	0.62
				Root elongation zone, 1st leaf stage	0.36	0.08	Roots, after 4 hours of salt stress	0.42	0.13	0.55
				Root maturation zone, 1st leaf stage	0.37	0.1	Roots, after 4 hours of NH4NO3	0.41	0.28	0.54
							Roots, after 4 hours of heat stress	0.44	0	0.58
							Roots, control at 24 hours	0.72	0.2
							Roots, after 24 hours of heat stress	0.76	0.17	1.05
							Roots, after 24 hours of water stress	0.77	0.59	1.07
							Roots, after 24 hours of salt stress	0.59	0.25	0.82
							Roots, 24 hours after NH4NO3	0.54	0.16	0.75
	TrturSVE1B02G00131220	MADS-box transcription factor 29	MADS-box domain-containing protein	non detectable expression			non detectable expression
	TrturSVE1B02G00131230	None	V-type proton ATPase proteolipid subunit	Seedling root	608.12	22.94	Roots, control at 4 hours	503.45	30.91
				Root apex, 1st leaf stage	318.09	20.3	Roots, after 4 hours of water stress	471.78	38.03	0.94
				Root elongation zone, 1st leaf stage	823.6	74.36	Roots, after 4 hours of salt stress	492.52	33.05	0.98
				Root maturation zone, 1st leaf stage	802.81	66.62	Roots, after 4 hours of NH4NO3	474.46	21.82	0.94
							Roots, after 4 hours of heat stress	328.3	0	0.65
							Roots, control at 24 hours	454.84	27.61
							Roots, after 24 hours of heat stress	482.36	21.28	1.06
							Roots, after 24 hours of water stress	509.6	25.87	1.12
							Roots, after 24 hours of salt stress	515.61	44.27	1.13
							Roots, 24 hours after NH4NO3	539.5	30.22	1.19
	TrturSVE1B02G00131240	None	C2H2-type domain-containing protein	Seedling root	0.67	0.15	Roots, control at 4 hours	0.8	0.53
				Root apex, 1st leaf stage	1.11	0.25	Roots, after 4 hours of water stress	0.87	0.58	1.08
				Root elongation zone, 1st leaf stage	0.52	0.12	Roots, after 4 hours of salt stress	0.26	0.21	0.33
				Root maturation zone, 1st leaf stage	0.33	0.21	Roots, after 4 hours of NH4NO3	0.93	0.64	1.16
							Roots, after 4 hours of heat stress	0.51	0	0.64
							Roots, control at 24 hours	0.94	0.31
							Roots, after 24 hours of heat stress	1.17	0.57	1.24
							Roots, after 24 hours of water stress	0.91	0.24	0.96
							Roots, after 24 hours of salt stress	0.37	0.18	0.39
							Roots, 24 hours after NH4NO3	0.66	0.16	0.7
	TrturSVE1B02G00131260	None	Trichome birefringence-like N-terminal domain-containing protein	Seedling root	0.09	0.12	Roots, control at 4 hours	0.03	0.05
				Root apex, 1st leaf stage	0	0	Roots, after 4 hours of water stress	0	0	nan
				Root elongation zone, 1st leaf stage	0	0	Roots, after 4 hours of salt stress	0	0	nan
				Root maturation zone, 1st leaf stage	0	0	Roots, after 4 hours of NH4NO3	0	0	nan
							Roots, after 4 hours of heat stress	0	0	nan
							Roots, control at 24 hours	0.09	0.09
							Roots, after 24 hours of heat stress	0.75	0.55	8.33
							Roots, after 24 hours of water stress	0	0	nan
							Roots, after 24 hours of salt stress	0.04	0.06	0.41
							Roots, 24 hours after NH4NO3	0.1	0.17	1.07
	TrturSVE1B02G00131300	None	Acidic protein	non detectable expression			non detectable expression
Root_17	TrturSVE4A02G00978080	None	Exocyst complex component	non detectable expression			non detectable expression
	TrturSVE4A02G00978090	None	Glutathione reductase	non detectable expression			non detectable expression
	TrturSVE4A02G00978110	None	3-ketoacyl-CoA synthase	Seedling root	0.09	0.12	Roots, control at 4 hours	0.32	0.23
				Root apex, 1st leaf stage	0	0	Roots, after 4 hours of water stress	0	0	nan
				Root elongation zone, 1st leaf stage	0	0	Roots, after 4 hours of salt stress	0.15	0.13	0.47
				Root maturation zone, 1st leaf stage	0	0	Roots, after 4 hours of NH4NO3	0.1	0.12	0.32
							Roots, after 4 hours of heat stress	0.21	0	0.66
							Roots, control at 24 hours	0.02	0.04
							Roots, after 24 hours of heat stress	0.87	0.72	37.83
							Roots, after 24 hours of water stress	0.17	0.15	7.25
							Roots, after 24 hours of salt stress	0.1	0.13	4.49
							Roots, 24 hours after NH4NO3	0.18	0.2	7.83
	TrturSVE4A02G00978150	zinc transporter 8-like	Zinc transporter	Seedling root	0.02	0.04	Roots, control at 4 hours	141.09	25.43
				Root apex, 1st leaf stage	0.11	0.07	Roots, after 4 hours of water stress	146.28	18.55	1.04
				Root elongation zone, 1st leaf stage	0.45	0.22	Roots, after 4 hours of salt stress	130.7	9.22	0.93
				Root maturation zone, 1st leaf stage	0.74	0.15	Roots, after 4 hours of NH4NO3	119.88	9.55	0.85
							Roots, after 4 hours of heat stress	24.5	0	0.17
							Roots, control at 24 hours	195.37	55.41
							Roots, after 24 hours of heat stress	18.22	4.23	0.09
							Roots, after 24 hours of water stress	138.39	27.07	0.71
							Roots, after 24 hours of salt stress	152.81	26.93	0.78
							Roots, 24 hours after NH4NO3	169.78	7.42	0.87
	TrturSVE4A02G00978170	None	DUF506 domain-containing protein	Seedling root	16.14	3.94	Roots, control at 4 hours	156.13	21.8
				Root apex, 1st leaf stage	2.71	0.66	Roots, after 4 hours of water stress	93.06	15.33	0.6
				Root elongation zone, 1st leaf stage	4.9	1.26	Roots, after 4 hours of salt stress	127.26	7.88	0.82
				Root maturation zone, 1st leaf stage	13.7	2.94	Roots, after 4 hours of NH4NO3	142.02	30.18	0.91
							Roots, after 4 hours of heat stress	136.47	0	0.87
							Roots, control at 24 hours	133.33	34.94
							Roots, after 24 hours of heat stress	63.8	6.28	0.48
							Roots, after 24 hours of water stress	110.78	7.49	0.83
							Roots, after 24 hours of salt stress	120.56	19.43	0.9
							Roots, 24 hours after NH4NO3	115.16	15.16	0.86
