# Supplementary material for: Durum Wheat cv. Svevo Reference Genome Rel.2.0: A Comprehensive Tool for Wheat Genomics
Source: Plant Biotechnol J. 2026 Jul 13:10.1111/pbi.70673. Online ahead of print. doi: 10.1111/pbi.70673 (PMC13398682; doi:10.1111/pbi.70673)
Supplement: Supplementary file 18 — Table S17: Gene models from LRR‐CR annotation with correspondant gene IDs from the automatic annotation for the seven QTL hotspots (1, 6, 7, 13, 20, 22, and 40) related to Fusarium resistance (including at least two QTLs). [file PBI-9999-0-s009.xlsx]

## Sheet: Foglio3
Supporting Table S17
Gene models from LRR-CR annotation with correspondant gene IDs from the automatic annotation for the seven QTL hotspots (1, 6, 7, 13, 20, 22, 40) related to Fusarium resistance (including at least two QTLs for resistance to Fusarium).
The code of each hotspot considered is indicated, followed by ID of QTL included, and the associated wheat disease, the chromosome, the number of disease related genes annotated by the LRR_CR curated with distinction among functional and Nonsense Mutation-Containing Genes (NsMCG), and the correspondance with the standard general annotation procedure. Then, details are reported for each gene (LRR-…
Disease hotspot	ID of QTLs included	Trait code	Chr	CI (Mb)	N° HC disease-related genes by the automatic annotation	N° LRR-CRR annotated genes: functional	N° LRR-CRR annotated genes: NsMCG	Gene models from LRR-CR annotation			Corresponding gene models from the standard general annotation of Svevo Rel. 2.0
											Trtur gene
								LRR-CR gene ID	Gene Class	Gene Family	HC_Gene ID	LC_Gene ID	Annotation
Disease_1	M_0014	FHB	1A	8.2-10.4	9	9	8	SVE2LRR2507_Chr1A_0008208734	Functional	LRR-RLK	TrturSVE1A02G00001740		Protein kinase domain-containing protein
	M_0016	TS						SVE2LRR2507_Chr1A_0008256219	Functional	LRR-RLK		TrturSVE1A02G00001790, TrturSVE1A02G00001810	LRR receptor-like serine/threonine-protein kinase ER1, Protein kinase domain-containing protein
	M_0024	TS						SVE2LRR2507_Chr1A_0008322590	NsMCG	LRR-RLK		TrturSVE1A02G00001870	Protein kinase domain-containing protein
	Q_0005	FHB						SVE2LRR2507_Chr1A_0008358085	Functional	LRR-RLP	TrturSVE1A02G00001880		Leucine-rich repeat-containing N-terminal plant-type domain-containing protein
								SVE2LRR2507_Chr1A_0008405581	Functional	LRR-RLK	TrturSVE1A02G00001930		Protein kinase domain-containing protein
								SVE2LRR2507_Chr1A_0008416261	Functional	LRR-RLK	TrturSVE1A02G00001950		Protein kinase domain-containing protein
								SVE2LRR2507_Chr1A_0008450269	Functional	LRR-RLK		TrturSVE1A02G00001990	Protein kinase domain-containing protein
								SVE2LRR2507_Chr1A_0008472043	Functional	LRR-RLK		TrturSVE1A02G00002000	Protein kinase domain-containing protein
								SVE2LRR2507_Chr1A_0008483244	NsMCG	LRR-RLK	TrturSVE1A02G00002020	TrturSVE1A02G00002030	Protein kinase domain-containing proteinLeucine-rich repeat protein kinase family protein
								SVE2LRR2507_Chr1A_0009012810	NsMCG	NBS-LRR		TrturSVE1A02G00002370	Disease resistance protein
								SVE2LRR2507_Chr1A_0009094117	NsMCG	NBS-LRR		TrturSVE1A02G00002420	Disease resistance protein
								SVE2LRR2507_Chr1A_0009135066	NsMCG	NBS-LRR		TrturSVE1A02G00002460	NB-ARC domain-containing disease resistance protein
								SVE2LRR2507_Chr1A_0009990884	Functional	NBS-LRR		TrturSVE1A02G00002890	Disease resistance protein
								SVE2LRR2507_Chr1A_0010005560	NsMCG	NBS-LRR	TrturSVE1A02G00002910		AAA+ ATPase domain-containing protein
								SVE2LRR2507_Chr1A_0010023030	NsMCG	NBS-LRR		TrturSVE1A02G00002930	Powdery mildew resistance protein
								SVE2LRR2507_Chr1A_0010071771	NsMCG	NBS-LRR		TrturSVE1A02G00002990	Disease resistance protein
								SVE2LRR2507_Chr1A_0010324729	Functional	NBS-LRR	TrturSVE1A02G00003110		Pm3-like disease resistance protein
Disease_6	M_0667	FHB	2A	36.7-39	7	6	2	SVE2LRR2507_Chr2A_0036689258	NsMCG	LRR-RLK		TrturSVE2A02G00295560, TrturSVE2A02G00295570	Protein kinase domain-containing protein
	M_0673	LR						SVE2LRR2507_Chr2A_0036694358	Functional	LRR-RLK	TrturSVE2A02G00295580		Protein kinase domain-containing protein
	M_0682	FHB						SVE2LRR2507_Chr2A_0036720570	Functional	LRR-RLK	TrturSVE2A02G00295590		Protein kinase domain-containing protein
	M_0687	LR						SVE2LRR2507_Chr2A_0036724823	NsMCG	LRR-RLK		TrturSVE2A02G00295600	Protein kinase domain-containing protein
	M_0688	SR						SVE2LRR2507_Chr2A_0037912947	Functional	LRR-RLK	TrturSVE2A02G00295890		Protein kinase domain-containing protein
	M_0689	LR						SVE2LRR2507_Chr2A_0038174446	Functional	LRR-RLK	TrturSVE2A02G00295960		Protein kinase domain-containing protein
	Q_0266	FHB						SVE2LRR2507_Chr2A_0038294340	Functional	NBS-LRR	TrturSVE2A02G00296000		AAA+ ATPase domain-containing protein
								SVE2LRR2507_Chr2A_0038874581	Functional	NBS-LRR	TrturSVE2A02G00296110		NB-ARC domain-containing disease resistance protein
Disease_7	M_0973	LR	2A	789.5-796	6	4	6	SVE2LRR2507_Chr2A_0789578652	NsMCG	NBS-LRR		TrturSVE2A02G00440070	Disease resistance protein RPM1
	M_0974	FHB						SVE2LRR2507_Chr2A_0789917147	Functional	NBS-LRR			\
	M_0975	PM						SVE2LRR2507_Chr2A_0790014079	NsMCG	NBS-LRR	TrturSVE2A02G00440230		Protein kinase domain-containing protein
	M_0980	FHB						SVE2LRR2507_Chr2A_0790031429	NsMCG	NBS-LRR		TrturSVE2A02G00440240	Disease resistance protein RPP13
								SVE2LRR2507_Chr2A_0790102006	Functional	NBS-LRR		TrturSVE2A02G00440350	NB-ARC domain-containing disease resistance protein
								SVE2LRR2507_Chr2A_0790299210	NsMCG	NBS-LRR		TrturSVE2A02G00440440	NB-ARC domain-containing protein
								SVE2LRR2507_Chr2A_0790487696	Functional	NBS-LRR	TrturSVE2A02G00440490		AAA+ ATPase domain-containing protein
								SVE2LRR2507_Chr2A_0790577069	NsMCG	LRR-RLK		TrturSVE2A02G00440540	Protein kinase domain-containing protein
								SVE2LRR2507_Chr2A_0790634504	NsMCG	NBS-LRR		TrturSVE2A02G00440580, TrturSVE2A02G00440590	NB-ARC domain-containing protein, disease resistance protein RGA2-like
								SVE2LRR2507_Chr2A_0791388154	Functional	NBS-LRR		TrturSVE2A02G00440890	NB-ARC domain-containing protein
Disease_13	Q_0948	FHB	4A	12.4-20.6	3	0	4	SVE2LRR2507_Chr4A_0015116941	NsMCG	NBS-LRR			\
	M_2002	TS						SVE2LRR2507_Chr4A_0017484232	NsMCG	NBS-LRR		TrturSVE4A02G00978290	Protein kinase domain-containing protein
	M_2009	FHB						SVE2LRR2507_Chr4A_0017708068	NsMCG	NBS-LRR	TrturSVE4A02G00978430		Protein kinase domain-containing protein
	M_2010	YR						SVE2LRR2507_Chr4A_0017861519	NsMCG	NBS-LRR		TrturSVE4A02G00978500, TrturSVE4A02G00978510	receptor like protein kinase S.2-like, disease resistance protein RGA2-like
Disease_20	M_2796	FHB	5A	595.2-596.3	3	0	0	\	\	\	\	\	\
	M_2802	YR
	M_2808	FHB
Disease_22	M_2908	FHB	5B	27.2-33.2	18	3	18	SVE2LRR2507_Chr5B_0027292325	NsMCG	NBS-LRR
	M_2909	HF						SVE2LRR2507_Chr5B_0027326014	Functional	NBS-LRR	TrturSVE5B02G01408280		Disease resistance protein RPM1
	M_2920	FHB						SVE2LRR2507_Chr5B_0028602503	NsMCG	NBS-LRR	TrturSVE5B02G01408670		AAA+ ATPase domain-containing protein
	M_2923	LR						SVE2LRR2507_Chr5B_0028739961	NsMCG	NBS-LRR		TrturSVE5B02G01408710	AAA+ ATPase domain-containing protein
								SVE2LRR2507_Chr5B_0029783910	NsMCG	LRR-RLP		TrturSVE5B02G01408870	Leucine-rich repeat-containing N-terminal plant-type domain-containing protein
								SVE2LRR2507_Chr5B_0029836688	NsMCG	LRR-RLP
								SVE2LRR2507_Chr5B_0029867814	NsMCG	LRR-RLP		TrturSVE5B02G01408900	Leucine-rich repeat-containing N-terminal plant-type domain-containing protein
								SVE2LRR2507_Chr5B_0029871916	Functional	LRR-RLP	TrturSVE5B02G01408910		Leucine-rich repeat-containing N-terminal plant-type domain-containing protein
								SVE2LRR2507_Chr5B_0029916079	NsMCG	LRR-RLP		TrturSVE5B02G01408930	Leucine-rich repeat-containing N-terminal plant-type domain-containing protein
								SVE2LRR2507_Chr5B_0029922173	NsMCG	LRR-RLP		TrturSVE5B02G01408940	Leucine-rich repeat-containing N-terminal plant-type domain-containing protein
								SVE2LRR2507_Chr5B_0029970153	NsMCG	LRR-RLP		TrturSVE5B02G01408990, TrturSVE5B02G01409000	Leucine-rich repeat-containing N-terminal plant-type domain-containing protein, receptor-like protein EIX2
								SVE2LRR2507_Chr5B_0030130931	NsMCG	LRR-RLP		TrturSVE5B02G01409070	Leucine-rich repeat-containing N-terminal plant-type domain-containing protein
								SVE2LRR2507_Chr5B_0030188911	NsMCG	NBS-LRR		TrturSVE5B02G01409100	AAA+ ATPase domain-containing protein
								SVE2LRR2507_Chr5B_0030277542	Functional	LRR-RLP	TrturSVE5B02G01409120		Leucine-rich repeat-containing N-terminal plant-type domain-containing protein
								SVE2LRR2507_Chr5B_0031747775	NsMCG	NBS-LRR	TrturSVE5B02G01409650		AAA+ ATPase domain-containing protein
								SVE2LRR2507_Chr5B_0031815716	NsMCG	NBS-LRR		TrturSVE5B02G01409690, TrturSVE5B02G01409700	NB-ARC domain-containing disease resistance protein, disease resistance protein Pik-2-like
								SVE2LRR2507_Chr5B_0031883162	NsMCG	NBS-LRR	TrturSVE5B02G01409740		AAA+ ATPase domain-containing protein
								SVE2LRR2507_Chr5B_0031950672	NsMCG	NBS-LRR	TrturSVE5B02G01409780		AAA+ ATPase domain-containing protein
								SVE2LRR2507_Chr5B_0032018075	NsMCG	NBS-LRR	TrturSVE5B02G01409830		AAA+ ATPase domain-containing protein
								SVE2LRR2507_Chr5B_0032085558	NsMCG	NBS-LRR		TrturSVE5B02G01409860, TrturSVE5B02G01409870	NB-ARC domain-containing disease resistance protein, disease resistance protein Pik-2-like
								SVE2LRR2507_Chr5B_0032153056	NsMCG	NBS-LRR	TrturSVE5B02G01409910		AAA+ ATPase domain-containing protein
Disease_40	M_3964	FHB	7A	116.3-125.3	14	3	3	SVE2LRR2507_Chr7A_0122243314	NsMCG	NBS-LRR		TrturSVE7A02G01893590	NB-ARC domain-containing protein
	M_3967	FHB						SVE2LRR2507_Chr7A_0122250857	Functional	NBS-LRR		TrturSVE7A02G01893610	AAA+ ATPase domain-containing protein
	M_3969	YR						SVE2LRR2507_Chr7A_0122293282	NsMCG	NBS-LRR		TrturSVE7A02G01893680	NB-ARC domain-containing disease resistance protein
								SVE2LRR2507_Chr7A_0122295942	Functional	NBS-LRR	TrturSVE7A02G01893690		Disease resistance protein
								SVE2LRR2507_Chr7A_0122344546	NsMCG	NBS-LRR		TrturSVE7A02G01893740	NB-ARC domain-containing protein
								SVE2LRR2507_Chr7A_0125049611	Functional	LRR-RLK	TrturSVE7A02G01894730		Protein kinase domain-containing protein
