# Supplementary material for: Durum Wheat cv. Svevo Reference Genome Rel.2.0: A Comprehensive Tool for Wheat Genomics
Source: Plant Biotechnol J. 2026 Jul 13:10.1111/pbi.70673. Online ahead of print. doi: 10.1111/pbi.70673 (PMC13398682; doi:10.1111/pbi.70673)
Supplement: Supplementary file 19 — Table S18: Passport data of the 42 wild emmer wheat and 12 AAGG accessions used for assessment of ancestry of Svevo's haplotypes. [file PBI-9999-0-s028.xlsx]

## Sheet: wild tetra accessions
Supporting Table S18
Passport data of the 42 wild emmer wheat and 12 AAGG accessions used for assessment of ancestry of Svevo's haplotypes.
id	vcf_sample_name	Taxonomy	Population_assigned	Sample ID/ GTC Code	Acession number	Country of origin	Collection site	Biological status	SRA_accession	BioProject
TIMOPHEEVI_UNIBO	HI.4166.005.Index_7.Timopheevi	Triticum timopheevii (Zhuk) Zhuk	Q00_GGAA	na	na	na	na	ACCESSION	SRR30566364	PRJNA1156184
SRR8894549	Sample_1462_LIB15820_LDI14686_paired	Triticum araraticum Jakubz	Q00_GGAA	WW-235	TR94TP078_1	Turkey	Turkey:26.3 km NE from Mardin to Midyat	Wild	SRR8894549	PRJNA524104
SRR8894550	Sample_1462_LIB15821_LDI14687_paired	Triticum araraticum Jakubz	Q00_GGAA	WW-236	TR95TP080_1	Turkey	Turkey:17.3 km E from Silvan to Bitlis	Wild	SRR8894550	PRJNA524104
SRR8894499	Sample_1462_LIB15822_LDI14688_paired	Triticum araraticum Jakubz	Q00_GGAA	WW-237	2643_2(2011)	Turkey	na	Wild	SRR8894499	PRJNA524104
SRR8894500	Sample_1462_LIB15823_LDI14689_paired	Triticum araraticum Jakubz	Q00_GGAA	WW-238	2661_2(2011)	Turkey	Turkey:1 km North of Akcaburc	Wild	SRR8894500	PRJNA524104
SRR8894545	Sample_1462_LIB15824_LDI14690_paired	Triticum araraticum Jakubz	Q00_GGAA	WW-239	2794_1	Turkey	Turkey:45 km SE of Maras (Maras _ Gaziantep)	Wild	SRR8894545	PRJNA524104
SRR8894531	Sample_1462_LIB15854_LDI14718_paired	Triticum timopheevii (Zhuk) Zhuk	Q00_GGAA	WW-269	TR104TP031_TP034	former Soviet Union	na	Landrace	SRR8894531	PRJNA524104
SRR8894471	Sample_1469_LIB15815_LDI14681_paired	Triticum araraticum Jakubz	Q00_GGAA	WW-230	TR17TP061_TP063	Iraq	Iraq, Salahadin: 36°23`N, 44°17`E	Wild	SRR8894471	PRJNA524104
SRR8894473	Sample_1469_LIB15817_LDI14683_paired	Triticum araraticum Jakubz	Q00_GGAA	WW-232	TR51TP065_1	Iraq	Iraq:14 km S from Sulaymaniyah to Qara Dagh	Wild	SRR8894473	PRJNA524104
SRR8894470	Sample_1469_LIB15818_LDI14684_paired	Triticum araraticum Jakubz	Q00_GGAA	WW-233	TR61TP071_2	Iraq	Iraq:53 km NW from Sulaymaniyah to Dukan Dam	Wild	SRR8894470	PRJNA524104
SRR8894874	Sample_1469_LIB15841_LDI14706_paired	Triticum timopheevii (Zhuk) Zhuk	Q00_GGAA	WW-256	TR106TP041_TP045	former Soviet Union	na	Landrace	SRR8894874	PRJNA524104
SRR8894469	Sample_1469_LIB17566_LDI15021_ATCACG_L002_paired	Triticum araraticum Jakubz	Q00_GGAA	WW-234	TR69TP072_2	Iraq	Iraq:19.1 km W Shaqlawa to Arbil	Wild	SRR8894469	PRJNA524104
SRR8157389	HI.3238.007.Index_12.TD-21_01-Mt-Hermon	Triticum dicoccoides	Q01_WEW_ISR/SL	SRR8157389	MtHermon_UH1	Israel	Israel:Northern	ACCESSION	SRR8157389	PRJNA503847
SRR8157361	SRR8157361	Triticum dicoccoides	Q01_WEW_ISR/SL	SRR8157361	PI352322	Lebanon	Lebanon:Central	ACCESSION	SRR8157361	PRJNA503847
SRR8157369	SRR8157369	Triticum dicoccoides	Q01_WEW_ISR/SL	SRR8157369	PI428132	Lebanon	Lebanon:Central	ACCESSION	SRR8157369	PRJNA503847
SRR8157373	SRR8157373	Triticum dicoccoides	Q01_WEW_ISR/SL	SRR8157373	PI471060	Israel	Israel:Central	ACCESSION	SRR8157373	PRJNA503847
SRR8157374	SRR8157374	Triticum dicoccoides	Q01_WEW_ISR/SL	SRR8157374	PI487264	Syria	Syria:Halab	ACCESSION	SRR8157374	PRJNA503847
SRR8157379	SRR8157379	Triticum dicoccoides	Q01_WEW_ISR/SL	SRR8157379	PI538673	Israel	Israel:Northern	ACCESSION	SRR8157379	PRJNA503847
SRR8157383	SRR8157383	Triticum dicoccoides	Q01_WEW_ISR/SL	SRR8157383	PI428122	Israel	Israel:Northern	ACCESSION	SRR8157383	PRJNA503847
SRR8157386	SRR8157386	Triticum dicoccoides	Q01_WEW_ISR/SL	SRR8157386	Gamla_UH8	Israel	Israel:Northern	ACCESSION	SRR8157386	PRJNA503847
SRR8157388	SRR8157388	Triticum dicoccoides	Q01_WEW_ISR/SL	SRR8157388	MtGerizim_UH17	Israel	Israel:Central	ACCESSION	SRR8157388	PRJNA503847
SRR8157390	SRR8157390	Triticum dicoccoides	Q01_WEW_ISR/SL	SRR8157390	Nesher_UH27	Israel	Israel:Northern	ACCESSION	SRR8157390	PRJNA503847
SRR8157408	SRR8157408	Triticum dicoccoides	Q01_WEW_ISR/SL	SRR8157408	Tabigha_UH11	Israel	Israel:Northern	ACCESSION	SRR8157408	PRJNA503847
SRR8157409	SRR8157409	Triticum dicoccoides	Q01_WEW_ISR/SL	SRR8157409	Qazerin_UH5	Israel	Israel:Northern	ACCESSION	SRR8157409	PRJNA503847
SRR8157413	SRR8157413	Triticum dicoccoides	Q01_WEW_ISR/SL	SRR8157413	PI467008	Israel	Israel:Northern	ACCESSION	SRR8157413	PRJNA503847
SRR8157414	SRR8157414	Triticum dicoccoides	Q01_WEW_ISR/SL	SRR8157414	PI466957	Israel	Israel:Northern	ACCESSION	SRR8157414	PRJNA503847
SRR8157415	SRR8157415	Triticum dicoccoides	Q01_WEW_ISR/SL	SRR8157415	PI466950	Israel	Israel:Central	ACCESSION	SRR8157415	PRJNA503847
SRR8157416	SRR8157416	Triticum dicoccoides	Q01_WEW_ISR/SL	SRR8157416	PI466946	Syria	Syria:Kazin	ACCESSION	SRR8157416	PRJNA503847
SRR8157418	SRR8157418	Triticum dicoccoides	Q01_WEW_ISR/SL	SRR8157418	PI471021	Israel	Israel:Central	ACCESSION	SRR8157418	PRJNA503847
SRR8157419	SRR8157419	Triticum dicoccoides	Q01_WEW_ISR/SL	SRR8157419	PI470962	Israel	Israel:Central	ACCESSION	SRR8157419	PRJNA503847
SRR8157420	SRR8157420	Triticum dicoccoides	Q01_WEW_ISR/SL	SRR8157420	PI471038	Israel	Israel:Central	ACCESSION	SRR8157420	PRJNA503847
SRR8894877	Sample_1469_LIB15844_LDI14708_paired	Triticum dicoccoides	Q01_WEW_ISR/SL	WW-259	Arbel05May2008	Israel	na	ACCESSION	SRR8894877	PRJNA524104
SRR8894626	Sample_1488_LIB15764_LDI14531_paired	Triticum dicoccoides	Q01_WEW_ISR/SL	WW-179	G18_16	Israel	na	ACCESSION	SRR8894626	PRJNA524104
DIC396	HI.5141.002.Index_12.DIC_396	Triticum dicoccoides	Q02_WEW_TRK	GTC_1797	KU-8821A	Iraq	Iraq:15.3kmENEfromDohuktoAmadiyah	ACCESSION	SRR30566363	PRJNA1156184
DIC375	HI.5141.002.Index_4.DIC_375	Triticum dicoccoides	Q02_WEW_TRK	GTC_1790	KU-1921	Turkey	Turkey:155kmWofMardin(Urfa_Mardin)	ACCESSION	SRR30566320	PRJNA1156184
DIC381	HI.5141.002.Index_5.DIC_381	Triticum dicoccoides	Q02_WEW_TRK	GTC_1806	KU-8736A	Iraq	Iraq:SSWofRowanduz	ACCESSION	SRR30566309	PRJNA1156184
DIC399	HI.5162.004.Index_4.DIC_399	Triticum dicoccoides	Q02_WEW_TRK	GTC_1775	KU_8941	Iran	Iran:58.8kmNfromKermanshahtoRavansar	ACCESSION	SRR30566287	PRJNA1156184
TD170	HI.5162.004.Index_5.TD_170	Triticum dicoccoides	Q02_WEW_TRK	GTC_1760	TD170Ozkan	Turkey	Turkey:37kmNEfromkilistoGaziantep	ACCESSION	SRR30566276	PRJNA1156184
TD215	HI.5162.004.Index_7.TD_215	Triticum dicoccoides	Q02_WEW_TRK	GTC_1776	TD215Ozkan	Turkey	Turkey:SiverekKarakeçiRoadAzemiVillage	ACCESSION	SRR30566265	PRJNA1156184
SRR8157367	SRR8157367	Triticum dicoccoides	Q02_WEW_TRK	SRR8157367	PI538666	Turkey	Turkey:Karacadag	ACCESSION	SRR8157367	PRJNA503847
SRR8157368	SRR8157368	Triticum dicoccoides	Q02_WEW_TRK	SRR8157368	PI428070	Turkey	Turkey:Central	ACCESSION	SRR8157368	PRJNA503847
SRR8157372	SRR8157372	Triticum dicoccoides	Q02_WEW_TRK	SRR8157372	PI428054	Turkey	Turkey:Diyarbakir	ACCESSION	SRR8157372	PRJNA503847
SRR8157376	SRR8157376	Triticum dicoccoides	Q02_WEW_TRK	SRR8157376	PI538631	Turkey	Turkey:Diyarbakir	ACCESSION	SRR8157376	PRJNA503847
SRR8157377	SRR8157377	Triticum dicoccoides	Q02_WEW_TRK	SRR8157377	PI538642	Turkey	Turkey:Diyarbakir	ACCESSION	SRR8157377	PRJNA503847
SRR8157378	SRR8157378	Triticum dicoccoides	Q02_WEW_TRK	SRR8157378	PI428057	Turkey	Turkey:Diyarbakir	ACCESSION	SRR8157378	PRJNA503847
SRR8157382	SRR8157382	Triticum dicoccoides	Q02_WEW_TRK	SRR8157382	PI428088	Turkey	Turkey:Urfa	ACCESSION	SRR8157382	PRJNA503847
SRR8157384	SRR8157384	Triticum dicoccoides	Q02_WEW_TRK	SRR8157384	PI428072	Turkey	Turkey:Diyarbakir	ACCESSION	SRR8157384	PRJNA503847
SRR8157385	SRR8157385	Triticum dicoccoides	Q02_WEW_TRK	SRR8157385	PI428084	Turkey	Turkey:Diyarbakir	ACCESSION	SRR8157385	PRJNA503847
SRR8157387	SRR8157387	Triticum dicoccoides	Q02_WEW_TRK	SRR8157387	Iraq_UH41	Iraq	na	ACCESSION	SRR8157387	PRJNA503847
SRR8157404	SRR8157404	Triticum dicoccoides	Q02_WEW_TRK	SRR8157404	PI428036	Turkey	Turkey:Diyarbakir	ACCESSION	SRR8157404	PRJNA503847
SRR8157405	SRR8157405	Triticum dicoccoides	Q02_WEW_TRK	SRR8157405	PI428025	Turkey	Turkey:Diyarbakir	ACCESSION	SRR8157405	PRJNA503847
SRR8157421	SRR8157421	Triticum dicoccoides	Q02_WEW_TRK	SRR8157421	PI428129	Lebanon	Lebanon:Central	ACCESSION	SRR8157421	PRJNA503847
SRR8157422	SRR8157422	Triticum dicoccoides	Q02_WEW_TRK	SRR8157422	PI428066	Turkey	Turkey:Central	ACCESSION	SRR8157422	PRJNA503847
SRR8894872	Sample_1469_LIB17548_LDI15006_paired	Triticum dicoccoides	Q02_WEW_TRK	WW-258	DIC55TP021_TP028	Turkey	Turkey:36.2km west of Diyarbakir in the Karakadag 1200m, 37° 53`N, 39° 52`E	ACCESSION	SRR8894872	PRJNA524104
