# Supplementary material for: Durum Wheat cv. Svevo Reference Genome Rel.2.0: A Comprehensive Tool for Wheat Genomics
Source: Plant Biotechnol J. 2026 Jul 13:10.1111/pbi.70673. Online ahead of print. doi: 10.1111/pbi.70673 (PMC13398682; doi:10.1111/pbi.70673)
Supplement: Supplementary file 20 — Table S19: Summary statistics of genome ancestry of durum wheat genome. [file PBI-9999-0-s019.xlsx]

## Sheet: Ancestry
Supporting Table S19
Summary statistics of genome ancestry of Durum wheat genome
Progenitor contributions (WEW-ISR/SL, WEW-Turkey, GGAA) at 75th and 95th conservation percentiles, shown by subgenomes (A/B), by genomic regions (distal, pericentromeric, centromeric), and by gene categories (developmental/stress genes).
	Inherited from WEW-Israel/Southern Levant population		Inherited from WEW-Turkey population		Inherited from T. araraticum and T. timopheevi (GGAA)
Genomes	0.75	0.95	0.75	0.95	0.75	0.95
A	2089.42 Mb (41.96%)	1693.53 Mb (34.01%)	1831.86 Mb (36.79%)	1042.79 Mb (20.94%)	10.98 Mb (0.22%)	9.03 Mb (0.18%)
B	2198.96 Mb (42.95%)	1497.77 Mb (34.01%)	1548.59 Mb (30.24%)	778.72 Mb (15.21%)	6.45 Mb (0.12%)	3.3 Mb (0.06%)
Total Size (% genome)	4288.38 MB (41.28%)	3191.3 MB (30.72%)	3380.45 Mb (32.54%)	1821.51 Mb (17.53%)	17.43 MB (0.16%)	12.33 MB (0.11%)
Chr. Regions
Distal	930.5 Mb (18.46%)	688.28 Mb (13.67%)	629.14 Mb (12.47%)	324.41 Mb (6.44%)	10.98 Mb (0.21%)	7.58 Mb (0.15%)
Pericentromeric	1483.3 Mb (29.34%)	1084.51 Mb (21.5%)	998.68 Mb (19.73%)	525.26 Mb (10.40%)	6.45 Mb (0.12%)	4.75 Mb (0.09%)
Centromeric	1874.43 Mb (37.1%)	1418.33 Mb (28.09%)	1752.75 Mb (34.82%)	971.84 Mb (19.36%)	0	0
Total	4288.38 MB (41.28%)	3191.3 MB (30.72%)	3380.45 Mb (32.54%)	1821.51 Mb (17.53%)	17.43 Mb (0.16%)	12.33 MB (0.11%)
Chromosome
Chr1A	192.1Mb (32.4%)	173.89Mb (29.3%)	354.52Mb (59.7%)	327.33Mb (55.2%)	1.55Mb (0.26%)	1.42Mb (0.24%)
Chr1B	343.62Mb (48.13%)	226.57Mb (31.73%)	145.45Mb (20.37%)	67.99Mb (9.52%)	0.16Mb (0.023%)	0
Chr2A	464.33Mb (58.7%)	405.7Mb (51.36%)	130.09Mb (16.46%)	59.88Mb (7.58%)	0.13Mb (0.016%)	0
Chr2B	281.5Mb (34.6%)	181.8Mb (22.36%)	317.25Mb (39.03%)	230.26Mb (28.32%)	2.6Mb (0.32%)	2.5Mb (0.31%)
Chr3A	273.68Mb (36.49%)	222.69Mb (29.69%)	296.95Mb (39.6%)	128.65Mb (17.15%)	0.29Mb (0.03%)	0
Chr3B	361.98Mb (51.98%)	234.19Mb (33.63%)	167.67Mb (24.08%)	79.12Mb (11.36%)	0.06Mb (0.009%)	0.06Mb (0.008%)
Chr4A	375.01Mb (48.97%)	264.19Mb (34.54%)	256.53Mb (33.5%)	167.21Mb (21.83%)	0.02Mb (0.002%)	0.02Mb (0.002%)
Chr4B	387.56Mb (55.7%)	325.55Mb (46.81%)	161.85Mb (23.27%)	58.46Mb (8.4%)	0	0
Chr5A	197.59Mb (27.65%)	159.95Mb (22.38%)	304.59Mb (42.62%)	169.07Mb (23.66%)	0.63Mb (0.08%)	0.63Mb (0.08%)
Chr5B	225.17Mb (30.60%)	144.34Mb (19.62%)	293.66Mb (39.91%)	63.05Mb (8.5%)	2.15Mb (0.29%)	0
Chr6A	168.63Mb (27.22%)	110.85Mb (17.89%)	330.74Mb (53.39%)	130.23Mb (21.02%)	2.6Mb (0.42%)	2.05Mb (0.33%)
Chr6B	234.68Mb (32.35%)	134.45Mb (18.53%)	309.79Mb (42.7%)	216.34Mb (29.82%)	0.74Mb (0.1%)	0
Chr7A	417.88Mb (56.02%)	355.83Mb (47.70%)	158.41Mb (21.23%)	60.39Mb (8.09%)	5.7Mb (0.76%)	4.9Mb (0.65%)
Chr7B	364.38Mb (49.22%)	250.84Mb (33.88%)	152.89Mb (20.65%)	63.48Mb (8.57%)	0.7Mb (0.09%)	0.7Mb (0.09%)
Total Size (% genome)	4288.16 MB (41.28%)	3190.84 MB (30.71%)	3380.39 Mb (32.54%)	1821.46 Mb (17.53%)	17.33 MB (0.16%)	12.28 MB (0.11%)
Genes
Known genes of developmental relevance	36 (14.7%)	97 (39.6%)	34 (13.9%)	30 (12.3%)	0	0
Known genes for response to abiotic and biotic stresses	13 (8.38%)	54 (34.8%)	25 (16.1%)	22 (14.1%)	0	0
Total number of genes	49 (8.52%)	151 (74.7%)	59 (30%)	52 (26.4%)	0	0
