# Supplementary material for: Durum Wheat cv. Svevo Reference Genome Rel.2.0: A Comprehensive Tool for Wheat Genomics
Source: Plant Biotechnol J. 2026 Jul 13:10.1111/pbi.70673. Online ahead of print. doi: 10.1111/pbi.70673 (PMC13398682; doi:10.1111/pbi.70673)
Supplement: Supplementary file 21 — Table S20: Genomic ancestry patterns and selection signatures in tetraploid wheat on the basis of haplotype transmission. [file PBI-9999-0-s003.xlsx]

## Sheet: Foglio1
Supporting Table S20
Genomic ancestry patterns and selection signatures in tetraploid wheat based on haplotype transmission
The table summarizes haplotype intervals (100-SNP windows) and annotated genes across chromosomal regions (distal, pericentromeric, centromeric). Columns include: Chr: Chromosome identifier (e.g., 1A). Region label: Genomic compartment (distal/pericentromeric/centromeric). Original Start/End: Physical coordinates (bp) of the region. Interval: 100-SNP window identifier. Interval size: Window size …
Chr	Region label	Original Start	Original End	Interval	Interval size	interval start	Interval end	Lowest sum	Elements	Q00_GGAA	Q01_WEW-ISR/SL	Q02_WEW-TRK	75 percentile	95 percentile	Hexaploid Gene Acronym	Category	Trait	SVEVO gene start	SVEVO gene end	SVEVO ID	origin
1A	Distal	0	35700000	interval_29	225855	14771219	14997074	0	9		77.7778	22.2222	yes	no	Lr10	Disease Resistance Genes	Stress	14837503	14841439	ID=TrturSVE1A02G00005180	Q01 - 75 percentile
1A	Distal	0	35700000	interval_40	1032358	17695419	18727777	9	10	10	20	70	no	no	Sr33 (Mla)	SR	Stress	18717272	18721770	ID=TrturSVE1A02G00007250	Other
1A	Pericentromeric	35700000	59900000	interval_70	1667995	43788785	45456780	0	7			100	yes	yes	AP2	Phenology, spike development	Growth and Development Genes	45003575	45008269	ID=TrturSVE1A02G00016140	Q02 - 95 percentile
1A	Pericentromeric	35700000	59900000	interval_81	451794	59349126	59800920	16	6		50	50	no	no	TaWRKY2	Transcription factor	Stress	59500154	59502033	ID=TrturSVE1A02G00019520	Other
1A	Centromeric	59900000	373300000	interval_147	2942760	265531646	268474406	11	4			100	yes	yes	Cyclin-dependent kinase inhibitor	Cyclin-dependent kinase inhibitor	Growth and Development Genes	266432048	266434977	ID=TrturSVE1A02G00048660	Q02 - 95 percentile
1A	Centromeric	59900000	373300000	interval_105	1627163	109012952	110640115	4	8			100	yes	yes	GA2ox-A1	Gibberellin 2-oxidase	Growth and Development Genes	109318652	109323045	ID=TrturSVE1A02G00029630	Q02 - 95 percentile
1A	Centromeric	59900000	373300000	interval_119	2790274	156109181	158899455	0	9			100	yes	yes	Gibberellin 2-oxidase 2	Gibberellin 2-oxidase 2	Growth and Development Genes	157150128	157153733	ID=TrturSVE1A02G00036640	Q02 - 95 percentile
1A	Centromeric	59900000	373300000	interval_93	1834443	78597565	80432008	9	10			100	yes	yes	GS5-1	grainsize	Growth and Development Genes	78793609	78796522	ID=TrturSVE1A02G00023790	Q02 - 95 percentile
1A	Centromeric	59900000	373300000	interval_190	2507325	363432638	365939963	6	8		12.5	87.5	yes	no	MADS-box transcription factor	MADS-box transcription factor	Growth and Development Genes	365091941	365102485	ID=TrturSVE1A02G00063550	Q02 - 75 percentile
1A	Centromeric	59900000	373300000	interval_187	1199497	359651055	360850552	0	4		100		yes	yes	Shikimate kinase	Shikimate kinase	Growth and Development Genes	359654495	359657523	ID=TrturSVE1A02G00062750	Q01 - 95 percentile
1A	Centromeric	59900000	373300000	interval_108	3203393	114533568	117736961	8	7			100	yes	yes	ZIP-A11	stress related genes	Stress	116889548	116892295	ID=TrturSVE1A02G00030800	Q02 - 95 percentile
1A	Centromeric	59900000	373300000	interval_118	3177190	152931766	156108956	8	14			100	yes	yes	ZIP-A7	stress related genes	Stress	154683844	154687684	ID=TrturSVE1A02G00036420	Q02 - 95 percentile
1A	Pericentromeric	373300000	581800000	interval_307	634139	541859231	542493370	28	9		100		yes	yes	Pinb-A1	pinb gene for puroindoline b protein	Growth and Development Genes	541963299	542184494	ID=TrturSVE1A02G00101480	Q01 - 95 percentile
1A	Pericentromeric	373300000	581800000	interval_291	3979744	530304378	534284122	14	8		100		yes	yes	TaFT	Phenology, spike development	Growth and Development Genes	533162454	533163883	ID=TrturSVE1A02G00098240	Q01 - 95 percentile
1A	Pericentromeric	373300000	581800000	interval_268	843355	503653796	504497151	2	3		100		yes	yes	ABSCISIC ACID-INSENSITIVE 5-like protein 2	Transcription factor	Stress	504227085	504230424	ID=TrturSVE1A02G00089680	Q01 - 95 percentile
1A	Pericentromeric	373300000	581800000	interval_206	1672565	393806560	395479125	24	4		100		yes	yes	CONSTANS-A9	transcription factors fro development / adaptation	Growth and Development Genes	394504723	394506707	ID=TrturSVE1A02G00069070	Q01 - 95 percentile
1A	Pericentromeric	373300000	581800000	interval_266	1052909	502163184	503216093	24	4		100		yes	yes	Cytochrome P450-like protein	Cytochrome P450-like protein	Stress	502310953	502317733	ID=TrturSVE1A02G00089030	Q01 - 95 percentile
1A	Pericentromeric	373300000	581800000	interval_290	3784493	526519771	530304264	42	7		100		yes	yes	gibberellin 2-beta-dioxygenase 3-like	gibberellin 2-beta-dioxygenase 3-like	Growth and Development Genes	527048997	527050147	ID=TrturSVE1A02G00096970	Q01 - 95 percentile
1A	Pericentromeric	373300000	581800000	interval_234	1750906	450934328	452685234	4	8			100	yes	yes	GID1	Rhtgenes / plant development	Growth and Development Genes	452051353	452053044	ID=TrturSVE1A02G00078010	Q02 - 95 percentile
1A	Pericentromeric	373300000	581800000	interval_337	1983646	565240073	567223719	26	1		100		yes	yes	GIF1-1	grainsize	Growth and Development Genes	565489515	565492450	ID=TrturSVE1A02G00110290	Q01 - 95 percentile
1A	Pericentromeric	373300000	581800000	interval_268	843355	503653796	504497151	2	3		100		yes	yes	Histone H3	Histone H3	Stress	504231310	504235709	ID=TrturSVE1A02G00089690	Q01 - 95 percentile
1A	Pericentromeric	373300000	581800000	interval_269	974022	504499841	505473863	20	3		100		yes	yes	MYB15	Disease Resistance Genes	Stress	505126841	505129536	ID=TrturSVE1A02G00090090	Q01 - 95 percentile
1A	Pericentromeric	373300000	581800000	interval_304	1023770	539212215	540235985	100	1			100	yes	yes	SRS5-1	grainsize	Growth and Development Genes	540103770	540106027	ID=TrturSVE1A02G00100520	Q02 - 95 percentile
1A	Pericentromeric	373300000	581800000	interval_240	1299025	464199739	465498764	38	3		100		yes	yes	TaGA20ox3	Rhtgenes / plant development	Growth and Development Genes	464259740	464262783	ID=TrturSVE1A02G00080060	Q01 - 95 percentile
1A	Pericentromeric	373300000	581800000	interval_228	1545251	442656791	444202042	0	8			100	yes	yes	TaISA2	starch synthesis	Growth and Development Genes	443392857	443395484	ID=TrturSVE1A02G00076110	Q02 - 95 percentile
1A	Pericentromeric	373300000	581800000	interval_307	634139	541859231	542493370	28	9		100		yes	yes	TaSSIV	starch synthesis	Growth and Development Genes	541853950	541860656	ID=TrturSVE1A02G00101400	Q01 - 95 percentile
1A	Pericentromeric	373300000	581800000	interval_264	581232	501180776	501762008	26	7		100		yes	yes	TaWRKY70	stress related genes	Stress	501271525	501272560	ID=TrturSVE1A02G00088690	Q01 - 95 percentile
1A	Pericentromeric	373300000	581800000	interval_216	2867912	408666399	411534311	21	4		100		yes	yes	uncharacterized LOC125534665	Signaling/regulatory protein	Growth and Development Genes	411460210	411460747	ID=TrturSVE1A02G00071940	Q01 - 95 percentile
1A	Distal	581800000	601925861	interval_380	1003091	598717970	599721061	9	2		100		yes	yes	ELF3-A	transcription factors fro development / adaptation	Growth and Development Genes	599239026	599242729	ID=TrturSVE1A02G00125410	Q01 - 95 percentile
1A	Distal	581800000	601925861	interval_380	1003091	598717970	599721061	9	2		100		yes	yes	FTSH4-A	stress related genes	Stress	598774376	598779061	ID=TrturSVE1A02G00125270	Q01 - 95 percentile
1A	Distal	581800000	601925861	interval_379	458691	598259080	598717771	20	2		100		yes	yes	TATA-binding protein associated factor-like protein	TATA-binding protein associated factor-like protein	Stress	598708066	598720300	ID=TrturSVE1A02G00125260	Q01 - 95 percentile
1B	Distal	0	39100000	interval_404	234273	7967888	8202161	9	6		33.3333	66.6667	no	no	Pm3	Disease resistance gene	Stress	7963524	7967924	ID=TrturSVE1B02G00129730	Other
1B	Distal	0	39100000	interval_393	1055329	1977206	3032535	85	2	50	50		no	no	Snn1 wall-associated kinase class of receptors	stagonospora nodorum	Stress	2384318	2387512	ID=TrturSVE1B02G00127130	Other
1B	Distal	0	39100000	interval_463	2242612	30654466	32897078	10	6		100		yes	yes	Sr45	Disease resistance gene	Stress	31985647	31990010	ID=TrturSVE1B02G00139930	Q01 - 95 percentile
1B	Distal	0	39100000	interval_414	286765	10294267	10581032	74	7	14.2857	14.2857	71.4286	no	no	TaRLK2	Disease Resistance Genes	Stress	10495125	10498614	ID=TrturSVE1B02G00131030	Other
1B	Pericentromeric	39100000	97200000	interval_523	1825017	89314703	91139720	22	3		100		yes	yes	TaWRKY33	stress related genes	Stress	90168136	90169606	ID=TrturSVE1B02G00154300	Q01 - 95 percentile
1B	Centromeric	97200000	333900000	interval_690	1098705	312273114	313371819	32	7		100		yes	yes	Cyclin-dependent kinase inhibitor	Cyclin-dependent kinase inhibitor	Growth and Development Genes	312777277	312780306	ID=TrturSVE1B02G00187830	Q01 - 95 percentile
1B	Centromeric	97200000	333900000	interval_610	755200	158325492	159080692	0	8		100		yes	yes	Gibberellin 2-oxidase	Gibberellin 2-oxidase	Growth and Development Genes	158611132	158615529	ID=TrturSVE1B02G00167670	Q01 - 95 percentile
1B	Centromeric	97200000	333900000	interval_648	2760078	198567157	201327235	0	12		100		yes	yes	Gibberellin 2-oxidase	Gibberellin 2-oxidase	Growth and Development Genes	200682207	200685561	ID=TrturSVE1B02G00174110	Q01 - 95 percentile
1B	Centromeric	97200000	333900000	interval_642	1539790	190579402	192119192	4	7		100		yes	yes	GW5	grainsize	Growth and Development Genes	191861062	191862655	ID=TrturSVE1B02G00172720	Q01 - 95 percentile
1B	Centromeric	97200000	333900000	interval_579	1142711	132268627	133411338	6	11		63.6364	36.3636	no	no	truncated basic helix-loop-helix protein A-like	truncated basic helix-loop-helix protein A-like	Growth and Development Genes	133064792	133072160	ID=TrturSVE1B02G00162730	Other
1B	Centromeric	97200000	333900000	interval_613	587319	159932855	160520174	0	14		64.2857	35.7143	no	no	ZIP-B11	stress related genes	Stress	160501485	160504137	ID=TrturSVE1B02G00167920	Other
1B	Centromeric	97200000	333900000	interval_646	1573029	196296331	197869360	2	18		55.5556	44.4444	no	no	ZIP-B7	stress related genes	Stress	197549413	197552354	ID=TrturSVE1B02G00173770	Other
1B	Pericentromeric	333900000	616000000	interval_975	651169	596372369	597023538	2	8		25	75	yes	no	TaFT	Phenology, spike development	Growth and Development Genes	596371398	596372793	ID=TrturSVE1B02G00241330	Q02 - 75 percentile
1B	Pericentromeric	333900000	616000000	interval_921	1638409	553988632	555627041	6	14		14.2857	85.7143	yes	no	ABSCISIC ACID-INSENSITIVE 5-like protein 2	Transcription factor	Stress	555089410	555092695	ID=TrturSVE1B02G00230470	Q02 - 75 percentile
1B	Pericentromeric	333900000	616000000	interval_812	2172045	442677218	444849263	0	5		100		yes	yes	AP2/EREBP	stress related genes	Stress	444607660	444608418	ID=TrturSVE1B02G00210140	Q01 - 95 percentile
1B	Pericentromeric	333900000	616000000	interval_970	1147740	590706633	591854373	6	9		88.8889	11.1111	yes	no	gibberellin 2-beta-dioxygenase 3-like	gibberellin 2-beta-dioxygenase 3-like	Growth and Development Genes	591557721	591558858	ID=TrturSVE1B02G00240200	Q01 - 75 percentile
1B	Pericentromeric	333900000	616000000	interval_939	147535	569125173	569272708	0	3		33.3333	66.6667	no	no	Glu-B1x	storageproteingenes	Growth and Development Genes	569262227	569264615	ID=TrturSVE1B02G00234400	Other
1B	Pericentromeric	333900000	616000000	interval_940	534297	569272824	569807121	20	10		100		yes	yes	Glu-B1y	storageproteingenes	Growth and Development Genes	569444864	569447027	ID=TrturSVE1B02G00234490	Q01 - 95 percentile
1B	Pericentromeric	333900000	616000000	interval_921	1638409	553988632	555627041	6	14		14.2857	85.7143	yes	no	Histone H3	Histone H3	Stress	555093511	555096129	ID=TrturSVE1B02G00230480	Q02 - 75 percentile
1B	Pericentromeric	333900000	616000000	interval_893	1004814	524534549	525539363	2	10		20	80	yes	no	HSP70s	heat shock proteins / heat stress	Stress	525251612	525254541	ID=TrturSVE1B02G00224540	Q02 - 75 percentile
1B	Pericentromeric	333900000	616000000	interval_757	1330838	393609471	394940309	0	5		100		yes	yes	Shikimate kinase	Shikimate kinase	Growth and Development Genes	394938933	394941705	ID=TrturSVE1B02G00201370	Q01 - 95 percentile
1B	Pericentromeric	333900000	616000000	interval_996	563639	609380702	609944341	0	12			100	yes	yes	SRS5-5	grainsize	Growth and Development Genes	609593106	609595364	ID=TrturSVE1B02G00245140	Q02 - 95 percentile
1B	Pericentromeric	333900000	616000000	interval_866	954192	493202396	494156588	0	8		37.5	62.5	no	no	TaGA20ox3	Rhtgenes / plant development	Growth and Development Genes	493633476	493638372	ID=TrturSVE1B02G00218510	Other
1B	Pericentromeric	333900000	616000000	interval_837	421244	465848090	466269334	0	10		30	70	no	no	TaISA2	starch synthesis	Growth and Development Genes	466020013	466022380	ID=TrturSVE1B02G00214300	Other
1B	Pericentromeric	333900000	616000000	interval_872	1327541	499566109	500893650	22	9		66.6667	33.3333	no	no	TaMYB19	stress related genes	Stress	500667959	500668797	ID=TrturSVE1B02G00219830	Other
1B	Pericentromeric	333900000	616000000	interval_916	93016	552542042	552635058	14	8		37.5	62.5	no	no	VIP2	Disease resistance gene	Stress	552553235	552557888	ID=TrturSVE1B02G00229990	Other
1B	Pericentromeric	333900000	616000000	interval_972	2166966	592495378	594662344	57	5		100		yes	yes	WTK6-vWA	Disease resistance gene	Stress	592961409	592964768	ID=TrturSVE1B02G00240690	Q01 - 95 percentile
1B	Distal	616000000	720616616	interval_1146	4070048	710422494	714492542	18	4		75	25	yes	no	ELF3-B	transcription factors fro development / adaptation	Growth and Development Genes	714486226	714489957	ID=TrturSVE1B02G00278240	Q01 - 75 percentile
1B	Distal	616000000	720616616	interval_1146	4070048	710422494	714492542	18	4		75	25	yes	no	FTSH4-B	stress related genes	Stress	711667438	711673566	ID=TrturSVE1B02G00278030	Q01 - 75 percentile
1B	Distal	616000000	720616616	interval_1068	1769446	660167919	661937365	8	8		50	50	no	no	Gibberellin 2-oxidase	Gibberellin 2-oxidase	Growth and Development Genes	660895307	660896734	ID=TrturSVE1B02G00261750	Other
1B	Distal	616000000	720616616	interval_1022	2902799	630428681	633331480	0	5		80	20	yes	no	TaPIMP1	stress related genes	Stress	631220391	631221372	ID=TrturSVE1B02G00250590	Q01 - 75 percentile
1B	Distal	616000000	720616616	interval_1146	4070048	710422494	714492542	18	4		75	25	yes	no	TATA-binding protein associated factor-like protein	TATA-binding protein associated factor-like protein	Growth and Development Genes	711652152	711665019	ID=TrturSVE1B02G00278020	Q01 - 75 percentile
2A	Distal	0	71400000	interval_1184	914197	15567547	16481744	12	8		87.5	12.5	yes	no	ARG	amino acid metabolism	Growth and Development Genes	15658550	15661778	ID=TrturSVE2A02G00287450	Q01 - 75 percentile
2A	Distal	0	71400000	interval_1244	1407125	64832430	66239555	13	3		66.6667	33.3333	no	no	pox2	quality-related genes	Growth and Development Genes	66011822	66012942	ID=TrturSVE2A02G00305550	Other
2A	Distal	0	71400000	interval_1244	1407125	64832430	66239555	13	3		66.6667	33.3333	no	no	pox3	quality-related genes	Growth and Development Genes	66018253	66019448	ID=TrturSVE2A02G00305560	Other
2A	Distal	0	71400000	interval_1221	885149	43874893	44760042	29	4		100		yes	yes	PPD-1	Phenology, spike development	Growth and Development Genes	43915517	43918677	ID=TrturSVE2A02G00298440	Q01 - 95 percentile
2A	Pericentromeric	71400000	208600000	interval_1262	1046655	85778928	86825583	12	4		100		yes	yes	TaFT	Phenology, spike development	Growth and Development Genes	85900542	85902465	ID=TrturSVE2A02G00311210	Q01 - 95 percentile
2A	Pericentromeric	71400000	208600000	interval_1291	1980880	127661950	129642830	2	12		50	50	no	no	DEP2	grainsize	Growth and Development Genes	128559642	128567040	ID=TrturSVE2A02G00320600	Other
2A	Pericentromeric	71400000	208600000	interval_1296	1688686	140572822	142261508	0	13		53.8462	46.1538	no	no	GW7/GL7	grainsize	Growth and Development Genes	141959333	141962868	ID=TrturSVE2A02G00322830	Other
2A	Pericentromeric	71400000	208600000	interval_1295	2888572	137684219	140572791	2	12		50	50	no	no	MADS-box transcription factor	MADS-box transcription factor	Growth and Development Genes	139758928	139775436	ID=TrturSVE2A02G00322310	Other
2A	Pericentromeric	71400000	208600000	interval_1260	971996	83929174	84901170	0	4		75	25	yes	no	NADH-GOGAT	NUE	Growth and Development Genes	84885610	84901983	ID=TrturSVE2A02G00310820	Q01 - 75 percentile
2A	Pericentromeric	71400000	208600000	interval_1285	3194459	111944409	115138868	12	2		100		yes	yes	TaDPE1	carbohydrate metabolism	Growth and Development Genes	113249124	113253810	ID=TrturSVE2A02G00317910	Q01 - 95 percentile
2A	Pericentromeric	71400000	208600000	interval_1254	1151486	79524791	80676277	35	3		66.6667	33.3333	no	no	TaDPE2	starch synthesis	Growth and Development Genes	79739690	79747292	ID=TrturSVE2A02G00309340	Other
2A	Pericentromeric	71400000	208600000	interval_1313	2629390	179309312	181938702	9	6		100		yes	yes	taNAC(GPC)	transcription factors fro development / adaptation	Growth and Development Genes	180412981	180414488	ID=TrturSVE2A02G00329430	Q01 - 95 percentile
2A	Pericentromeric	71400000	208600000	interval_1307	2034097	163166324	165200421	2	8		62.5	37.5	no	no	TaSdr-A1	seed dormancy	Growth and Development Genes	163569658	163570651	ID=TrturSVE2A02G00326450	Other
2A	Pericentromeric	71400000	208600000	interval_1306	1652381	161513756	163166137	2	6		100		yes	yes	WRKY17	Transcription factor	Stress	161513586	161521019	ID=TrturSVE2A02G00326090	Q01 - 95 percentile
2A	Centromeric	208600000	575300000	interval_1421	1316202	568526590	569842792	18	6		16.6667	83.3333	yes	no	14-3-3 protein	14-3-3 protein	Stress	569789117	569791387	ID=TrturSVE2A02G00378740	Q02 - 75 percentile
2A	Centromeric	208600000	575300000	interval_1367	1765641	420370004	422135645	9	1		100		yes	yes	MADS-box transcription factor	MADS-box transcription factor	Growth and Development Genes	421533954	421540212	ID=TrturSVE2A02G00358070	Q01 - 95 percentile
2A	Centromeric	208600000	575300000	interval_1340	9827228	274494016	284321244	18	1		100		yes	yes	PHD finger family protein / bromo-adjacent (BAH) domain-containing protein isoform 1	PHD finger family protein / bromo-adjacent (BAH) domain-containing protein isoform 1	Stress	275797147	275808901	ID=TrturSVE2A02G00341330	Q01 - 95 percentile
2A	Centromeric	208600000	575300000	interval_1405	1106843	538501366	539608209	6	15		73.3333	26.6667	no	no	protein TIC 40, chloroplastic	protein TIC 40, chloroplastic	Growth and Development Genes	539602847	539609202	ID=TrturSVE2A02G00374020	Other
2A	Centromeric	208600000	575300000	interval_1393	2525552	511402670	513928222	30	6		100		yes	yes	SBEIIa	starch synthesis	Growth and Development Genes	513860567	513870466	ID=TrturSVE2A02G00369540	Q01 - 95 percentile
2A	Centromeric	208600000	575300000	interval_1408	40919	542716428	542757347	0	14		64.2857	35.7143	no	no	SBEIIb	starch branching enzyme IIb (SBE IIb) mRNA	Growth and Development Genes	542709268	542730564	ID=TrturSVE2A02G00374420	Other
2A	Pericentromeric	575300000	682000000	interval_1435	1843512	592562345	594405857	9	5		100		yes	yes	TaFT	Phenology, spike development	Growth and Development Genes	593696183	593698145	ID=TrturSVE2A02G00383590	Q01 - 95 percentile
2A	Pericentromeric	575300000	682000000	interval_1469	2375877	659548355	661924232	48	3		66.6667	33.3333	no	no	carotenoid-ringhydroxylase1/2(HYD1/2)	carotenoidpathway	Growth and Development Genes	659605848	659607389	ID=TrturSVE2A02G00396390	Other
2A	Pericentromeric	575300000	682000000	interval_1470	1458027	661924615	663382642	27	1		100		yes	yes	CBF-A11	stress related genes	Stress	662571487	662572144	ID=TrturSVE2A02G00397020	Q01 - 95 percentile
2A	Pericentromeric	575300000	682000000	interval_1457	2141979	630362175	632504154	20	6			100	yes	yes	GA2ox-A6	gibberellin 2-beta-dioxygenase 6	Growth and Development Genes	630895944	630897948	ID=TrturSVE2A02G00391610	Q02 - 95 percentile
2A	Pericentromeric	575300000	682000000	interval_1463	2156407	640878690	643035097	4	3		33.3333	66.6667	no	no	HOX1-A	Transcription factor	Stress	642600689	642601550	ID=TrturSVE2A02G00393700	Other
2A	Pericentromeric	575300000	682000000	interval_1481	1104084	680087527	681191611	24	4		100		yes	yes	RAR	Disease resistance gene	Stress	681186883	681191965	ID=TrturSVE2A02G00400550	Q01 - 95 percentile
2A	Pericentromeric	575300000	682000000	interval_1425	2466311	573949302	576415613	27	4		75	25	yes	no	Scaffold17513	oxidative metabolism	Growth and Development Genes	575897108	575900715	ID=TrturSVE2A02G00379960	Q01 - 75 percentile
2A	Pericentromeric	575300000	682000000	interval_1478	1941017	675612782	677553799	8	8		62.5	37.5	no	no	TaAOS	stress related genes	Stress	676911833	676916417	ID=TrturSVE2A02G00399520	Other
2A	Pericentromeric	575300000	682000000	interval_1459	3132942	633419464	636552406	18	4		25	75	yes	no	TaMYB4	stress related genes	Stress	634193822	634195358	ID=TrturSVE2A02G00392260	Q02 - 75 percentile
2A	Distal	682000000	802176689	interval_1572	1016230	750562888	751579118	54	4		100		yes	yes	AP2	Phenology, spike development	Growth and Development Genes	750817197	750819849	ID=TrturSVE2A02G00422740	Q01 - 95 percentile
2A	Distal	682000000	802176689	interval_1527	770307	718795825	719566132	0	4		100		yes	yes	BE403217_ABC_transporter	stress related genes	Stress	719491762	719502870	ID=TrturSVE2A02G00411470	Q01 - 95 percentile
2A	Distal	682000000	802176689	interval_1559	931025	741388018	742319043	24	4		100		yes	yes	GS2	grainsize	Growth and Development Genes	742019800	742023697	ID=TrturSVE2A02G00419380	Q01 - 95 percentile
2A	Distal	682000000	802176689	interval_1533	167869	722125382	722293251	2	4		75	25	yes	no	IIIb	starch biosynthesis	Growth and Development Genes	722148470	722149210	ID=TrturSVE2A02G00412220	Q01 - 75 percentile
2A	Distal	682000000	802176689	interval_1511	624453	704599721	705224174	14	7		100		yes	yes	LEAFY-like-A	transcription factors fro development / adaptation	Growth and Development Genes	704859629	704863174	ID=TrturSVE2A02G00407470	Q01 - 95 percentile
2A	Distal	682000000	802176689	interval_1532	786012	721339365	722125377	2	9		88.8889	11.1111	yes	no	PPO-A1h	stress related genes	Stress	721669773	721674850	ID=TrturSVE2A02G00412080	Q01 - 75 percentile
2A	Distal	682000000	802176689	interval_1532	786012	721339365	722125377	2	9		88.8889	11.1111	yes	no	PPO-D2	oxidative metabolism	Growth and Development Genes	721890222	721892164	ID=TrturSVE2A02G00412140	Q01 - 75 percentile
2A	Distal	682000000	802176689	interval_1605	197450	774784470	774981920	102	12		75	25	yes	no	pyruvate kinase (PK)	NUE	Growth and Development Genes	774781055	774784782	ID=TrturSVE2A02G00432990	Q01 - 75 percentile
2A	Distal	682000000	802176689	interval_1553	845077	736156404	737001481	2	7		14.2857	85.7143	yes	no	TaACT	FHB	Stress	736647919	736649239	ID=TrturSVE2A02G00417440	Q02 - 75 percentile
2A	Distal	682000000	802176689	interval_1562	1060968	745255804	746316772	65	7		100		yes	yes	TaCSN5	LR	Stress	746159741	746163505	ID=TrturSVE2A02G00420420	Q01 - 95 percentile
2A	Distal	682000000	802176689	interval_1484	1108062	682827383	683935445	20	6		100		yes	yes	TaERF3	grainsize	Growth and Development Genes	683214286	683215183	ID=TrturSVE2A02G00401160	Q01 - 95 percentile
2A	Distal	682000000	802176689	interval_1591	934810	764663200	765598010	46	3	33.3333		66.6667	no	no	TaGA3ox3	Rhtgenes / plant development	Growth and Development Genes	764837977	764839431	ID=TrturSVE2A02G00428720	Other
2A	Distal	682000000	802176689	interval_1497	136715	696633877	696770592	0	13		23.0769	76.9231	yes	no	TGW-2D	Cytoskeletal protein	Growth and Development Genes	696635174	696639411	ID=TrturSVE2A02G00405180	Q02 - 75 percentile
2A	Distal	682000000	802176689	interval_1552	670312	735485939	736156251	18	6			100	yes	yes	WRKY45-A	stress related genes	Stress	735995781	735996950	ID=TrturSVE2A02G00417110	Q02 - 95 percentile
2A	Distal	682000000	802176689	interval_1491	1066221	688034507	689100728	2	12		33.3333	66.6667	no	no	ZIP-A3	stress related genes	Stress	688507614	688509685	ID=TrturSVE2A02G00402890	Other
2B	Distal	0	136700000	interval_1772	600637	70094361	70694998	14	5		100		yes	yes	PPD-1	Phenology, spike development	Growth and Development Genes	70431202	70434257	ID=TrturSVE2B02G00472070	Q01 - 95 percentile
2B	Distal	0	136700000	interval_1671	1763579	11367223	13130802	34	5		100		yes	yes	BRD1-1	grainsize	Growth and Development Genes	13070145	13073111	ID=TrturSVE2B02G00449470	Q01 - 95 percentile
2B	Distal	0	136700000	interval_1672	232251	13130803	13363054	9	8		87.5	12.5	yes	no	BRD1-2	grainsize	Growth and Development Genes	13235844	13245291	ID=TrturSVE2B02G00449540	Q01 - 75 percentile
2B	Distal	0	136700000	interval_1784	1910338	82257120	84167458	0	3		100		yes	yes	Ta_PYL2DS_FL	ABA receptors	Stress	82721013	82721667	ID=TrturSVE2B02G00474800	Q01 - 95 percentile
2B	Centromeric	136700000	226500000	interval_1976	580982	221676565	222257547	14	8		100		yes	yes	BZR	Disease Resistance Genes	Stress	222076737	222077810	ID=TrturSVE2B02G00507450	Q01 - 95 percentile
2B	Pericentromeric	136700000	226500000	interval_1943	965677	194179863	195145540	10	15		93.3333	6.66667	yes	no	MADS-box transcription factor	MADS-box transcription factor	Growth and Development Genes	195145329	195163925	ID=TrturSVE2B02G00502110	Q01 - 75 percentile
2B	Pericentromeric	136700000	226500000	interval_1916	981513	174802989	175784502	8	6		83.3333	16.6667	yes	no	TaMYB30	stress related genes	Stress	174802236	174806667	ID=TrturSVE2B02G00497840	Q01 - 75 percentile
2B	Pericentromeric	136700000	226500000	interval_1967	1366446	214696685	216063131	12	5		80	20	yes	no	TaSdr-B1	seed dormancy	Growth and Development Genes	215271898	215272879	ID=TrturSVE2B02G00506270	Q01 - 75 percentile
2B	Pericentromeric	136700000	226500000	interval_1957	1428640	204932554	206361194	15	6		83.3333	16.6667	yes	no	TaWRKY19	stress related genes	Stress	205887267	205890446	ID=TrturSVE2B02G00504470	Q01 - 75 percentile
2B	Centromeric	226500000	463600000	interval_2142	2815994	448065908	450881902	11	3		100		yes	yes	ERF8-2D	Transcription factor	Stress	449627359	449628551	ID=TrturSVE2B02G00540100	Q01 - 95 percentile
2B	Centromeric	226500000	463600000	interval_2153	873401	461400636	462274037	0	4		100		yes	yes	GIF1-2	grainsize	Growth and Development Genes	461397653	461401139	ID=TrturSVE2B02G00542020	Q01 - 95 percentile
2B	Centromeric	226500000	463600000	interval_2039	2352046	277096054	279448100	0	4			100	yes	yes	GLW7	grainsize	Growth and Development Genes	277225421	277227643	ID=TrturSVE2B02G00516680	Q02 - 95 percentile
2B	Centromeric	226500000	463600000	interval_2100	611617	402008396	402620013	9	4		100		yes	yes	MADS-box transcription factor	MADS-box transcription factor	Growth and Development Genes	402619610	402626134	ID=TrturSVE2B02G00532440	Q01 - 95 percentile
2B	Centromeric	226500000	463600000	interval_2053	3709807	316852276	320562083	6	5			100	yes	yes	PHD finger family protein / bromo-adjacent (BAH) domain-containing protein isoform 1	PHD finger family protein / bromo-adjacent (BAH) domain-containing protein isoform 1	Stress	318625910	318665706	ID=TrturSVE2B02G00521360	Q02 - 95 percentile
2B	Centromeric	226500000	463600000	interval_1994	1699146	234832501	236531647	12	5		100		yes	yes	taNAC(GPC)	transcription factors fro development / adaptation	Growth and Development Genes	235042435	235043933	ID=TrturSVE2B02G00510040	Q01 - 95 percentile
2B	Pericentromeric	463600000	738400000	interval_2241	1940876	532599163	534540039	2	7			100	yes	yes	TaFT	Phenology, spike development	Growth and Development Genes	533036482	533038446	ID=TrturSVE2B02G00556130	Q02 - 95 percentile
2B	Pericentromeric	463600000	738400000	interval_2207	541672	504999585	505541257	0	9			100	yes	yes	14-3-3 protein	14-3-3 protein	Stress	505155404	505157668	ID=TrturSVE2B02G00550670	Q02 - 95 percentile
2B	Pericentromeric	463600000	738400000	interval_2334	529058	606644282	607173340	0	17		52.9412	47.0588	no	no	carotenoid-ringhydroxylase1/2(HYD1/2)	carotenoidpathway	Growth and Development Genes	607116492	607117978	ID=TrturSVE2B02G00569430	Other
2B	Pericentromeric	463600000	738400000	interval_2339	971966	611252938	612224904	6	16		43.75	56.25	no	no	CBF-B11	stress related genes	Stress	611640363	611641016	ID=TrturSVE2B02G00570270	Other
2B	Pericentromeric	463600000	738400000	interval_2371	1477560	638686389	640163949	0	6		66.6667	33.3333	no	no	ERF mRNA for ethylene-responsive transcription factor 2-like protein	ERF mRNA for ethylene-responsive transcription factor 2-like protein	Growth and Development Genes	639598670	639599543	ID=TrturSVE2B02G00575690	Other
2B	Pericentromeric	463600000	738400000	interval_2303	2866830	573572302	576439132	0	10			100	yes	yes	gibberellin 2-beta-dioxygenase 6	gibberellin 2-beta-dioxygenase 6	Growth and Development Genes	574886955	574888962	ID=TrturSVE2B02G00564260	Q02 - 95 percentile
2B	Pericentromeric	463600000	738400000	interval_2427	1131051	670809402	671940453	0	7			100	yes	yes	LEAFY-like-B	transcription factors fro development / adaptation	Growth and Development Genes	670982651	670985667	ID=TrturSVE2B02G00583350	Q02 - 95 percentile
2B	Pericentromeric	463600000	738400000	interval_2177	455646	478829005	479284651	2	4			100	yes	yes	protein TIC 40, chloroplastic	protein TIC 40, chloroplastic	Growth and Development Genes	478827924	478830805	ID=TrturSVE2B02G00545640	Q02 - 95 percentile
2B	Pericentromeric	463600000	738400000	interval_2157	657411	463685809	464343220	6	8		100		yes	yes	TaALMT1	aluminium	Stress	463688259	463690624	ID=TrturSVE2B02G00542500	Q01 - 95 percentile
2B	Pericentromeric	463600000	738400000	interval_2365	438841	635025597	635464438	18	6		66.6667	33.3333	no	no	TaRAR1	heat shock proteins / heat stress	Stress	635219351	635222863	ID=TrturSVE2B02G00574770	Other
2B	Pericentromeric	463600000	738400000	interval_2510	1063309	724968056	726031365	16	9		100		yes	yes	WRKY45	stress related genes	Stress	725738921	725740098	ID=TrturSVE2B02G00597800	Q01 - 95 percentile
2B	Pericentromeric	463600000	738400000	interval_2408	807805	660111251	660919056	10	8		100		yes	yes	WRKY68-b	Transcription factor	Stress	660649750	660650837	ID=TrturSVE2B02G00580920	Q01 - 95 percentile
2B	Pericentromeric	463600000	738400000	interval_2469	475260	698730331	699205591	71	1			100	yes	yes	Yr5	Disease Resistance Genes	Stress	698571366	698730661	ID=TrturSVE2B02G00590300	Q02 - 95 percentile
2B	Pericentromeric	463600000	738400000	interval_2385	1019282	648979768	649999050	0	8			100	yes	yes	ZIP-B3	stress related genes	Stress	649309183	649311234	ID=TrturSVE2B02G00578160	Q02 - 95 percentile
2B	Distal	738400000	824672899	interval_2610	370327	777393376	777763703	14	5		100		yes	yes	ERF4	Transcription factor	Stress	777481375	777482001	ID=TrturSVE2B02G00613990	Q01 - 95 percentile
2B	Distal	738400000	824672899	interval_2675	209090	811821461	812030551	4	7		57.1429	42.8571	no	no	NPF (formerly referred to as low-affinity NRT1	NUE	Growth and Development Genes	811954116	811954893	ID=TrturSVE2B02G00627790	Other
2B	Distal	738400000	824672899	interval_2640	273748	793369326	793643074	11	11		90.9091	9.09091	yes	no	pyruvate kinase (PK)	NUE	Growth and Development Genes	793477691	793481626	ID=TrturSVE2B02G00620310	Q01 - 75 percentile
2B	Distal	738400000	824672899	interval_2607	2395406	773186729	775582135	12	8		37.5	62.5	no	no	TaGA3ox3	Rhtgenes / plant development	Growth and Development Genes	775580932	775582242	ID=TrturSVE2B02G00612800	Other
3A	Distal	0	80500000	interval_2794	1425864	62961561	64387425	2	12		50	50	no	no	btr1	Cell wall modification protein (involved in seed shattering)	Growth and Development Genes	63864052	63864637	ID=TrturSVE3A02G00657560	Other
3A	Distal	0	80500000	interval_2759	1405596	30721462	32127058	46	4			100	yes	yes	14-3-3 protein	14-3-3 protein	Stress	30722516	30724049	ID=TrturSVE3A02G00647230	Q02 - 95 percentile
3A	Distal	0	80500000	interval_2744	62935	22130400	22193335	14	3		100		yes	yes	AT3g18370/MYF24_8	AT3g18370/MYF24_8	Stress	22135448	22140978	ID=TrturSVE3A02G00644390	Q01 - 95 percentile
3A	Distal	0	80500000	interval_2792	614107	61631808	62245915	0	13		46.1538	53.8462	no	no	Dreb1	Transcription factor	Stress	62215577	62217111	ID=TrturSVE3A02G00657080	Other
3A	Distal	0	80500000	interval_2774	868530	48903208	49771738	34	5		80	20	yes	no	NAC025	Transcription factor	Stress	49686679	49688189	ID=TrturSVE3A02G00652570	Q01 - 75 percentile
3A	Distal	0	80500000	interval_2726	535320	11996659	12531979	18	1		100		yes	yes	Nuclear transcription factor Y subunit B	Nuclear transcription factor Y subunit B	Growth and Development Genes	12055320	12056058	ID=TrturSVE3A02G00640000	Q01 - 95 percentile
3A	Distal	0	80500000	interval_2795	1119629	64387503	65507132	0	6			100	yes	yes	Scaffold63230	oxidative metabolism	Growth and Development Genes	65312989	65318733	ID=TrturSVE3A02G00658370	Q02 - 95 percentile
3A	Distal	0	80500000	interval_2773	2891315	46011813	48903128	43	2		100		yes	yes	TaASN2	NUE	Growth and Development Genes	46697036	46700837	ID=TrturSVE3A02G00652230	Q01 - 95 percentile
3A	Distal	0	80500000	interval_2779	622046	51690414	52312460	0	3		66.6667	33.3333	no	no	TaXA21-like1	FHB	Stress	51868005	51870237	ID=TrturSVE3A02G00653500	Other
3A	Pericentromeric	80500000	111800000	interval_2808	4376962	91544933	95921895	4	8			100	yes	yes	TaGA3ox2	hormonal metabolism genes	Growth and Development Genes	95404053	95405567	ID=TrturSVE3A02G00662970	Q02 - 95 percentile
3A	Centromeric	111800000	487000000	interval_2823	2156324	131706853	133863177	0	15		13.3333	86.6667	yes	no	TaFT	Phenology, spike development	Growth and Development Genes	132546243	132549424	ID=TrturSVE3A02G00670380	Q02 - 75 percentile
3A	Centromeric	111800000	487000000	interval_2820	2066729	122890440	124957169	4	12		25	75	yes	no	gibberellin 2-beta-dioxygenase 3-like	gibberellin 2-beta-dioxygenase 3-like	Growth and Development Genes	123792843	123795148	ID=TrturSVE3A02G00668770	Q02 - 75 percentile
3A	Centromeric	111800000	487000000	interval_2869	6916158	376021182	382937340	0	14		14.2857	85.7143	yes	no	TaLCYeA	carotenoidpathway	Growth and Development Genes	380993617	380997620	ID=TrturSVE3A02G00698260	Q02 - 75 percentile
3A	Centromeric	111800000	487000000	interval_2894	917449	476061656	476979105	0	2		100		yes	yes	TaRab7	stress related genes	Stress	476511520	476514469	ID=TrturSVE3A02G00710200	Q01 - 95 percentile
3A	Pericentromeric	487000000	603800000	interval_2967	1748857	581489483	583238340	9	7		42.8571	57.1429	no	no	arf	arf mRNA for ADP-ribosylation factor	Growth and Development Genes	582505986	582507778	ID=TrturSVE3A02G00728890	Other
3A	Pericentromeric	487000000	603800000	interval_2931	4560936	533075791	537636727	32	2		100		yes	yes	Gibberellin 2-oxidase	Gibberellin 2-oxidase	Growth and Development Genes	536602258	536603926	ID=TrturSVE3A02G00720760	Q01 - 95 percentile
3A	Pericentromeric	487000000	603800000	interval_2969	1243161	583853525	585096686	0	4		50	50	no	no	NAC4	transcription factors fro development / adaptation	Growth and Development Genes	584629203	584630652	ID=TrturSVE3A02G00729380	Other
3A	Pericentromeric	487000000	603800000	interval_2903	3020079	491511196	494531275	30	5		100		yes	yes	PR3	Disease resistance gene	Stress	492520452	492529925	ID=TrturSVE3A02G00713160	Q01 - 95 percentile
3A	Distal	603800000	758701763	interval_3075	1000179	708560125	709560304	26	5		100		yes	yes	PR1-RK1	Disease resistance gene	Stress	708560223	708569193	ID=TrturSVE3A02G00762900	Q01 - 95 percentile
3A	Distal	603800000	758701763	interval_3036	681683	661066086	661747769	9	2		100		yes	yes	RAB18	stress related genes	Stress	661661559	661663733	ID=TrturSVE3A02G00748100	Q01 - 95 percentile
3A	Distal	603800000	758701763	interval_3076	764891	709560421	710325312	50	9		100		yes	yes	S-formylglutathione hydrolase	S-formylglutathione hydrolase	Stress	710249731	710253452	ID=TrturSVE3A02G00763380	Q01 - 95 percentile
3A	Distal	603800000	758701763	interval_3014	563116	644967935	645531051	22	4		100		yes	yes	TaGA20ox3	Rhtgenes / plant development	Growth and Development Genes	645094130	645095579	ID=TrturSVE3A02G00743000	Q01 - 95 percentile
3A	Distal	603800000	758701763	interval_3048	802673	680753757	681556430	9	6		16.6667	83.3333	yes	no	TaGT47_2	wheat glycosyl transferase	Growth and Development Genes	681555979	681558367	ID=TrturSVE3A02G00752810	Q02 - 75 percentile
3A	Distal	603800000	758701763	interval_3131	940907	754977537	755918444	49	5		80	20	yes	no	TaMYB13	stress related genes	Stress	755352689	755353627	ID=TrturSVE3A02G00783220	Q01 - 75 percentile
3A	Distal	603800000	758701763	interval_2990	1766494	620299780	622066274	9	5		100		yes	yes	transcription factor LG2-like	transcription factor LG2-like	Growth and Development Genes	621719555	621726222	ID=TrturSVE3A02G00737120	Q01 - 95 percentile
3A	Distal	603800000	758701763	interval_3122	1764490	746901364	748665854	59	4		100		yes	yes	ZIP-A1	stress related genes	Stress	748362853	748364094	ID=TrturSVE3A02G00780390	Q01 - 95 percentile
3B	Distal	0	69700000	interval_3192	86610	14814944	14901554	0	3		100		yes	yes	Fhb1	FHB	Stress	14900279	14903123	ID=TrturSVE3B02G00791510	Q01 - 95 percentile
3B	Distal	0	69700000	interval_3251	273748	52467269	52741017	4	9		100		yes	yes	14-3-3 protein	14-3-3 protein	Stress	52475055	52476484	ID=TrturSVE3B02G00805450	Q01 - 95 percentile
3B	Distal	0	69700000	interval_3220	145952	25396111	25542063	2	6		83.3333	16.6667	yes	no	AT3g18370/MYF24_8	AT3g18370	Growth and Development Genes	25538667	25544150	ID=TrturSVE3B02G00796210	Q01 - 75 percentile
3B	Distal	0	69700000	interval_3252	726992	52741163	53468155	34	6		16.6667	83.3333	yes	no	GIBBERELLIN-INSENSITIVE DWARF2 genes, TaGID2s	Rhtgenes / plant development	Growth and Development Genes	53142992	53144063	ID=TrturSVE3B02G00805680	Q02 - 75 percentile
3B	Distal	0	69700000	interval_3180	202289	12033899	12236188	11	12		75	25	yes	no	GIF1-3	grainsize	Growth and Development Genes	12079537	12082038	ID=TrturSVE3B02G00790360	Q01 - 75 percentile
3B	Distal	0	69700000	interval_3185	114452	13538098	13652550	10	8		62.5	37.5	no	no	Nuclear transcription factor Y subunit B	Nuclear transcription factor Y subunit B	Growth and Development Genes	13540396	13541044	ID=TrturSVE3B02G00790950	Other
3B	Pericentromeric	69700000	206600000	interval_3383	884973	177021093	177906066	2	6		83.3333	16.6667	yes	no	TaFT	Phenology, spike development	Growth and Development Genes	177025932	177028961	ID=TrturSVE3B02G00833490	Q01 - 75 percentile
3B	Pericentromeric	69700000	206600000	interval_3316	391141	99860436	100251577	2	2		100		yes	yes	DQ022952-B	stress related genes	Stress	99864938	99866415	ID=TrturSVE3B02G00819220	Q01 - 95 percentile
3B	Pericentromeric	69700000	206600000	interval_3389	2528675	183690274	186218949	2	7		28.5714	71.4286	no	no	Gibberellin 2-oxidase 2	Gibberellin 2-oxidase 2	Growth and Development Genes	184938738	184940989	ID=TrturSVE3B02G00834950	Other
3B	Pericentromeric	69700000	206600000	interval_3332	630690	124926588	125557278	14	4		100		yes	yes	Gn1 (CKX2)-3.1	grainsize	Growth and Development Genes	125550001	125551063	ID=TrturSVE3B02G00824200	Q01 - 95 percentile
3B	Pericentromeric	69700000	206600000	interval_3380	1275400	174898705	176174105	0	7		71.4286	28.5714	no	no	Gn1 (CKX2)-3.2	grainsize	Growth and Development Genes	175647855	175648979	ID=TrturSVE3B02G00833230	Other
3B	Pericentromeric	69700000	206600000	interval_3380	1275400	174898705	176174105	0	7		71.4286	28.5714	no	no	Gn1 (CKX2)-3.4	grainsize	Growth and Development Genes	175912182	175916055	ID=TrturSVE3B02G00833260	Other
3B	Pericentromeric	69700000	206600000	interval_3380	1275400	174898705	176174105	0	7		71.4286	28.5714	no	no	Gn1 (CKX2)-3.5	grainsize	Growth and Development Genes	176030044	176033319	ID=TrturSVE3B02G00833290	Other
3B	Pericentromeric	69700000	206600000	interval_3386	802130	179152413	179954543	12	8		100		yes	yes	Sr35	SR	Stress	179687393	179690948	ID=TrturSVE3B02G00834020	Q01 - 95 percentile
3B	Pericentromeric	69700000	206600000	interval_3363	967534	157717438	158684972	9	2		100		yes	yes	TaABCC3.1	FHB	Stress	157715736	157721389	ID=TrturSVE3B02G00829770	Q01 - 95 percentile
3B	Pericentromeric	69700000	206600000	interval_3354	762165	147316612	148078777	0	3		100		yes	yes	TaGA3ox2	hormonal metabolism genes	Growth and Development Genes	147600898	147602399	ID=TrturSVE3B02G00827860	Q01 - 95 percentile
3B	Pericentromeric	69700000	206600000	interval_3335	2265302	128067380	130332682	10	9		44.4444	55.5556	no	no	TaWRKY10	stress related genes	Stress	129999684	130000349	ID=TrturSVE3B02G00824690	Other
3B	Pericentromeric	69700000	206600000	interval_3289	760252	83239802	84000054	4	7			100	yes	yes	TaXA21-like1	FHB	Stress	83265029	83267138	ID=TrturSVE3B02G00814760	Q02 - 95 percentile
3B	Centromeric	206600000	527500000	interval_3417	1993567	241125993	243119560	2	13		76.9231	23.0769	yes	no	GS5-3	grainsize	Growth and Development Genes	241470084	241477780	ID=TrturSVE3B02G00844880	Q01 - 75 percentile
3B	Centromeric	206600000	527500000	interval_3535	3487247	467941501	471428748	0	9		22.2222	77.7778	yes	no	Scaffold22888	Receptor kinase	Stress	470413422	470416785	ID=TrturSVE3B02G00875660	Q02 - 75 percentile
3B	Centromeric	206600000	527500000	interval_3507	1967687	438542811	440510498	12	9			100	yes	yes	TaSGT1	heat shock proteins / heat stress	Stress	438540329	438546319	ID=TrturSVE3B02G00869900	Q02 - 95 percentile
3B	Centromeric	206600000	527500000	interval_3482	556014	403603742	404159756	4	15		33.3333	66.6667	no	no	U-box domain-containing protein 52-like	U-box domain-containing protein 52-like	Stress	404150767	404153347	ID=TrturSVE3B02G00864450	Other
3B	Pericentromeric	527500000	759700000	interval_3622	1915168	550909474	552824642	0	7			100	yes	yes	GA2ox3-B1	Gibberellin 2-oxidase	Growth and Development Genes	551281620	551283250	ID=TrturSVE3B02G00889970	Q02 - 95 percentile
3B	Pericentromeric	527500000	759700000	interval_3684	776539	599773231	600549770	0	4		50	50	no	no	HvFDL1	Hormonal signaling / ABA response	Stress	600225050	600228538	ID=TrturSVE3B02G00899810	Other
3B	Pericentromeric	527500000	759700000	interval_3788	834930	694551894	695386824	12	6		100		yes	yes	TaGA20ox3	Rhtgenes / plant development	Growth and Development Genes	694640737	694642186	ID=TrturSVE3B02G00916770	Q01 - 95 percentile
3B	Pericentromeric	527500000	759700000	interval_3759	484815	673803048	674287863	0	13		46.1538	53.8462	no	no	TaSTOP1	aluminium	Stress	673917026	673918587	ID=TrturSVE3B02G00911960	Other
3B	Pericentromeric	527500000	759700000	interval_3638	308297	564276692	564584989	0	11		100		yes	yes	TdNPR4	Disease resistance gene	Stress	564581933	564584755	ID=TrturSVE3B02G00892400	Q01 - 95 percentile
3B	Pericentromeric	527500000	759700000	interval_3748	2151799	660567099	662718898	0	7		85.7143	14.2857	yes	no	transcription factor LG2-like	transcription factor LG2-like	Growth and Development Genes	662708210	662715355	ID=TrturSVE3B02G00909660	Q01 - 75 percentile
4A	Distal	0	62000000	interval_3837	1186433	60229884	61416317	0	13		7.69231	92.3077	yes	no	MYB44	Disease Resistance Genes	Stress	60609584	60612716	ID=TrturSVE4A02G00987210	Q02 - 75 percentile
4A	Distal	0	62000000	interval_3825	2390152	41464848	43855000	14	4		25	75	yes	no	S-acyltransferase	S-acyltransferase	Stress	41712168	41715807	ID=TrturSVE4A02G00984090	Q02 - 75 percentile
4A	Distal	0	62000000	interval_3811	2478858	17329337	19808195	20	7		14.2857	85.7143	yes	no	TSN1	FHB	Stress	17861518	17867314	ID=TrturSVE4A02G00978500	Q02 - 75 percentile
4A	Distal	0	62000000	interval_3810	1255806	16071914	17327720	36	8			100	yes	yes	ZIP-B6	stress related genes	Stress	17076056	17079112	ID=TrturSVE4A02G00978150	Q02 - 95 percentile
4A	Pericentromeric	62000000	134000000	interval_3853	1385400	90050098	91435498	6	7		71.4286	28.5714	no	no	sPLA2II	Lipid metabolism	Growth and Development Genes	91266336	91267769	ID=TrturSVE4A02G00992500	Other
4A	Pericentromeric	62000000	134000000	interval_3870	3404710	122821355	126226065	13	1		100		yes	yes	TaGT43_2	wheat glycosyl transferase	Growth and Development Genes	123233370	123234027	ID=TrturSVE4A02G00997410	Q01 - 95 percentile
4A	Centromeric	134000000	539000000	interval_3900	11300714	261423218	272723932	34	16		31.25	68.75	no	no	14-3-3 protein	14-3-3 protein	Stress	272656460	272659253	ID=TrturSVE4A02G01014320	Other
4A	Centromeric	134000000	539000000	interval_3873	425123	135208476	135633599	2	4		100		yes	yes	EOD1	grainsize	Growth and Development Genes	135629090	135633313	ID=TrturSVE4A02G00998980	Q01 - 95 percentile
4A	Centromeric	134000000	539000000	interval_3887	5609254	180086541	185695795	30	1			100	yes	yes	FER4	grainsize	Growth and Development Genes	180162941	180165614	ID=TrturSVE4A02G01004840	Q02 - 95 percentile
4A	Centromeric	134000000	539000000	interval_3914	4567356	374654711	379222067	2	4		75	25	yes	no	FKF1-A	transcription factors fro development / adaptation	Growth and Development Genes	375938091	375940834	ID=TrturSVE4A02G01024800	Q01 - 75 percentile
4A	Centromeric	134000000	539000000	interval_3883	5347047	163583964	168931011	0	8		100		yes	yes	HvFDL2	Hormonal signaling / ABA response	Stress	164060818	164062831	ID=TrturSVE4A02G01003120	Q01 - 95 percentile
4A	Centromeric	134000000	539000000	interval_3879	2639088	152398973	155038061	4	4		75	25	yes	no	PHYB	Phenology, spike development	Growth and Development Genes	153663726	153664904	ID=TrturSVE4A02G01001470	Q01 - 75 percentile
4A	Centromeric	134000000	539000000	interval_3949	1627080	511772088	513399168	9	4			100	yes	yes	Protein Disulfide Isomerase (PDI)	quality-related genes	Growth and Development Genes	511769403	511772767	ID=TrturSVE4A02G01042780	Q02 - 95 percentile
4A	Centromeric	134000000	539000000	interval_3914	4567356	374654711	379222067	2	4		75	25	yes	no	PSY-B1	carotenoidpathway	Growth and Development Genes	374879074	374879341	ID=TrturSVE4A02G01024670	Q01 - 75 percentile
4A	Centromeric	134000000	539000000	interval_3874	2038628	135972847	138011475	0	5		100		yes	yes	Ta_PYL4AS_A	ABA receptors	Stress	137276855	137277518	ID=TrturSVE4A02G00999220	Q01 - 95 percentile
4A	Centromeric	134000000	539000000	interval_3938	2760705	479956984	482717689	11	4			100	yes	yes	TaCIPK14	SR	Stress	481159599	481160934	ID=TrturSVE4A02G01037700	Q02 - 95 percentile
4A	Pericentromeric	539000000	673500000	interval_3993	1182744	580539069	581721813	26	3		100		yes	yes	Rht-1 (DELLA)	Rhtgenes / plant development	Growth and Development Genes	581690895	581692758	ID=TrturSVE4A02G01057360	Q01 - 95 percentile
4A	Pericentromeric	539000000	673500000	interval_3981	1458078	570247475	571705553	0	2			100	yes	yes	Wheat Hydroquinone Glucosyl transferase	NUE	Growth and Development Genes	570696323	570697781	ID=TrturSVE4A02G01054660	Q02 - 95 percentile
4A	Pericentromeric	539000000	673500000	interval_3991	456227	579971391	580427618	22	10		90	10	yes	no	14-3-3 protein	14-3-3 protein	Stress	580146195	580147754	ID=TrturSVE4A02G01056970	Q01 - 75 percentile
4A	Pericentromeric	539000000	673500000	interval_4073	555982	659977813	660533795	0	4		100		yes	yes	APG	grainsize	Growth and Development Genes	660359550	660361061	ID=TrturSVE4A02G01086620	Q01 - 95 percentile
4A	Pericentromeric	539000000	673500000	interval_4016	918553	599130080	600048633	28	2		100		yes	yes	FHY3/FAR1	Phenology, spike development	Growth and Development Genes	599727591	599731680	ID=TrturSVE4A02G01065080	Q01 - 95 percentile
4A	Pericentromeric	539000000	673500000	interval_3975	2513513	560271455	562784968	6	11			100	yes	yes	GRF1	Transcription cofactor	Stress	560731952	560734798	ID=TrturSVE4A02G01052600	Q02 - 95 percentile
4A	Pericentromeric	539000000	673500000	interval_3984	900701	573693548	574594249	20	7			100	yes	yes	PhyA2	Phenology, spike development	Growth and Development Genes	574194638	574198728	ID=TrturSVE4A02G01055650	Q02 - 95 percentile
4A	Pericentromeric	539000000	673500000	interval_3980	1096276	569151061	570247337	4	5		20	80	yes	no	SRS5-4	grainsize	Growth and Development Genes	569715922	569718412	ID=TrturSVE4A02G01054400	Q02 - 75 percentile
4A	Pericentromeric	539000000	673500000	interval_4048	1319763	634510691	635830454	23	5		100		yes	yes	TaABA8' OH2	hormonal metabolism genes	Growth and Development Genes	635388494	635389867	ID=TrturSVE4A02G01079140	Q01 - 95 percentile
4A	Pericentromeric	539000000	673500000	interval_4026	1355838	610471270	611827108	10	7			100	yes	yes	TaGA20ox3	Rhtgenes / plant development	Growth and Development Genes	611243808	611245005	ID=TrturSVE4A02G01068950	Q02 - 95 percentile
4A	Pericentromeric	539000000	673500000	interval_4010	608050	594133601	594741651	0	4		50	50	no	no	TdNPR3	pathogenesis-related proteins	Stress	594399459	594402692	ID=TrturSVE4A02G01062370	Other
4A	Pericentromeric	539000000	673500000	interval_4010	608050	594133601	594741651	0	4		50	50	no	no	ZIP-A4	stress related genes	Stress	594243884	594246366	ID=TrturSVE4A02G01062310	Other
4A	Pericentromeric	539000000	673500000	interval_4063	1238430	656024391	657262821	0	7		57.1429	42.8571	no	no	ZIP-A9	stress related genes	Stress	657007310	657011634	ID=TrturSVE4A02G01085210	Other
4A	Distal	673500000	772123497	interval_4122	1444990	715186631	716631621	69	1		100		yes	yes	DLT	grainsize	Growth and Development Genes	716096217	716098086	ID=TrturSVE4A02G01101800	Q01 - 95 percentile
4A	Distal	673500000	772123497	interval_4179	76164	757661065	757737229	10	5		80	20	yes	no	GS-D1a	grainsize	Growth and Development Genes	757733761	757735418	ID=TrturSVE4A02G01116700	Q01 - 75 percentile
4A	Distal	673500000	772123497	interval_4087	378825	673895393	674274218	2	5		100		yes	yes	Lr34	LR	Stress	674049295	674061702	ID=TrturSVE4A02G01090770	Q01 - 95 percentile
4A	Distal	673500000	772123497	interval_4174	260417	755344439	755604856	0	4		75	25	yes	no	NPR1-B	pathogenesis-related proteins	Stress	755590566	755595421	ID=TrturSVE4A02G01115500	Q01 - 75 percentile
4A	Distal	673500000	772123497	interval_4167	1565452	749459831	751025283	10	4		100		yes	yes	TaKAO	Rhtgenes / plant development	Growth and Development Genes	750539881	750544003	ID=TrturSVE4A02G01113230	Q01 - 95 percentile
4A	Distal	673500000	772123497	interval_4112	3883788	699330979	703214767	20	3		100		yes	yes	Wx-1	starch synthesis	Growth and Development Genes	701496091	701498895	ID=TrturSVE4A02G01097810	Q01 - 95 percentile
4B	Distal	0	40600000	interval_4286	408418	35712655	36121073	16	18		88.8889	11.1111	yes	no	14-3-3 protein	14-3-3 protein	Stress	36022900	36024447	ID=TrturSVE4B02G01136400	Q01 - 75 percentile
4B	Distal	0	40600000	interval_4269	423089	30465213	30888302	10	10		80	20	yes	no	Lpx-B1.1	quality-related genes	Growth and Development Genes	30880224	30884470	ID=TrturSVE4B02G01134860	Q01 - 75 percentile
4B	Distal	0	40600000	interval_4269	423089	30465213	30888302	10	10		80	20	yes	no	Lpx-B1.2	quality-related genes	Growth and Development Genes	30603630	30607893	ID=TrturSVE4B02G01134770	Q01 - 75 percentile
4B	Distal	0	40600000	interval_4282	675375	34087538	34762913	0	8		100		yes	yes	Rht-1 (DELLA)	Rhtgenes / plant development	Growth and Development Genes	34109226	34111092	ID=TrturSVE4B02G01135850	Q01 - 95 percentile
4B	Distal	0	40600000	interval_4283	177879	34762916	34940795	0	19		47.3684	52.6316	no	no	sPLA2III	stress response	Stress	34918981	34919763	ID=TrturSVE4B02G01136030	Other
4B	Distal	0	40600000	interval_4281	1160833	32926702	34087535	0	5		100		yes	yes	TB1	domestication genes	Growth and Development Genes	33616570	33617635	ID=TrturSVE4B02G01135730	Q01 - 95 percentile
4B	Distal	0	40600000	interval_4239	852836	15653188	16506024	8	3		33.3333	66.6667	no	no	ZIP-B4	stress related genes	Stress	16375716	16378321	ID=TrturSVE4B02G01130170	Other
4B	Pericentromeric	40600000	76000000	interval_4299	1003451	43065326	44068777	11	3		33.3333	66.6667	no	no	PhyA2	Phenology, spike development	Growth and Development Genes	43981258	43985355	ID=TrturSVE4B02G01138280	Other
4B	Pericentromeric	40600000	76000000	interval_4294	1287255	39646832	40934087	11	9		11.1111	88.8889	yes	no	TaOPR1-A(OPR1)	stress related genes	Stress	39840109	39841324	ID=TrturSVE4B02G01137130	Q02 - 75 percentile
4B	Centromeric	76000000	485500000	interval_4439	3922464	212248618	216171082	9	2		100		yes	yes	14-3-3 protein	14-3-3 protein	Stress	216055487	216062124	ID=TrturSVE4B02G01167490	Q01 - 95 percentile
4B	Centromeric	76000000	485500000	interval_4459	5609753	294340232	299949985	8	15		100		yes	yes	14-3-3 protein	14-3-3 protein	Stress	296676947	296679741	ID=TrturSVE4B02G01176320	Q01 - 95 percentile
4B	Centromeric	76000000	485500000	interval_4370	868262	103210115	104078377	10	4		50	50	no	no	DEAD-box ATP-dependent RNA helicase FANCM	DEAD-box ATP-dependent RNA helicase FANCM	Stress	103561136	103571700	ID=TrturSVE4B02G01151030	Other
4B	Centromeric	76000000	485500000	interval_4460	7097537	299950009	307047546	4	12		100		yes	yes	FKF1-B	transcription factors fro development / adaptation	Growth and Development Genes	304547271	304553489	ID=TrturSVE4B02G01177230	Q01 - 95 percentile
4B	Centromeric	76000000	485500000	interval_4460	7097537	299950009	307047546	4	12		100		yes	yes	GIF2b	Transcription cofactor	Growth and Development Genes	302041431	302045533	ID=TrturSVE4B02G01176970	Q01 - 95 percentile
4B	Centromeric	76000000	485500000	interval_4494	855137	403384154	404239291	0	13		53.8462	46.1538	no	no	HvFDL2	Hormonal signaling / ABA response	Stress	403667239	403669255	ID=TrturSVE4B02G01188830	Other
4B	Centromeric	76000000	485500000	interval_4381	202633	110823382	111026015	4	10			100	yes	yes	Protein Disulfide Isomerase (PDI)	quality-related genes	Growth and Development Genes	111010612	111013939	ID=TrturSVE4B02G01152510	Q02 - 95 percentile
4B	Centromeric	76000000	485500000	interval_4493	2524427	400859711	403384138	0	13		46.1538	53.8462	no	no	TaEIL1	stress related genes	Stress	401499331	401501284	ID=TrturSVE4B02G01188610	Other
4B	Centromeric	76000000	485500000	interval_4527	2772200	442566410	445338610	6	8		75	25	yes	no	TaGT43_2(GT43_2D)	wheat glycosyl transferase	Growth and Development Genes	443500002	443503569	ID=TrturSVE4B02G01195410	Q01 - 75 percentile
4B	Centromeric	76000000	485500000	interval_4433	4183144	190983952	195167096	2	12		100		yes	yes	Tahsc70	heat shock proteins / heat stress	Stress	192109670	192114551	ID=TrturSVE4B02G01164970	Q01 - 95 percentile
4B	Pericentromeric	485500000	661800000	interval_4655	1014940	600757530	601772470	2	6		33.3333	66.6667	no	no	BIG GRAIN 1 (LOC109768021)	Growth regulation protein	Growth and Development Genes	601434605	601435541	ID=TrturSVE4B02G01221710	Other
4B	Pericentromeric	485500000	661800000	interval_4693	1238169	630715097	631953266	8	5		100		yes	yes	carotenoid-ringhydroxylase1/2(HYD1/2)	carotenoidpathway	Growth and Development Genes	631884073	631885603	ID=TrturSVE4B02G01228340	Q01 - 95 percentile
4B	Pericentromeric	485500000	661800000	interval_4726	1617356	651019391	652636747	0	11		9.09091	90.9091	yes	no	Cyclin-dependent kinase inhibitor	Cyclin-dependent kinase inhibitor	Growth and Development Genes	652474106	652476232	ID=TrturSVE4B02G01234110	Q02 - 75 percentile
4B	Pericentromeric	485500000	661800000	interval_4589	1519517	525249946	526769463	0	19		42.1053	57.8947	no	no	Lr67	Disease resistance gene	Stress	526616067	526620992	ID=TrturSVE4B02G01208310	Other
4B	Pericentromeric	485500000	661800000	interval_4672	1238152	612695816	613933968	6	8		75	25	yes	no	SVP-B3	transcription factors fro development / adaptation	Growth and Development Genes	612697772	612712140	ID=TrturSVE4B02G01224500	Q01 - 75 percentile
4B	Pericentromeric	485500000	661800000	interval_4581	533082	516716747	517249829	0	9		11.1111	88.8889	yes	no	TaAOS	stress related genes	Stress	516813352	516814749	ID=TrturSVE4B02G01206760	Q02 - 75 percentile
4B	Pericentromeric	485500000	661800000	interval_4591	4201586	527801905	532003491	0	9		11.1111	88.8889	yes	no	TaMATE1	aluminium	Stress	527798158	527802089	ID=TrturSVE4B02G01208470	Q02 - 75 percentile
4B	Pericentromeric	485500000	661800000	interval_4650	1821701	594490708	596312409	2	9		11.1111	88.8889	yes	no	TaSUT1	carbonmetabolism	Growth and Development Genes	595201316	595203929	ID=TrturSVE4B02G01220470	Q02 - 75 percentile
4B	Pericentromeric	485500000	661800000	interval_4631	2083312	570912584	572995896	8	7		100		yes	yes	wheat copper-binding protein (WCBP1)	silicon transporter	Stress	571520876	571521509	ID=TrturSVE4B02G01216090	Q01 - 95 percentile
4B	Distal	661800000	703802483	interval_4784	203594	686609694	686813288	8	8		100		yes	yes	TaFT	Phenology, spike development	Growth and Development Genes	686671911	686673164	ID=TrturSVE4B02G01246220	Q01 - 95 percentile
4B	Distal	661800000	703802483	interval_4739	686364	663720905	664407269	21	4		100		yes	yes	MADS-box transcription factor	MADS-box transcription factor	Growth and Development Genes	664161809	664175440	ID=TrturSVE4B02G01236920	Q01 - 95 percentile
4B	Distal	661800000	703802483	interval_4801	245212	694382737	694627949	18	1		100		yes	yes	TaISA2	starch synthesis	Growth and Development Genes	694602575	694606103	ID=TrturSVE4B02G01249740	Q01 - 95 percentile
4B	Distal	661800000	703802483	interval_4791	234457	689800969	690035426	10	7		100		yes	yes	wheat peroxidase POX1	quality-related genes	Growth and Development Genes	689887900	689889028	ID=TrturSVE4B02G01247490	Q01 - 95 percentile
5A	Distal	0	44200000	interval_4811	473430	4132919	4606349	52	9		88.8889	11.1111	yes	no	CCD1-A	Carotenoid cleavage dioxygenase	Growth and Development Genes	4544293	4551623	ID=TrturSVE5A02G01252600	Q01 - 75 percentile
5A	Distal	0	44200000	interval_4845	821114	41876756	42697870	40	6		100		yes	yes	TaARF25	grainsize	Growth and Development Genes	42238408	42243354	ID=TrturSVE5A02G01263550	Q01 - 95 percentile
5A	Distal	0	44200000	interval_4836	2662953	27948271	30611224	49	6		100		yes	yes	TaMBD6	methylation	Growth and Development Genes	28326990	28331507	ID=TrturSVE5A02G01259480	Q01 - 95 percentile
5A	Centromeric	51400000	401400000	interval_4917	1245415	322658701	323904116	0	16		37.5	62.5	no	no	ABSCISIC ACID-INSENSITIVE 5-like protein 2	Hormonal signaling / ABA response	Stress	323664032	323666065	ID=TrturSVE5A02G01301300	Other
5A	Centromeric	51400000	401400000	interval_4895	12512113	190954889	203467002	0	12		33.3333	66.6667	no	no	GIF3a	Transcription cofactor	Stress	191982838	191987783	ID=TrturSVE5A02G01286110	Other
5A	Centromeric	51400000	401400000	interval_4909	3865578	281009986	284875564	2	15		20	80	yes	no	GTgamma-3	Possible stress response (uncharacterized)	Stress	281608810	281610139	ID=TrturSVE5A02G01295470	Q02 - 75 percentile
5A	Centromeric	51400000	401400000	interval_4943	2639551	385193631	387833182	2	16		6.25	93.75	yes	no	PFT1	FHB	Stress	386667628	386668401	ID=TrturSVE5A02G01311260	Q02 - 75 percentile
5A	Centromeric	51400000	401400000	interval_4905	4908194	264387111	269295305	0	12		8.33333	91.6667	yes	no	TaAGL31-A	Phenology, spike development	Growth and Development Genes	266703349	266707403	ID=TrturSVE5A02G01293130	Q02 - 75 percentile
5A	Centromeric	51400000	401400000	interval_4922	2566532	338508671	341075203	0	12		33.3333	66.6667	no	no	TaARF25	grainsize	Growth and Development Genes	341074503	341077538	ID=TrturSVE5A02G01304490	Other
5A	Centromeric	51400000	401400000	interval_4880	3474923	117826138	121301061	0	17		17.6471	82.3529	yes	no	TaBOR1.2	boron	Stress	117825957	117829816	ID=TrturSVE5A02G01277320	Q02 - 75 percentile
5A	Centromeric	51400000	401400000	interval_4922	2566532	338508671	341075203	0	12		33.3333	66.6667	no	no	TaFER-5B	heat shock proteins / heat stress	Stress	339084515	339086586	ID=TrturSVE5A02G01304150	Other
5A	Centromeric	51400000	401400000	interval_4876	9396694	99236211	108632905	2	4			100	yes	yes	TaMYB18	stress related genes	Stress	105084389	105085484	ID=TrturSVE5A02G01275610	Q02 - 95 percentile
5A	Pericentromeric	401400000	552800000	interval_4972	633510	446382094	447015604	18	8		12.5	87.5	yes	no	ELIP	stress response	Stress	446389281	446392966	ID=TrturSVE5A02G01321370	Q02 - 75 percentile
5A	Distal	552800000	723594571	interval_5173	554082	659551038	660105120	22	1		100		yes	yes	Q	Q protein (Q) gene	Growth and Development Genes	660065009	660068738	ID=TrturSVE5A02G01381850	Q01 - 95 percentile
5A	Distal	552800000	723594571	interval_5119	1946682	599474182	601420864	18	1		100		yes	yes	VRN-A1	Transcription factors fro development / adaptation	Growth and Development Genes	600293075	600297321	ID=TrturSVE5A02G01362940	Q01 - 95 percentile
5A	Distal	552800000	723594571	interval_5166	1000399	652935372	653935771	0	4		25	75	yes	no	alpha-amylase gene 3	Carbon metabolism	Growth and Development Genes	653833602	653835033	ID=TrturSVE5A02G01379900	Q02 - 75 percentile
5A	Distal	552800000	723594571	interval_5188	907085	672209928	673117013	31	2		50	50	no	no	carotenoid?-ringhydroxylase1/2(HYD1/2)	carotenoidpathway	Growth and Development Genes	672590086	672591511	ID=TrturSVE5A02G01386170	Other
5A	Distal	552800000	723594571	interval_5197	900938	680405501	681306439	20	6		100		yes	yes	Cyclin-dependent kinase inhibitor	Cyclin-dependent kinase inhibitor	Growth and Development Genes	681204286	681206487	ID=TrturSVE5A02G01389110	Q01 - 95 percentile
5A	Distal	552800000	723594571	interval_5104	981274	584115587	585096861	24	2		100		yes	yes	GL3A	grainsize	Growth and Development Genes	584105116	584117822	ID=TrturSVE5A02G01358540	Q01 - 95 percentile
5A	Distal	552800000	723594571	interval_5148	707782	628699504	629407286	28	2		100		yes	yes	glutamate dehydrogenase (GDH)	NUE	Growth and Development Genes	629380871	629383815	ID=TrturSVE5A02G01372300	Q01 - 95 percentile
5A	Distal	552800000	723594571	interval_5203	743463	689748508	690491971	32	1		100		yes	yes	MADS-box transcription factor	MADS-box transcription factor	Growth and Development Genes	689748197	689760780	ID=TrturSVE5A02G01391190	Q01 - 95 percentile
5A	Distal	552800000	723594571	interval_5119	1946682	599474182	601420864	18	1		100		yes	yes	MADS-box transcription factor	MADS-box transcription factor	Growth and Development Genes	600889556	600895145	ID=TrturSVE5A02G01362980	Q01 - 95 percentile
5A	Distal	552800000	723594571	interval_5188	907085	672209928	673117013	31	2		50	50	no	no	MLO	PM	Stress	673048764	673051523	ID=TrturSVE5A02G01386300	Other
5A	Distal	552800000	723594571	interval_5169	742373	655558067	656300440	14	9			100	yes	yes	NAC2	Nitrogen metabolism and uptake efficiency	Growth and Development Genes	655673825	655674961	ID=TrturSVE5A02G01380530	Q02 - 95 percentile
5A	Distal	552800000	723594571	interval_5119	1946682	599474182	601420864	18	1		100		yes	yes	PhyC-A	transcription factors fro development / adaptation	Growth and Development Genes	599472853	599477051	ID=TrturSVE5A02G01362880	Q01 - 95 percentile
5A	Distal	552800000	723594571	interval_5232	682664	712365084	713047748	0	4		25	75	yes	no	TaFT	Phenology, spike development	Growth and Development Genes	712473720	712475167	ID=TrturSVE5A02G01398240	Q02 - 75 percentile
5A	Distal	552800000	723594571	interval_5241	1766960	718832511	720599471	19	2		100		yes	yes	TaISA2	starch synthesis	Growth and Development Genes	720253053	720256302	ID=TrturSVE5A02G01401240	Q01 - 95 percentile
5A	Distal	552800000	723594571	interval_5109	869206	586009175	586878381	2	5			100	yes	yes	TaMBD6	methylation	Growth and Development Genes	586877339	586880238	ID=TrturSVE5A02G01359630	Q02 - 95 percentile
5A	Distal	552800000	723594571	interval_5212	538389	698650727	699189116	6	8			100	yes	yes	TaXA21-like1	FHB	Stress	698698714	698701956	ID=TrturSVE5A02G01393610	Q02 - 95 percentile
5A	Distal	552800000	723594571	interval_5223	323284	709085699	709408983	10	9		100		yes	yes	ZCCT-A2	Transcription factors fro development / adaptation	Growth and Development Genes	709232940	709234658	ID=TrturSVE5A02G01397160	Q01 - 95 percentile
5B	Distal	0	58000000	interval_5246	2040404	39308	2079712	26	8		100		yes	yes	CCD1-B	Carotenoid cleavage dioxygenase	Growth and Development Genes	2076066	2081552	ID=TrturSVE5B02G01402380	Q01 - 95 percentile
5B	Distal	0	58000000	interval_5293	5877676	39270560	45148236	51	4		100		yes	yes	GL3	grainsize	Growth and Development Genes	39266013	39273584	ID=TrturSVE5B02G01411870	Q01 - 95 percentile
5B	Distal	0	58000000	interval_5305	899141	56287673	57186814	6	4		100		yes	yes	TaARF25	grainsize	Growth and Development Genes	57185297	57190277	ID=TrturSVE5B02G01416240	Q01 - 95 percentile
5B	Distal	0	58000000	interval_5288	2234783	35035426	37270209	9	2		100		yes	yes	TaMBD6	methylation	Growth and Development Genes	35366000	35370923	ID=TrturSVE5B02G01411010	Q01 - 95 percentile
5B	Pericentromeric	58000000	103300000	interval_5332	1135952	83562820	84698772	22	1		100		yes	yes	WAK	Possible stress response (uncharacterized)	Stress	84110327	84116839	ID=TrturSVE5B02G01423230	Q01 - 95 percentile
5B	Centromeric	103300000	425800000	interval_5427	719878	288115729	288835607	2	14		14.2857	85.7143	yes	no	ABSCISIC ACID-INSENSITIVE 5-like protein 2	Hormonal signaling / ABA response	Stress	288443972	288445947	ID=TrturSVE5B02G01454520	Q02 - 75 percentile
5B	Centromeric	103300000	425800000	interval_5529	967153	402081672	403048825	0	11		9.09091	90.9091	yes	no	DEP1	grainsize	Growth and Development Genes	402747939	402750980	ID=TrturSVE5B02G01474850	Q02 - 75 percentile
5B	Centromeric	103300000	425800000	interval_5438	2804095	302834557	305638652	2	10			100	yes	yes	FER1	grainsize	Growth and Development Genes	303409999	303412070	ID=TrturSVE5B02G01457410	Q02 - 95 percentile
5B	Centromeric	103300000	425800000	interval_5383	625940	153502717	154128657	0	20		45	55	no	no	GS3	grainsize	Growth and Development Genes	154113729	154124023	ID=TrturSVE5B02G01436110	Other
5B	Centromeric	103300000	425800000	interval_5429	757527	292612217	293369744	0	15		20	80	yes	no	NAC8	transcription factors fro development / adaptation	Growth and Development Genes	292617799	292619268	ID=TrturSVE5B02G01455170	Q02 - 75 percentile
5B	Centromeric	103300000	425800000	interval_5440	1274399	306033261	307307660	4	10		30	70	no	no	TaASN1	NUE	Growth and Development Genes	306497622	306500618	ID=TrturSVE5B02G01457960	Other
5B	Centromeric	103300000	425800000	interval_5365	1433645	132432885	133866530	0	17		41.1765	58.8235	no	no	TaBOR1.3	boron	Stress	133071972	133075837	ID=TrturSVE5B02G01431870	Other
5B	Centromeric	103300000	425800000	interval_5433	1854097	297954389	299808486	0	9		22.2222	77.7778	yes	no	TaLTP3	heat shock proteins / heat stress	Stress	297958217	297958582	ID=TrturSVE5B02G01456280	Q02 - 75 percentile
5B	Pericentromeric	425800000	570200000	interval_5591	1825855	479223937	481049792	9	9		22.2222	77.7778	yes	no	IPA1	grainsize	Growth and Development Genes	480644894	480647759	ID=TrturSVE5B02G01490610	Q02 - 75 percentile
5B	Pericentromeric	425800000	570200000	interval_5594	1903510	483779719	485683229	0	9		44.4444	55.5556	no	no	Tahsp70	heat shock proteins / heat stress	Stress	485682712	485685449	ID=TrturSVE5B02G01491570	Other
5B	Pericentromeric	425800000	570200000	interval_5583	673229	470129463	470802692	0	6		33.3333	66.6667	no	no	TaWRKY1	stress related genes	Stress	470579921	470581057	ID=TrturSVE5B02G01487970	Other
5B	Distal	570200000	742439866	interval_5795	1637354	605214783	606852137	0	11		18.1818	81.8182	yes	no	VRN-1	Phenology, spike development	Growth and Development Genes	605775868	605789017	ID=TrturSVE5B02G01524190	Q02 - 75 percentile
5B	Distal	570200000	742439866	interval_5773	1834694	592571666	594406360	4	9		55.5556	44.4444	no	no	Lox2	quality-related genes	Growth and Development Genes	592610514	592613765	ID=TrturSVE5B02G01521050	Other
5B	Distal	570200000	742439866	interval_6051	985297	740906891	741892188	40	7		71.4286	28.5714	no	no	LR1	LR	Stress	741586325	741590293	ID=TrturSVE5B02G01568650	Other
5B	Distal	570200000	742439866	interval_5795	1637354	605214783	606852137	0	11		18.1818	81.8182	yes	no	MADS-box transcription factor	MADS-box transcription factor	Growth and Development Genes	606027795	606033160	ID=TrturSVE5B02G01524210	Q02 - 75 percentile
5B	Distal	570200000	742439866	interval_5908	1061162	680906770	681967932	10	8		25	75	yes	no	NAC2a	transcription factors fro development / adaptation	Growth and Development Genes	681688179	681689643	ID=TrturSVE5B02G01545990	Q02 - 75 percentile
5B	Distal	570200000	742439866	interval_5793	653930	604550818	605204748	0	3		100		yes	yes	PhyC-B	transcription factors fro development / adaptation	Growth and Development Genes	605203935	605208142	ID=TrturSVE5B02G01524070	Q01 - 95 percentile
5B	Distal	570200000	742439866	interval_6039	844264	735664139	736508403	26	14		42.8571	57.1429	no	no	TaGA20ox3	Rhtgenes / plant development	Growth and Development Genes	736190328	736191533	ID=TrturSVE5B02G01566740	Other
6A	Distal	0	45200000	interval_6071	509251	7415587	7924838	53	6		83.3333	16.6667	yes	no	MADS-box transcription factor	MADS-box transcription factor	Growth and Development Genes	7430257	7436607	ID=TrturSVE6A02G01572950	Q01 - 75 percentile
6A	Distal	0	45200000	interval_6062	180713	4485199	4665912	30	22		68.1818	31.8182	no	no	NAC-D2	General stress response	Stress	4509374	4511356	ID=TrturSVE6A02G01571080	Other
6A	Distal	0	45200000	interval_6108	891485	23679109	24570594	26	7		57.1429	42.8571	no	no	PPO-A1h	stress related genes	Stress	24005445	24012564	ID=TrturSVE6A02G01580150	Other
6A	Pericentromeric	45200000	114100000	interval_6169	1053682	81823098	82876780	33	4		100		yes	yes	taNAC(GPC)	transcription factors fro development / adaptation	Growth and Development Genes	81942796	81944345	ID=TrturSVE6A02G01597810	Q01 - 95 percentile
6A	Pericentromeric	45200000	114100000	interval_6162	1441792	72092158	73533950	0	1		100		yes	yes	ZIP-A10	stress related genes	Stress	72402353	72404173	ID=TrturSVE6A02G01595380	Q01 - 95 percentile
6A	Centromeric	114100000	488300000	interval_6250	4950538	415638598	420589136	0	14		7.14286	92.8571	yes	no	GA2ox-A9	Gibberellin 2-oxidase	Growth and Development Genes	418786026	418788557	ID=TrturSVE6A02G01642380	Q02 - 75 percentile
6A	Centromeric	114100000	488300000	interval_6223	13216500	239474854	252691354	11	13		7.69231	92.3077	yes	no	GW2-A	grainsize	Growth and Development Genes	241256931	241259392	ID=TrturSVE6A02G01624480	Q02 - 75 percentile
6A	Centromeric	114100000	488300000	interval_6211	4154437	182189151	186343588	0	13		84.6154	15.3846	yes	no	lycopene?-cyclase(LCYe)	carotenoidpathway	Growth and Development Genes	185822027	185823497	ID=TrturSVE6A02G01617190	Q01 - 75 percentile
6A	Centromeric	114100000	488300000	interval_6212	5247744	186343681	191591425	4	10		60	40	no	no	MYB1	Disease Resistance Genes	Stress	191128384	191129281	ID=TrturSVE6A02G01618140	Other
6A	Centromeric	114100000	488300000	interval_6205	3366622	157720940	161087562	2	9		11.1111	88.8889	yes	no	TaFT	Phenology, spike development	Growth and Development Genes	157880687	157881834	ID=TrturSVE6A02G01613140	Q02 - 75 percentile
6A	Pericentromeric	488300000	555500000	interval_6290	2068502	514978582	517047084	22	5		100		yes	yes	ADP,ATP carrier protein 2, mitochondrial-like	ADP,ATP carrier protein 2, mitochondrial-like	Growth and Development Genes	517046808	517048250	ID=TrturSVE6A02G01657800	Q01 - 95 percentile
6A	Pericentromeric	488300000	555500000	interval_6282	1542968	502124704	503667672	16	3		33.3333	66.6667	no	no	CCD-A4	Probable carotenoid cleavage dioxygenase 4, chloroplastic	Growth and Development Genes	503172846	503174733	ID=TrturSVE6A02G01655360	Other
6A	Pericentromeric	488300000	555500000	interval_6297	1153243	525636561	526789804	18	2		50	50	no	no	CONSTANS-A2	transcription factors fro development / adaptation	Growth and Development Genes	526205544	526207850	ID=TrturSVE6A02G01659480	Other
6A	Pericentromeric	488300000	555500000	interval_6307	2101366	540058850	542160216	40	3		100		yes	yes	PGL2	grainsize	Growth and Development Genes	541957824	541958226	ID=TrturSVE6A02G01663020	Q01 - 95 percentile
6A	Pericentromeric	488300000	555500000	interval_6313	1266891	551577638	552844529	6	4		100		yes	yes	SVP-B1	transcription factors fro development / adaptation	Growth and Development Genes	552725922	552735888	ID=TrturSVE6A02G01665060	Q01 - 95 percentile
6A	Pericentromeric	488300000	555500000	interval_6282	1542968	502124704	503667672	16	3		33.3333	66.6667	no	no	TaABA8' OH1	hormonal metabolism genes	Growth and Development Genes	502655198	502657147	ID=TrturSVE6A02G01655290	Other
6A	Distal	555500000	627992934	interval_6423	425868	624188659	624614527	108	4		25	75	yes	no	CC-NBS-LRR	coiled-coil–nucleotide-binding site–leucine-rich repeat protein	Stress	624185284	624189372	ID=TrturSVE6A02G01691250	Q02 - 75 percentile
6A	Distal	555500000	627992934	interval_6318	738952	557625970	558364922	50	4		100		yes	yes	Cyclin-dependent kinase inhibitor	Cyclin-dependent kinase inhibitor	Growth and Development Genes	558015337	558016356	ID=TrturSVE6A02G01666590	Q01 - 95 percentile
6B	Distal	0	77800000	interval_6464	308047	17289948	17597995	0	10		10	90	yes	no	MADS-box transcription factor	MADS-box transcription factor	Growth and Development Genes	17377934	17385134	ID=TrturSVE6B02G01699470	Q02 - 75 percentile
6B	Distal	0	77800000	interval_6469	877151	18943763	19820914	11	4			100	yes	yes	Sr35	Disease resistance	Stress	19775511	19777540	ID=TrturSVE6B02G01700480	Q02 - 95 percentile
6B	Distal	0	77800000	interval_6501	766709	34009654	34776363	14	6		100		yes	yes	TaNRT2.1	NUE	Growth and Development Genes	34759330	34760854	ID=TrturSVE6B02G01707110	Q01 - 95 percentile
6B	Pericentromeric	77800000	177700000	interval_6628	966640	146156906	147123546	22	5		100		yes	yes	taNAC(GPC)	transcription factors fro development / adaptation	Growth and Development Genes	146968226	146969769	ID=TrturSVE6B02G01736510	Q01 - 95 percentile
6B	Centromeric	177700000	469300000	interval_6774	2336527	397658807	399995334	6	7			100	yes	yes	FUWA	grainsize	Growth and Development Genes	398225515	398226747	ID=TrturSVE6B02G01776820	Q02 - 95 percentile
6B	Centromeric	177700000	469300000	interval_6757	9153527	313368990	322522517	26	13		92.3077	7.69231	yes	no	GW2-B	grainsize	Growth and Development Genes	317867512	317884615	ID=TrturSVE6B02G01765910	Q01 - 75 percentile
6B	Centromeric	177700000	469300000	interval_6812	1792813	467327171	469119984	14	10			100	yes	yes	TaMYB73	stress related genes	Stress	469038505	469039267	ID=TrturSVE6B02G01786430	Q02 - 95 percentile
6B	Centromeric	177700000	469300000	interval_6812	1792813	467327171	469119984	14	10			100	yes	yes	TaRIM1	stress related genes	Stress	468510786	468511518	ID=TrturSVE6B02G01786340	Q02 - 95 percentile
6B	Pericentromeric	469300000	684800000	interval_6897	859881	567640815	568500696	6	5		40	60	no	no	ADP,ATP carrier protein 2, mitochondrial-like	ADP,ATP carrier protein 2, mitochondrial-like	Growth and Development Genes	568500363	568501854	ID=TrturSVE6B02G01803240	Other
6B	Pericentromeric	469300000	684800000	interval_6878	1872038	547104990	548977028	0	8		75	25	yes	no	Carotenoid cleavage dioxygenase	Carotenoid biosynthesis	Growth and Development Genes	548950178	548952077	ID=TrturSVE6B02G01799580	Q01 - 75 percentile
6B	Pericentromeric	469300000	684800000	interval_6913	913290	578814613	579727903	0	11		90.9091	9.09091	yes	no	CONSTANS-B2	transcription factors fro development / adaptation	Growth and Development Genes	579715629	579717660	ID=TrturSVE6B02G01805760	Q01 - 75 percentile
6B	Pericentromeric	469300000	684800000	interval_6955	1386309	629296575	630682884	2	14		35.7143	64.2857	no	no	Cyclin-dependent kinase inhibitor	Cyclin-dependent kinase inhibitor	Growth and Development Genes	630087896	630088913	ID=TrturSVE6B02G01815220	Other
6B	Pericentromeric	469300000	684800000	interval_6816	1456403	474649080	476105483	8	6		83.3333	16.6667	yes	no	Gibberellin 2-beta-dioxygenase	Gibberellin 2-beta-dioxygenase	Growth and Development Genes	475187162	475189702	ID=TrturSVE6B02G01787490	Q01 - 75 percentile
6B	Pericentromeric	469300000	684800000	interval_6878	1872038	547104990	548977028	0	8		75	25	yes	no	TaABA8' OH1	hormonal metabolism genes	Growth and Development Genes	548144351	548146270	ID=TrturSVE6B02G01799460	Q01 - 75 percentile
7A	Distal	0	92200000	interval_7274	543501	83438105	83981606	32	8			100	yes	yes	HGW	grainsize	Growth and Development Genes	83754939	83756188	ID=TrturSVE7A02G01883380	Q02 - 95 percentile
7A	Distal	0	92200000	interval_7242	2024017	46592005	48616022	13	3		33.3333	66.6667	no	no	Nitrate reductase (NR)	NUE	Growth and Development Genes	47105735	47110436	ID=TrturSVE7A02G01870800	Other
7A	Distal	0	92200000	interval_7270	6068381	75735427	81803808	53	6		100		yes	yes	TaFT	Phenology, spike development	Growth and Development Genes	77487099	77488132	ID=TrturSVE7A02G01881980	Q01 - 95 percentile
7A	Distal	0	92200000	interval_7190	457174	11804969	12262143	14	12		91.6667	8.33333	yes	no	TaMYB74	stress related genes	Stress	11938377	11938854	ID=TrturSVE7A02G01857870	Q01 - 75 percentile
7A	Pericentromeric	92200000	260800000	interval_7291	329816	92309254	92639070	2	2			100	yes	yes	CC-NBS-LRR	Disease resistance	Stress	92461419	92464984	ID=TrturSVE7A02G01886590	Q02 - 95 percentile
7A	Pericentromeric	92200000	260800000	interval_7365	490856	183414051	183904907	9	4		100		yes	yes	CONSTANS-A1	transcription factors fro development / adaptation	Growth and Development Genes	183895745	183898176	ID=TrturSVE7A02G01907970	Q01 - 95 percentile
7A	Pericentromeric	92200000	260800000	interval_7331	787959	133958335	134746294	26	4		100		yes	yes	Cyclin-dependent kinase inhibitor	Cyclin-dependent kinase inhibitor	Growth and Development Genes	133987877	133989064	ID=TrturSVE7A02G01897240	Q01 - 95 percentile
7A	Pericentromeric	92200000	260800000	interval_7316	2363171	116824994	119188165	62	6	100			yes	yes	ERF1	stress related genes	Stress	118906460	118908401	ID=TrturSVE7A02G01892700	Q00 - 95 percentile
7A	Pericentromeric	92200000	260800000	interval_7391	1351909	224748327	226100236	2	9		11.1111	88.8889	yes	no	Hsp90.2-D1	heat shock proteins / heat stress	Stress	225986638	225990400	ID=TrturSVE7A02G01915310	Q02 - 75 percentile
7A	Pericentromeric	92200000	260800000	interval_7311	879720	112656824	113536544	11	6		66.6667	33.3333	no	no	NAC-B1	General stress response	Stress	113082996	113084177	ID=TrturSVE7A02G01891250	Other
7A	Pericentromeric	92200000	260800000	interval_7368	4287320	187678353	191965673	2	8		12.5	87.5	yes	no	Nuclear transcription factor Y subunit B	Nuclear transcription factor Y subunit B	Growth and Development Genes	188547850	188548840	ID=TrturSVE7A02G01908700	Q02 - 75 percentile
7A	Pericentromeric	92200000	260800000	interval_7368	4287320	187678353	191965673	2	8		12.5	87.5	yes	no	Nuclear transcription factor Y subunit B	Nuclear transcription factor Y subunit B	Growth and Development Genes	188556471	188557441	ID=TrturSVE7A02G01908730	Q02 - 75 percentile
7A	Pericentromeric	92200000	260800000	interval_7368	4287320	187678353	191965673	2	8		12.5	87.5	yes	no	Nuclear transcription factor Y subunit B	Nuclear transcription factor Y subunit B	Growth and Development Genes	189560034	189560859	ID=TrturSVE7A02G01908860	Q02 - 75 percentile
7A	Pericentromeric	92200000	260800000	interval_7319	1805942	122928981	124734923	48	7		14.2857	85.7143	yes	no	PR-1-5	Disease Resistance Genes	Stress	123325723	123326218	ID=TrturSVE7A02G01894170	Q02 - 75 percentile
7A	Pericentromeric	92200000	260800000	interval_7397	4144155	241879883	246024038	0	15		53.3333	46.6667	no	no	TaISA1	starch synthesis	Growth and Development Genes	243990163	243997657	ID=TrturSVE7A02G01917790	Other
7A	Pericentromeric	92200000	260800000	interval_7323	2289522	126727086	129016608	2	10			100	yes	yes	Tamyb10	stress related genes	Stress	128421263	128421691	ID=TrturSVE7A02G01895950	Q02 - 95 percentile
7A	Pericentromeric	92200000	260800000	interval_7387	1245094	215318771	216563865	0	1		100		yes	yes	TGW-7A	grainsize	Growth and Development Genes	215321305	215327197	ID=TrturSVE7A02G01913920	Q01 - 95 percentile
7A	Pericentromeric	92200000	260800000	interval_7295	206683	97129060	97335743	2	3		100		yes	yes	TGW6-7.3	grainsize	Growth and Development Genes	97274290	97274920	ID=TrturSVE7A02G01887900	Q01 - 95 percentile
7A	Pericentromeric	92200000	260800000	interval_7334	422593	136101857	136524450	11	3		100		yes	yes	VRT-A2	Phenology, spike development	Growth and Development Genes	136100684	136107982	ID=TrturSVE7A02G01897820	Q01 - 95 percentile
7A	Centromeric	260800000	527000000	interval_7431	8632638	387662990	396295628	30	4		100		yes	yes	14-3-3 protein	14-3-3 protein	Stress	395353974	395362316	ID=TrturSVE7A02G01935990	Q01 - 95 percentile
7A	Centromeric	260800000	527000000	interval_7455	2333941	483347611	485681552	2	7		14.2857	85.7143	yes	no	Homeodomain (PHD) transcriptional regulator, Flowering promote	Homeodomain (PHD) transcriptional regulator, Flowering promote	Growth and Development Genes	484650889	484653797	ID=TrturSVE7A02G01947410	Q02 - 75 percentile
7A	Centromeric	260800000	527000000	interval_7448	6135084	465079585	471214669	0	6		100		yes	yes	SGT1-B	Disease Resistance Genes	Stress	466026058	466026803	ID=TrturSVE7A02G01944790	Q01 - 95 percentile
7A	Pericentromeric	527000000	651800000	interval_7508	2019813	572228929	574248742	2	2		100		yes	yes	alpha-amylase 2	Carbon metabolism	Growth and Development Genes	572397070	572398707	ID=TrturSVE7A02G01962990	Q01 - 95 percentile
7A	Pericentromeric	527000000	651800000	interval_7481	5104892	534481198	539586090	12	9		100		yes	yes	NAC011	transcription factors fro development / adaptation	Growth and Development Genes	538891474	538897372	ID=TrturSVE7A02G01956520	Q01 - 95 percentile
7A	Pericentromeric	527000000	651800000	interval_7541	2390061	624772381	627162442	0	7		14.2857	85.7143	yes	no	TaMPK4	NUE	Growth and Development Genes	625111754	625113395	ID=TrturSVE7A02G01973400	Q02 - 75 percentile
7A	Distal	651800000	753887139	interval_7661	263702	745947703	746211405	20	6		100		yes	yes	AP1	Phenology, spike development	Growth and Development Genes	746098001	746099249	ID=TrturSVE7A02G02011730	Q01 - 95 percentile
7A	Distal	651800000	753887139	interval_7595	1034965	685035318	686070283	22	9		11.1111	88.8889	yes	no	abnormal panicle organization 1 gene	abnormal panicle organization 1 gene	Growth and Development Genes	685104231	685106606	ID=TrturSVE7A02G01989060	Q02 - 75 percentile
7A	Distal	651800000	753887139	interval_7571	852436	654898514	655750950	4	8		100		yes	yes	GA2ox-D2	Gibberellin 2-oxidase	Growth and Development Genes	654969141	654987704	ID=TrturSVE7A02G01980840	Q01 - 95 percentile
7A	Distal	651800000	753887139	interval_7659	2197388	743244495	745441883	22	6		66.6667	33.3333	no	no	PSY-A1	carotenoidpathway	Growth and Development Genes	744902413	744905380	ID=TrturSVE7A02G02011320	Other
7A	Distal	651800000	753887139	interval_7608	1322189	702305201	703627390	50	8			100	yes	yes	Sr22	SR	Stress	702319331	702325152	ID=TrturSVE7A02G01994330	Q02 - 95 percentile
7A	Distal	651800000	753887139	interval_7586	772044	676672142	677444186	54	10		100		yes	yes	TaMYB29	Disease Resistance Genes	Stress	677284676	677286527	ID=TrturSVE7A02G01986410	Q01 - 95 percentile
7B	Distal	0	59800000	interval_7688	466248	8851694	9317942	23	4		100		yes	yes	TaFT	Phenology, spike development	Growth and Development Genes	9316955	9318215	ID=TrturSVE7B02G02019030	Q01 - 95 percentile
7B	Distal	0	59800000	interval_7724	974211	41075230	42049441	0	10		50	50	no	no	TGW6-7.2	grainsize	Growth and Development Genes	41117603	41246292	ID=TrturSVE7B02G02028000	Other
7B	Pericentromeric	59800000	136500000	interval_7772	1963610	87173352	89136962	22	11		81.8182	18.1818	yes	no	Cyclin-dependent kinase inhibitor	Cyclin-dependent kinase inhibitor	Growth and Development Genes	87657599	87658778	ID=TrturSVE7B02G02038670	Q01 - 75 percentile
7B	Pericentromeric	59800000	136500000	interval_7776	1464711	90687010	92151721	0	4		100		yes	yes	SVP-B2	transcription factors fro development / adaptation	Growth and Development Genes	91090815	91096587	ID=TrturSVE7B02G02039730	Q01 - 95 percentile
7B	Pericentromeric	59800000	136500000	interval_7771	1715920	85457305	87173225	2	6		66.6667	33.3333	no	no	TabZIP9	stress related genes	Stress	86018945	86024003	ID=TrturSVE7B02G02038300	Other
7B	Pericentromeric	59800000	136500000	interval_7789	1191496	106640435	107831931	9	6		100		yes	yes	TaLsi1	silicon transporter	Stress	107062369	107065375	ID=TrturSVE7B02G02042980	Q01 - 95 percentile
7B	Centromeric	136500000	420500000	interval_7820	1296839	137206464	138503303	32	10		20	80	yes	no	CONSTANS-B1	transcription factors fro development / adaptation	Growth and Development Genes	138025266	138027627	ID=TrturSVE7B02G02049420	Q02 - 75 percentile
7B	Centromeric	136500000	420500000	interval_7888	5103832	224457701	229561533	2	5		20	80	yes	no	GW8-B1b	Grain size trait	Growth and Development Genes	225002106	225006916	ID=TrturSVE7B02G02064520	Q02 - 75 percentile
7B	Centromeric	136500000	420500000	interval_7969	1034623	418037096	419071719	10	7		100		yes	yes	Homeodomain (PHD) transcriptional regulator, Flowering promote	Homeodomain (PHD) transcriptional regulator, Flowering promote	Stress	418444547	418447544	ID=TrturSVE7B02G02090650	Q01 - 95 percentile
7B	Centromeric	136500000	420500000	interval_7879	1374632	208105184	209479816	4	7		100		yes	yes	Hsp90.2-B1	heat shock proteins / heat stress	Stress	208103625	208107351	ID=TrturSVE7B02G02061630	Q01 - 95 percentile
7B	Centromeric	136500000	420500000	interval_7863	2163128	185613339	187776467	8	4		100		yes	yes	Isoamylase 1 (ISA1)	starch synthesis	Growth and Development Genes	187064771	187071974	ID=TrturSVE7B02G02058010	Q01 - 95 percentile
7B	Centromeric	136500000	420500000	interval_7824	1591780	142266075	143857855	4	7		100		yes	yes	Nuclear transcription factor Y subunit B	Nuclear transcription factor Y subunit B	Growth and Development Genes	143591684	143592527	ID=TrturSVE7B02G02050400	Q01 - 95 percentile
7B	Centromeric	136500000	420500000	interval_7931	5010497	344529326	349539823	9	2		100		yes	yes	TaLHY (late elongated hypocotyl)	stress related genes	Stress	348276502	348282495	ID=TrturSVE7B02G02080190	Q01 - 95 percentile
7B	Pericentromeric	420500000	625500000	interval_8176	1135829	624024729	625160558	0	14		14.2857	85.7143	yes	no	NAC7	transcription factors fro development / adaptation	Growth and Development Genes	624288126	624291992	ID=TrturSVE7B02G02131940	Q02 - 75 percentile
7B	Pericentromeric	420500000	625500000	interval_7994	903682	443406988	444310670	2	7		57.1429	42.8571	no	no	TaIAA21	grainsize	Growth and Development Genes	443902872	443906198	ID=TrturSVE7B02G02095220	Other
7B	Pericentromeric	420500000	625500000	interval_8106	1969517	551531737	553501254	0	10		10	90	yes	no	TaOPR2-A(OPR2)	stress related genes	Stress	552249215	552252362	ID=TrturSVE7B02G02115480	Q02 - 75 percentile
7B	Pericentromeric	420500000	625500000	interval_7994	903682	443406988	444310670	2	7		57.1429	42.8571	no	no	TaTIP2	NUE	Growth and Development Genes	444114766	444115688	ID=TrturSVE7B02G02095340	Other
7B	Pericentromeric	420500000	625500000	interval_7990	1537752	438996559	440534311	2	13		23.0769	76.9231	yes	no	TaWRKY7-1	stress related genes	Stress	439495937	439497044	ID=TrturSVE7B02G02094560	Q02 - 75 percentile
7B	Distal	625500000	749354956	interval_8278	324200	704452464	704776664	0	3		66.6667	33.3333	no	no	AP2	Phenology, spike development	Growth and Development Genes	704683600	704685882	ID=TrturSVE7B02G02156430	Other
