# Supplementary material for: Durum Wheat cv. Svevo Reference Genome Rel.2.0: A Comprehensive Tool for Wheat Genomics
Source: Plant Biotechnol J. 2026 Jul 13:10.1111/pbi.70673. Online ahead of print. doi: 10.1111/pbi.70673 (PMC13398682; doi:10.1111/pbi.70673)
Supplement: Supplementary file 22 — Table S21: Genomic ancestry patterns and selection signatures of genes controlling vegetative‐to‐generative transition in tetraploid wheat on the basis of haplotype transmission. [file PBI-9999-0-s005.xlsx]

## Sheet: Sheet1
Supporting Table S21
Genomic ancestry patterns and selection signatures of genes controlling vegetative-to-generative transition in tetraploid wheat based on haplotype transmission
The table summarizes haplotype intervals (100-SNP windows) and annotated genes across chromosomal regions (distal, pericentromeric, centromeric). Columns include: Chr: Chromosome identifier (e.g., 1A). Region label: Genomic compartment (distal/pericentromeric/centromeric). Original Start/End: Physical coordinates (bp) of the region. Interval: 100-SNP window identifier. Interval size: Window size …
Chr	Region label	Interval	Interval size	interval start	Interval end	Lowest sum	Elements	Q00_GGAA_percentile	Q01_WEW-ISR/SL_percentile	Q02_WEW-TRK_percentile	Hexaploid Gene Acronym	Category	Trait	SVEVO gene start	SVEVO gene end	SVEVO ID	origin
1A	Pericentromeric	interval_206	1672565	393806560	395479125	24	4	0	100	0	CONSTANS-A9	transcription factors fro development / adaptation	Growth and Development Genes	394504723	394506707	ID=TrturSVE1A02G00069070	Q01 - 95 percentile
1A	Distal	interval_380	1003091	598717970	599721061	9	2	0	100	0	ELF3-A	transcription factors fro development / adaptation	Growth and Development Genes	599239026	599242729	ID=TrturSVE1A02G00125410	Q01 - 95 percentile
1B	Distal	interval_1146	4070048	710422494	714492542	18	4	0	75	25	ELF3-B	transcription factors fro development / adaptation	Growth and Development Genes	714486226	714489957	ID=TrturSVE1B02G00278240	Q01 - 75 percentile
2A	Distal	interval_1221	885149	43874893	44760042	29	4	0	100	0	PPD-A1	Phenology, spike development	Growth and Development Genes	43915517	43918677	ID=TrturSVE2A02G00298440	Q01 - 95 percentile
2A	Pericentromeric	interval_1313	2629390	179309312	181938702	9	6	0	100	0	taNAC(GPC)	transcription factors fro development / adaptation	Growth and Development Genes	180412981	180414488	ID=TrturSVE2A02G00329430	Q01 - 95 percentile
2A	Distal	interval_1511	624453	704599721	705224174	14	7	0	100	0	LEAFY-like-A	transcription factors fro development / adaptation	Growth and Development Genes	704859629	704863174	ID=TrturSVE2A02G00407470	Q01 - 95 percentile
2B	Distal	interval_1772	600637	70094361	70694998	14	5	0	100	0	PPD-B1	Phenology, spike development	Growth and Development Genes	70431202	70434257	ID=TrturSVE2B02G00472070	Q01 - 95 percentile
2B	Centromeric	interval_1994	1699146	234832501	236531647	12	5	0	100	0	taNAC(GPC)	transcription factors fro development / adaptation	Growth and Development Genes	235042435	235043933	ID=TrturSVE2B02G00510040	Q01 - 95 percentile
2B	Centromeric	interval_1994	1699146	234832501	236531647	12	5	0	100	0	taNAC(GPC)	transcription factors fro development / adaptation	Growth and Development Genes	235042435	235043933	ID=TrturSVE2B02G00510040	Q01 - 95 percentile
2B	Pericentromeric	interval_2427	1131051	670809402	671940453	0	7	0	0	100	LEAFY-like-B	transcription factors fro development / adaptation	Growth and Development Genes	670982651	670985667	ID=TrturSVE2B02G00583350	Q02 - 95 percentile
3A	Pericentromeric	interval_2969	1243161	583853525	585096686	0	4	0	50	50	NAC4	transcription factors fro development / adaptation	Growth and Development Genes	584629203	584630652	ID=TrturSVE3A02G00729380	Other
4A	Centromeric	interval_3914	4567356	374654711	379222067	2	4	0	75	25	FKF1-A	transcription factors fro development / adaptation	Growth and Development Genes	375938091	375940834	ID=TrturSVE4A02G01024800	Q01 - 75 percentile
4B	Centromeric	interval_4460	7097537	299950009	307047546	4	12	0	100	0	FKF1-B	transcription factors fro development / adaptation	Growth and Development Genes	304547271	304553489	ID=TrturSVE4B02G01177230	Q01 - 95 percentile
4B	Pericentromeric	interval_4672	1238152	612695816	613933968	6	8	0	75	25	SVP-B3	transcription factors fro development / adaptation	Growth and Development Genes	612697772	612712140	ID=TrturSVE4B02G01224500	Q01 - 75 percentile
5A	Distal	interval_5173	554082	659551038	660105120	22	1	0	100	0	Q	Q protein (Q) gene	Growth and Development Genes	660065009	660068738	ID=TrturSVE5A02G01381850	Q01 - 95 percentile
5A	Distal	interval_5119	1946682	599474182	601420864	18	1	0	100	0	VRN-A1	Transcription factors fro development / adaptation	Growth and Development Genes	600293075	600297321	ID=TrturSVE5A02G01362940	Q01 - 95 percentile
5A	Distal	interval_5223	323284	709085699	709408983	10	9	0	100	0	ZCCT-A2	Transcription factors fro development / adaptation	Growth and Development Genes	709232940	709234658	ID=TrturSVE5A02G01397160	Q01 - 95 percentile
5A	Distal	interval_5119	1946682	599474182	601420864	18	1	0	100	0	PhyC-A	transcription factors fro development / adaptation	Growth and Development Genes	599472853	599477051	ID=TrturSVE5A02G01362880	Q01 - 95 percentile
5B	Centromeric	interval_5429	757527	292612217	293369744	0	15	0	20	80	NAC8	transcription factors fro development / adaptation	Growth and Development Genes	292617799	292619268	ID=TrturSVE5B02G01455170	Q02 - 75 percentile
5B	Distal	interval_5795	1637354	605214783	606852137	0	11	0	18.1818	81.8182	VRN-B1	Phenology, spike development	Growth and Development Genes	605775868	605789017	ID=TrturSVE5B02G01524190	Q02 - 75 percentile
5B	Distal	interval_5795	1637354	605214783	606852137	0	11	0	18.1818	81.8182	MADS-box transcription factor	MADS-box transcription factor	Growth and Development Genes	606027795	606033160	ID=TrturSVE5B02G01524210	Q02 - 75 percentile
5B	Distal	interval_5908	1061162	680906770	681967932	10	8	0	25	75	NAC2a	transcription factors fro development / adaptation	Growth and Development Genes	681688179	681689643	ID=TrturSVE5B02G01545990	Q02 - 75 percentile
6A	Pericentromeric	interval_6169	1053682	81823098	82876780	33	4	0	100	0	taNAC(GPC)	transcription factors fro development / adaptation	Growth and Development Genes	81942796	81944345	ID=TrturSVE6A02G01597810	Q01 - 95 percentile
6A	Pericentromeric	interval_6297	1153243	525636561	526789804	18	2	0	50	50	CONSTANS-A2	transcription factors fro development / adaptation	Growth and Development Genes	526205544	526207850	ID=TrturSVE6A02G01659480	Other
6B	Pericentromeric	interval_6628	966640	146156906	147123546	22	5	0	100	0	taNAC(GPC)	transcription factors fro development / adaptation	Growth and Development Genes	146968226	146969769	ID=TrturSVE6B02G01736510	Q01 - 95 percentile
6B	Pericentromeric	interval_6913	913290	578814613	579727903	0	11	0	90.9091	9.09091	CONSTANS-B2	transcription factors fro development / adaptation	Growth and Development Genes	579715629	579717660	ID=TrturSVE6B02G01805760	Q01 - 75 percentile
7A	Distal	interval_7270	6068381	75735427	81803808	53	6	0	100	0	TaFT-A1	Phenology, spike development	Growth and Development Genes	77487099	77488132	ID=TrturSVE7A02G01881980	Q01 - 95 percentile
7A	Distal	interval_7595	1034965	685035318	686070283	22	9	0	11.1111	88.8889	abnormal panicle organization 1 (APO)	abnormal panicle organization 1 gene	Growth and Development Genes	685104231	685106606	ID=TrturSVE7A02G01989060	Q02 - 75 percentile
7A	Pericentromeric	interval_7365	490856	183414051	183904907	9	4	0	100	0	CONSTANS-A1	transcription factors fro development / adaptation	Growth and Development Genes	183895745	183898176	ID=TrturSVE7A02G01907970	Q01 - 95 percentile
7A	Pericentromeric	interval_7481	5104892	534481198	539586090	12	9	0	100	0	NAC011	transcription factors fro development / adaptation	Growth and Development Genes	538891474	538897372	ID=TrturSVE7A02G01956520	Q01 - 95 percentile
7B	Distal	interval_7688	466248	8851694	9317942	23	4	0	100	0	TaFT-B1	Phenology, spike development	Growth and Development Genes	9316955	9318215	ID=TrturSVE7B02G02019030	Q01 - 95 percentile
7B	Pericentromeric	interval_7776	1464711	90687010	92151721	0	4	0	100	0	SVP-B2	transcription factors fro development / adaptation	Growth and Development Genes	91090815	91096587	ID=TrturSVE7B02G02039730	Q01 - 95 percentile
7B	Centromeric	interval_7820	1296839	137206464	138503303	32	10	0	20	80	CONSTANS-B1	transcription factors fro development / adaptation	Growth and Development Genes	138025266	138027627	ID=TrturSVE7B02G02049420	Q02 - 75 percentile
7B	Pericentromeric	interval_8176	1135829	624024729	625160558	0	14	0	14.2857	85.7143	NAC7	transcription factors fro development / adaptation	Growth and Development Genes	624288126	624291992	ID=TrturSVE7B02G02131940	Q02 - 75 percentile
