# Supplementary material for: Durum Wheat cv. Svevo Reference Genome Rel.2.0: A Comprehensive Tool for Wheat Genomics
Source: Plant Biotechnol J. 2026 Jul 13:10.1111/pbi.70673. Online ahead of print. doi: 10.1111/pbi.70673 (PMC13398682; doi:10.1111/pbi.70673)
Supplement: Supplementary file 23 — Table S22: List of public RNA‐Seq datasets (Maccaferri et al. 2019). (https://trace.ncbi.nlm.nih.gov/Traces/?view=study&acc=SRP149116). [file PBI-9999-0-s024.xlsx]

## Sheet: Table S22
Supplementary Table S22
List of public RNA-Seq datasets (Maccaferri et al., 2019). (https://trace.ncbi.nlm.nih.gov/Traces/?view=study&acc=SRP149116), are listed ().
Basic sequencing statistics and run codes included in the Bio project PRJNA473404 (https://www.ncbi.nlm.nih.gov/bioproject/PRJNA473404) and corresponding to the ERP000895 study
Run_id	Sample Name	read pairs	tissue	dev_stage	Library Name	replicate	growth_protocol	sample_type	treatment
SRR7226463	10_svevoT3R1	32331185	Caryopses	16 days after pollination	svevoT3R1	biological replicate 1
SRR7226464	9_svevoT2R3	51490588	Caryopses	11 days after pollination	svevoT2R3	biological replicate 3
SRR7226465	1_svevoT0R1	43364197	Caryopses	3 days after pollination	svevoT0R1	biological replicate 1
SRR7226466	2_svevoT0R2	24081154	Caryopses	3 days after pollination	svevoT0R2	biological replicate 2
SRR7226467	3_svevoT0R3	40104547	Caryopses	3 days after pollination	svevoT0R3	biological replicate 3
SRR7226468	4_svevoT1R1	50100960	Caryopses	5 days after pollination	svevoT1R1	biological replicate 1
SRR7226469	5_svevoT1R2	32078234	Caryopses	5 days after pollination	svevoT1R2	biological replicate 2
SRR7226470	6_svevoT1R3	42246639	Caryopses	5 days after pollination	svevoT1R3	biological replicate 3
SRR7226471	7_svevoT2R1	44886864	Caryopses	11 days after pollination	svevoT2R1	biological replicate 1
SRR7226472	Svevo_RNA_1	160561763	Leaf Root Coleoptyle Spike	not reported	svevomegap1	missing	Vermiculite or Sterile greenhouse compost mix	Library pool	3°C/1.5°C 12h light /12h dark /24 h or 36°C/ 4h or 37°C/24h \,37°C/24h + 45°C/1h\, 37°C/24h + 45°C/1h + 24°C/3d
SRR7226473	8_svevoT2R2	56142993	Caryopses	11 days after pollination	svevoT2R2	biological replicate 2
SRR7226474	Svevo_RNA_2	86541559	Leaf Root	not reported	svevomegap2	missing	Vermiculite or Soil	Library pool	Drought/wounding 90 min/3h or 20% PEG 6000 3h/7h or 150mM NaCl 6h/24h
SRR7226475	15_svevoT4R3	44402843	Caryopses	21 days after pollination	svevoT4R3	biological replicate 3
SRR7226476	16_svevoT5R1	26605764	Caryopses	30 days after pollination	svevoT5R1	biological replicate 1
SRR7226477	17_svevoT5R2	24586795	Caryopses	30 days after pollination	svevoT5R2	biological replicate 2
SRR7226478	18_svevoT5R3	20253402	Caryopses	30 days after pollination	svevoT5R3	biological replicate 3
SRR7226479	11_svevoT3R2	68379881	Caryopses	16 days after pollination	svevoT3R2	biological replicate 2
SRR7226480	12_svevoT3R3	38006505	Caryopses	16 days after pollination	svevoT3R3	biological replicate 3
SRR7226481	13_svevoT4R1	49342158	Caryopses	21 days after pollination	svevoT4R1	biological replicate 1
SRR7226482	14_svevoT4R2	31618907	Caryopses	21 days after pollination	svevoT4R2	biological replicate 2
SRR7226485	Svevo_RNA_4	140749067	Leaf Root	not reported	svevomegap4	missing	Vermiculite or Sand:Vermiculite mix (1:1)	Library pool	1/4 Hoagland solution + K(H2PO4) 2mM 4/24/72 h / 7 d or 1/4 Hoagland solution + 10mM (NH4)NO3 4/24/72 h / 7 d or UV exposure: 3h first day/2h second day/2h third day + recovery 24h or 10mM H2O2 2/4h
SRR7226486	Svevo_RNA_3	117547889	Leaf Root	not reported	svevomegap3	missing	Vermiculite or Soil or Sand:Vermiculite mix (1:1)	Library pool	25°C /20°C 12h light/12h dark or Nutrient supply/control: control 1/4 strength Hoagland solution then replenished with dd H2O
SRR7226487	Svevo_RNA_6	163693438	Coleoptile Root Culm node Spike Flag Leaf Glume + lemna Ovary + anther	not reported	svevomegap6	missing	Sterile greenhouse compost mix or Paper pouches	Library pool
SRR7226488	Svevo_RNA_5	153581651	Leaf Root	not reported	svevomegap5	missing	Vermiculite	Library pool	60µM CdCl2/2 d or 10µM ABA/4h or 50µM GA3/4h
SRR7226489	Svevo_RNA_8	123085397	Shoot Root Leaf	not reported	svevomegap8	missing	Sand:Vermiculite mix (1:1)	Library pool	1/4 Hoagland solution (HS) + 5mM KNO3 4/24/72 h / 7 d or 1/4 HS + K(H2PO4) 2mM 4/24/72 h / 7 d or 1/4 HS + 2.5 mM Mg(SO4) 4/24/72 h / 7 d or 1/4 HS + 100µM Fe-EDTA 4/24/72 h / 7 d or 1/4 HS + 10mM (NH4)NO3 4/24/72 h / 7 d
SRR7226490	Svevo_RNA_7	142866291	Rachis + glumes Leaf Epicotile + shoot Shoot Rootlet	not reported	svevomegap7	missing	Sterile greenhouse compost mix	Library pool	F. graminearum and F. culmorum inoculated spikes 36/72h or Zymoseptoria tritici Italian isolate inoculated seedlings 4h /1/2/9 d or Control spikes dd H2O 36/72h or control leaves ddH2O 4h / 1/2/9 d
SRR7226492	Svevo_RNA_9	80233643	Grain	Developing grains at 3-5-11-16-21-30 days post-anthesis	svevomegap9	missing	Sterile greenhouse compost mix	Library pool
