# Supplementary material for: Durum Wheat cv. Svevo Reference Genome Rel.2.0: A Comprehensive Tool for Wheat Genomics
Source: Plant Biotechnol J. 2026 Jul 13:10.1111/pbi.70673. Online ahead of print. doi: 10.1111/pbi.70673 (PMC13398682; doi:10.1111/pbi.70673)
Supplement: Supplementary file 24 — Table S23: Statistics of RNA‐Seq Illumina reads assembly produced for each tissue through StringTie2 v2.1.5, for both public data (Table S22) and newly generated short reads RNA‐seq experiments (the 3 replicates of each tissue/stage combinations) were combined. [file PBI-9999-0-s014.xlsx]

## Sheet: Table S23 StringTie_RNA-Seq
Supplementary Table S23
Statistics of RNA-Seq Illumina reads assembly produced for each tissue through StringTie2 v2.1.5, for both public data (Supplementary Table S19) and newly generated short reads RNA-seq experiments (the 3 replicates of each tissue/stage combinations) were combined.
Public data RNA-Seq assemblies (listed in Table S19)
Stat	SRR7226463	SRR7226464	SRR7226465	SRR7226466	SRR7226467	SRR7226468	SRR7226469	SRR7226470	SRR7226471	SRR7226472	SRR7226473	SRR7226474	SRR7226475	SRR7226476	SRR7226477	SRR7226478	SRR7226479	SRR7226480	SRR7226481	SRR7226482	SRR7226485	SRR7226486	SRR7226487	SRR7226488	SRR7226489	SRR7226490	SRR7226492
Number of genes	54522	57235	52521	48603	51516	52797	45902	55311	55031	66178	55982	54034	36937	14153	8826	12780	56738	47231	42809	43586	67392	62315	72587	63589	62777	66832	59633
Number of Transcripts	73503	80819	70659	62026	70592	67550	50021	75827	74602	98863	78271	68914	39931	15152	9168	13091	79268	55244	47583	48556	99814	87496	108638	92099	90498	96257	82943
Mean number of transcripts per gene	1.35	1.41	1.35	1.28	1.37	1.28	1.09	1.37	1.36	1.49	1.4	1.28	1.08	1.07	1.04	1.02	1.4	1.17	1.11	1.11	1.48	1.4	1.5	1.45	1.44	1.44	1.39
Number of monoexonic genes	3806	4778	3746	2881	3901	3388	5890	4221	4047	7939	4423	4511	1611	1094	920	829	4464	2367	1763	1825	7868	5920	8053	6887	6627	6572	5514
Number of monoexonic transcripts	3860	4893	3815	2931	3992	3434	6039	4305	4105	8346	4522	4653	1640	1161	944	834	4560	2399	1801	1849	8211	6156	8451	7193	6904	6866	5680
Transcript mean size cDNA (bp)	1732.1	1925.9	1765.06	1664.02	1769.53	1617.49	581.8	1891.57	1792.16	1895.63	1894.77	1491.83	736.14	418.3	435.2	489.22	1844.78	1306.68	1078.97	1084.02	2017.6	1829.47	2023.86	1916.69	1856.8	1966.67	1924.44
Transcript median size cDNA (bp)	1368	1518	1398	1314	1402	1283	416	1507	1431	1510	1498	1185	541	318	327	371	1452	998	786	789	1624	1494	1622	1559	1496	1596	1510
Min cDNA (bp)	200	200	200	200	200	200	200	200	200	200	200	200	200	200	200	200	200	200	200	200	200	200	200	200	200	200	200
Max cDNA (bp)	37362	34464	39606	31840	33954	28220	48104	59218	39389	32806	75812	30488	15208	5809	2890	7033	38675	21081	31074	30967	142298	41078	47615	33246	31398	44944	34516
Total number of exons	376161	423568	363499	317230	361807	345344	145363	398939	388985	516515	409391	353669	147182	36095	23107	36743	409093	269460	217523	220210	519007	460798	556044	486505	474565	499156	438472
Mean number of exons per transcript	5.12	5.24	5.14	5.11	5.13	5.11	2.91	5.26	5.21	5.22	5.23	5.13	3.69	2.38	2.52	2.81	5.16	4.88	4.57	4.54	5.2	5.27	5.12	5.28	5.24	5.19	5.29
Exon mean size (bp)	338.46	367.47	343.1	325.36	345.25	316.38	200.2	359.53	343.71	362.83	362.26	290.69	199.72	175.6	172.67	174.3	357.45	267.89	236.02	239.03	388.02	347.38	395.42	362.84	354.09	379.25	364.03
Intron mean size (bp)	542.3	546.76	538.33	526.67	541.62	542.91	606.84	543.13	547.04	562.57	552.56	550.23	545.22	2711.51	758.32	538.69	553.01	536.66	538.72	537.08	567.7	561.75	574.86	558.93	569.13	558.32	548.01
Project data RNA-Seq assemblies (sample N° as in Table S5a)
Stat	Embryo_21DPA_55-57	Embryo_30DPA_61-63	Kernel_3DPA_43-45	Kernel_5DPA_46-48	Kernel_11DPA_49-51	Kernel_16DPA_52-54	Endosperm_21DPA_58-60	Endosperm_30DPA_64-66	Seedling_Shoot_1-3	3rdLeaf_19-21	FlagL_W10_67-69	FlagL_5DPA_73-75	FlagL_16DPA_76-78	1stLeaf_7-9	FlagL_30DPA_79-81	Pistil_W10_40-42	Root Apex_10-12	Root Elongation zone (2mm)_13-15	Root Maturation zone (2mm)_16-18	Seedling_Root_4-6	Pedunc_W10_70-72	Pedunc_5DPA_82-84	Pedunc_16DPA_85-87	Pedunc_30DPA_88-90	Infl_W2.5_22-24	Infl_W3.25_25-27	Infl_W3.5_28-30	Infl_W4_31-33	Pistil_W7.5_34-36	Pistil_W9_37-39
Number of genes	77285	67044	69833	71508	71451	72321	90348	80318	62182	50072	62534	74272	74838	53034	74635	72274	58047	58785	59879	63097	60505	58381	60040	59461	64610	65207	82258	108403	70883	73579
Number of Transcripts	114704	105778	107799	110530	110420	112083	126336	119871	96789	68022	91323	107031	107185	72578	106618	115241	89308	87870	87813	95513	91793	89183	92763	96009	105228	104634	125253	150531	115496	116685
Mean number of transcripts per gene	1.48	1.58	1.54	1.55	1.55	1.55	1.4	1.49	1.56	1.36	1.46	1.44	1.43	1.37	1.43	1.59	1.54	1.49	1.47	1.51	1.52	1.53	1.55	1.61	1.63	1.6	1.52	1.39	1.63	1.59
Number of monoexonic genes	8056	7009	8876	8581	7360	7566	6361	7045	8174	3565	5327	5750	5875	4539	5650	9425	8020	8253	7738	8822	6096	5930	5581	6163	8466	7986	8049	7704	8969	8480
Number of monoexonic transcripts	8517	7515	9346	9016	7800	7981	6652	7457	8535	3648	5547	6060	6187	4674	5940	10164	8393	8646	8072	9178	6406	6171	5904	6683	9191	8582	8678	8149	9816	9182
Transcript mean size cDNA (bp)	1920.45	2151.34	2275.74	2255.89	2248.44	2133.44	1907.46	2107.13	2242.84	1823.51	1968.37	1905.23	1962.71	1806.97	2011.54	2442.5	2302.79	2185.36	2213.96	2286.01	2186.2	2104.57	2175.22	2380.09	2603.47	2410.41	2260.85	1929.75	2481.57	2348.94
Transcript median size cDNA (bp)	1509	1704	1800	1774	1737	1692	1315	1546	1792	1503	1638	1490	1536	1493	1559	1868	1828	1718	1704	1790	1746	1745	1774	1908	1966	1878	1637	1240	1900	1793
Min cDNA (bp)	200	200	200	200	200	200	200	200	200	200	200	200	200	200	200	200	200	200	200	200	200	200	200	200	200	200	200	200	200	200
Max cDNA (bp)	51573	55425	52211	41309	70461	58924	70850	61746	108973	24087	71781	71388	57684	45430	83179	129482	45210	86303	95763	42281	44912	44837	41650	45076	81144	42281	54794	88695	62591	69921
Total number of exons	546233	537955	544785	558743	550166	558456	547716	566356	504039	354280	465381	511391	510801	375294	511150	562696	465635	446325	445258	493833	484759	481089	491622	513167	528382	525986	568824	613838	569100	566316
Mean number of exons per transcript	4.76	5.09	5.05	5.06	4.98	4.98	4.34	4.72	5.21	5.21	5.1	4.78	4.77	5.17	4.79	4.88	5.21	5.08	5.07	5.17	5.28	5.39	5.3	5.34	5.02	5.03	4.54	4.08	4.93	4.85
Exon mean size (bp)	403.28	423.02	450.31	446.26	451.27	428.19	439.97	445.98	430.69	350.12	386.26	398.75	411.85	349.45	419.58	500.23	441.67	430.24	436.63	442.14	413.98	390.14	410.44	445.29	518.48	479.5	497.83	473.23	503.62	483.98
Intron mean size (bp)	766.32	670.53	604.87	604.15	618.08	620.09	937.78	789.9	605.76	582.3	676.45	794.79	812.34	584.29	816.08	637.29	598.68	612.86	604.59	591.93	604.24	593.04	623.74	603.79	668.97	679.02	885.4	1245.75	664.4	706.34
