# Supplementary material for: Durum Wheat cv. Svevo Reference Genome Rel.2.0: A Comprehensive Tool for Wheat Genomics
Source: Plant Biotechnol J. 2026 Jul 13:10.1111/pbi.70673. Online ahead of print. doi: 10.1111/pbi.70673 (PMC13398682; doi:10.1111/pbi.70673)
Supplement: Supplementary file 25 — Table S24: Statistics of RNA‐Seq Illumina reads assembly produced for each tissue through Scallop v0.10.5, for both public data (Table S22) and newly generated short reads RNA‐seq experiments. [file PBI-9999-0-s032.xlsx]

## Sheet: Table S24 Scallop_RNA-Seq
Supplementary Table S24
Statistics of RNA-Seq Illumina reads assembly produced for each tissue through Scallop v0.10.5, for both public data (Supplementary Table S19) and newly generated short reads RNA-seq experiments
Public data RNA-Seq assemblies (listed in Table S19)
Stat	SRR7226463.hisat.scallop.gtf	SRR7226464.hisat.scallop.gtf	SRR7226465.hisat.scallop.gtf	SRR7226466.hisat.scallop.gtf	SRR7226467.hisat.scallop.gtf	SRR7226468.hisat.scallop.gtf	SRR7226469.hisat.scallop.gtf	SRR7226470.hisat.scallop.gtf	SRR7226471.hisat.scallop.gtf	SRR7226472.hisat.scallop.gtf	SRR7226473.hisat.scallop.gtf	SRR7226474.hisat.scallop.gtf	SRR7226475.hisat.scallop.gtf	SRR7226476.hisat.scallop.gtf	SRR7226477.hisat.scallop.gtf	SRR7226478.hisat.scallop.gtf	SRR7226479.hisat.scallop.gtf	SRR7226480.hisat.scallop.gtf	SRR7226481.hisat.scallop.gtf	SRR7226482.hisat.scallop.gtf	SRR7226485.hisat.scallop.gtf	SRR7226486.hisat.scallop.gtf	SRR7226487.hisat.scallop.gtf	SRR7226488.hisat.scallop.gtf	SRR7226489.hisat.scallop.gtf	SRR7226490.hisat.scallop.gtf	SRR7226492.hisat.scallop.gtf
Number of genes	48336	51379	46900	42866	45996	45633	34014	49855	49069	61575	50293	46398	24922	4602	3480	4336	50707	37656	31817	32247	62633	56999	66857	59135	57885	61172	53488
Number of Transcripts	93278	102326	92049	80992	90409	85916	40704	97775	96008	125361	100239	84671	32789	6337	4251	5407	100860	63919	49115	49316	129086	113914	137813	120459	116642	124180	105995
Mean number of transcripts per gene	1.93	1.99	1.96	1.89	1.97	1.88	1.2	1.96	1.96	2.04	1.99	1.82	1.32	1.38	1.22	1.25	1.99	1.7	1.54	1.53	2.06	2	2.06	2.04	2.02	2.03	1.98
Number of monoexonic genes	3091	3910	2985	2363	3058	2709	7083	3622	3445	7831	3717	4105	1551	962	821	750	3666	1944	1661	1586	7218	5541	7606	6646	6294	6083	4884
Number of monoexonic transcripts	3448	4486	3491	2749	3548	3060	7601	4113	3910	9253	4256	4600	1982	1351	1085	1057	4419	2342	2075	2013	8573	6388	9031	7772	7285	7249	5532
Transcript mean size cDNA (bp)	1624.64	1833.32	1595.35	1521.45	1600.9	1540.29	586.36	1764.89	1684.11	2034.28	1779.57	1549.31	806.32	605.4	564.52	659.11	1711.91	1328.69	1152.71	1163.44	2174.1	1921.63	2223.83	2029.66	1972.99	2071.79	2011.9
Transcript median size cDNA (bp)	1297	1481	1268	1210	1278	1236	454	1435	1361	1710	1434	1264	624	434	437	539	1370	1046	890	887	1841	1622	1881	1722	1654	1740	1669
Min cDNA (bp)	200	200	200	200	200	200	200	200	200	200	200	200	200	200	200	200	200	200	200	200	200	200	200	200	200	200	200
Max cDNA (bp)	63528	63565	78142	51400	61776	80447	25784	87946	68910	48156	55670	22194	10698	26707	23894	10754	78554	19576	16026	17458	63450	55408	44313	66097	46933	36250	41982
Total number of exons	479178	535121	468862	414039	460287	444667	115499	512193	498879	642349	521670	442613	131162	15106	10440	15865	517452	329327	245091	246423	667203	596559	708352	625433	608195	644666	563408
Mean number of exons per transcript	5.14	5.23	5.09	5.11	5.09	5.18	2.84	5.24	5.2	5.12	5.2	5.23	4	2.38	2.46	2.93	5.13	5.15	4.99	5	5.17	5.24	5.14	5.19	5.21	5.19	5.32
Exon mean size (bp)	316.26	350.57	313.21	297.62	314.45	297.61	206.64	336.91	324.1	397.01	341.95	296.38	201.57	253.97	229.86	224.63	333.68	257.89	231	232.84	420.63	366.94	432.66	390.91	378.39	399.08	378.5
Intron mean size (bp)	496.85	501.18	505.48	496.39	500.91	515.1	574.6	504.6	510.32	526.82	513.37	513.34	602.77	2310.2	1160.87	1042.04	518.49	537.47	554.9	559.39	526.23	523.05	528.84	525.24	522.48	519.08	510.22
Project data RNA-Seq assemblies (sample N° detailed in Table S5a)
Stat	Embryo_21DPA_55-57.hisat.scallop.gtf	Embryo_30DPA_61-63.hisat.scallop.gtf	Kernel_3DPA_43-45.hisat.scallop.gtf	Kernel_5DPA_46-48.hisat.scallop.gtf	Kernel_11DPA_49-51.hisat.scallop.gtf	Kernel_16DPA_52-54.hisat.scallop.gtf	Endosperm_21DPA_58-60.hisat.scallop.gtf	Endosperm_30DPA_64-66.hisat.scallop.gtf	Seedling_Shoot_1-3.hisat.scallop.gtf	3rdLeaf_19-21.hisat.scallop.gtf	FlagL_W10_67-69.hisat.scallop.gtf	FlagL_5DPA_73-75.hisat.scallop.gtf	FlagL_16DPA_76-78.hisat.scallop.gtf	1stLeaf_7-9.hisat.scallop.gtf	FlagL_30DPA_79-81.hisat.scallop.gtf	Pistil_W10_40-42.hisat.scallop.gtf	Root Apex_10-12.hisat.scallop.gtf	Root Elongation zone (2mm)_13-15.hisat.scallop.gtf	Root Maturation zone (2mm)_16-18.hisat.scallop.gtf	Seedling_Root_4-6.hisat.scallop.gtf	Pedunc_W10_70-72.hisat.scallop.gtf	Pedunc_5DPA_82-84.hisat.scallop.gtf	Pedunc_16DPA_85-87.hisat.scallop.gtf	Pedunc_30DPA_88-90.hisat.scallop.gtf	Infl_W2.5_22-24.hisat.scallop.gtf	Infl_W3.25_25-27.hisat.scallop.gtf	Infl_W3.5_28-30.hisat.scallop.gtf	Infl_W4_31-33.hisat.scallop.gtf	Pistil_W7.5_34-36.hisat.scallop.gtf	Pistil_W9_37-39.hisat.scallop.gtf
Number of genes	101004	88994	97008	97945	97059	101379	103289	95495	87180	52586	72739	82085	82732	59265	81663	98172	82719	80361	79496	88095	77803	77103	77808	80598	91567	90075	99045	120289	97898	97284
Number of Transcripts	200409	181009	190769	191695	191331	205373	189584	185729	174213	98072	140468	156477	160249	110221	158777	196058	164161	159974	156600	173736	151134	152120	155830	166523	191891	185763	196245	220608	204715	201374
Mean number of transcripts per gene	1.98	2.03	1.97	1.96	1.97	2.03	1.84	1.94	2	1.86	1.93	1.91	1.94	1.86	1.94	2	1.98	1.99	1.97	1.97	1.94	1.97	2	2.07	2.1	2.06	1.98	1.83	2.09	2.07
Number of monoexonic genes	8423	6713	9120	8910	7531	7970	6360	6816	7915	3251	4659	5084	4958	4393	4552	9608	7955	8601	8338	9131	5898	5423	5097	5920	8253	7661	7565	6322	8983	8420
Number of monoexonic transcripts	11175	9310	12058	11409	9990	10480	8214	9127	10042	3850	5942	6569	6464	5289	5905	13735	10323	11555	11409	11817	7701	6744	6607	8528	12284	10987	11063	8956	13621	12282
Transcript mean size cDNA (bp)	2173.35	2293.67	2381.92	2340.64	2286.74	2220.04	2097.85	2204.73	2339.46	1906.91	2097.13	2053.39	2162.33	1902.69	2259.02	2522.17	2349.96	2291.74	2360.21	2367.8	2220.46	2134.83	2248.75	2460.71	2673.74	2550.17	2460.31	2182.42	2575.52	2528.34
Transcript median size cDNA (bp)	1758	1838	1924	1873	1797	1780	1578	1683	1901	1582	1746	1642	1743	1573	1831	1986	1902	1848	1877	1903	1780	1765	1831	2009	2115	2049	1899	1570	2040	2002
Min cDNA (bp)	200	200	200	200	200	201	200	200	200	200	200	200	200	200	200	200	201	200	200	200	200	200	200	200	200	200	200	200	200	200
Max cDNA (bp)	72240	40609	72096	41847	47024	34761	78132	71069	73921	47675	63216	63376	63850	46185	64494	187075	56886	81420	49021	80201	64089	59271	62680	61620	83148	60630	110983	87416	88577	60129
Total number of exons	1040298	960565	989774	992882	993383	1066844	910194	917234	937274	521087	739063	781782	811371	580015	813443	988743	879145	834594	815700	917984	793904	808533	834315	888981	1012494	982652	960664	1004887	1050241	1031043
Mean number of exons per transcript	5.19	5.31	5.19	5.18	5.19	5.19	4.8	4.94	5.38	5.31	5.26	5	5.06	5.26	5.12	5.04	5.36	5.22	5.21	5.28	5.25	5.32	5.35	5.34	5.28	5.29	4.9	4.56	5.13	5.12
Exon mean size (bp)	418.69	432.22	459.09	451.91	440.44	427.37	436.96	446.43	434.84	358.89	398.58	410.99	427.07	361.57	440.94	500.12	438.8	439.28	453.12	448.12	422.7	401.65	420.01	460.94	506.74	482.09	502.59	479.12	502.02	493.81
Intron mean size (bp)	582.76	563.62	539.01	541.63	553.38	554.95	661.84	614.28	549.15	548.92	553.91	600.47	602.23	550.27	609.29	533.55	543.85	554.96	552.56	535.18	543.21	541.23	543.06	546.39	554.37	554.75	647.78	854.74	541.85	555.35
