# Supplementary material for: Durum Wheat cv. Svevo Reference Genome Rel.2.0: A Comprehensive Tool for Wheat Genomics
Source: Plant Biotechnol J. 2026 Jul 13:10.1111/pbi.70673. Online ahead of print. doi: 10.1111/pbi.70673 (PMC13398682; doi:10.1111/pbi.70673)
Supplement: Supplementary file 26 — Table S25: Statistics of ONT cDNA assembly produced for tissue pools through StringTie2 v2.1.5 for long read ONT cDNA sequencing (sample code detailed in Table S5b). [file PBI-9999-0-s030.xlsx]

## Sheet: Table S25 StrinTie_ONT
Supplementary Table S25
Statistics of ONT cDNA assembly produced for tissue pools through StringTie2 v2.1.5 for long read ONT cDNA sequencing (sample code detailed in Table S5b)
Stat	1-NTC-R1-S_ONT	2-2-R1-S_ONT	3-3-R1-S_ONT	4-OSMe11inS_ONT	5-N-R1-S_ONT	6-7-R1-S_ONT	7-NTC-R1-R_ONT	8-2-R1-R_ONT	9-3-R1-R_ONT	10-N-R1-R_ONT	11-7-R1-R_ONT	12-OSMe11inR_ONT	13-1SvSS_ONT	14-2SvSR_ONT	15-3e7Sv13L_ONT	16-4SvRT_ONT	17-5SvRE_ONT	18-6SvRM_ONT	19-8SvIW2e5_ONT	20-9SvIW3e25_ONT	21-10SvIW3e5_ONT	22-11SvIW4_ONT	23-12SvIW7e5_ONT	24-13SvIW9_ONT	25-14SvIW10_ONT	26-15e16SvK3e5D_ONT	27-17SvK11DPA_ONT	28-18SvK16DPA_ONT	29-19SvEMB21DPA_ONT	30-20SvEND21DPA_ONT	31-21SvEMB30DPA_ONT	32-22SvEND30DPA_ONT	33-23e24SvFPW10e5D_ONT	34-25e26SvFP16e30D_ONT	35-27SvFusI_ONT	36-28SvFusC_ONT	All_ONT_LR_minimap2.merged
Number of genes	30968	33635	31424	31334	33494	33721	26360	29365	24759	23499	24347	28289	31206	30726	22865	28463	26616	29393	19613	18332	22735	21220	26001	24479	24105	22838	14213	11964	17921	12503	20045	18249	18524	24043	27105	26160	71624
Number of Transcripts	40988	47615	44614	43178	48034	46920	34035	41586	33410	30384	31548	39099	45599	43898	32238	40249	35898	41237	23182	21321	26910	24678	31360	28455	27299	26925	16247	13305	21766	13861	25993	20942	22323	30820	30755	30221	214426
Mean number of transcripts per gene	1.32	1.42	1.42	1.38	1.43	1.39	1.29	1.42	1.35	1.29	1.3	1.38	1.46	1.43	1.41	1.41	1.35	1.4	1.18	1.16	1.18	1.16	1.21	1.16	1.13	1.18	1.14	1.11	1.21	1.11	1.3	1.15	1.21	1.28	1.13	1.16	2.99
Number of monoexonic genes	1246	1420	1166	1119	1179	1282	796	1002	723	649	711	817	1029	1162	627	989	1334	1899	434	391	559	611	687	590	827	671	407	320	401	317	361	607	437	633	1620	1216	3087
Number of monoexonic transcripts	2104	2431	2296	2171	2348	2370	1430	1884	1346	1218	1287	1644	1939	2089	1208	1842	2211	3234	763	654	951	965	1195	948	1184	1061	604	464	662	442	705	895	723	1059	2103	1707	5860
Transcript mean size cDNA (bp)	1202.79	1231.8	1180.05	1163.78	1161.1	1213.47	1148.43	1097.15	1145.41	1148.84	1177.26	1139.28	1186.46	1213.44	1095.77	1206.82	1159.06	1087.94	1158.6	1189.85	1200.91	1158.81	1194.28	1194.75	1087.44	1112.87	1134.49	1127.16	1200.91	1154.41	1242.42	1074.02	1183.53	1155.5	1058.67	1069.24	1123.97
Transcript median size cDNA (bp)	1080	1111	1054	1047	1040	1094	1037	991	1019	1031	1063	1021	1077	1100	993	1095	1048	987	1030	1062	1082	1042	1082	1088	988	988	1015	1014	1079	1037	1121	957	1070	1055	949	957	956
Min cDNA (bp)	200	200	200	200	200	200	200	200	200	200	200	200	200	200	200	200	200	200	200	200	200	200	200	200	200	201	202	200	200	201	200	200	200	200	200	201	200
Max cDNA (bp)	8840	13123	9685	5822	7965	8663	6841	6766	9630	6907	7351	8870	5848	6073	5505	6020	5761	8704	5043	5008	4938	5017	4664	4793	6947	4026	4383	3698	5202	4648	4835	4833	5208	5914	4387	5480	16484
Total number of exons	186822	215643	198559	192635	213326	212954	156342	181920	153927	142089	150271	179445	216549	206741	145608	193107	163779	172347	112030	105133	129704	116042	147105	133917	118129	123194	76818	63122	108535	65922	131030	91051	107206	141627	125525	126487	867716
Mean number of exons per transcript	4.56	4.53	4.45	4.46	4.44	4.54	4.59	4.37	4.61	4.68	4.76	4.59	4.75	4.71	4.52	4.8	4.56	4.18	4.83	4.93	4.82	4.7	4.69	4.71	4.33	4.58	4.73	4.74	4.99	4.76	5.04	4.35	4.8	4.6	4.08	4.19	4.05
Exon mean size (bp)	263.89	271.99	265.14	260.85	261.44	267.36	250.01	250.8	248.61	245.67	247.16	248.24	249.83	257.65	242.61	251.54	254.05	260.31	239.75	241.3	249.16	246.44	254.6	253.86	251.3	243.23	239.94	237.59	240.84	242.73	246.46	247.03	246.44	251.45	259.39	255.47	277.75
Intron mean size (bp)	660.6	671.31	686.66	673.64	692.03	669.74	664.58	705.83	755.92	668.44	661.67	678.9	691.36	672.02	709.03	671.06	675.11	704.41	649.56	639.04	646.86	657.03	626.86	608.82	599.87	614.11	626.11	617.34	660.48	616.05	678.14	629.09	653.47	679.15	613.81	627.76	860.03
