# Supplementary material for: Durum Wheat cv. Svevo Reference Genome Rel.2.0: A Comprehensive Tool for Wheat Genomics
Source: Plant Biotechnol J. 2026 Jul 13:10.1111/pbi.70673. Online ahead of print. doi: 10.1111/pbi.70673 (PMC13398682; doi:10.1111/pbi.70673)
Supplement: Supplementary file 27 — Table S26: Statistics of the REAT transcriptome runs: Mikado was run with all RNA‐Seq Scallop and StringTie2 assemblies, PacBio IsoSeq alignments and Nanopore assembled transcripts plus an additional run with only the long‐reads. [file PBI-9999-0-s021.xlsx]

## Sheet: Table S26 REAT Transcriptome
Supplementary Table S26
Statistics of the REAT transcriptome runs: Mikado was run with all RNA-Seq Scallop and StringTie2 assemblies, PacBio IsoSeq alignments and Nanopore assembled transcripts plus an additional run with only the long-read alignments and assemblies.
Stat	Public RNA-Seq + ONT cDNA sequencing + public PacBio IsoSeq	Project specific RNA-Seq + ONT cDNA sequencing + public PacBio IsoSeq	ONT cDNA sequencing + public PacBio IsoSeq
Number of genes	93637	109877	75587
Number of Transcripts	147928	188905	104689
Mean number of transcripts per gene	1.58	1.72	1.39
Number of monoexonic genes	12095	13925	11262
Number of monoexonic transcripts	12988	15329	12046
Transcript mean size cDNA (bp)	2039.89	2249.26	1822.68
Transcript median size cDNA (bp)	1778	1994	1626
Min cDNA (bp)	200	200	215
Max cDNA (bp)	39154	45443	13405
Total number of exons	804556	1010845	583200
Mean number of exons per transcript	5.44	5.35	5.57
Exon mean size (bp)	375.06	420.34	327.19
CDS mean size (bp)	241.79	245.03	242.56
Transcript mean size CDS (bp)	1063.24	1088.27	1127.86
Transcript median size CDS (bp)	868	879	981
Min CDS (bp)	0	0	0
Max CDS (bp)	16083	16083	12657
Intron mean size (bp)	525.06	583.03	507.58
5'UTR mean size (bp)	299.82	358.96	245.59
3'UTR mean size (bp)	531.18	680.54	395.04
