# Supplementary material for: Durum Wheat cv. Svevo Reference Genome Rel.2.0: A Comprehensive Tool for Wheat Genomics
Source: Plant Biotechnol J. 2026 Jul 13:10.1111/pbi.70673. Online ahead of print. doi: 10.1111/pbi.70673 (PMC13398682; doi:10.1111/pbi.70673)
Supplement: Supplementary file 28 — Table S27: NCBI references to Protein sequence datasets from 10 Poaceae species. [file PBI-9999-0-s012.xlsx]

## Sheet: Table S27 Cross species
Supplementary Table S27
NCBI references to Protein sequence datasets from 10 Poaceae species
NCBI RefSeq ID	Species
GCF_000003195.3	Sorghum bicolor
GCF_000005505.3	Brachypodium distachyon
GCF_000263155.2	Setaria italica
GCF_001433935.1	Oryza sativa
GCF_002162155.2	Triticum dicoccoides
GCF_002211085.1	Panicum hallii
GCF_002575655.2	Aegilops tauschii subsp. strangulata
GCF_016808335.1	Panicum virgatum
GCF_902167145.1	Zea mays
GCF_904849725.1	Hordeum vulgare
