# Supplementary material for: Durum Wheat cv. Svevo Reference Genome Rel.2.0: A Comprehensive Tool for Wheat Genomics
Source: Plant Biotechnol J. 2026 Jul 13:10.1111/pbi.70673. Online ahead of print. doi: 10.1111/pbi.70673 (PMC13398682; doi:10.1111/pbi.70673)
Supplement: Supplementary file 29 — Table S28: Basic statistics of the gene models obtained after consolidation of cross species protein alignments (miniprot v0.3 and spaln v2.4.7) with the REAT Homology workflow. [file PBI-9999-0-s029.xlsx]

## Sheet: Table S28 REAT Homology
Supplementary Table S28
Basic statistics of the gene models obtained after consolidation of cross species protein alignments (miniprot v0.3 and spaln v2.4.7) with the REAT Homology workflow.
Stat	Mikado (spaln + miniprot)
Number of genes	76948
Number of Transcripts	136235
Mean number of transcripts per gene	1.77
Number of monoexonic genes	19897
Number of monoexonic transcripts	20950
Transcript mean size cDNA (bp)	1884.03
Transcript median size cDNA (bp)	1644
Min cDNA (bp)	156
Max cDNA (bp)	16837
Total number of exons	794116
Mean number of exons per transcript	5.83
Exon mean size (bp)	323.22
CDS mean size (bp)	242
Transcript mean size CDS (bp)	1352.46
Transcript median size CDS (bp)	1134
Min CDS (bp)	153
Max CDS (bp)	16083
Intron mean size (bp)	489.69
5'UTR mean size (bp)	156.9
3'UTR mean size (bp)	374.67
