# Supplementary material for: Durum Wheat cv. Svevo Reference Genome Rel.2.0: A Comprehensive Tool for Wheat Genomics
Source: Plant Biotechnol J. 2026 Jul 13:10.1111/pbi.70673. Online ahead of print. doi: 10.1111/pbi.70673 (PMC13398682; doi:10.1111/pbi.70673)
Supplement: Supplementary file 30 — Table S29: Basic statistics of the alternative predictions of protein coding genes on the basis of the repeat annotation, RNA‐Seq mappings, transcript assemblies and alignment of protein sequences via the REAT prediction workflow. [file PBI-9999-0-s027.xlsx]

## Sheet: Table S29 REAT Prediction
Supplementary Table S29
Basic statistics of the alternative predictions of protein coding genes based on the repeat annotation, RNA-Seq mappings, transcript assemblies and alignment of protein sequences via the REAT prediction workflow
Stat	EVM	EVM+mikado	augustus_1	augustus_2	augustus_3	augustus_4
Number of genes	173781	173753	184499	177283	174631	180135
Number of Transcripts	173781	200264	208835	200266	201340	203990
Transcripts per gene	1	1.15	1.13	1.13	1.15	1.13
Number of monoexonic genes	62444	58134	54988	52701	51977	53790
Monoexonic transcripts	62444	58529	56791	54455	53731	55620
Transcript mean size cDNA (bp)	1041.06	1586.99	1741.37	1609.71	1606.03	1635.01
Transcript median size cDNA (bp)	789	1306	1466	1333	1338	1364
Min cDNA	150	150	240	124	245	164
Max cDNA	27228	27404	31028	31020	30893	30953
Total exons	546440	765626	795565	782332	818437	793223
Exons per transcript	3.14	3.82	3.81	3.91	4.06	3.89
Exon mean size (bp)	331.08	415.11	457.11	412.06	395.09	420.47
CDS mean size (bp)	331.08	304.81	328.28	328.15	322.44	328.75
Transcript mean size CDS (bp)	1041.06	1111.98	1131.04	1170.94	1207.95	1159.01
Transcript median size CDS (bp)	789	852	873	918	951	903
Min CDS	150	105	132	11	201	42
Max CDS	27228	27228	30831	30831	30831	30831
Intron mean size (bp)	863.79	732.05	781.38	760.88	739.65	760.18
5'UTR mean size (bp)	0	145.89	222.17	159.95	146.61	175.43
3'UTR mean size (bp)	0	329.12	388.17	278.82	251.47	300.58
