# Supplementary material for: Durum Wheat cv. Svevo Reference Genome Rel.2.0: A Comprehensive Tool for Wheat Genomics
Source: Plant Biotechnol J. 2026 Jul 13:10.1111/pbi.70673. Online ahead of print. doi: 10.1111/pbi.70673 (PMC13398682; doi:10.1111/pbi.70673)
Supplement: Supplementary file 31 — Table S30: Prolamin expression. [file PBI-9999-0-s001.xlsx]

## Sheet: TPM_Salmon
Supporting Table S30
Gene expression of prolamin genes by RNA-seq at different time points of spike and kernel (K) development (W10 ovaries to 30 days post anthesis, DPA) expressed in TPM. The table contains three worksheets: (i) TPM based on Salmon analysis, (ii) TPM based on RSEM analys, (iii) correlation among outputs of the two analyses.
The symbol * indicates a pseudogene (manually selected becuase having at least the ATG codon).
Gene ID	SSP NAME	W10	3DPA	5DPA	11DPA	16DPA	21DPA_K	30DPA_K
TrturSVE1A02G00001550	ω-A1*	0	0	0.0149373	21.9329	5.95802	67.0519	43.9431
TrturSVE1A02G00001580	ω-A2*	0	0	0.039539	19.2049	3.51177	32.0871	16.9312
TrturSVE1A02G00001600	ω-A3*	0.0168577	0	0	12.8172	3.35301	31.5699	17.1381
TrturSVE1A02G00001770	ω-A4	0	0	0	119.013	63.7133	539.219	353.783
TrturSVE1A02G00002050	δ-A1*	0	0	0.341201	38.3237	23.5262	67.3422	30.8189
TrturSVE1A02G00002060	δ-A2*	0	0	0	0	0	0.0304473	0
TrturSVE1A02G00002070	γ-A1	0	0	0.47556	2658.98	1814.57	6955.43	3930.07
TrturSVE1A02G00002090	γ-A2*	0	0	0.0545363	22.2372	17.0744	48.8164	31.3613
TrturSVE1A02G00002150	γ-A3	0	0	0.23205	1958.24	598.557	2381.76	1675.38
TrturSVE1A02G00002170	γ-A4	0	0	0.233222	545.206	62.0366	317.133	318.078
TrturSVE1A02G00002200	ALP-A1*	0	0	0	0.0433597	0	0	0
TrturSVE1A02G00002220	ALP-A2	0	0	1.87001	8074	3614.23	4507.1	4380.81
TrturSVE1A02G00002290	LMW-A1*	0	0.01548	4.23782	143.888	90.0121	169.885	109.597
TrturSVE1A02G00002320	LMW-A2	0	0.02567	15.8314	3240.02	1239.07	4608.4	3452
TrturSVE1A02G00003160	LMW-A3	0	0.055803	15.5184	3398.26	1817.95	3410.83	4158.45
TrturSVE1A02G00008420	ω-A5*	0	0	0	0.704885	0.02145	0.60292	0.189053
TrturSVE1A02G00092790	HMW-A1*	0	0	0.0530857	9.21597	4.14581	15.7836	20.6978
TrturSVE1A02G00092830	HMW-A2*	0.00296	0	0.0379563	5.63201	4.17658	9.14275	10.8149
TrturSVE1B02G00128220	γ-B1	0.0248847	0	0.315512	1823.1	1093.75	2357	1333.23
TrturSVE1B02G00128230	δ-B1*	0	0	0.0160273	22.7646	10.0763	20.7511	16.08
TrturSVE1B02G00128260	γ-B2	0	0	0.150348	1111.13	322.941	980.614	820.64
TrturSVE1B02G00128310	γ-B3	0	0.0286617	0.043584	1839.44	1697.67	6636.11	4713.75
TrturSVE1B02G00128320	γ-B4*	0	0	0	41.0268	25.1766	84.2963	51.7316
TrturSVE1B02G00128330	γ-B5	0	0.0189767	0.095556	1563.14	673.509	2174.68	1676.97
TrturSVE1B02G00128370	ALP-B1*	0	0	0	0.075463	0	0	0
TrturSVE1B02G00128380	ALP-B2	0	0.06895	0.0608197	3016.6	1464.11	2223.3	2840.06
TrturSVE1B02G00128420	ω-B1*	0	0	0	34.6586	4.85543	56.6909	38.6731
TrturSVE1B02G00128440	ω-B2	0	0	0.0133377	343.848	133.208	588.382	291.066
TrturSVE1B02G00128460	ω-B3*	0	0	0.0526647	17.0692	2.36921	28.1398	19.3979
TrturSVE1B02G00128490	ω-B4*	0	0	0.107424	53.1086	11.5047	77.9775	35.409
TrturSVE1B02G00128510	ω-B5*	0	0	0	12.7756	1.29814	18.0018	8.1809
TrturSVE1B02G00128520	ω-B6*	0	0	0	0	0.00782267	0	0
TrturSVE1B02G00128530	ω-B7*	0	0	0	0.88288	0.0221003	0.172815	0.242591
TrturSVE1B02G00128580	LMW-B1	0	0.043085	4.14966	4062.34	3836.16	10656	8150.2
TrturSVE1B02G00128610	LMW-B2	0.0115613	0.221223	14.2258	17587.7	15276.8	43063.9	21263.2
TrturSVE1B02G00128670	LMW-B3	0	0.0706423	0	1.21599	0.189591	1.14773	1.2172
TrturSVE1B02G00129120	LMW-B4	0	0.0592303	0.443042	8473.05	5002.23	13956.9	11476.8
TrturSVE1B02G00136430	ω-B8*	0	0	0	3.08078	1.2884	12.4622	7.09152
TrturSVE1B02G00136450	ω-B9*	0	0	0	12.1131	4.43823	35.1673	19.0024
TrturSVE1B02G00136650	LMW-B5*	0	0	0.412708	68.784	37.3398	79.3202	33.0765
TrturSVE1B02G00234400	HMW-B1	0	0.016329	0.280871	502.633	334.461	1467.54	1392.53
TrturSVE1B02G00234490	HMW-B2	0	0	0.342533	313.825	140.482	483.345	631.167
TrturSVE4A02G01109990	ALP-A3	0	0	0	106.401	13.6808	3.54824	0.839527
TrturSVE4A02G01110330	ALP-A4	0	0	0.110473	7.46366	1.91829	0	0.472394
TrturSVE4A02G01110430	ALP-A5*	0	0	0	0	0	0	0
TrturSVE4A02G01110460	ALP-A6	0	0	0.0980753	262.369	204.614	53.3827	16.9769
TrturSVE4A02G01110900	ALP-A7	0	0.137786	28.112	1737.95	819.242	1157.68	1841.57
TrturSVE4A02G01110910	ALP-A8	1.01306	0.207246	9.79586	2233.26	1142.6	2112.34	3923.1
TrturSVE4A02G01110930	ALP-A9	0	0.0200657	0.93692	1043.12	588.655	854.545	911.294
TrturSVE4A02G01110960	ALP-A10	0	0	4.50575	1670.37	624.999	962.897	1396.48
TrturSVE6A02G01581790	α-A1*	0	0	0.0168397	114.02	117.55	426.746	290.74
TrturSVE6A02G01581850	α-A2*	0	0	0.017352	13.5297	9.13295	14.7524	21.9824
TrturSVE6A02G01581870	α-A3	0	0	0.0348807	630.365	350.706	742.166	564.441
TrturSVE6A02G01581890	α-A4*	0	0	0	17.4114	14.1841	28.5122	15.5538
TrturSVE6A02G01581980	α-A5*	0	0	0.0891207	40.1948	34.7557	66.0102	56.8319
TrturSVE6A02G01582050	α-A6*	0	0	0.105571	64.9188	85.5282	68.3625	54.316
TrturSVE6A02G01582060	α-A7*	0	0	0.076676	54.0537	67.1905	56.4983	45.3903
TrturSVE6A02G01582090	α-A8*	0	0	0	7.58966	6.61746	12.8362	10.3453
TrturSVE6A02G01582110	α-A9*	0	0	0	1.88893	0.749487	1.94474	4.43118
TrturSVE6A02G01582130	α-A10*	0	0	0	11.3792	9.31756	16.5908	16.1919
TrturSVE6A02G01582140	α-A11*	0	0	0	9.61388	8.72311	17.4844	14.8807
TrturSVE6A02G01582150	α-A12*	0	0	0	0.760145	0.469576	1.48881	3.36046
TrturSVE6A02G01582160	α-A13*	0	0	0	3.30134	3.97462	5.68271	5.24338
TrturSVE6A02G01582210	α-A14*	0	0	0.0383307	14.7739	12.1389	21.4274	20.2334
TrturSVE6A02G01582220	α-A15*	0	0	0	3.91225	2.87798	7.73297	7.77812
TrturSVE6A02G01582240	α-A16	0	0	0.0352383	373.234	243.646	567.956	449.046
TrturSVE6A02G01582260	α-A17*	0	0	0	9.10237	9.22591	15.0708	11.2798
TrturSVE6A02G01582280	α-A18*	0	0	0.0328973	44.5675	44.6847	115.966	95.6533
TrturSVE6A02G01582310	α-A19	0	0	0	702.74	751.305	1060.38	1056.67
TrturSVE6A02G01582320	α-A20*	0	0	0	21.7065	23.7943	37.934	30.3569
TrturSVE6A02G01582340	α-A21	0	0.0190707	0.01818	377.079	366.422	794.33	635.53
TrturSVE6A02G01582350	α-A22	0	0	0	36.1384	29.3961	61.259	54.9268
TrturSVE6A02G01582370	α-A23*	0	0	0.0176193	9.3791	8.82233	19.8537	16.0179
TrturSVE6A02G01582390	α-A24*	0	0	0.0164387	15.1761	11.0119	25.2562	30.6026
TrturSVE6A02G01582420	α-A25*	0	0	0	34.8129	29.2018	89.786	67.4162
TrturSVE6A02G01582440	α-A26*	0	0.0383317	0	24.7374	24.2929	47.6237	41.2974
TrturSVE6A02G01582450	α-A27*	0	0	0.0194717	22.7689	19.0092	32.1817	29.2354
TrturSVE6A02G01582470	α-A28	0	0.0193587	0.190842	1185.73	1210.34	1894.62	1782.92
TrturSVE6A02G01582500	α-A29	0	0	0.0792363	352.979	242.427	655.527	571.896
TrturSVE6A02G01582520	α-A30	0	0	0.110382	856.642	760.823	1342.45	1254.29
TrturSVE6A02G01582540	α-A31	0	0	0	252.971	219.162	370.009	396.767
TrturSVE6A02G01582570	α-A32*	0	0	0	6.44196	5.22926	9.54412	10.5005
TrturSVE6A02G01582580	α-A33	0	0	0.017352	334.542	295.001	563.903	619.367
TrturSVE6A02G01582590	α-A34*	0	0	0	12.6466	18.6665	31.4689	20.5717
TrturSVE6A02G01582610	α-A35	0	0	0	176.519	133.977	330.378	423.241
TrturSVE6A02G01582620	α-A36*	0	0	0	11.8403	12.4155	20.2992	15.7698
TrturSVE6B02G01713580	α-B1*	0	0	0.0968543	267.076	302.994	606.661	457.58
TrturSVE6B02G01713610	α-B2*	0	0	0	60.6334	71.8772	120.599	79.3586
TrturSVE6B02G01713640	α-B3	0.0212217	0.0535123	0.0528907	2523.69	3097.31	5941.79	4593.73
TrturSVE6B02G01713670	α-B4*	0	0	0.0132367	65.3677	45.177	180.882	56.6382
TrturSVE6B02G01713680	α-B5	0	0.0347007	0	310.346	341.14	858.534	620.386
TrturSVE6B02G01713700	α-B6	0	0	0.169963	1973.76	1452.84	4668.31	2296.75
TrturSVE6B02G01713780	α-B7	0	0.0180847	0.0325653	1278.96	1010.3	2734.22	1689.73
TrturSVE6B02G01713800	α-B8*	0	0	0.016206	36.6802	35.4415	88.3651	58.3764
TrturSVE6B02G01713820	α-B9	0	0.0190743	0.160616	1024.69	850.479	2039.83	1350.11
TrturSVE6B02G01713830	α-B10	0	0	0	870.766	685.126	1761.74	1032.51
TrturSVE6B02G01713840	α-B11	0	0.0189767	0	935.229	978.963	2490.71	1390.34
TrturSVE6B02G01713850	α-B12	0	0	0	650.02	593.133	1786.49	1069.19
TrturSVE6B02G01713860	α-B13	0	0	0	617.659	698.823	1843.48	1079.52
TrturSVE6B02G01713870	α-B14*	0	0	0.016678	64.8851	71.9665	172.961	112.62
TrturSVE6B02G01713880	α-B15	0	0	0	275.114	221.233	886.37	666.951
TrturSVE6B02G01713950	α-B16*	0	0	0	14.3051	9.67461	21.7336	39.8097
TrturSVE6B02G01713970	α-B17*	0	0	0	50.9526	39.8176	139.671	126.173
TrturSVE6B02G01719550	α-B18	0	0.009	0.49752	702.814	360.447	990.952	1146.49
TrturSVE6B02G01719560	α-B19*	0	0	0	26.0353	13.0725	30.7751	35.492
TrturSVE6B02G01719620	α-B20	0	0.009	1.3775	701.372	359.183	992.522	1138.41
TrturSVE6B02G01719640	α-B21*	0	0	0	28.3609	13.7763	26.9859	35.1446
TrturSVE7A02G01858940	ALP-A11	0	0	0	0	0	0	0
TrturSVE7A02G01858990	ALP-A12	0	0.0200657	0.187731	1193.52	611.53	723.62	507.297
TrturSVE7A02G01859010	ALP-A13	0	0	12.5459	1554.71	721.101	1323.73	2159.78
TrturSVE7A02G01859020	ALP-A14	0	0	1.43456	775.467	262.504	400.844	628.424
TrturSVE7A02G01859320	ALP-A15	0.143598	0	0.102422	188.908	90.6778	36.4718	4.0249

## Sheet: TPM_Rsem
Gene ID	SSP NAME	W10	3DPA	5DPA	11DPA	16DPA	21DPA	30DPA
TrturSVE1A02G00001550	ω-A1*	0	0	0.03	43.36	10.62	130.237	81.6867
TrturSVE1A02G00001580	ω-A2*	0	0	0	10.4533	1.53667	20.82	9.30333
TrturSVE1A02G00001600	ω-A3*	0.0333333	0	0	14.2133	3.35667	30.2967	18.6633
TrturSVE1A02G00001770	ω-A4	0	0	0	4.03	2.00667	15.06	18.0833
TrturSVE1A02G00002050	δ-A1*	0	0	0.66	68.5533	38.79	121.893	52.62
TrturSVE1A02G00002060	δ-A2*	0	0	0	0	0	0.0533333	0
TrturSVE1A02G00002070	γ-A1	0	0	0.953333	4995.6	3134.37	13117.4	7097.8
TrturSVE1A02G00002090	γ-A2*	0	0	0.103333	41.7533	29.42	91.9033	57.4733
TrturSVE1A02G00002150	γ-A3	0	0	0.213333	2246.76	633.95	2627.03	1745.52
TrturSVE1A02G00002170	γ-A4	0	0	0.166667	172.017	15.9533	119.757	100.44
TrturSVE1A02G00002200	ALP-A1*	0	0	0	0.0733333	0	0	0
TrturSVE1A02G00002220	ALP-A2	0	0	2.80667	10595.2	4595.55	5786.2	5725.76
TrturSVE1A02G00002290	LMW-A1*	0	0.03	8.54	262.78	150.817	310.973	191.01
TrturSVE1A02G00002320	LMW-A2	0	0.0533333	32.2933	5964.13	2091.3	8489.67	6066.93
TrturSVE1A02G00003160	LMW-A3	0	0.106667	30.8133	6034.46	2991.93	6138.65	7073.01
TrturSVE1A02G00008420	ω-A5*	0	0	0	1.29333	0.0733333	1.23	0.283333
TrturSVE1A02G00092790	HMW-A1*	0	0	0.0466667	7.04333	4.02	14.0867	20.9267
TrturSVE1A02G00092830	HMW-A2*	0.00333333	0	0.0566667	9.35333	6.20333	15.4333	17.2167
TrturSVE1B02G00128220	γ-B1	0.0466667	0	0.546667	2148.54	1295.79	2775.58	1565.64
TrturSVE1B02G00128230	δ-B1*	0	0	0.0333333	41.0067	16.52	37.9233	27.6133
TrturSVE1B02G00128260	γ-B2	0	0	0.29	2028	542.047	1796.55	1439.07
TrturSVE1B02G00128310	γ-B3	0	0	0.0333333	570.48	472.53	2328.16	1459.22
TrturSVE1B02G00128320	γ-B4*	0	0	0	9.28	5.73667	17.92	12.66
TrturSVE1B02G00128330	γ-B5	0	0.04	0.293333	2859.1	1124.11	3981.04	2914.08
TrturSVE1B02G00128370	ALP-B1*	0	0	0.1	0.133333	0	0	0
TrturSVE1B02G00128380	ALP-B2	0	0.133333	0.18	5366.91	2416.89	4005.53	4830.41
TrturSVE1B02G00128420	ω-B1*	0	0	0	0	0.0133333	0	0
TrturSVE1B02G00128440	ω-B2	0	0	0	0.0433333	0.0533333	0.05	0.183333
TrturSVE1B02G00128460	ω-B3*	0	0	0.02	9.25667	1.35	11.1433	9.35667
TrturSVE1B02G00128490	ω-B4*	0	0	0.193333	109.66	22.33	165.877	75.37
TrturSVE1B02G00128510	ω-B5*	0	0	0	0	0	0	0
TrturSVE1B02G00128520	ω-B6*	0	0	0	0.04	0.0133333	0.0833333	0.153333
TrturSVE1B02G00128530	ω-B7*	0	0	0	1.98333	0.0866667	0.47	0.763333
TrturSVE1B02G00128580	LMW-B1	0	0.05	3.46	3324.57	2887.58	8618.22	5774.87
TrturSVE1B02G00128610	LMW-B2	0	0	0	1.35667	1.46	2.22333	2.27667
TrturSVE1B02G00128670	LMW-B3	0	0	0	1.23667	0.386667	3.73	1.32333
TrturSVE1B02G00129120	LMW-B4	0	0.12	0.95	15408	8325.81	25490.2	19789
TrturSVE1B02G00136430	ω-B8*	0	0	0	6.09667	2.35	24.6667	13.21
TrturSVE1B02G00136450	ω-B9*	0	0	0	23.48	7.66333	66.8267	34.39
TrturSVE1B02G00136650	LMW-B5*	0	0	0.806667	117.99	60.85	136.23	56.52
TrturSVE1B02G00234400	HMW-B1	0	0	0	0	0	0	0
TrturSVE1B02G00234490	HMW-B2	0	0	0.676667	567.61	233.087	878.737	1090.44
TrturSVE4A02G01109990	ALP-A3	0	0	0	133.99	17.32	3.12	1.4
TrturSVE4A02G01110330	ALP-A4	0	0	0.223333	9.62	2.46667	0	0.676667
TrturSVE4A02G01110430	ALP-A5*	0	0	0	0	0	0	0
TrturSVE4A02G01110460	ALP-A6	0	0	0	0	0	0	0
TrturSVE4A02G01110900	ALP-A7	0	0.283333	54.5567	3064.22	1343.25	2074.51	3107.54
TrturSVE4A02G01110910	ALP-A8	1.93333	0.426667	19.1733	3936.97	1870.61	3780.06	6629.75
TrturSVE4A02G01110930	ALP-A9	0	0.04	1.84333	1843.95	965.103	1530.17	1540.79
TrturSVE4A02G01110960	ALP-A10	0	0	8.93	2950.55	1024.02	1722.55	2363.99
TrturSVE6A02G01581790	α-A1*	0	0	0.0333333	206.433	196.447	782.717	500.45
TrturSVE6A02G01581850	α-A2*	0	0	0	0	0	0	0
TrturSVE6A02G01581870	α-A3	0	0	0.0666667	1175.87	611.317	1418.62	1008.43
TrturSVE6A02G01581890	α-A4*	0	0	0	0.636667	0.14	0.31	0.16
TrturSVE6A02G01581980	α-A5*	0	0	0.17	72.8333	57.79	120.337	96.1133
TrturSVE6A02G01582050	α-A6*	0	0	0.17	90.66	112.737	97.54	75.91
TrturSVE6A02G01582060	α-A7*	0	0	0.183333	75.4233	88.3833	80.5533	64.1667
TrturSVE6A02G01582090	α-A8*	0	0	0	12.6167	10.34	21.0167	16.7267
TrturSVE6A02G01582110	α-A9*	0	0	0	1.91667	0.84	2.42	4.75
TrturSVE6A02G01582130	α-A10*	0	0	0	4.76333	3.73667	5.16	5.3
TrturSVE6A02G01582140	α-A11*	0	0	0	10.1267	10.1267	20.23	15.5433
TrturSVE6A02G01582150	α-A12*	0	0	0	0.506667	0.18	0.813333	1.71
TrturSVE6A02G01582160	α-A13*	0	0	0	5.97667	6.55333	10.2367	8.97
TrturSVE6A02G01582210	α-A14*	0	0	0.0766667	26.3433	19.99	38.3467	33.99
TrturSVE6A02G01582220	α-A15*	0	0	0	3.68333	2.68667	7.25333	8.41
TrturSVE6A02G01582240	α-A16	0	0	0.0333333	585.69	364.893	905.1	686.737
TrturSVE6A02G01582260	α-A17*	0	0	0	14.51	13.6733	24.91	17.3167
TrturSVE6A02G01582280	α-A18*	0	0	0	0	0	0	0
TrturSVE6A02G01582310	α-A19	0	0	0	909.163	895.807	1455.65	1337.12
TrturSVE6A02G01582320	α-A20*	0	0	0	27.31	30.2533	48.2067	41.1733
TrturSVE6A02G01582340	α-A21	0	0.04	0.0366667	624.98	569.07	1326	1015.59
TrturSVE6A02G01582350	α-A22	0	0	0	60.9867	47.0233	104.007	90.6867
TrturSVE6A02G01582370	α-A23*	0	0	0	6.68333	6.25667	12.52	10.66
TrturSVE6A02G01582390	α-A24*	0	0	0.03	21.82	13.8233	36.2833	43.04
TrturSVE6A02G01582420	α-A25*	0	0	0	62.8467	48.4267	162.587	116.22
TrturSVE6A02G01582440	α-A26*	0	0.08	0	20.89	20.79	42.2233	37.27
TrturSVE6A02G01582450	α-A27*	0	0	0.04	28.0733	23.5	39.4	38.2867
TrturSVE6A02G01582470	α-A28	0	0.04	0.283333	1753.49	1689.89	2789.1	2558.65
TrturSVE6A02G01582500	α-A29	0	0	0.0366667	242.623	181.75	491.857	458.647
TrturSVE6A02G01582520	α-A30	0	0	0.0433333	295.81	258.893	467.663	427.867
TrturSVE6A02G01582540	α-A31	0	0	0.0366667	379.257	324.583	566.467	603.963
TrturSVE6A02G01582570	α-A32*	0	0	0	0	0	0	0
TrturSVE6A02G01582580	α-A33	0	0	0.0333333	491.32	403.497	854.723	872.95
TrturSVE6A02G01582590	α-A34*	0	0	0	12.2033	17.14	36.6067	20.8367
TrturSVE6A02G01582610	α-A35	0	0	0	326.533	222.95	605.977	730.357
TrturSVE6A02G01582620	α-A36*	0	0	0	21.7767	20.6833	37.51	27.61
TrturSVE6B02G01713580	α-B1*	0	0	0.12	129.167	143.62	285.593	229.133
TrturSVE6B02G01713610	α-B2*	0	0	0	91.0767	104.113	192.243	114.213
TrturSVE6B02G01713640	α-B3	0.04	0.0733333	0.103333	4409.66	5041.9	10527.6	7672.86
TrturSVE6B02G01713670	α-B4*	0	0	0	20.1867	11.1933	49.4567	18.97
TrturSVE6B02G01713680	α-B5	0	0	0	0	0	0	0
TrturSVE6B02G01713700	α-B6	0	0	0.09	795.493	542.267	2494.13	739.647
TrturSVE6B02G01713780	α-B7	0	0	0	130.297	141.283	263.823	256.02
TrturSVE6B02G01713800	α-B8*	0	0	0.03	12.8	12.7833	29.57	22.6967
TrturSVE6B02G01713820	α-B9	0	0	0	44.5467	35.51	77.2733	68.6033
TrturSVE6B02G01713830	α-B10	0	0	0	1194.62	902.573	2461.53	1397.64
TrturSVE6B02G01713840	α-B11	0	0.04	0	740.44	762.16	2178.45	1098.35
TrturSVE6B02G01713850	α-B12	0	0	0	3.90333	1.89	8.19	5.39667
TrturSVE6B02G01713860	α-B13	0	0	0	10.9867	6.79667	29.83	11.4567
TrturSVE6B02G01713870	α-B14*	0	0	0	98.0967	96.9633	267.627	151.383
TrturSVE6B02G01713880	α-B15	0	0	0	0.0866667	0.116667	0.04	0.993333
TrturSVE6B02G01713950	α-B16*	0	0	0	26.9933	19.27	43.9833	82.85
TrturSVE6B02G01713970	α-B17*	0	0	0	94.15	67.05	258.757	218.743
TrturSVE6B02G01719550	α-B18	0	0	0	0	0	0	0
TrturSVE6B02G01719560	α-B19*	0	0	0	10.7667	6.93	17.2833	17.8633
TrturSVE6B02G01719620	α-B20	0	0	0	0	0	0	0
TrturSVE6B02G01719640	α-B21*	0	0	0	10.85	6.92333	15.0333	16.9267
TrturSVE7A02G01858940	ALP-A11	0	0	0	0	0	0	0
TrturSVE7A02G01858990	ALP-A12	0	0.04	0.33	2110.67	1004.55	1295.62	861.067
TrturSVE7A02G01859010	ALP-A13	0	0	24.5367	2741.67	1180.63	2373.54	3642.7
TrturSVE7A02G01859020	ALP-A14	0	0	2.77	1366.27	428.74	718.317	1063.2
TrturSVE7A02G01859320	ALP-A15	0	0	0	0	0	0	0

## Sheet: correlation
Gene ID		Salmon	RSEM	Log10Salmon	Log10RSEM			Correlation TPM	Correlation log10TPM
TrturSVE1A02G00001550	W10	0	0	0	0			0.487361	0.852471
TrturSVE1A02G00001580	W10	0	0	0	0
TrturSVE1A02G00001600	W10	0.0168577	0.0333333	0.00726017	0.0142404
TrturSVE1A02G00001770	W10	0	0	0	0
TrturSVE1A02G00002050	W10	0	0	0	0
TrturSVE1A02G00002060	W10	0	0	0	0
TrturSVE1A02G00002070	W10	0	0	0	0
TrturSVE1A02G00002090	W10	0	0	0	0
TrturSVE1A02G00002150	W10	0	0	0	0
TrturSVE1A02G00002170	W10	0	0	0	0
TrturSVE1A02G00002200	W10	0	0	0	0
TrturSVE1A02G00002220	W10	0	0	0	0
TrturSVE1A02G00002290	W10	0	0	0	0
TrturSVE1A02G00002320	W10	0	0	0	0
TrturSVE1A02G00003160	W10	0	0	0	0
TrturSVE1A02G00008420	W10	0	0	0	0
TrturSVE1A02G00092790	W10	0	0	0	0
TrturSVE1A02G00092830	W10	0.00296	0.00333333	0.00128361	0.00144524
TrturSVE1B02G00128220	W10	0.0248847	0.0466667	0.010675	0.0198084
TrturSVE1B02G00128230	W10	0	0	0	0
TrturSVE1B02G00128260	W10	0	0	0	0
TrturSVE1B02G00128310	W10	0	0	0	0
TrturSVE1B02G00128320	W10	0	0	0	0
TrturSVE1B02G00128330	W10	0	0	0	0
TrturSVE1B02G00128370	W10	0	0	0	0
TrturSVE1B02G00128380	W10	0	0	0	0
TrturSVE1B02G00128420	W10	0	0	0	0
TrturSVE1B02G00128440	W10	0	0	0	0
TrturSVE1B02G00128460	W10	0	0	0	0
TrturSVE1B02G00128490	W10	0	0	0	0
TrturSVE1B02G00128510	W10	0	0	0	0
TrturSVE1B02G00128520	W10	0	0	0	0
TrturSVE1B02G00128530	W10	0	0	0	0
TrturSVE1B02G00128580	W10	0	0	0	0
TrturSVE1B02G00128610	W10	0.0115613	0	0.00499222	0
TrturSVE1B02G00128670	W10	0	0	0	0
TrturSVE1B02G00129120	W10	0	0	0	0
TrturSVE1B02G00136430	W10	0	0	0	0
TrturSVE1B02G00136450	W10	0	0	0	0
TrturSVE1B02G00136650	W10	0	0	0	0
TrturSVE1B02G00234400	W10	0	0	0	0
TrturSVE1B02G00234490	W10	0	0	0	0
TrturSVE4A02G01109990	W10	0	0	0	0
TrturSVE4A02G01110330	W10	0	0	0	0
TrturSVE4A02G01110430	W10	0	0	0	0
TrturSVE4A02G01110460	W10	0	0	0	0
TrturSVE4A02G01110900	W10	0	0	0	0
TrturSVE4A02G01110910	W10	1.01306	1.93333	0.303858	0.467361
TrturSVE4A02G01110930	W10	0	0	0	0
TrturSVE4A02G01110960	W10	0	0	0	0
TrturSVE6A02G01581790	W10	0	0	0	0
TrturSVE6A02G01581850	W10	0	0	0	0
TrturSVE6A02G01581870	W10	0	0	0	0
TrturSVE6A02G01581890	W10	0	0	0	0
TrturSVE6A02G01581980	W10	0	0	0	0
TrturSVE6A02G01582050	W10	0	0	0	0
TrturSVE6A02G01582060	W10	0	0	0	0
TrturSVE6A02G01582090	W10	0	0	0	0
TrturSVE6A02G01582110	W10	0	0	0	0
TrturSVE6A02G01582130	W10	0	0	0	0
TrturSVE6A02G01582140	W10	0	0	0	0
TrturSVE6A02G01582150	W10	0	0	0	0
TrturSVE6A02G01582160	W10	0	0	0	0
TrturSVE6A02G01582210	W10	0	0	0	0
TrturSVE6A02G01582220	W10	0	0	0	0
TrturSVE6A02G01582240	W10	0	0	0	0
TrturSVE6A02G01582260	W10	0	0	0	0
TrturSVE6A02G01582280	W10	0	0	0	0
TrturSVE6A02G01582310	W10	0	0	0	0
TrturSVE6A02G01582320	W10	0	0	0	0
TrturSVE6A02G01582340	W10	0	0	0	0
TrturSVE6A02G01582350	W10	0	0	0	0
TrturSVE6A02G01582370	W10	0	0	0	0
TrturSVE6A02G01582390	W10	0	0	0	0
TrturSVE6A02G01582420	W10	0	0	0	0
TrturSVE6A02G01582440	W10	0	0	0	0
TrturSVE6A02G01582450	W10	0	0	0	0
TrturSVE6A02G01582470	W10	0	0	0	0
TrturSVE6A02G01582500	W10	0	0	0	0
TrturSVE6A02G01582520	W10	0	0	0	0
TrturSVE6A02G01582540	W10	0	0	0	0
TrturSVE6A02G01582570	W10	0	0	0	0
TrturSVE6A02G01582580	W10	0	0	0	0
TrturSVE6A02G01582590	W10	0	0	0	0
TrturSVE6A02G01582610	W10	0	0	0	0
TrturSVE6A02G01582620	W10	0	0	0	0
TrturSVE6B02G01713580	W10	0	0	0	0
TrturSVE6B02G01713610	W10	0	0	0	0
TrturSVE6B02G01713640	W10	0.0212217	0.04	0.00912002	0.0170333
TrturSVE6B02G01713670	W10	0	0	0	0
TrturSVE6B02G01713680	W10	0	0	0	0
TrturSVE6B02G01713700	W10	0	0	0	0
TrturSVE6B02G01713780	W10	0	0	0	0
TrturSVE6B02G01713800	W10	0	0	0	0
TrturSVE6B02G01713820	W10	0	0	0	0
TrturSVE6B02G01713830	W10	0	0	0	0
TrturSVE6B02G01713840	W10	0	0	0	0
TrturSVE6B02G01713850	W10	0	0	0	0
TrturSVE6B02G01713860	W10	0	0	0	0
TrturSVE6B02G01713870	W10	0	0	0	0
TrturSVE6B02G01713880	W10	0	0	0	0
TrturSVE6B02G01713950	W10	0	0	0	0
TrturSVE6B02G01713970	W10	0	0	0	0
TrturSVE6B02G01719550	W10	0	0	0	0
TrturSVE6B02G01719560	W10	0	0	0	0
TrturSVE6B02G01719620	W10	0	0	0	0
TrturSVE6B02G01719640	W10	0	0	0	0
TrturSVE7A02G01858940	W10	0	0	0	0
TrturSVE7A02G01858990	W10	0	0	0	0
TrturSVE7A02G01859010	W10	0	0	0	0
TrturSVE7A02G01859020	W10	0	0	0	0
TrturSVE7A02G01859320	W10	0.143598	0	0.0582735	0
TrturSVE1A02G00001550	3DAP	0	0	0	0
TrturSVE1A02G00001580	3DAP	0	0	0	0
TrturSVE1A02G00001600	3DAP	0	0	0	0
TrturSVE1A02G00001770	3DAP	0	0	0	0
TrturSVE1A02G00002050	3DAP	0	0	0	0
TrturSVE1A02G00002060	3DAP	0	0	0	0
TrturSVE1A02G00002070	3DAP	0	0	0	0
TrturSVE1A02G00002090	3DAP	0	0	0	0
TrturSVE1A02G00002150	3DAP	0	0	0	0
TrturSVE1A02G00002170	3DAP	0	0	0	0
TrturSVE1A02G00002200	3DAP	0	0	0	0
TrturSVE1A02G00002220	3DAP	0	0	0	0
TrturSVE1A02G00002290	3DAP	0.01548	0.03	0.00667137	0.0128372
TrturSVE1A02G00002320	3DAP	0.02567	0.0533333	0.0110077	0.0225658
TrturSVE1A02G00003160	3DAP	0.055803	0.106667	0.0235829	0.0440168
TrturSVE1A02G00008420	3DAP	0	0	0	0
TrturSVE1A02G00092790	3DAP	0	0	0	0
TrturSVE1A02G00092830	3DAP	0	0	0	0
TrturSVE1B02G00128220	3DAP	0	0	0	0
TrturSVE1B02G00128230	3DAP	0	0	0	0
TrturSVE1B02G00128260	3DAP	0	0	0	0
TrturSVE1B02G00128310	3DAP	0.0286617	0	0.0122726	0
TrturSVE1B02G00128320	3DAP	0	0	0	0
TrturSVE1B02G00128330	3DAP	0.0189767	0.04	0.00816424	0.0170333
TrturSVE1B02G00128370	3DAP	0	0	0	0
TrturSVE1B02G00128380	3DAP	0.06895	0.133333	0.0289574	0.0543577
TrturSVE1B02G00128420	3DAP	0	0	0	0
TrturSVE1B02G00128440	3DAP	0	0	0	0
TrturSVE1B02G00128460	3DAP	0	0	0	0
TrturSVE1B02G00128490	3DAP	0	0	0	0
TrturSVE1B02G00128510	3DAP	0	0	0	0
TrturSVE1B02G00128520	3DAP	0	0	0	0
TrturSVE1B02G00128530	3DAP	0	0	0	0
TrturSVE1B02G00128580	3DAP	0.043085	0.05	0.0183197	0.0211893
TrturSVE1B02G00128610	3DAP	0.221223	0	0.0867949	0
TrturSVE1B02G00128670	3DAP	0.0706423	0	0.0296444	0
TrturSVE1B02G00129120	3DAP	0.0592303	0.12	0.0249904	0.049218
TrturSVE1B02G00136430	3DAP	0	0	0	0
TrturSVE1B02G00136450	3DAP	0	0	0	0
TrturSVE1B02G00136650	3DAP	0	0	0	0
TrturSVE1B02G00234400	3DAP	0.016329	0	0.00703432	0
TrturSVE1B02G00234490	3DAP	0	0	0	0
TrturSVE4A02G01109990	3DAP	0	0	0	0
TrturSVE4A02G01110330	3DAP	0	0	0	0
TrturSVE4A02G01110430	3DAP	0	0	0	0
TrturSVE4A02G01110460	3DAP	0	0	0	0
TrturSVE4A02G01110900	3DAP	0.137786	0.283333	0.0560606	0.108339
TrturSVE4A02G01110910	3DAP	0.207246	0.426667	0.0817957	0.154323
TrturSVE4A02G01110930	3DAP	0.0200657	0.04	0.00862813	0.0170333
TrturSVE4A02G01110960	3DAP	0	0	0	0
TrturSVE6A02G01581790	3DAP	0	0	0	0
TrturSVE6A02G01581850	3DAP	0	0	0	0
TrturSVE6A02G01581870	3DAP	0	0	0	0
TrturSVE6A02G01581890	3DAP	0	0	0	0
TrturSVE6A02G01581980	3DAP	0	0	0	0
TrturSVE6A02G01582050	3DAP	0	0	0	0
TrturSVE6A02G01582060	3DAP	0	0	0	0
TrturSVE6A02G01582090	3DAP	0	0	0	0
TrturSVE6A02G01582110	3DAP	0	0	0	0
TrturSVE6A02G01582130	3DAP	0	0	0	0
TrturSVE6A02G01582140	3DAP	0	0	0	0
TrturSVE6A02G01582150	3DAP	0	0	0	0
TrturSVE6A02G01582160	3DAP	0	0	0	0
TrturSVE6A02G01582210	3DAP	0	0	0	0
TrturSVE6A02G01582220	3DAP	0	0	0	0
TrturSVE6A02G01582240	3DAP	0	0	0	0
TrturSVE6A02G01582260	3DAP	0	0	0	0
TrturSVE6A02G01582280	3DAP	0	0	0	0
TrturSVE6A02G01582310	3DAP	0	0	0	0
TrturSVE6A02G01582320	3DAP	0	0	0	0
TrturSVE6A02G01582340	3DAP	0.0190707	0.04	0.0082043	0.0170333
TrturSVE6A02G01582350	3DAP	0	0	0	0
TrturSVE6A02G01582370	3DAP	0	0	0	0
TrturSVE6A02G01582390	3DAP	0	0	0	0
TrturSVE6A02G01582420	3DAP	0	0	0	0
TrturSVE6A02G01582440	3DAP	0.0383317	0.08	0.0163361	0.0334238
TrturSVE6A02G01582450	3DAP	0	0	0	0
TrturSVE6A02G01582470	3DAP	0.0193587	0.04	0.00832702	0.0170333
TrturSVE6A02G01582500	3DAP	0	0	0	0
TrturSVE6A02G01582520	3DAP	0	0	0	0
TrturSVE6A02G01582540	3DAP	0	0	0	0
TrturSVE6A02G01582570	3DAP	0	0	0	0
TrturSVE6A02G01582580	3DAP	0	0	0	0
TrturSVE6A02G01582590	3DAP	0	0	0	0
TrturSVE6A02G01582610	3DAP	0	0	0	0
TrturSVE6A02G01582620	3DAP	0	0	0	0
TrturSVE6B02G01713580	3DAP	0	0	0	0
TrturSVE6B02G01713610	3DAP	0	0	0	0
TrturSVE6B02G01713640	3DAP	0.0535123	0.0733333	0.0226396	0.0307346
TrturSVE6B02G01713670	3DAP	0	0	0	0
TrturSVE6B02G01713680	3DAP	0.0347007	0	0.0148147	0
TrturSVE6B02G01713700	3DAP	0	0	0	0
TrturSVE6B02G01713780	3DAP	0.0180847	0	0.0077839	0
TrturSVE6B02G01713800	3DAP	0	0	0	0
TrturSVE6B02G01713820	3DAP	0.0190743	0	0.00820586	0
TrturSVE6B02G01713830	3DAP	0	0	0	0
TrturSVE6B02G01713840	3DAP	0.0189767	0.04	0.00816424	0.0170333
TrturSVE6B02G01713850	3DAP	0	0	0	0
TrturSVE6B02G01713860	3DAP	0	0	0	0
TrturSVE6B02G01713870	3DAP	0	0	0	0
TrturSVE6B02G01713880	3DAP	0	0	0	0
TrturSVE6B02G01713950	3DAP	0	0	0	0
TrturSVE6B02G01713970	3DAP	0	0	0	0
TrturSVE6B02G01719550	3DAP	0.009	0	0.00389117	0
TrturSVE6B02G01719560	3DAP	0	0	0	0
TrturSVE6B02G01719620	3DAP	0.009	0	0.00389117	0
TrturSVE6B02G01719640	3DAP	0	0	0	0
TrturSVE7A02G01858940	3DAP	0	0	0	0
TrturSVE7A02G01858990	3DAP	0.0200657	0.04	0.00862813	0.0170333
TrturSVE7A02G01859010	3DAP	0	0	0	0
TrturSVE7A02G01859020	3DAP	0	0	0	0
TrturSVE7A02G01859320	3DAP	0	0	0	0
TrturSVE1A02G00001550	5DAP	0.0149373	0.03	0.00643923	0.0128372
TrturSVE1A02G00001580	5DAP	0.039539	0	0.0168408	0
TrturSVE1A02G00001600	5DAP	0	0	0	0
TrturSVE1A02G00001770	5DAP	0	0	0	0
TrturSVE1A02G00002050	5DAP	0.341201	0.66	0.127494	0.220108
TrturSVE1A02G00002060	5DAP	0	0	0	0
TrturSVE1A02G00002070	5DAP	0.47556	0.953333	0.168957	0.290776
TrturSVE1A02G00002090	5DAP	0.0545363	0.103333	0.0230615	0.0427067
TrturSVE1A02G00002150	5DAP	0.23205	0.213333	0.0906283	0.0839801
TrturSVE1A02G00002170	5DAP	0.233222	0.166667	0.0910414	0.0669468
TrturSVE1A02G00002200	5DAP	0	0	0	0
TrturSVE1A02G00002220	5DAP	1.87001	2.80667	0.457883	0.580545
TrturSVE1A02G00002290	5DAP	4.23782	8.54	0.719151	0.979548
TrturSVE1A02G00002320	5DAP	15.8314	32.2933	1.22612	1.52236
TrturSVE1A02G00003160	5DAP	15.5184	30.8133	1.21797	1.50261
TrturSVE1A02G00008420	5DAP	0	0	0	0
TrturSVE1A02G00092790	5DAP	0.0530857	0.0466667	0.0224637	0.0198084
TrturSVE1A02G00092830	5DAP	0.0379563	0.0566667	0.0161791	0.023938
TrturSVE1B02G00128220	5DAP	0.315512	0.546667	0.119095	0.189397
TrturSVE1B02G00128230	5DAP	0.0160273	0.0333333	0.00690539	0.0142404
TrturSVE1B02G00128260	5DAP	0.150348	0.29	0.0608292	0.11059
TrturSVE1B02G00128310	5DAP	0.043584	0.0333333	0.0185274	0.0142404
TrturSVE1B02G00128320	5DAP	0	0	0	0
TrturSVE1B02G00128330	5DAP	0.095556	0.293333	0.0396346	0.11171
TrturSVE1B02G00128370	5DAP	0	0.1	0	0.0413927
TrturSVE1B02G00128380	5DAP	0.0608197	0.18	0.0256416	0.071882
TrturSVE1B02G00128420	5DAP	0	0	0	0
TrturSVE1B02G00128440	5DAP	0.0133377	0	0.00575419	0
TrturSVE1B02G00128460	5DAP	0.0526647	0.02	0.02229	0.00860017
TrturSVE1B02G00128490	5DAP	0.107424	0.193333	0.0443139	0.0767618
TrturSVE1B02G00128510	5DAP	0	0	0	0
TrturSVE1B02G00128520	5DAP	0	0	0	0
TrturSVE1B02G00128530	5DAP	0	0	0	0
TrturSVE1B02G00128580	5DAP	4.14966	3.46	0.711779	0.649335
TrturSVE1B02G00128610	5DAP	14.2258	0	1.18258	0
TrturSVE1B02G00128670	5DAP	0	0	0	0
TrturSVE1B02G00129120	5DAP	0.443042	0.95	0.159279	0.290035
TrturSVE1B02G00136430	5DAP	0	0	0	0
TrturSVE1B02G00136450	5DAP	0	0	0	0
TrturSVE1B02G00136650	5DAP	0.412708	0.806667	0.150052	0.256878
TrturSVE1B02G00234400	5DAP	0.280871	0	0.107506	0
TrturSVE1B02G00234490	5DAP	0.342533	0.676667	0.127925	0.224447
TrturSVE4A02G01109990	5DAP	0	0	0	0
TrturSVE4A02G01110330	5DAP	0.110473	0.223333	0.0455081	0.0875448
TrturSVE4A02G01110430	5DAP	0	0	0	0
TrturSVE4A02G01110460	5DAP	0.0980753	0	0.0406321	0
TrturSVE4A02G01110900	5DAP	28.112	54.5567	1.46407	1.74474
TrturSVE4A02G01110910	5DAP	9.79586	19.1733	1.03326	1.30478
TrturSVE4A02G01110930	5DAP	0.93692	1.84333	0.287112	0.453828
TrturSVE4A02G01110960	5DAP	4.50575	8.93	0.740816	0.996949
TrturSVE6A02G01581790	5DAP	0.0168397	0.0333333	0.00725248	0.0142404
TrturSVE6A02G01581850	5DAP	0.017352	0	0.00747124	0
TrturSVE6A02G01581870	5DAP	0.0348807	0.0666667	0.0148903	0.0280287
TrturSVE6A02G01581890	5DAP	0	0	0	0
TrturSVE6A02G01581980	5DAP	0.0891207	0.17	0.037076	0.0681859
TrturSVE6A02G01582050	5DAP	0.105571	0.17	0.0435865	0.0681859
TrturSVE6A02G01582060	5DAP	0.076676	0.183333	0.032085	0.0731071
TrturSVE6A02G01582090	5DAP	0	0	0	0
TrturSVE6A02G01582110	5DAP	0	0	0	0
TrturSVE6A02G01582130	5DAP	0	0	0	0
TrturSVE6A02G01582140	5DAP	0	0	0	0
TrturSVE6A02G01582150	5DAP	0	0	0	0
TrturSVE6A02G01582160	5DAP	0	0	0	0
TrturSVE6A02G01582210	5DAP	0.0383307	0.0766667	0.0163357	0.0320813
TrturSVE6A02G01582220	5DAP	0	0	0	0
TrturSVE6A02G01582240	5DAP	0.0352383	0.0333333	0.0150403	0.0142404
TrturSVE6A02G01582260	5DAP	0	0	0	0
TrturSVE6A02G01582280	5DAP	0.0328973	0	0.0140572	0
TrturSVE6A02G01582310	5DAP	0	0	0	0
TrturSVE6A02G01582320	5DAP	0	0	0	0
TrturSVE6A02G01582340	5DAP	0.01818	0.0366667	0.00782456	0.0156391
TrturSVE6A02G01582350	5DAP	0	0	0	0
TrturSVE6A02G01582370	5DAP	0.0176193	0	0.00758535	0
TrturSVE6A02G01582390	5DAP	0.0164387	0.03	0.00708118	0.0128372
TrturSVE6A02G01582420	5DAP	0	0	0	0
TrturSVE6A02G01582440	5DAP	0	0	0	0
TrturSVE6A02G01582450	5DAP	0.0194717	0.04	0.00837516	0.0170333
TrturSVE6A02G01582470	5DAP	0.190842	0.283333	0.0758543	0.108339
TrturSVE6A02G01582500	5DAP	0.0792363	0.0366667	0.0331166	0.0156391
TrturSVE6A02G01582520	5DAP	0.110382	0.0433333	0.0454723	0.0184231
TrturSVE6A02G01582540	5DAP	0	0.0366667	0	0.0156391
TrturSVE6A02G01582570	5DAP	0	0	0	0
TrturSVE6A02G01582580	5DAP	0.017352	0.0333333	0.00747124	0.0142404
TrturSVE6A02G01582590	5DAP	0	0	0	0
TrturSVE6A02G01582610	5DAP	0	0	0	0
TrturSVE6A02G01582620	5DAP	0	0	0	0
TrturSVE6B02G01713580	5DAP	0.0968543	0.12	0.040149	0.049218
TrturSVE6B02G01713610	5DAP	0	0	0	0
TrturSVE6B02G01713640	5DAP	0.0528907	0.103333	0.0223833	0.0427067
TrturSVE6B02G01713670	5DAP	0.0132367	0	0.0057109	0
TrturSVE6B02G01713680	5DAP	0	0	0	0
TrturSVE6B02G01713700	5DAP	0.169963	0.09	0.0681723	0.0374265
TrturSVE6B02G01713780	5DAP	0.0325653	0	0.0139175	0
TrturSVE6B02G01713800	5DAP	0.016206	0.03	0.00698175	0.0128372
TrturSVE6B02G01713820	5DAP	0.160616	0	0.0646887	0
TrturSVE6B02G01713830	5DAP	0	0	0	0
TrturSVE6B02G01713840	5DAP	0	0	0	0
TrturSVE6B02G01713850	5DAP	0	0	0	0
TrturSVE6B02G01713860	5DAP	0	0	0	0
TrturSVE6B02G01713870	5DAP	0.016678	0	0.00718343	0
TrturSVE6B02G01713880	5DAP	0	0	0	0
TrturSVE6B02G01713950	5DAP	0	0	0	0
TrturSVE6B02G01713970	5DAP	0	0	0	0
TrturSVE6B02G01719550	5DAP	0.49752	0	0.175373	0
TrturSVE6B02G01719560	5DAP	0	0	0	0
TrturSVE6B02G01719620	5DAP	1.3775	0	0.376121	0
TrturSVE6B02G01719640	5DAP	0	0	0	0
TrturSVE7A02G01858940	5DAP	0	0	0	0
TrturSVE7A02G01858990	5DAP	0.187731	0.33	0.074718	0.123852
TrturSVE7A02G01859010	5DAP	12.5459	24.5367	1.13181	1.40716
TrturSVE7A02G01859020	5DAP	1.43456	2.77	0.38642	0.576341
TrturSVE7A02G01859320	5DAP	0.102422	0	0.0423477	0
TrturSVE1A02G00001550	11DAP	21.9329	43.36	1.36046	1.64699
TrturSVE1A02G00001580	11DAP	19.2049	10.4533	1.30546	1.05893
TrturSVE1A02G00001600	11DAP	12.8172	14.2133	1.14042	1.18222
TrturSVE1A02G00001770	11DAP	119.013	4.03	2.07923	0.701568
TrturSVE1A02G00002050	11DAP	38.3237	68.5533	1.59465	1.84232
TrturSVE1A02G00002060	11DAP	0	0	0	0
TrturSVE1A02G00002070	11DAP	2658.98	4995.6	3.42488	3.69867
TrturSVE1A02G00002090	11DAP	22.2372	41.7533	1.36618	1.63097
TrturSVE1A02G00002150	11DAP	1958.24	2246.76	3.29209	3.35175
TrturSVE1A02G00002170	11DAP	545.206	172.017	2.73736	2.23809
TrturSVE1A02G00002200	11DAP	0.0433597	0.0733333	0.018434	0.0307346
TrturSVE1A02G00002220	11DAP	8074	10595.2	3.90714	4.02515
TrturSVE1A02G00002290	11DAP	143.888	262.78	2.16103	2.42124
TrturSVE1A02G00002320	11DAP	3240.02	5964.13	3.51068	3.77562
TrturSVE1A02G00003160	11DAP	3398.26	6034.46	3.53138	3.78071
TrturSVE1A02G00008420	11DAP	0.704885	1.29333	0.231695	0.360467
TrturSVE1A02G00092790	11DAP	9.21597	7.04333	1.00928	0.905436
TrturSVE1A02G00092830	11DAP	5.63201	9.35333	0.821645	1.01508
TrturSVE1B02G00128220	11DAP	1823.1	2148.54	3.26105	3.33235
TrturSVE1B02G00128230	11DAP	22.7646	41.0067	1.37593	1.62332
TrturSVE1B02G00128260	11DAP	1111.13	2028	3.04615	3.30728
TrturSVE1B02G00128310	11DAP	1839.44	570.48	3.26492	2.757
TrturSVE1B02G00128320	11DAP	41.0268	9.28	1.62353	1.01199
TrturSVE1B02G00128330	11DAP	1563.14	2859.1	3.19427	3.45638
TrturSVE1B02G00128370	11DAP	0.075463	0.133333	0.0315955	0.0543577
TrturSVE1B02G00128380	11DAP	3016.6	5366.91	3.47966	3.72981
TrturSVE1B02G00128420	11DAP	34.6586	0	1.55216	0
TrturSVE1B02G00128440	11DAP	343.848	0.0433333	2.53763	0.0184231
TrturSVE1B02G00128460	11DAP	17.0692	9.25667	1.25694	1.01101
TrturSVE1B02G00128490	11DAP	53.1086	109.66	1.73327	2.04399
TrturSVE1B02G00128510	11DAP	12.7756	0	1.13911	0
TrturSVE1B02G00128520	11DAP	0	0.04	0	0.0170333
TrturSVE1B02G00128530	11DAP	0.88288	1.98333	0.274823	0.474702
TrturSVE1B02G00128580	11DAP	4062.34	3324.57	3.60888	3.52187
TrturSVE1B02G00128610	11DAP	17587.7	1.35667	4.24523	0.372298
TrturSVE1B02G00128670	11DAP	1.21599	1.23667	0.345568	0.349601
TrturSVE1B02G00129120	11DAP	8473.05	15408	3.92809	4.18777
TrturSVE1B02G00136430	11DAP	3.08078	6.09667	0.610743	0.851054
TrturSVE1B02G00136450	11DAP	12.1131	23.48	1.11771	1.38881
TrturSVE1B02G00136650	11DAP	68.784	117.99	1.84376	2.07551
TrturSVE1B02G00234400	11DAP	502.633	0	2.70211	0
TrturSVE1B02G00234490	11DAP	313.825	567.61	2.49807	2.75481
TrturSVE4A02G01109990	11DAP	106.401	133.99	2.03101	2.1303
TrturSVE4A02G01110330	11DAP	7.46366	9.62	0.927558	1.02612
TrturSVE4A02G01110430	11DAP	0	0	0	0
TrturSVE4A02G01110460	11DAP	262.369	0	2.42056	0
TrturSVE4A02G01110900	11DAP	1737.95	3064.22	3.24029	3.48646
TrturSVE4A02G01110910	11DAP	2233.26	3936.97	3.34913	3.59527
TrturSVE4A02G01110930	11DAP	1043.12	1843.95	3.01875	3.26598
TrturSVE4A02G01110960	11DAP	1670.37	2950.55	3.22307	3.47005
TrturSVE6A02G01581790	11DAP	114.02	206.433	2.06077	2.31688
TrturSVE6A02G01581850	11DAP	13.5297	0	1.16226	0
TrturSVE6A02G01581870	11DAP	630.365	1175.87	2.80028	3.07073
TrturSVE6A02G01581890	11DAP	17.4114	0.636667	1.26509	0.21396
TrturSVE6A02G01581980	11DAP	40.1948	72.8333	1.61484	1.86825
TrturSVE6A02G01582050	11DAP	64.9188	90.66	1.81901	1.96218
TrturSVE6A02G01582060	11DAP	54.0537	75.4233	1.74079	1.88323
TrturSVE6A02G01582090	11DAP	7.58966	12.6167	0.933976	1.13407
TrturSVE6A02G01582110	11DAP	1.88893	1.91667	0.460738	0.464887
TrturSVE6A02G01582130	11DAP	11.3792	4.76333	1.09269	0.760674
TrturSVE6A02G01582140	11DAP	9.61388	10.1267	1.02587	1.04637
TrturSVE6A02G01582150	11DAP	0.760145	0.506667	0.245549	0.178017
TrturSVE6A02G01582160	11DAP	3.30134	5.97667	0.633604	0.843648
TrturSVE6A02G01582210	11DAP	14.7739	26.3433	1.19794	1.43685
TrturSVE6A02G01582220	11DAP	3.91225	3.68333	0.691281	0.670555
TrturSVE6A02G01582240	11DAP	373.234	585.69	2.57314	2.76841
TrturSVE6A02G01582260	11DAP	9.10237	14.51	1.00442	1.19061
TrturSVE6A02G01582280	11DAP	44.5675	0	1.65865	0
TrturSVE6A02G01582310	11DAP	702.74	909.163	2.84741	2.95912
TrturSVE6A02G01582320	11DAP	21.7065	27.31	1.35615	1.45194
TrturSVE6A02G01582340	11DAP	377.079	624.98	2.57758	2.79656
TrturSVE6A02G01582350	11DAP	36.1384	60.9867	1.56982	1.7923
TrturSVE6A02G01582370	11DAP	9.3791	6.68333	1.01616	0.88555
TrturSVE6A02G01582390	11DAP	15.1761	21.82	1.20887	1.35832
TrturSVE6A02G01582420	11DAP	34.8129	62.8467	1.55404	1.80514
TrturSVE6A02G01582440	11DAP	24.7374	20.89	1.41056	1.34025
TrturSVE6A02G01582450	11DAP	22.7689	28.0733	1.37601	1.46349
TrturSVE6A02G01582470	11DAP	1185.73	1753.49	3.07435	3.24415
TrturSVE6A02G01582500	11DAP	352.979	242.623	2.54898	2.38672
TrturSVE6A02G01582520	11DAP	856.642	295.81	2.93331	2.47248
TrturSVE6A02G01582540	11DAP	252.971	379.257	2.40478	2.58008
TrturSVE6A02G01582570	11DAP	6.44196	0	0.871687	0
TrturSVE6A02G01582580	11DAP	334.542	491.32	2.52575	2.69225
TrturSVE6A02G01582590	11DAP	12.6466	12.2033	1.13502	1.12068
TrturSVE6A02G01582610	11DAP	176.519	326.533	2.24924	2.51526
TrturSVE6A02G01582620	11DAP	11.8403	21.7767	1.10857	1.35749
TrturSVE6B02G01713580	11DAP	267.076	129.167	2.42826	2.1145
TrturSVE6B02G01713610	11DAP	60.6334	91.0767	1.78982	1.96415
TrturSVE6B02G01713640	11DAP	2523.69	4409.66	3.40221	3.6445
TrturSVE6B02G01713670	11DAP	65.3677	20.1867	1.82196	1.32606
TrturSVE6B02G01713680	11DAP	310.346	0	2.49324	0
TrturSVE6B02G01713700	11DAP	1973.76	795.493	3.29551	2.90118
TrturSVE6B02G01713780	11DAP	1278.96	130.297	3.1072	2.11825
TrturSVE6B02G01713800	11DAP	36.6802	12.8	1.57611	1.13988
TrturSVE6B02G01713820	11DAP	1024.69	44.5467	3.01102	1.65846
TrturSVE6B02G01713830	11DAP	870.766	1194.62	2.9404	3.07759
TrturSVE6B02G01713840	11DAP	935.229	740.44	2.97138	2.87008
TrturSVE6B02G01713850	11DAP	650.02	3.90333	2.81359	0.690491
TrturSVE6B02G01713860	11DAP	617.659	10.9867	2.79145	1.0787
TrturSVE6B02G01713870	11DAP	64.8851	98.0967	1.81879	1.99606
TrturSVE6B02G01713880	11DAP	275.114	0.0866667	2.44109	0.0360963
TrturSVE6B02G01713950	11DAP	14.3051	26.9933	1.18484	1.44705
TrturSVE6B02G01713970	11DAP	50.9526	94.15	1.71561	1.97841
TrturSVE6B02G01719550	11DAP	702.814	0	2.84746	0
TrturSVE6B02G01719560	11DAP	26.0353	10.7667	1.43193	1.07065
TrturSVE6B02G01719620	11DAP	701.372	0	2.84657	0
TrturSVE6B02G01719640	11DAP	28.3609	10.85	1.46777	1.07372
TrturSVE7A02G01858940	11DAP	0	0	0	0
TrturSVE7A02G01858990	11DAP	1193.52	2110.67	3.07719	3.32463
TrturSVE7A02G01859010	11DAP	1554.71	2741.67	3.19193	3.43817
TrturSVE7A02G01859020	11DAP	775.467	1366.27	2.89012	3.13586
TrturSVE7A02G01859320	11DAP	188.908	0	2.27854	0
TrturSVE1A02G00001550	16DAP	5.95802	10.62	0.842486	1.06521
TrturSVE1A02G00001580	16DAP	3.51177	1.53667	0.654347	0.404263
TrturSVE1A02G00001600	16DAP	3.35301	3.35667	0.63879	0.639154
TrturSVE1A02G00001770	16DAP	63.7133	2.00667	1.81099	0.478085
TrturSVE1A02G00002050	16DAP	23.5262	38.79	1.38963	1.59977
TrturSVE1A02G00002060	16DAP	0	0	0	0
TrturSVE1A02G00002070	16DAP	1814.57	3134.37	3.25901	3.49629
TrturSVE1A02G00002090	16DAP	17.0744	29.42	1.25706	1.48316
TrturSVE1A02G00002150	16DAP	598.557	633.95	2.77783	2.80274
TrturSVE1A02G00002170	16DAP	62.0366	15.9533	1.79959	1.22926
TrturSVE1A02G00002200	16DAP	0	0	0	0
TrturSVE1A02G00002220	16DAP	3614.23	4595.55	3.55814	3.66243
TrturSVE1A02G00002290	16DAP	90.0121	150.817	1.9591	2.18132
TrturSVE1A02G00002320	16DAP	1239.07	2091.3	3.09344	3.32062
TrturSVE1A02G00003160	16DAP	1817.95	2991.93	3.25982	3.4761
TrturSVE1A02G00008420	16DAP	0.02145	0.0733333	0.00921711	0.0307346
TrturSVE1A02G00092790	16DAP	4.14581	4.02	0.711454	0.700704
TrturSVE1A02G00092830	16DAP	4.17658	6.20333	0.714043	0.857534
TrturSVE1B02G00128220	16DAP	1093.75	1295.79	3.03931	3.11287
TrturSVE1B02G00128230	16DAP	10.0763	16.52	1.04439	1.24353
TrturSVE1B02G00128260	16DAP	322.941	542.047	2.51047	2.73484
TrturSVE1B02G00128310	16DAP	1697.67	472.53	3.23011	2.67535
TrturSVE1B02G00128320	16DAP	25.1766	5.73667	1.41791	0.828445
TrturSVE1B02G00128330	16DAP	673.509	1124.11	2.82899	3.05119
TrturSVE1B02G00128370	16DAP	0	0	0	0
TrturSVE1B02G00128380	16DAP	1464.11	2416.89	3.16587	3.38344
TrturSVE1B02G00128420	16DAP	4.85543	0.0133333	0.767559	0.00575233
TrturSVE1B02G00128440	16DAP	133.208	0.0533333	2.12778	0.0225658
TrturSVE1B02G00128460	16DAP	2.36921	1.35	0.527528	0.371068
TrturSVE1B02G00128490	16DAP	11.5047	22.33	1.09707	1.36791
TrturSVE1B02G00128510	16DAP	1.29814	0	0.361376	0
TrturSVE1B02G00128520	16DAP	0.00782267	0.0133333	0.00338412	0.00575233
TrturSVE1B02G00128530	16DAP	0.0221003	0.0866667	0.00949353	0.0360963
TrturSVE1B02G00128580	16DAP	3836.16	2887.58	3.58401	3.46068
TrturSVE1B02G00128610	16DAP	15276.8	1.46	4.18406	0.390935
TrturSVE1B02G00128670	16DAP	0.189591	0.386667	0.0753978	0.141972
TrturSVE1B02G00129120	16DAP	5002.23	8325.81	3.69925	3.92048
TrturSVE1B02G00136430	16DAP	1.2884	2.35	0.359531	0.525045
TrturSVE1B02G00136450	16DAP	4.43823	7.66333	0.735458	0.937685
TrturSVE1B02G00136650	16DAP	37.3398	60.85	1.58365	1.79134
TrturSVE1B02G00234400	16DAP	334.461	0	2.52564	0
TrturSVE1B02G00234490	16DAP	140.482	233.087	2.1507	2.36938
TrturSVE4A02G01109990	16DAP	13.6808	17.32	1.16675	1.26293
TrturSVE4A02G01110330	16DAP	1.91829	2.46667	0.465128	0.539912
TrturSVE4A02G01110430	16DAP	0	0	0	0
TrturSVE4A02G01110460	16DAP	204.614	0	2.31305	0
TrturSVE4A02G01110900	16DAP	819.242	1343.25	2.91394	3.12848
TrturSVE4A02G01110910	16DAP	1142.6	1870.61	3.05827	3.27222
TrturSVE4A02G01110930	16DAP	588.655	965.103	2.7706	2.98502
TrturSVE4A02G01110960	16DAP	624.999	1024.02	2.79657	3.01073
TrturSVE6A02G01581790	16DAP	117.55	196.447	2.0739	2.29545
TrturSVE6A02G01581850	16DAP	9.13295	0	1.00574	0
TrturSVE6A02G01581870	16DAP	350.706	611.317	2.54618	2.78698
TrturSVE6A02G01581890	16DAP	14.1841	0.14	1.18139	0.0569049
TrturSVE6A02G01581980	16DAP	34.7557	57.79	1.55335	1.7693
TrturSVE6A02G01582050	16DAP	85.5282	112.737	1.93716	2.0559
TrturSVE6A02G01582060	16DAP	67.1905	88.3833	1.83372	1.95126
TrturSVE6A02G01582090	16DAP	6.61746	10.34	0.88181	1.05461
TrturSVE6A02G01582110	16DAP	0.749487	0.84	0.242911	0.264818
TrturSVE6A02G01582130	16DAP	9.31756	3.73667	1.01358	0.675473
TrturSVE6A02G01582140	16DAP	8.72311	10.1267	0.987805	1.04637
TrturSVE6A02G01582150	16DAP	0.469576	0.18	0.167192	0.071882
TrturSVE6A02G01582160	16DAP	3.97462	6.55333	0.696759	0.878139
TrturSVE6A02G01582210	16DAP	12.1389	19.99	1.11856	1.32201
TrturSVE6A02G01582220	16DAP	2.87798	2.68667	0.588606	0.566634
TrturSVE6A02G01582240	16DAP	243.646	364.893	2.38854	2.56335
TrturSVE6A02G01582260	16DAP	9.22591	13.6733	1.0097	1.16653
TrturSVE6A02G01582280	16DAP	44.6847	0	1.65977	0
TrturSVE6A02G01582310	16DAP	751.305	895.807	2.87639	2.9527
TrturSVE6A02G01582320	16DAP	23.7943	30.2533	1.39435	1.4949
TrturSVE6A02G01582340	16DAP	366.422	569.07	2.56516	2.75593
TrturSVE6A02G01582350	16DAP	29.3961	47.0233	1.48282	1.68145
TrturSVE6A02G01582370	16DAP	8.82233	6.25667	0.992214	0.860737
TrturSVE6A02G01582390	16DAP	11.0119	13.8233	1.07961	1.17095
TrturSVE6A02G01582420	16DAP	29.2018	48.4267	1.48003	1.69396
TrturSVE6A02G01582440	16DAP	24.2929	20.79	1.403	1.33826
TrturSVE6A02G01582450	16DAP	19.0092	23.5	1.30123	1.38917
TrturSVE6A02G01582470	16DAP	1210.34	1689.89	3.08327	3.22811
TrturSVE6A02G01582500	16DAP	242.427	181.75	2.38637	2.26186
TrturSVE6A02G01582520	16DAP	760.823	258.893	2.88185	2.4148
TrturSVE6A02G01582540	16DAP	219.162	324.583	2.34274	2.51266
TrturSVE6A02G01582570	16DAP	5.22926	0	0.794436	0
TrturSVE6A02G01582580	16DAP	295.001	403.497	2.47129	2.60691
TrturSVE6A02G01582590	16DAP	18.6665	17.14	1.29373	1.25864
TrturSVE6A02G01582610	16DAP	133.977	222.95	2.13026	2.35015
TrturSVE6A02G01582620	16DAP	12.4155	20.6833	1.12761	1.33613
TrturSVE6B02G01713580	16DAP	302.994	143.62	2.48287	2.16023
TrturSVE6B02G01713610	16DAP	71.8772	104.113	1.86259	2.02166
TrturSVE6B02G01713640	16DAP	3097.31	5041.9	3.49112	3.70268
TrturSVE6B02G01713670	16DAP	45.177	11.1933	1.66443	1.08612
TrturSVE6B02G01713680	16DAP	341.14	0	2.5342	0
TrturSVE6B02G01713700	16DAP	1452.84	542.267	3.16252	2.73501
TrturSVE6B02G01713780	16DAP	1010.3	141.283	3.00488	2.15315
TrturSVE6B02G01713800	16DAP	35.4415	12.7833	1.5616	1.13935
TrturSVE6B02G01713820	16DAP	850.479	35.51	2.93017	1.56241
TrturSVE6B02G01713830	16DAP	685.126	902.573	2.8364	2.95596
TrturSVE6B02G01713840	16DAP	978.963	762.16	2.99121	2.88262
TrturSVE6B02G01713850	16DAP	593.133	1.89	2.77388	0.460898
TrturSVE6B02G01713860	16DAP	698.823	6.79667	2.84499	0.891909
TrturSVE6B02G01713870	16DAP	71.9665	96.9633	1.86312	1.99106
TrturSVE6B02G01713880	16DAP	221.233	0.116667	2.34681	0.0479236
TrturSVE6B02G01713950	16DAP	9.67461	19.27	1.02835	1.30685
TrturSVE6B02G01713970	16DAP	39.8176	67.05	1.61085	1.83283
TrturSVE6B02G01719550	16DAP	360.447	0	2.55804	0
TrturSVE6B02G01719560	16DAP	13.0725	6.93	1.14837	0.899273
TrturSVE6B02G01719620	16DAP	359.183	0	2.55652	0
TrturSVE6B02G01719640	16DAP	13.7763	6.92333	1.16957	0.898908
TrturSVE7A02G01858940	16DAP	0	0	0	0
TrturSVE7A02G01858990	16DAP	611.53	1004.55	2.78713	3.0024
TrturSVE7A02G01859010	16DAP	721.101	1180.63	2.8586	3.07248
TrturSVE7A02G01859020	16DAP	262.504	428.74	2.42079	2.63321
TrturSVE7A02G01859320	16DAP	90.6778	0	1.96226	0
TrturSVE1A02G00001550	21DAP	67.0519	130.237	1.83284	2.11806
TrturSVE1A02G00001580	21DAP	32.0871	20.82	1.51966	1.33885
TrturSVE1A02G00001600	21DAP	31.5699	30.2967	1.51282	1.4955
TrturSVE1A02G00001770	21DAP	539.219	15.06	2.73257	1.20575
TrturSVE1A02G00002050	21DAP	67.3422	121.893	1.83469	2.08953
TrturSVE1A02G00002060	21DAP	0.0304473	0.0533333	0.0130258	0.0225658
TrturSVE1A02G00002070	21DAP	6955.43	13117.4	3.84239	4.11788
TrturSVE1A02G00002090	21DAP	48.8164	91.9033	1.69737	1.96803
TrturSVE1A02G00002150	21DAP	2381.76	2627.03	3.37708	3.41963
TrturSVE1A02G00002170	21DAP	317.133	119.757	2.50261	2.08191
TrturSVE1A02G00002200	21DAP	0	0	0	0
TrturSVE1A02G00002220	21DAP	4507.1	5786.2	3.65399	3.76247
TrturSVE1A02G00002290	21DAP	169.885	310.973	2.2327	2.49412
TrturSVE1A02G00002320	21DAP	4608.4	8489.67	3.66364	3.92894
TrturSVE1A02G00003160	21DAP	3410.83	6138.65	3.53299	3.78814
TrturSVE1A02G00008420	21DAP	0.60292	1.23	0.204912	0.348305
TrturSVE1A02G00092790	21DAP	15.7836	14.0867	1.22489	1.17859
TrturSVE1A02G00092830	21DAP	9.14275	15.4333	1.00616	1.21573
TrturSVE1B02G00128220	21DAP	2357	2775.58	3.37254	3.44351
TrturSVE1B02G00128230	21DAP	20.7511	37.9233	1.33748	1.59021
TrturSVE1B02G00128260	21DAP	980.614	1796.55	2.99194	3.25468
TrturSVE1B02G00128310	21DAP	6636.11	2328.16	3.82198	3.3672
TrturSVE1B02G00128320	21DAP	84.2963	17.92	1.93093	1.27692
TrturSVE1B02G00128330	21DAP	2174.68	3981.04	3.3376	3.60011
TrturSVE1B02G00128370	21DAP	0	0	0	0
TrturSVE1B02G00128380	21DAP	2223.3	4005.53	3.34719	3.60277
TrturSVE1B02G00128420	21DAP	56.6909	0	1.76111	0
TrturSVE1B02G00128440	21DAP	588.382	0.05	2.7704	0.0211893
TrturSVE1B02G00128460	21DAP	28.1398	11.1433	1.46449	1.08434
TrturSVE1B02G00128490	21DAP	77.9775	165.877	1.8975	2.2224
TrturSVE1B02G00128510	21DAP	18.0018	0	1.27879	0
TrturSVE1B02G00128520	21DAP	0	0.0833333	0	0.0347621
TrturSVE1B02G00128530	21DAP	0.172815	0.47	0.0692295	0.167317
TrturSVE1B02G00128580	21DAP	10656	8618.22	4.02764	3.93547
TrturSVE1B02G00128610	21DAP	43063.9	2.22333	4.63412	0.508305
TrturSVE1B02G00128670	21DAP	1.14773	3.73	0.331979	0.674861
TrturSVE1B02G00129120	21DAP	13956.9	25490.2	4.14482	4.40639
TrturSVE1B02G00136430	21DAP	12.4622	24.6667	1.12911	1.40937
TrturSVE1B02G00136450	21DAP	35.1673	66.8267	1.55832	1.8314
TrturSVE1B02G00136650	21DAP	79.3202	136.23	1.90482	2.13745
TrturSVE1B02G00234400	21DAP	1467.54	0	3.16689	0
TrturSVE1B02G00234490	21DAP	483.345	878.737	2.68515	2.94435
TrturSVE4A02G01109990	21DAP	3.54824	3.12	0.657844	0.614897
TrturSVE4A02G01110330	21DAP	0	0	0	0
TrturSVE4A02G01110430	21DAP	0	0	0	0
TrturSVE4A02G01110460	21DAP	53.3827	0	1.73546	0
TrturSVE4A02G01110900	21DAP	1157.68	2074.51	3.06396	3.31712
TrturSVE4A02G01110910	21DAP	2112.34	3780.06	3.32497	3.57761
TrturSVE4A02G01110930	21DAP	854.545	1530.17	2.93224	3.18502
TrturSVE4A02G01110960	21DAP	962.897	1722.55	2.98403	3.23642
TrturSVE6A02G01581790	21DAP	426.746	782.717	2.63119	2.89416
TrturSVE6A02G01581850	21DAP	14.7524	0	1.19735	0
TrturSVE6A02G01581870	21DAP	742.166	1418.62	2.87109	3.15217
TrturSVE6A02G01581890	21DAP	28.5122	0.31	1.47	0.117271
TrturSVE6A02G01581980	21DAP	66.0102	120.337	1.82614	2.08399
TrturSVE6A02G01582050	21DAP	68.3625	97.54	1.84112	1.99361
TrturSVE6A02G01582060	21DAP	56.4983	80.5533	1.75966	1.91144
TrturSVE6A02G01582090	21DAP	12.8362	21.0167	1.14102	1.34275
TrturSVE6A02G01582110	21DAP	1.94474	2.42	0.469048	0.534026
TrturSVE6A02G01582130	21DAP	16.5908	5.16	1.24528	0.789581
TrturSVE6A02G01582140	21DAP	17.4844	20.23	1.26681	1.32695
TrturSVE6A02G01582150	21DAP	1.48881	0.813333	0.395991	0.258478
TrturSVE6A02G01582160	21DAP	5.68271	10.2367	0.824953	1.05064
TrturSVE6A02G01582210	21DAP	21.4274	38.3467	1.35078	1.59491
TrturSVE6A02G01582220	21DAP	7.73297	7.25333	0.941162	0.916629
TrturSVE6A02G01582240	21DAP	567.956	905.1	2.75508	2.95718
TrturSVE6A02G01582260	21DAP	15.0708	24.91	1.20604	1.41347
TrturSVE6A02G01582280	21DAP	115.966	0	2.06806	0
TrturSVE6A02G01582310	21DAP	1060.38	1455.65	3.02587	3.16335
TrturSVE6A02G01582320	21DAP	37.934	48.2067	1.59033	1.69202
TrturSVE6A02G01582340	21DAP	794.33	1326	2.90055	3.12287
TrturSVE6A02G01582350	21DAP	61.259	104.007	1.7942	2.02122
TrturSVE6A02G01582370	21DAP	19.8537	12.52	1.31918	1.13098
TrturSVE6A02G01582390	21DAP	25.2562	36.2833	1.41923	1.57151
TrturSVE6A02G01582420	21DAP	89.786	162.587	1.95802	2.21375
TrturSVE6A02G01582440	21DAP	47.6237	42.2233	1.68685	1.63572
TrturSVE6A02G01582450	21DAP	32.1817	39.4	1.5209	1.60638
TrturSVE6A02G01582470	21DAP	1894.62	2789.1	3.27775	3.44562
TrturSVE6A02G01582500	21DAP	655.527	491.857	2.81725	2.69272
TrturSVE6A02G01582520	21DAP	1342.45	467.663	3.12822	2.67086
TrturSVE6A02G01582540	21DAP	370.009	566.467	2.56938	2.75394
TrturSVE6A02G01582570	21DAP	9.54412	0	1.02301	0
TrturSVE6A02G01582580	21DAP	563.903	854.723	2.75197	2.93233
TrturSVE6A02G01582590	21DAP	31.4689	36.6067	1.51147	1.57526
TrturSVE6A02G01582610	21DAP	330.378	605.977	2.52032	2.78317
TrturSVE6A02G01582620	21DAP	20.2992	37.51	1.32836	1.58557
TrturSVE6B02G01713580	21DAP	606.661	285.593	2.78366	2.45727
TrturSVE6B02G01713610	21DAP	120.599	192.243	2.08493	2.2861
TrturSVE6B02G01713640	21DAP	5941.79	10527.6	3.77399	4.02237
TrturSVE6B02G01713670	21DAP	180.882	49.4567	2.25979	1.70292
TrturSVE6B02G01713680	21DAP	858.534	0	2.93426	0
TrturSVE6B02G01713700	21DAP	4668.31	2494.13	3.66925	3.39709
TrturSVE6B02G01713780	21DAP	2734.22	263.823	3.43699	2.42296
TrturSVE6B02G01713800	21DAP	88.3651	29.57	1.95117	1.4853
TrturSVE6B02G01713820	21DAP	2039.83	77.2733	3.30981	1.89361
TrturSVE6B02G01713830	21DAP	1761.74	2461.53	3.24619	3.39138
TrturSVE6B02G01713840	21DAP	2490.71	2178.45	3.3965	3.33835
TrturSVE6B02G01713850	21DAP	1786.49	8.19	3.25224	0.963316
TrturSVE6B02G01713860	21DAP	1843.48	29.83	3.26587	1.48897
TrturSVE6B02G01713870	21DAP	172.961	267.627	2.24045	2.42915
TrturSVE6B02G01713880	21DAP	886.37	0.04	2.9481	0.0170333
TrturSVE6B02G01713950	21DAP	21.7336	43.9833	1.35667	1.65305
TrturSVE6B02G01713970	21DAP	139.671	258.757	2.1482	2.41457
TrturSVE6B02G01719550	21DAP	990.952	0	2.99649	0
TrturSVE6B02G01719560	21DAP	30.7751	17.2833	1.50209	1.26206
TrturSVE6B02G01719620	21DAP	992.522	0	2.99718	0
TrturSVE6B02G01719640	21DAP	26.9859	15.0333	1.44694	1.20502
TrturSVE7A02G01858940	21DAP	0	0	0	0
TrturSVE7A02G01858990	21DAP	723.62	1295.62	2.86011	3.11281
TrturSVE7A02G01859010	21DAP	1323.73	2373.54	3.12213	3.37558
TrturSVE7A02G01859020	21DAP	400.844	718.317	2.60406	2.85692
TrturSVE7A02G01859320	21DAP	36.4718	0	1.5737	0
TrturSVE1A02G00001550	30DAP	43.9431	81.6867	1.65266	1.91744
TrturSVE1A02G00001580	30DAP	16.9312	9.30333	1.25361	1.01298
TrturSVE1A02G00001600	30DAP	17.1381	18.6633	1.25859	1.29366
TrturSVE1A02G00001770	30DAP	353.783	18.0833	2.54996	1.28065
TrturSVE1A02G00002050	30DAP	30.8189	52.62	1.50269	1.72933
TrturSVE1A02G00002060	30DAP	0	0	0	0
TrturSVE1A02G00002070	30DAP	3930.07	7097.8	3.59451	3.85118
TrturSVE1A02G00002090	30DAP	31.3613	57.4733	1.51003	1.76696
TrturSVE1A02G00002150	30DAP	1675.38	1745.52	3.22437	3.24217
TrturSVE1A02G00002170	30DAP	318.078	100.44	2.5039	2.00621
TrturSVE1A02G00002200	30DAP	0	0	0	0
TrturSVE1A02G00002220	30DAP	4380.81	5725.76	3.64165	3.75791
TrturSVE1A02G00002290	30DAP	109.597	191.01	2.04374	2.28332
TrturSVE1A02G00002320	30DAP	3452	6066.93	3.5382	3.78304
TrturSVE1A02G00003160	30DAP	4158.45	7073.01	3.61904	3.84967
TrturSVE1A02G00008420	30DAP	0.189053	0.283333	0.0752013	0.108339
TrturSVE1A02G00092790	30DAP	20.6978	20.9267	1.33642	1.34097
TrturSVE1A02G00092830	30DAP	10.8149	17.2167	1.07243	1.26047
TrturSVE1B02G00128220	30DAP	1333.23	1565.64	3.12523	3.19497
TrturSVE1B02G00128230	30DAP	16.08	27.6133	1.23249	1.45657
TrturSVE1B02G00128260	30DAP	820.64	1439.07	2.91468	3.15838
TrturSVE1B02G00128310	30DAP	4713.75	1459.22	3.67346	3.16442
TrturSVE1B02G00128320	30DAP	51.7316	12.66	1.72207	1.13545
TrturSVE1B02G00128330	30DAP	1676.97	2914.08	3.22478	3.46465
TrturSVE1B02G00128370	30DAP	0	0	0	0
TrturSVE1B02G00128380	30DAP	2840.06	4830.41	3.45348	3.68407
TrturSVE1B02G00128420	30DAP	38.6731	0	1.5985	0
TrturSVE1B02G00128440	30DAP	291.066	0.183333	2.46548	0.0731071
TrturSVE1B02G00128460	30DAP	19.3979	9.35667	1.30959	1.01522
TrturSVE1B02G00128490	30DAP	35.409	75.37	1.56121	1.88292
TrturSVE1B02G00128510	30DAP	8.1809	0	0.962885	0
TrturSVE1B02G00128520	30DAP	0	0.153333	0	0.0619548
TrturSVE1B02G00128530	30DAP	0.242591	0.763333	0.0943282	0.246334
TrturSVE1B02G00128580	30DAP	8150.2	5774.87	3.91122	3.76162
TrturSVE1B02G00128610	30DAP	21263.2	2.27667	4.32765	0.515432
TrturSVE1B02G00128670	30DAP	1.2172	1.32333	0.345805	0.366112
TrturSVE1B02G00129120	30DAP	11476.8	19789	4.05986	4.29645
TrturSVE1B02G00136430	30DAP	7.09152	13.21	0.90803	1.15259
TrturSVE1B02G00136450	30DAP	19.0024	34.39	1.30108	1.54888
TrturSVE1B02G00136650	30DAP	33.0765	56.52	1.53246	1.75982
TrturSVE1B02G00234400	30DAP	1392.53	0	3.14412	0
TrturSVE1B02G00234490	30DAP	631.167	1090.44	2.80083	3.038
TrturSVE4A02G01109990	30DAP	0.839527	1.4	0.264706	0.380211
TrturSVE4A02G01110330	30DAP	0.472394	0.676667	0.168024	0.224447
TrturSVE4A02G01110430	30DAP	0	0	0	0
TrturSVE4A02G01110460	30DAP	16.9769	0	1.25471	0
TrturSVE4A02G01110900	30DAP	1841.57	3107.54	3.26542	3.49256
TrturSVE4A02G01110910	30DAP	3923.1	6629.75	3.59374	3.82156
TrturSVE4A02G01110930	30DAP	911.294	1540.79	2.96013	3.18802
TrturSVE4A02G01110960	30DAP	1396.48	2363.99	3.14535	3.37383
TrturSVE6A02G01581790	30DAP	290.74	500.45	2.465	2.70023
TrturSVE6A02G01581850	30DAP	21.9824	0	1.3614	0
TrturSVE6A02G01581870	30DAP	564.441	1008.43	2.75239	3.00408
TrturSVE6A02G01581890	30DAP	15.5538	0.16	1.2189	0.064458
TrturSVE6A02G01581980	30DAP	56.8319	96.1133	1.76217	1.98728
TrturSVE6A02G01582050	30DAP	54.316	75.91	1.74285	1.88598
TrturSVE6A02G01582060	30DAP	45.3903	64.1667	1.66643	1.81403
TrturSVE6A02G01582090	30DAP	10.3453	16.7267	1.05482	1.24863
TrturSVE6A02G01582110	30DAP	4.43118	4.75	0.734894	0.759668
TrturSVE6A02G01582130	30DAP	16.1919	5.3	1.23532	0.799341
TrturSVE6A02G01582140	30DAP	14.8807	15.5433	1.20087	1.21862
TrturSVE6A02G01582150	30DAP	3.36046	1.71	0.639532	0.432969
TrturSVE6A02G01582160	30DAP	5.24338	8.97	0.795419	0.998695
TrturSVE6A02G01582210	30DAP	20.2334	33.99	1.32702	1.54394
TrturSVE6A02G01582220	30DAP	7.77812	8.41	0.943402	0.97359
TrturSVE6A02G01582240	30DAP	449.046	686.737	2.65326	2.83742
TrturSVE6A02G01582260	30DAP	11.2798	17.3167	1.08919	1.26285
TrturSVE6A02G01582280	30DAP	95.6533	0	1.98522	0
TrturSVE6A02G01582310	30DAP	1056.67	1337.12	3.02435	3.12649
TrturSVE6A02G01582320	30DAP	30.3569	41.1733	1.49633	1.62504
TrturSVE6A02G01582340	30DAP	635.53	1015.59	2.80382	3.00715
TrturSVE6A02G01582350	30DAP	54.9268	90.6867	1.74762	1.96231
TrturSVE6A02G01582370	30DAP	16.0179	10.66	1.23091	1.0667
TrturSVE6A02G01582390	30DAP	30.6026	43.04	1.49972	1.64385
TrturSVE6A02G01582420	30DAP	67.4162	116.22	1.83516	2.069
TrturSVE6A02G01582440	30DAP	41.2974	37.27	1.62631	1.58286
TrturSVE6A02G01582450	30DAP	29.2354	38.2867	1.48052	1.59425
TrturSVE6A02G01582470	30DAP	1782.92	2558.65	3.25138	3.40818
TrturSVE6A02G01582500	30DAP	571.896	458.647	2.75808	2.66242
TrturSVE6A02G01582520	30DAP	1254.29	427.867	3.09874	2.63232
TrturSVE6A02G01582540	30DAP	396.767	603.963	2.59963	2.78173
TrturSVE6A02G01582570	30DAP	10.5005	0	1.06072	0
TrturSVE6A02G01582580	30DAP	619.367	872.95	2.79265	2.94149
TrturSVE6A02G01582590	30DAP	20.5717	20.8367	1.33388	1.33919
TrturSVE6A02G01582610	30DAP	423.241	730.357	2.62761	2.86413
TrturSVE6A02G01582620	30DAP	15.7698	27.61	1.22453	1.45652
TrturSVE6B02G01713580	30DAP	457.58	229.133	2.66141	2.36198
TrturSVE6B02G01713610	30DAP	79.3586	114.213	1.90503	2.0615
TrturSVE6B02G01713640	30DAP	4593.73	7672.86	3.66226	3.88501
TrturSVE6B02G01713670	30DAP	56.6382	18.97	1.76071	1.30038
TrturSVE6B02G01713680	30DAP	620.386	0	2.79336	0
TrturSVE6B02G01713700	30DAP	2296.75	739.647	3.3613	2.86961
TrturSVE6B02G01713780	30DAP	1689.73	256.02	3.22807	2.40997
TrturSVE6B02G01713800	30DAP	58.3764	22.6967	1.77361	1.37469
TrturSVE6B02G01713820	30DAP	1350.11	68.6033	3.13069	1.84263
TrturSVE6B02G01713830	30DAP	1032.51	1397.64	3.01432	3.14571
TrturSVE6B02G01713840	30DAP	1390.34	1098.35	3.14343	3.04114
TrturSVE6B02G01713850	30DAP	1069.19	5.39667	3.02946	0.805954
TrturSVE6B02G01713860	30DAP	1079.52	11.4567	3.03363	1.0954
TrturSVE6B02G01713870	30DAP	112.62	151.383	2.05545	2.18294
TrturSVE6B02G01713880	30DAP	666.951	0.993333	2.82474	0.29958
TrturSVE6B02G01713950	30DAP	39.8097	82.85	1.61076	1.9235
TrturSVE6B02G01713970	30DAP	126.173	218.743	2.10439	2.34192
TrturSVE6B02G01719550	30DAP	1146.49	0	3.05975	0
TrturSVE6B02G01719560	30DAP	35.492	17.8633	1.5622	1.27562
TrturSVE6B02G01719620	30DAP	1138.41	0	3.05668	0
TrturSVE6B02G01719640	30DAP	35.1446	16.9267	1.55804	1.2535
TrturSVE7A02G01858940	30DAP	0	0	0	0
TrturSVE7A02G01858990	30DAP	507.297	861.067	2.70612	2.93554
TrturSVE7A02G01859010	30DAP	2159.78	3642.7	3.33461	3.56154
TrturSVE7A02G01859020	30DAP	628.424	1063.2	2.79894	3.02702
TrturSVE7A02G01859320	30DAP	4.0249	0	0.701127	0
