# Supplementary material for: Durum Wheat cv. Svevo Reference Genome Rel.2.0: A Comprehensive Tool for Wheat Genomics
Source: Plant Biotechnol J. 2026 Jul 13:10.1111/pbi.70673. Online ahead of print. doi: 10.1111/pbi.70673 (PMC13398682; doi:10.1111/pbi.70673)
Supplement: Supplementary file 32 — Data S1–S9: pbi70673‐sup‐0032‐Supinfo.zip. [file PBI-9999-0-s020.zip]

Archive with 9 entries (9 files):
- Dataset 9_4xANCESTORS_Exome_IMPUTED.vcf.gz
- Dataset 1_CpGI_Svevo.zip
- Dataset 2_S1_Rel2_Rel1_id_mapping.xlsx
- Dataset 3_Svevo_Development_TPM_avexp.gz
- Dataset 4_Svevo_Fusarium_TPM_avexp.gz
- Dataset 5_Svevo_StressNutrientes_TPM_avexp.gz
- Dataset 6_LRR-CR.gff.gz
- Dataset 7_LRRPROFILER_RAW_OUTPUT.zip
- Dataset 8_VCF panel 2 Sv2_45_51Mbp_inv.vcf.gz
