# Supplementary material for: Durum Wheat cv. Svevo Reference Genome Rel.2.0: A Comprehensive Tool for Wheat Genomics
Source: Plant Biotechnol J. 2026 Jul 13:10.1111/pbi.70673. Online ahead of print. doi: 10.1111/pbi.70673 (PMC13398682; doi:10.1111/pbi.70673)
Supplement: Supplementary file 32 — Data S1–S9: pbi70673‐sup‐0032‐Supinfo.zip. [file PBI-9999-0-s020.zip › Dataset 2_S1_Rel2_Rel1_id_mapping.xlsx]

## Sheet: SvevoRel2.0_HighConfidence
gene_id_SvevoRel2.0	chr:start..end	strand	gene_length(bp)	confidence	type	human_readable_description_SvevoRel2.0	gene_id_SvevoRel1.0	gene_description_SvevoRel1.0	chr:start..end_SvevoRel1.0	strand_SvevoRel1.02	gene_length(bp)_SvevoRel1.0	overlap(nt)	sequence_change_in_two_versions	SvevoRel2.0_blastp_SvevoRel1.0_besthit
TrturSVE1A02G00000010	Chr1A:16240..16846_SvevoRel2.0	+	606	HC	protein_coding_gene	Regulator of rDNA transcription protein 15							new in Svevo Rel2.0	TRITD0Uv1G089420
TrturSVE1A02G00000020	Chr1A:149732..150169	-	437	HC	protein_coding_gene	Protein TAR1	TRITD1Av1G001090	Polyketide cyclase/dehydrase and lipid transport superfamily protein G	1A:2246308..2251377	+	5069	438
TrturSVE1A02G00000040	Chr1A:615625..616480	+	855	HC	protein_coding_gene	DUF4283 domain-containing protein							new in Svevo Rel2.0
TrturSVE1A02G00000070	Chr1A:1142173..1143690	+	1517	HC	protein_coding_gene	50S ribosomal protein L28, chloroplastic	TRITD1Av1G000590	50S ribosomal protein L28	1A:1241353..1242498	-	1145	1146		TRITD1Av1G000590
TrturSVE1A02G00000090	Chr1A:1156249..1160427	-	4178	HC	protein_coding_gene	Peroxisomal membrane protein PEX14	TRITD1Av1G000580	RING-finger ubiquitin ligase	1A:1219368..1227585	+	8217	3071	one Svevo Rel1.0 model splitted into two in Svevo Rel2.0
TrturSVE1A02G00000100	Chr1A:1160954..1165530	-	4576	HC	protein_coding_gene	RING-type domain-containing protein	TRITD1Av1G000580	RING-finger ubiquitin ligase	1A:1219368..1227585	+	8217	4295	one Svevo Rel1.0 model splitted into two in Svevo Rel2.0
TrturSVE1A02G00000110	Chr1A:1167495..1174520	+	7025	HC	protein_coding_gene	GOLD domain-containing protein	TRITD1Av1G000570	vascular related NAC-domain protein 1 G	1A:1210389..1216942	-	6553	6535		TRITD1Av1G000570
TrturSVE1A02G00000140	Chr1A:1185732..1187668	+	1936	HC	protein_coding_gene	OB domain-containing protein	TRITD1Av1G000550	Nucleic acid-binding, OB-fold	1A:1197264..1198501	-	1237	1238		TRITD1Av1G000550
TrturSVE1A02G00000190	Chr1A:1201180..1205903	+	4723	HC	protein_coding_gene	non-specific serine/threonine protein kinase	TRITD1Av1G000530	Receptor-like kinase	1A:1179103..1181600	-	2497	2498		TRITD0Uv1G003500
TrturSVE1A02G00000200	Chr1A:1205928..1209131	-	3203	HC	protein_coding_gene	Endoribonuclease E-like protein	TRITD1Av1G000500	Endoribonuclease E-like protein G	1A:1175277..1177769	+	2492	2493		TRITD1Av1G000500
TrturSVE1A02G00000210	Chr1A:1211923..1215356	-	3433	HC	protein_coding_gene	Cytochrome P450	TRITD1Av1G000490	Cytochrome P450	1A:1168983..1172033	+	3050	2782		TRITD1Av1G000490
TrturSVE1A02G00000230	Chr1A:1221821..1227933	-	6112	HC	protein_coding_gene	Phospholipid-transporting ATPase	TRITD1Av1G000480	Phospholipid-transporting ATPase	1A:1156772..1162539	+	5767	4540		TRITD1Av1G000480
TrturSVE1A02G00000240	Chr1A:1266398..1268072	+	1674	HC	protein_coding_gene	Zinc finger GRF-type domain-containing protein	TRITD1Av1G000460	Pre-mRNA-splicing factor SYF1 G	1A:1116308..1117751	-	1443	1444		TRITD2Av1G010990
TrturSVE1A02G00000260	Chr1A:1275897..1288203	-	12306	HC	protein_coding_gene	Histone deacetylase interacting domain-containing protein	TRITD1Av1G000450	Paired amphipathic helix protein Sin3	1A:1095301..1106930	+	11629	216		TRITD1Av1G000450
TrturSVE1A02G00000280	Chr1A:1364526..1365265	+	739	HC	protein_coding_gene	Genome assembly, chromosome: II							new in Svevo Rel2.0
TrturSVE1A02G00000350	Chr1A:1624264..1626828	+	2564	HC	protein_coding_gene	Histone H3	TRITD1Av1G000280	Histone H3	1A:752684..754056	-	1372	1373		TRITD1Av1G000280
TrturSVE1A02G00000360	Chr1A:1647494..1656468	+	8974	HC	protein_coding_gene	Tyrosinase copper-binding domain-containing protein	TRITD1Av1G000270	Polyphenol oxidase	1A:724765..733590	-	8825	1427		TRITD1Av1G000270
TrturSVE1A02G00000450	Chr1A:2380681..2384993	-	4312	HC	protein_coding_gene	Glycosyltransferase family 92 protein							new in Svevo Rel2.0	TRITD0Uv1G104670
TrturSVE1A02G00000470	Chr1A:2453890..2457831	-	3941	HC	protein_coding_gene	Glycosyltransferase family 92 protein							new in Svevo Rel2.0	TRITD0Uv1G104670
TrturSVE1A02G00000490	Chr1A:2770778..2773019	+	2241	HC	protein_coding_gene	Tyrosinase copper-binding domain-containing protein							new in Svevo Rel2.0	TRITD0Uv1G072340
TrturSVE1A02G00000580	Chr1A:3648659..3655096	-	6437	HC	protein_coding_gene	Clp R domain-containing protein							new in Svevo Rel2.0	TRITD0Uv1G073910
TrturSVE1A02G00000590	Chr1A:3685305..3691742	-	6437	HC	protein_coding_gene	Clp R domain-containing protein							new in Svevo Rel2.0	TRITD0Uv1G073910
TrturSVE1A02G00000600	Chr1A:3721959..3728396	-	6437	HC	protein_coding_gene	Clp R domain-containing protein							new in Svevo Rel2.0	TRITD0Uv1G073910
TrturSVE1A02G00000610	Chr1A:3749468..3754483	-	5015	HC	protein_coding_gene	Clp R domain-containing protein							new in Svevo Rel2.0	TRITD0Uv1G073910
TrturSVE1A02G00000710	Chr1A:4554780..4559361	+	4581	HC	protein_coding_gene	Clp R domain-containing protein							new in Svevo Rel2.0	TRITD0Uv1G068280
TrturSVE1A02G00000760	Chr1A:4926410..4933397	-	6987	HC	protein_coding_gene	Cytokinin riboside 5'-monophosphate phosphoribohydrolase							new in Svevo Rel2.0	TRITD0Uv1G068370
TrturSVE1A02G00000820	Chr1A:5374355..5376972	-	2617	HC	transposable_element_gene	Ubiquitin-like protease family profile domain-containing protein							new in Svevo Rel2.0
TrturSVE1A02G00000870	Chr1A:5574581..5575738	-	1157	HC	protein_coding_gene	ATPase inhibitor							new in Svevo Rel2.0	TRITD1Av1G001420
TrturSVE1A02G00000890	Chr1A:5643765..5651733	+	7968	HC	protein_coding_gene	Protein kinase domain-containing protein							new in Svevo Rel2.0	TRITD1Av1G001390
TrturSVE1A02G00000910	Chr1A:5707295..5712009	+	4714	HC	protein_coding_gene	NB-ARC domain-containing protein							new in Svevo Rel2.0	TRITD0Uv1G073150
TrturSVE1A02G00000970	Chr1A:6015975..6031413	-	15438	HC	protein_coding_gene	Tyrosinase copper-binding domain-containing protein							new in Svevo Rel2.0	TRITD0Uv1G072340
TrturSVE1A02G00001030	Chr1A:6685959..6687585	-	1626	HC	protein_coding_gene	3'-N-debenzoyl-2'-deoxytaxol N-benzoyltransferase	TRITD1Av1G001350	3'-N-debenzoyl-2'-deoxytaxol N-benzoyltransferase	1A:3277953..3279215	-	1262	1263		TRITD1Av1G001350
TrturSVE1A02G00001050	Chr1A:6708934..6709374	-	440	HC	protein_coding_gene	TNFR-Cys domain-containing protein	TRITD1Av1G001370	Glutamyl-tRNA(Gln) amidotransferase subunit B, chloroplastic/mitochondrial G	1A:3300595..3300993	-	398	399		TRITD1Av1G001370
TrturSVE1A02G00001070	Chr1A:6753027..6760658	-	7631	HC	protein_coding_gene	Protein kinase domain-containing protein	TRITD1Av1G001390	Protein kinase family protein	1A:3345813..3353494	-	7681	7632
TrturSVE1A02G00001080	Chr1A:6806667..6808233	-	1566	HC	protein_coding_gene	Myb/SANT-like domain-containing protein	TRITD1Av1G001380	Disease resistance protein (NBS-LRR class) family	1A:3316871..3518492	+	201621	1567	new in Svevo Rel2.0; overlapping with SvevoRel1.0 low confidence TRITD1Av1G001410
TrturSVE1A02G00001090	Chr1A:6815728..6816732	+	1004	HC	protein_coding_gene	ATPase inhibitor	TRITD1Av1G001420	F1F0-ATPase inhibitor protein	1A:3409357..3409994	+	637	1005
TrturSVE1A02G00001140	Chr1A:6912776..6923916	+	11140	HC	protein_coding_gene	AAA+ ATPase domain-containing protein	TRITD1Av1G001380	Disease resistance protein (NBS-LRR class) family	1A:3316871..3518492	+	201621	8403	chimeric/wrong annotation in Svevo Rel1.0
TrturSVE1A02G00001170	Chr1A:6928971..6932497	+	3526	HC	protein_coding_gene	Protein kinase domain-containing protein	TRITD1Av1G001460	Receptor protein kinase, putative	1A:3524436..3527840	+	3404	3384		TRITD1Av1G001460
TrturSVE1A02G00001250	Chr1A:7294948..7299360	-	4412	HC	protein_coding_gene	Association with the SNF1 complex (ASC) domain-containing protein							new in Svevo Rel2.0	TRITD0Uv1G000090
TrturSVE1A02G00001260	Chr1A:7300204..7304175	+	3971	HC	protein_coding_gene	Neprosin domain-containing protein							new in Svevo Rel2.0	TRITD0Uv1G000100
TrturSVE1A02G00001270	Chr1A:7320304..7323955	+	3651	HC	protein_coding_gene	Neprosin domain-containing protein							new in Svevo Rel2.0	TRITD0Uv1G093500
TrturSVE1A02G00001310	Chr1A:7436036..7437138	-	1102	HC	transposable_element_gene	Retrovirus-related Pol polyprotein from transposon TNT 1-94							new in Svevo Rel2.0
TrturSVE1A02G00001320	Chr1A:7463228..7463509	+	281	HC	protein_coding_gene	Invertebrate defensins family profile domain-containing protein	TRITD1Av1G001470	Cyclotide mela-1 G	1A:3572222..3573599	+	1377	282
TrturSVE1A02G00001360	Chr1A:7534959..7538988	+	4029	HC	protein_coding_gene	Protein kinase domain-containing protein	TRITD1Av1G001550	Receptor protein kinase, putative	1A:3645468..3730431	+	84963	4030	chimeric/wrong annotation in Svevo Rel1.0
TrturSVE1A02G00001370	Chr1A:7543689..7548034	+	4345	HC	protein_coding_gene	Protein kinase domain-containing protein	TRITD1Av1G001550	Receptor protein kinase, putative	1A:3645468..3730431	+	84963	4346	chimeric/wrong annotation in Svevo Rel1.0
TrturSVE1A02G00001380	Chr1A:7554343..7557793	+	3450	HC	protein_coding_gene	F-box domain-containing protein	TRITD1Av1G001530	F-box/LRR-repeat protein	1A:3630061..3746598	+	116537	2871	chimeric/wrong annotation in Svevo Rel1.0
TrturSVE1A02G00001410	Chr1A:7568593..7569283	+	690	HC	transposable_element_gene	AP2/ERF domain-containing protein	TRITD1Av1G001550	Receptor protein kinase, putative	1A:3645468..3730431	+	84963	691	new in Svevo Rel2.0
TrturSVE1A02G00001420	Chr1A:7570983..7578195	+	7212	HC	protein_coding_gene	Protein kinase domain-containing protein	TRITD1Av1G001550	Receptor protein kinase, putative	1A:3645468..3730431	+	84963	7213	chimeric/wrong annotation in Svevo Rel1.0
TrturSVE1A02G00001460	Chr1A:7594861..7599239	+	4378	HC	protein_coding_gene	Protein kinase domain-containing protein	TRITD1Av1G001550	Receptor protein kinase, putative	1A:3645468..3730431	+	84963	4379	chimeric/wrong annotation in Svevo Rel1.0
TrturSVE1A02G00001480	Chr1A:7603213..7607137	+	3924	HC	protein_coding_gene	Protein kinase domain-containing protein	TRITD1Av1G001550	Receptor protein kinase, putative	1A:3645468..3730431	+	84963	3925	chimeric/wrong annotation in Svevo Rel1.0
TrturSVE1A02G00001490	Chr1A:7616048..7619700	+	3652	HC	protein_coding_gene	Protein kinase domain-containing protein	TRITD1Av1G001550	Receptor protein kinase, putative	1A:3645468..3730431	+	84963	3653	chimeric/wrong annotation in Svevo Rel1.0
TrturSVE1A02G00001530	Chr1A:7633450..7636261	+	2811	HC	protein_coding_gene	F-box domain-containing protein	TRITD1Av1G001530	F-box/LRR-repeat protein	1A:3630061..3746598	+	116537	1601	chimeric/wrong annotation in Svevo Rel1.0
TrturSVE1A02G00001550	Chr1A:7640784..7641746	-	962	HC	pseudogene								new in Svevo Rel2.0; overlapping with SvevoRel1.0 low confidence TRITD1Av1G001620
TrturSVE1A02G00001580	Chr1A:7701388..7702442	-	1054	HC	pseudogene								new in Svevo Rel2.0; overlapping with SvevoRel1.0 low confidence TRITD1Av1G001620
TrturSVE1A02G00001600	Chr1A:7719933..7721024	-	1091	HC	pseudogene								new in Svevo Rel2.0; overlapping with SvevoRel1.0 low confidence TRITD1Av1G001620
TrturSVE1A02G00001620	Chr1A:7739668..7740976	+	1308	HC	protein_coding_gene	Exonuclease domain-containing protein							new in Svevo Rel2.0; overlapping with SvevoRel1.0 low confidence TRITD1Av1G001640 on the opposite strand	TRITD3Av1G001480
TrturSVE1A02G00001630	Chr1A:7741677..7744803	-	3126	HC	protein_coding_gene	(wild Malaysian banana) hypothetical protein	TRITD1Av1G001650	Translocase subunit seca G	1A:3853607..3855037	-	1430	1431		TRITD1Av1G001650
TrturSVE1A02G00001660	Chr1A:7838626..7840686	-	2060	HC	protein_coding_gene	No apical meristem-associated C-terminal domain-containing protein							new in Svevo Rel2.0	TRITD5Av1G123130
TrturSVE1A02G00001680	Chr1A:7876991..7883955	-	6964	HC	protein_coding_gene	TATA box binding protein associated factor (TAF) histone-like fold domain-containing protein	TRITD1Av1G001700	Transcription initiation factor TFIID subunit 6 G	1A:3989945..3995890	-	5945	716		TRITD1Av1G001700
TrturSVE1A02G00001690	Chr1A:7996253..8002278	+	6025	HC	protein_coding_gene	RING-type E3 ubiquitin transferase	TRITD1Av1G001740	E3 ubiquitin-protein ligase ORTHRUS 2	1A:4110013..4115442	+	5429	5430		TRITD1Av1G001740
TrturSVE1A02G00001700	Chr1A:8003992..8012150	-	8158	HC	protein_coding_gene	RRM domain-containing protein	TRITD1Av1G001750	Mei2-like protein	1A:4118433..4125560	-	7127	5405		TRITD1Av1G001750
TrturSVE1A02G00001730	Chr1A:8204522..8207545	+	3023	HC	protein_coding_gene	Charged multivesicular body protein 5	TRITD1Av1G001850	Charged multivesicular body protein 5	1A:4323044..4325693	+	2649	2650		TRITD1Av1G001850
TrturSVE1A02G00001740	Chr1A:8207892..8212611	-	4719	HC	protein_coding_gene	Protein kinase domain-containing protein	TRITD1Av1G001860	Receptor protein kinase, putative	1A:4326944..4442712	-	115768	3515	chimeric/wrong annotation in Svevo Rel1.0
TrturSVE1A02G00001770	Chr1A:8234600..8235718	+	1118	HC	protein_coding_gene	Omega gliadin	TRITD1Av1G001860	Receptor protein kinase, putative	1A:4326944..4442712	-	115768	1119	new in Svevo Rel2.0; overlapping with SvevoRel1.0 low confidence TRITD1Av1G001900 on the opposite strand
TrturSVE1A02G00001780	Chr1A:8243122..8243684	-	562	HC	protein_coding_gene	Kalata-B1	TRITD1Av1G001860	Receptor protein kinase, putative	1A:4326944..4442712	-	115768	563	new in Svevo Rel2.0
TrturSVE1A02G00001820	Chr1A:8274396..8279891	-	5495	HC	protein_coding_gene	Protein SUPPRESSOR OF GENE SILENCING 3	TRITD1Av1G001920	Protein SUPPRESSOR OF GENE SILENCING 3	1A:4392564..4396390	-	3826	5496
TrturSVE1A02G00001880	Chr1A:8357970..8360367	-	2397	HC	protein_coding_gene	Leucine-rich repeat-containing N-terminal plant-type domain-containing protein	TRITD1Av1G002000	Leucine-rich repeat receptor-like protein kinase family protein	1A:4477765..4479939	-	2174	2398
TrturSVE1A02G00001890	Chr1A:8365162..8366312	-	1150	HC	protein_coding_gene	Zinc finger, CCHC-type	TRITD1Av1G001970	Leucine-rich repeat receptor protein kinase family protein	1A:4443278..4608410	-	165132	1151	new in Svevo Rel2.0
TrturSVE1A02G00001910	Chr1A:8387811..8389486	-	1675	HC	protein_coding_gene	F-box domain-containing protein	TRITD1Av1G002030	F-box/LRR-repeat protein, putative	1A:4508576..4510033	-	1457	1458
TrturSVE1A02G00001930	Chr1A:8405298..8409267	-	3969	HC	protein_coding_gene	Protein kinase domain-containing protein	TRITD1Av1G001970	Leucine-rich repeat receptor protein kinase family protein	1A:4443278..4608410	-	165132	3687	chimeric/wrong annotation in Svevo Rel1.0
TrturSVE1A02G00001950	Chr1A:8415702..8421135	-	5433	HC	protein_coding_gene	Protein kinase domain-containing protein	TRITD1Av1G001970	Leucine-rich repeat receptor protein kinase family protein	1A:4443278..4608410	-	165132	5367	chimeric/wrong annotation in Svevo Rel1.0
TrturSVE1A02G00001960	Chr1A:8424344..8427777	-	3433	HC	protein_coding_gene	Neprosin domain-containing protein	TRITD1Av1G002040	carboxyl-terminal peptidase, putative (DUF239)	1A:4545278..4548303	-	3025	3434
TrturSVE1A02G00002020	Chr1A:8482724..8484902	-	2178	HC	protein_coding_gene	Protein kinase domain-containing protein	TRITD1Av1G001970	Leucine-rich repeat receptor protein kinase family protein	1A:4443278..4608410	-	165132	1659	chimeric/wrong annotation in Svevo Rel1.0
TrturSVE1A02G00002050	Chr1A:8491611..8492528	+	917	HC	pseudogene		TRITD1Av1G002070	Gamma-gliadin	1A:4613285..4614202	+	917	918
TrturSVE1A02G00002060	Chr1A:8510207..8511098	+	891	HC	pseudogene								new in Svevo Rel2.0
TrturSVE1A02G00002070	Chr1A:8565598..8566563	-	965	HC	protein_coding_gene	Gamma gliadin	TRITD1Av1G002120	Gamma-gliadin	1A:4687840..4688874	-	1034	966		TRITD1Av1G002120
TrturSVE1A02G00002090	Chr1A:8621642..8622481	+	839	HC	pseudogene								new in Svevo Rel2.0; overlapping with SvevoRel1.0 low confidence TRITD1Av1G002140 on the opposite strand
TrturSVE1A02G00002150	Chr1A:8748235..8749092	+	857	HC	protein_coding_gene	Gamma-gliadin	TRITD1Av1G002200	Gamma-gliadin	1A:4871918..4880492	+	8574	858	one Svevo Rel1.0 model splitted into two in Svevo Rel2.0
TrturSVE1A02G00002170	Chr1A:8755952..8756809	+	857	HC	protein_coding_gene	Gamma-gliadin	TRITD1Av1G002200	Gamma-gliadin	1A:4871918..4880492	+	8574	858	one Svevo Rel1.0 model splitted into two in Svevo Rel2.0
TrturSVE1A02G00002180	Chr1A:8759945..8763108	+	3163	HC	protein_coding_gene	Peptidyl-prolyl cis-trans isomerase	TRITD1Av1G002210	Peptidyl-prolyl cis-trans isomerase	1A:4883974..4886532	+	2558	2559
TrturSVE1A02G00002190	Chr1A:8762493..8762818	-	325	HC	protein_coding_gene	Unknown protein	TRITD1Av1G002220	Chromosomal replication initiator protein DnaA G	1A:4886176..4886501	-	325	326
TrturSVE1A02G00002200	Chr1A:8764118..8764870	+	752	HC	pseudogene								new in Svevo Rel2.0
TrturSVE1A02G00002220	Chr1A:8767722..8768324	+	602	HC	protein_coding_gene	Gamma gliadin	TRITD1Av1G002230	Gamma gliadin	1A:4891405..4892007	+	602	603
TrturSVE1A02G00002230	Chr1A:8769126..8769648	+	522	HC	protein_coding_gene	Transmembrane protein	TRITD1Av1G002240	transmembrane protein, putative (DUF 3339)	1A:4892935..4893153	+	218	219
TrturSVE1A02G00002240	Chr1A:8778385..8778838	+	453	HC	protein_coding_gene	Transmembrane protein	TRITD1Av1G002260	transmembrane protein, putative (DUF 3339)	1A:4902220..4902429	+	209	210		TRITD1Av1G002260
TrturSVE1A02G00002290	Chr1A:8828373..8829386	-	1013	HC	pseudogene		TRITD1Av1G002310	Low-molecular-weight glutenin subunit G	1A:4946015..4946479	-	464	465
TrturSVE1A02G00002320	Chr1A:8929518..8930684	-	1166	HC	protein_coding_gene	Low molecular weight glutenin subunit	TRITD1Av1G002360	Low-molecular-weight glutenin subunit	1A:5047553..5048723	-	1170	1167		TRITD1Av1G002360
TrturSVE1A02G00002480	Chr1A:9144613..9146034	+	1421	HC	transposable_element_gene	DDE Tnp4 domain-containing protein							new in Svevo Rel2.0
TrturSVE1A02G00002490	Chr1A:9211369..9211974	+	605	HC	protein_coding_gene	Bowman-Birk serine protease inhibitors family domain-containing protein	TRITD1Av1G002490	S-locus lectin protein kinase family protein G	1A:5328119..5328577	+	458	459		TRITD1Av1G002490
TrturSVE1A02G00002500	Chr1A:9235546..9236152	+	606	HC	protein_coding_gene	Bowman-Birk serine protease inhibitors family domain-containing protein	TRITD1Av1G002500	S-locus lectin protein kinase family protein G	1A:5352499..5352957	+	458	459
TrturSVE1A02G00002520	Chr1A:9279723..9285231	+	5508	HC	protein_coding_gene	UPF0481 protein	TRITD1Av1G002510	transmembrane protein, putative (DUF247)	1A:5400742..5402964	+	2222	2223		TRITD1Av1G002510
TrturSVE1A02G00002540	Chr1A:9323704..9327482	-	3778	HC	protein_coding_gene	Myb/SANT-like domain-containing protein	TRITD1Av1G002540	Myb/SANT-like DNA-binding domain protein	1A:5442462..5443834	-	1372	1373		TRITD1Av1G002540
TrturSVE1A02G00002550	Chr1A:9342376..9349699	+	7323	HC	protein_coding_gene	UPF0481 protein	TRITD1Av1G002550	transmembrane protein, putative (DUF247)	1A:5461064..5467918	+	6854	6833		TRITD1Av1G002550
TrturSVE1A02G00002560	Chr1A:9355486..9357561	-	2075	HC	protein_coding_gene	Myb/SANT-like domain-containing protein							new in Svevo Rel2.0; overlapping with SvevoRel1.0 low confidence TRITD1Av1G002570	TRITD3Av1G281150
TrturSVE1A02G00002570	Chr1A:9394688..9404867	-	10179	HC	protein_coding_gene	Unknown protein							new in Svevo Rel2.0; overlapping with SvevoRel1.0 low confidence TRITD1Av1G002580
TrturSVE1A02G00002590	Chr1A:9552425..9558224	-	5799	HC	protein_coding_gene	Terpene synthase	TRITD1Av1G002590	Terpene synthase	1A:5673474..5679876	-	6402	5560		TRITD1Av1G002590
TrturSVE1A02G00002600	Chr1A:9608172..9609441	-	1269	HC	protein_coding_gene	Dirigent protein							new in Svevo Rel2.0	TRITD0Uv1G003630
TrturSVE1A02G00002620	Chr1A:9620438..9620895	+	457	HC	protein_coding_gene	Acidic protein							new in Svevo Rel2.0	TRITD0Uv1G003620
TrturSVE1A02G00002640	Chr1A:9647866..9649020	+	1154	HC	protein_coding_gene	Reverse transcriptase Ty1/copia-type domain-containing protein							new in Svevo Rel2.0	TRITD2Bv1G225610
TrturSVE1A02G00002650	Chr1A:9654984..9657619	-	2635	HC	protein_coding_gene	Dirigent protein							new in Svevo Rel2.0	TRITD0Uv1G003630
TrturSVE1A02G00002670	Chr1A:9673370..9673973	-	603	HC	transposable_element_gene	Genome assembly, chromosome: II							new in Svevo Rel2.0
TrturSVE1A02G00002690	Chr1A:9681377..9681743	+	366	HC	protein_coding_gene	Acidic protein	TRITD1Av1G002650	Protein B602L G	1A:5804078..5804335	+	257	258		TRITD1Av1G002650
TrturSVE1A02G00002710	Chr1A:9699364..9699740	+	376	HC	protein_coding_gene	Acidic protein							new in Svevo Rel2.0	TRITD1Av1G002990
TrturSVE1A02G00002740	Chr1A:9775973..9776413	+	440	HC	protein_coding_gene	Acidic protein							new in Svevo Rel2.0	TRITD1Av1G002990
TrturSVE1A02G00002750	Chr1A:9789459..9789824	+	365	HC	protein_coding_gene	Acidic protein							new in Svevo Rel2.0	TRITD1Av1G002990
TrturSVE1A02G00002770	Chr1A:9793560..9793942	+	382	HC	protein_coding_gene	Acidic protein							new in Svevo Rel2.0	TRITD1Av1G002990
TrturSVE1A02G00002780	Chr1A:9797694..9798059	+	365	HC	protein_coding_gene	Acidic protein							new in Svevo Rel2.0	TRITD1Av1G002990
TrturSVE1A02G00002790	Chr1A:9801796..9802177	+	381	HC	protein_coding_gene	Acidic protein							new in Svevo Rel2.0	TRITD1Av1G002990
TrturSVE1A02G00002800	Chr1A:9817812..9818238	+	426	HC	protein_coding_gene	Acidic protein							new in Svevo Rel2.0	TRITD1Av1G002990
TrturSVE1A02G00002810	Chr1A:9832786..9833211	+	425	HC	protein_coding_gene	Acidic protein							new in Svevo Rel2.0	TRITD1Av1G002990
TrturSVE1A02G00002870	Chr1A:9981235..9985669	+	4434	HC	protein_coding_gene	Ankyrin-1	TRITD1Av1G002970	Ankyrin repeat family protein	1A:6610249..6613911	-	3662	3663		TRITD1Av1G002970
TrturSVE1A02G00002880	Chr1A:9986505..9990787	+	4282	HC	protein_coding_gene	CHCH domain-containing protein	TRITD1Av1G002850	MICOS complex subunit Mic25 G	1A:6272221..6605889	-	333668	555	chimeric/wrong annotation in Svevo Rel1.0
TrturSVE1A02G00002910	Chr1A:10005067..10010780	+	5713	HC	protein_coding_gene	AAA+ ATPase domain-containing protein	TRITD1Av1G002960	NBS-LRR-like resistance protein	1A:6584786..6589797	-	5011	5714
TrturSVE1A02G00003020	Chr1A:10182997..10184798	-	1801	HC	protein_coding_gene	4-hydroxyphenylpyruvate dioxygenase	TRITD1Av1G002880	4-hydroxyphenylpyruvate dioxygenase	1A:6412239..6413812	+	1573	1802
TrturSVE1A02G00003040	Chr1A:10210168..10211863	-	1695	HC	protein_coding_gene	Acetyltransferase	TRITD1Av1G002870	HXXXD-type acyl-transferase family protein	1A:6385125..6386540	+	1415	1696
TrturSVE1A02G00003050	Chr1A:10218455..10220359	-	1904	HC	protein_coding_gene	Fe2OG dioxygenase domain-containing protein	TRITD1Av1G002860	2-oxoglutarate (2OG) and Fe(II)-dependent oxygenase superfamily protein	1A:6376604..6377839	+	1235	1905
TrturSVE1A02G00003110	Chr1A:10323902..10334162	-	10260	HC	protein_coding_gene	Pm3-like disease resistance protein	TRITD1Av1G002840	Pm3-like disease resistance protein	1A:6266847..6604392	+	337545	4533	chimeric/wrong annotation in Svevo Rel1.0
TrturSVE1A02G00003120	Chr1A:10415766..10418514	-	2748	HC	protein_coding_gene	Glucomannan 4-beta-mannosyltransferase 2-like	TRITD1Av1G002810	Cellulose synthase-like protein	1A:6177603..6179734	+	2131	2132		TRITD1Av1G002810
TrturSVE1A02G00003160	Chr1A:10443503..10444408	+	905	HC	protein_coding_gene	Low molecular weight glutenin subunit	TRITD1Av1G002790	0	1A:6150932..6151837	-	905	906		TRITD1Av1G002790
TrturSVE1A02G00003190	Chr1A:10451355..10457434	-	6079	HC	protein_coding_gene	Serine/threonine-protein kinase 19	TRITD1Av1G002750	Serine/threonine-protein kinase 19	1A:6138475..6143669	+	5194	3226		TRITD1Av1G002750
TrturSVE1A02G00003220	Chr1A:10533204..10534275	-	1071	HC	protein_coding_gene	Jacalin-type lectin domain-containing protein	TRITD1Av1G002720	Dirigent protein	1A:6059351..6059999	+	648	649		TRITD1Av1G002720
TrturSVE1A02G00003230	Chr1A:10638380..10641901	-	3521	HC	protein_coding_gene	DUF1664 domain-containing protein	TRITD1Av1G002710	bZIP transcription factor, putative (DUF1664)	1A:5950598..5953840	+	3242	3243		TRITD1Av1G002710
TrturSVE1A02G00003240	Chr1A:10642616..10643088	-	472	HC	protein_coding_gene	Cytochrome c oxidase assembly factor 3 mitochondrial coiled-coil domain-containing protein	TRITD1Av1G002700	cytochrome oxidase assembly protein G	1A:5947987..5949541	+	1554	213	one Svevo Rel1.0 model splitted into two in Svevo Rel2.0
TrturSVE1A02G00003250	Chr1A:10643697..10646206	-	2509	HC	protein_coding_gene	Cytochrome c oxidase assembly factor 3 mitochondrial coiled-coil domain-containing protein	TRITD1Av1G002700	cytochrome oxidase assembly protein G	1A:5947987..5949541	+	1554	734	one Svevo Rel1.0 model splitted into two in Svevo Rel2.0
TrturSVE1A02G00003260	Chr1A:10651051..10651781	-	730	HC	protein_coding_gene	RING-type domain-containing protein	TRITD1Av1G002690	RING/U-box superfamily protein	1A:5940801..5941310	+	509	510		TRITD1Av1G002690
TrturSVE1A02G00003290	Chr1A:10841991..10846074	-	4083	HC	protein_coding_gene	Protein kinase family protein	TRITD1Av1G003010	Protein kinase family protein	1A:6831213..6834702	-	3489	3490		TRITD1Av1G003010
TrturSVE1A02G00003300	Chr1A:10857708..10862520	-	4812	HC	protein_coding_gene	Protein kinase family protein	TRITD1Av1G003020	Protein kinase	1A:6847339..6850849	-	3510	3511		TRITD1Av1G003020
TrturSVE1A02G00003310	Chr1A:10871981..10874322	-	2341	HC	protein_coding_gene	Protein kinase family protein	TRITD1Av1G003030	Kinase-like protein	1A:6861602..6863547	-	1945	1946		TRITD1Av1G003030
TrturSVE1A02G00003340	Chr1A:11020895..11022079	-	1184	HC	protein_coding_gene	Vinculin							new in Svevo Rel2.0	TRITD3Bv1G265580
TrturSVE1A02G00003360	Chr1A:11051269..11052986	-	1717	HC	protein_coding_gene	Protein kinase domain-containing protein							new in Svevo Rel2.0; overlapping with SvevoRel1.0 low confidence TRITD1Av1G003140	TRITD3Bv1G267250
TrturSVE1A02G00003380	Chr1A:11061398..11066542	-	5144	HC	protein_coding_gene	F-box domain-containing protein	TRITD1Av1G003150	F-box protein	1A:7059639..7060871	-	1232	1233		TRITD1Av1G003150
TrturSVE1A02G00003400	Chr1A:11129297..11136205	+	6908	HC	protein_coding_gene	CNH domain-containing protein	TRITD1Av1G003170	Transforming growth factor-beta receptor-associated protein 1	1A:7124545..7130718	+	6173	6164		TRITD1Av1G003170
TrturSVE1A02G00003410	Chr1A:11136511..11137772	+	1261	HC	protein_coding_gene	Leucine-rich repeat-containing N-terminal plant-type domain-containing protein	TRITD1Av1G003180	Leucine-rich repeat receptor-like protein kinase family protein	1A:7131701..7132711	+	1010	1011		TRITD1Av1G003180
TrturSVE1A02G00003430	Chr1A:11139545..11142370	-	2825	HC	protein_coding_gene	Receptor-like serine/threonine-protein kinase							new in Svevo Rel2.0; overlapping with SvevoRel1.0 low confidence TRITD1Av1G003200	TRITD1Bv1G003040
TrturSVE1A02G00003450	Chr1A:11170346..11171358	-	1012	HC	protein_coding_gene	Enoyl-CoA delta isomerase	TRITD1Av1G003210	Fatty acid oxidation complex subunit alpha	1A:7165954..7166661	-	707	708		TRITD1Av1G003210
TrturSVE1A02G00003460	Chr1A:11193586..11194588	+	1002	HC	protein_coding_gene	Enoyl-CoA delta isomerase 1, peroxisomal	TRITD1Av1G003230	Fatty acid oxidation complex subunit alpha	1A:7188965..7189669	+	704	705		TRITD1Av1G003230
TrturSVE1A02G00003470	Chr1A:11195674..11198447	+	2773	HC	protein_coding_gene	Enoyl-CoA delta isomerase							new in Svevo Rel2.0; overlapping with SvevoRel1.0 low confidence TRITD1Av1G003240	TRITD1Av1G003210
TrturSVE1A02G00003480	Chr1A:11200900..11215694	+	14794	HC	protein_coding_gene	NB-ARC domain-containing disease resistance protein	TRITD1Av1G003250	Disease resistance protein-like G	1A:7196881..7211122	+	14241	291		TRITD1Av1G003250
TrturSVE1A02G00003510	Chr1A:11234007..11234866	+	859	HC	protein_coding_gene	MADS-box domain-containing protein	TRITD1Av1G003280	MADS-box transcription factor family protein	1A:7230120..7230695	+	575	576		TRITD1Av1G003280
TrturSVE1A02G00003520	Chr1A:11237543..11248162	+	10619	HC	protein_coding_gene	PGG domain-containing protein	TRITD1Av1G003290	Ankyrin repeat protein family-like protein	1A:7233584..7243890	+	10306	4950		TRITD1Av1G003290
TrturSVE1A02G00003570	Chr1A:11446592..11447151	+	559	HC	protein_coding_gene	Unknown protein	TRITD1Av1G003350	DNA-directed RNA polymerase subunit G	1A:7444131..7444421	+	290	291		TRITD1Av1G003350
TrturSVE1A02G00003590	Chr1A:11560245..11560829	+	584	HC	protein_coding_gene	Knottin scorpion toxin-like domain-containing protein	TRITD1Av1G003410	Defensin	1A:7557945..7558278	+	333	334		TRITD1Av1G003410
TrturSVE1A02G00003610	Chr1A:11566614..11567621	+	1007	HC	protein_coding_gene	F-box associated domain-containing protein							new in Svevo Rel2.0	TRITD7Bv1G138570
TrturSVE1A02G00003630	Chr1A:11618173..11620765	-	2592	HC	protein_coding_gene	U-box domain-containing protein	TRITD1Av1G003470	U-box domain protein	1A:7616760..7619078	-	2318	2319		TRITD1Av1G003470
TrturSVE1A02G00003640	Chr1A:11639627..11654225	-	14598	HC	protein_coding_gene	methionine S-methyltransferase	TRITD1Av1G003480	Methionine S-methyltransferase	1A:7638761..7656944	-	18183	3315	one Svevo Rel1.0 model splitted into two in Svevo Rel2.0
TrturSVE1A02G00003660	Chr1A:11656017..11658243	-	2226	HC	protein_coding_gene	methionine S-methyltransferase	TRITD1Av1G003480	Methionine S-methyltransferase	1A:7638761..7656944	-	18183	1186	one Svevo Rel1.0 model splitted into two in Svevo Rel2.0
TrturSVE1A02G00003680	Chr1A:11662215..11663794	-	1579	HC	protein_coding_gene	glutathione transferase	TRITD1Av1G003490	Glutathione s-transferase	1A:7661202..7662648	-	1446	1392
TrturSVE1A02G00003690	Chr1A:11680856..11681439	-	583	HC	protein_coding_gene	Knottin scorpion toxin-like domain-containing protein							new in Svevo Rel2.0; overlapping with SvevoRel1.0 low confidence TRITD1Av1G003510	TRITD7Bv1G138710
TrturSVE1A02G00003710	Chr1A:11695888..11696341	-	453	HC	protein_coding_gene	Knottin scorpion toxin-like domain-containing protein							new in Svevo Rel2.0; overlapping with SvevoRel1.0 low confidence TRITD1Av1G003530	TRITD7Bv1G138710
TrturSVE1A02G00003750	Chr1A:11756436..11758948	+	2512	HC	protein_coding_gene	C2 domain-containing protein	TRITD1Av1G003590	C2 calcium/lipid-binding and GRAM domain protein	1A:7756407..7761203	+	4796	2405		TRITD1Av1G003590
TrturSVE1A02G00003770	Chr1A:11951687..11954944	-	3257	HC	protein_coding_gene	Fatty acyl-CoA reductase							new in Svevo Rel2.0	TRITD0Uv1G000180
TrturSVE1A02G00003790	Chr1A:11971369..11974621	-	3252	HC	protein_coding_gene	Fatty acyl-CoA reductase							new in Svevo Rel2.0	TRITD0Uv1G000180
TrturSVE1A02G00003830	Chr1A:12060207..12062881	-	2674	HC	protein_coding_gene	Receptor-like serine/threonine-protein kinase							new in Svevo Rel2.0	TRITD0Uv1G000150
TrturSVE1A02G00003840	Chr1A:12067781..12068455	-	674	HC	protein_coding_gene	Receptor-like serine/threonine-protein kinase							new in Svevo Rel2.0	TRITD1Bv1G003320
TrturSVE1A02G00003850	Chr1A:12149525..12155778	-	6253	HC	protein_coding_gene	C3H1-type domain-containing protein							new in Svevo Rel2.0	TRITD0Uv1G000160
TrturSVE1A02G00003860	Chr1A:12162696..12165485	-	2789	HC	protein_coding_gene	Receptor-like serine/threonine-protein kinase							new in Svevo Rel2.0	TRITD0Uv1G000150
TrturSVE1A02G00003980	Chr1A:12303275..12304450	-	1175	HC	protein_coding_gene	CR-type domain-containing protein	TRITD1Av1G003700	Chaperone protein dnaJ G	1A:8024424..8025167	-	743	744
TrturSVE1A02G00003990	Chr1A:12304232..12309516	-	5284	HC	protein_coding_gene	CAP-Gly domain-containing protein	TRITD1Av1G003710	Tubulin-specific chaperone cofactor E-like protein	1A:8025610..8030231	-	4621	4622
TrturSVE1A02G00004000	Chr1A:12311880..12316271	+	4391	HC	protein_coding_gene	Ras-related small GTP-binding family protein	TRITD1Av1G003720	Ras-like protein	1A:8032928..8036877	+	3949	3950		TRITD1Av1G003720
TrturSVE1A02G00004020	Chr1A:12338731..12340902	-	2171	HC	protein_coding_gene	Ras-related protein RABA2a	TRITD1Av1G003750	Ras family protein	1A:8060307..8060825	-	518	519		TRITD1Av1G003750
TrturSVE1A02G00004030	Chr1A:12366369..12368116	-	1747	HC	protein_coding_gene	NADH:flavin oxidoreductase/NADH oxidase N-terminal domain-containing protein	TRITD1Av1G003760	12-oxophytodienoate reductase-like protein	1A:8088128..8089433	-	1305	1306		TRITD1Av1G003760
TrturSVE1A02G00004040	Chr1A:12370803..12372649	+	1846	HC	protein_coding_gene	NADH:flavin oxidoreductase/NADH oxidase N-terminal domain-containing protein	TRITD1Av1G003770	12-oxophytodienoate reductase-like protein	1A:8092160..8093840	+	1680	1646		TRITD1Av1G003770
TrturSVE1A02G00004050	Chr1A:12394768..12396449	+	1681	HC	protein_coding_gene	NADH:flavin oxidoreductase/NADH oxidase N-terminal domain-containing protein	TRITD1Av1G003780	12-oxophytodienoate reductase-like protein	1A:8124364..8126102	+	1738	1607		TRITD1Av1G003780
TrturSVE1A02G00004080	Chr1A:12409586..12412273	+	2687	HC	protein_coding_gene	Receptor-like serine/threonine-protein kinase	TRITD1Av1G003820	Serine/threonine-protein kinase	1A:8139221..8147840	+	8619	2652	chimeric/wrong annotation in Svevo Rel1.0
TrturSVE1A02G00004130	Chr1A:12448058..12451438	+	3380	HC	protein_coding_gene	Unknown protein							new in Svevo Rel2.0; overlapping with SvevoRel1.0 low confidence TRITD1Av1G003860
TrturSVE1A02G00004230	Chr1A:12777688..12782996	+	5308	HC	protein_coding_gene	Protein kinase family protein	TRITD1Av1G003980	wall-associated receptor kinase-like protein	1A:8510588..8515524	+	4936	996		TRITD1Av1G003980
TrturSVE1A02G00004260	Chr1A:12828861..12850524	-	21663	HC	protein_coding_gene	NB-ARC domain-containing disease resistance protein	TRITD1Av1G004000	NBS-LRR disease resistance protein, putative, expressed	1A:8562438..8565188	-	2750	2751		TRITD1Av1G004000
TrturSVE1A02G00004300	Chr1A:13080708..13084031	+	3323	HC	protein_coding_gene	Protein kinase family protein	TRITD1Av1G004030	Protein kinase family protein	1A:8814754..8817837	+	3083	3084		TRITD1Av1G004030
TrturSVE1A02G00004310	Chr1A:13087121..13088199	-	1078	HC	protein_coding_gene	Glutathione S-transferase	TRITD1Av1G004040	Glutathione S-transferase	1A:8821345..8822143	-	798	799		TRITD1Av1G004040
TrturSVE1A02G00004320	Chr1A:13088120..13095489	-	7369	HC	protein_coding_gene	Phosphatidate cytidylyltransferase	TRITD1Av1G004050	Phosphatidate cytidylyltransferase	1A:8823330..8828533	-	5203	3518		TRITD1Av1G004050
TrturSVE1A02G00004330	Chr1A:13108925..13113835	+	4910	HC	protein_coding_gene	RRM domain-containing protein	TRITD1Av1G004060	RNA binding protein	1A:8843881..8885081	+	41200	3235	chimeric/wrong annotation in Svevo Rel1.0
TrturSVE1A02G00004340	Chr1A:13116945..13119617	-	2672	HC	protein_coding_gene	Receptor-like serine/threonine-protein kinase	TRITD1Av1G004080	Serine/threonine-protein kinase	1A:8852105..8853681	-	1576	471	two Svevo Rel1.0 models joined into one in Svevo Rel2.0
TrturSVE1A02G00004340	Chr1A:13116945..13119617	-	2672	HC	protein_coding_gene	Receptor-like serine/threonine-protein kinase	TRITD1Av1G004070	Protein kinase family protein	1A:8851084..8851554	-	470	2673	two Svevo Rel1.0 models joined into one in Svevo Rel2.0
TrturSVE1A02G00004370	Chr1A:13225253..13227885	-	2632	HC	protein_coding_gene	Receptor-like serine/threonine-protein kinase							new in Svevo Rel2.0	TRITD6Av1G222370
TrturSVE1A02G00004380	Chr1A:13231924..13232941	+	1017	HC	protein_coding_gene	Glutathione S-transferase	TRITD1Av1G004090	Glutathione S-transferase	1A:8966607..8967707	+	1100	966		TRITD1Av1G004090
TrturSVE1A02G00004390	Chr1A:13296396..13296903	-	507	HC	transposable_element_gene	Genome assembly, chromosome: II							new in Svevo Rel2.0
TrturSVE1A02G00004410	Chr1A:13331414..13333170	+	1756	HC	protein_coding_gene	UPF0481 protein	TRITD1Av1G004100	transmembrane protein, putative (DUF247)	1A:9067542..9069430	+	1888	1652		TRITD1Av1G004100
TrturSVE1A02G00004420	Chr1A:13338538..13343327	-	4789	HC	protein_coding_gene	Protein kinase family protein	TRITD1Av1G004110	Receptor-like protein kinase	1A:9075137..9079045	-	3908	3909		TRITD1Av1G004110
TrturSVE1A02G00004490	Chr1A:13431072..13432298	+	1226	HC	protein_coding_gene	Transposase MuDR plant domain-containing protein							new in Svevo Rel2.0; overlapping with SvevoRel1.0 low confidence TRITD1Av1G004140	TRITD6Av1G021670
TrturSVE1A02G00004510	Chr1A:13448641..13449182	+	541	HC	protein_coding_gene	Unknown protein							new in Svevo Rel2.0	TRITD7Av1G027680
TrturSVE1A02G00004520	Chr1A:13463322..13466744	+	3422	HC	protein_coding_gene	Disease resistance protein RPM1							new in Svevo Rel2.0	TRITD1Bv1G003680
TrturSVE1A02G00004570	Chr1A:13498683..13501446	-	2763	HC	protein_coding_gene	Receptor-like serine/threonine-protein kinase							new in Svevo Rel2.0	TRITD2Bv1G182520
TrturSVE1A02G00004600	Chr1A:13630579..13633312	-	2733	HC	protein_coding_gene	Protein kinase domain-containing protein							new in Svevo Rel2.0	TRITD1Bv1G004000
TrturSVE1A02G00004620	Chr1A:13674998..13678087	+	3089	HC	protein_coding_gene	Disease resistance protein RPM1							new in Svevo Rel2.0	TRITD1Bv1G003680
TrturSVE1A02G00004700	Chr1A:13842549..13844841	-	2292	HC	protein_coding_gene	Protein kinase domain-containing protein							new in Svevo Rel2.0	TRITD1Bv1G004000
TrturSVE1A02G00004720	Chr1A:13886738..13889930	+	3192	HC	protein_coding_gene	Disease resistance protein RPM1							new in Svevo Rel2.0	TRITD1Bv1G003680
TrturSVE1A02G00004750	Chr1A:13921916..13925838	-	3922	HC	protein_coding_gene	Receptor-like serine/threonine-protein kinase							new in Svevo Rel2.0	TRITD2Bv1G182520
TrturSVE1A02G00004790	Chr1A:14054318..14057477	-	3159	HC	protein_coding_gene	Protein kinase domain-containing protein							new in Svevo Rel2.0	TRITD1Bv1G004000
TrturSVE1A02G00004840	Chr1A:14106214..14109720	+	3506	HC	protein_coding_gene	Protein kinase domain-containing protein	TRITD1Av1G004220	0	1A:9222484..9225714	+	3230	3231
TrturSVE1A02G00004860	Chr1A:14112159..14113847	-	1688	HC	protein_coding_gene	Trichome birefringence-like N-terminal domain-containing protein							new in Svevo Rel2.0; overlapping with SvevoRel1.0 low confidence TRITD1Av1G004230	TRITD1Bv1G004190
TrturSVE1A02G00004870	Chr1A:14124870..14130772	-	5902	HC	protein_coding_gene	DUF4220 domain-containing protein	TRITD1Av1G004250	transmembrane protein, putative (DUF594)	1A:9244432..9246921	-	2489	2490		TRITD1Av1G004250
TrturSVE1A02G00004880	Chr1A:14135208..14138615	-	3407	HC	protein_coding_gene	C2H2-type domain-containing protein	TRITD1Av1G004260	Zinc finger protein	1A:9251626..9258710	-	7084	3065	one Svevo Rel1.0 model splitted into two in Svevo Rel2.0
TrturSVE1A02G00004890	Chr1A:14140324..14142831	-	2507	HC	protein_coding_gene	V-type proton ATPase proteolipid subunit	TRITD1Av1G004260	Zinc finger protein	1A:9251626..9258710	-	7084	1858	one Svevo Rel1.0 model splitted into two in Svevo Rel2.0
TrturSVE1A02G00004920	Chr1A:14248853..14252121	-	3268	HC	protein_coding_gene	FHA domain-containing protein	TRITD1Av1G004300	Nuclear inhibitor of protein phosphatase 1	1A:9367138..9368722	-	1584	1585		TRITD1Av1G004300
TrturSVE1A02G00004930	Chr1A:14252856..14261298	-	8442	HC	protein_coding_gene	NB-ARC domain-containing disease resistance protein	TRITD1Av1G004310	Disease resistance protein RPM1	1A:9371347..9375442	-	4095	4096		TRITD1Av1G004310
TrturSVE1A02G00004960	Chr1A:14308374..14313335	+	4961	HC	protein_coding_gene	protein-serine/threonine phosphatase	TRITD1Av1G004320	Protein phosphatase 2C family protein	1A:9428539..9431467	+	2928	2929		TRITD1Av1G004320
TrturSVE1A02G00005010	Chr1A:14548429..14549981	-	1552	HC	protein_coding_gene	F-box domain-containing protein							new in Svevo Rel2.0; overlapping with SvevoRel1.0 low confidence TRITD1Av1G004350	TRITD0Uv1G001440
TrturSVE1A02G00005050	Chr1A:14629097..14630867	-	1770	HC	protein_coding_gene	Glycosyltransferase	TRITD1Av1G004400	UDP-glycosyltransferase	1A:9749932..9751548	-	1616	1617		TRITD1Av1G004400
TrturSVE1A02G00005070	Chr1A:14696024..14699738	+	3714	HC	protein_coding_gene	WAT1-related protein	TRITD1Av1G004410	WAT1-related protein	1A:9817406..9820293	+	2887	2888		TRITD1Av1G004410
TrturSVE1A02G00005110	Chr1A:14752537..14755605	+	3068	HC	protein_coding_gene	No apical meristem-associated C-terminal domain-containing protein	TRITD1Av1G004470	0	1A:9873750..9876781	+	3031	3032		TRITD1Av1G004470
TrturSVE1A02G00005130	Chr1A:14769845..14772626	+	2781	HC	protein_coding_gene	WAT1-related protein	TRITD1Av1G004480	WAT1-related protein	1A:9891355..9893751	+	2396	2397		TRITD1Av1G004480
TrturSVE1A02G00005160	Chr1A:14808789..14810392	+	1603	HC	protein_coding_gene	Acidic protein							new in Svevo Rel2.0; overlapping with SvevoRel1.0 low confidence TRITD1Av1G004520	TRITD1Bv1G004500
TrturSVE1A02G00005180	Chr1A:14836755..14842085	-	5330	HC	protein_coding_gene	Disease resistance protein RPM1	TRITD1Av1G004560	Disease resistance protein RPM1	1A:9960116..9964051	-	3935	3936		TRITD1Av1G004560
TrturSVE1A02G00005210	Chr1A:14980272..14986892	+	6620	HC	protein_coding_gene	NB-ARC domain-containing disease resistance protein	TRITD1Av1G004570	Disease resistance protein RPM1	1A:10104725..10109492	+	4767	4768		TRITD1Av1G004570
TrturSVE1A02G00005220	Chr1A:14988123..14989737	-	1614	HC	protein_coding_gene	FYVE-type domain-containing protein							new in Svevo Rel2.0; overlapping with SvevoRel1.0 low confidence TRITD1Av1G004590	TRITD1Av1G004600
TrturSVE1A02G00005230	Chr1A:14994923..15001822	-	6899	HC	protein_coding_gene	FYVE-type domain-containing protein	TRITD1Av1G004600	Regulator of chromosome condensation (RCC1) family with FYVE zinc finger domain	1A:10114739..10125010	-	10271	5499		TRITD1Av1G004600
TrturSVE1A02G00005240	Chr1A:15008645..15012907	+	4262	HC	protein_coding_gene	Actin	TRITD1Av1G004620	Actin	1A:10134112..10135963	+	1851	1852		TRITD1Av1G004620
TrturSVE1A02G00005250	Chr1A:15012622..15015422	-	2800	HC	protein_coding_gene	J domain-containing protein	TRITD1Av1G004630	Chaperone protein DnaJ	1A:10136804..10138991	-	2187	2188		TRITD1Av1G004630
TrturSVE1A02G00005260	Chr1A:15028353..15036426	+	8073	HC	protein_coding_gene	SAC domain-containing protein	TRITD1Av1G004640	Phosphoinositide phosphatase family protein	1A:10152405..10159033	+	6628	1944		TRITD1Av1G004640
TrturSVE1A02G00005270	Chr1A:15080095..15082014	+	1919	HC	protein_coding_gene	Cytochrome P450	TRITD1Av1G004650	Cytochrome P450 family protein, expressed	1A:10203150..10204852	+	1702	1703		TRITD1Av1G004650
TrturSVE1A02G00005280	Chr1A:15094168..15095074	+	906	HC	protein_coding_gene	Bowman-Birk serine protease inhibitors family domain-containing protein	TRITD1Av1G004660	Bowman-Birk type trypsin inhibitor G	1A:10217747..10218190	+	443	444		TRITD1Av1G004660
TrturSVE1A02G00005300	Chr1A:15110803..15111312	+	509	HC	protein_coding_gene	Bowman-Birk serine protease inhibitors family domain-containing protein	TRITD1Av1G004680	Trypsin inhibitor	1A:10234306..10234690	+	384	385		TRITD1Av1G004680
TrturSVE1A02G00005310	Chr1A:15127696..15129354	+	1658	HC	protein_coding_gene	Malonyl-coenzyme:anthocyanin 5-O-glucoside-6'''-O-malonyltransferase-like	TRITD1Av1G004700	Anthocyanin 5-aromatic acyltransferase	1A:10251229..10252608	+	1379	1380		TRITD1Av1G004700
TrturSVE1A02G00005340	Chr1A:15149448..15150084	+	636	HC	protein_coding_gene	Zinc finger GRF-type domain-containing protein	TRITD1Av1G004730	P-loop containing nucleoside triphosphate hydrolases superfamily protein G	1A:10273118..10273449	+	331	332		TRITD1Av1G004730
TrturSVE1A02G00005350	Chr1A:15155694..15156827	-	1133	HC	protein_coding_gene	Bowman-Birk serine protease inhibitors family domain-containing protein	TRITD1Av1G004760	Trypsin inhibitor	1A:10280201..10280788	-	587	588		TRITD1Av1G004760
TrturSVE1A02G00005380	Chr1A:15172344..15186772	-	14428	HC	protein_coding_gene	MYB transcription factor							new in Svevo Rel2.0; overlapping with SvevoRel1.0 low confidence TRITD1Av1G004800	TRITD4Av1G057610
TrturSVE1A02G00005410	Chr1A:15369857..15371749	-	1892	HC	protein_coding_gene	Cytochrome P450							new in Svevo Rel2.0	TRITD0Uv1G000190
TrturSVE1A02G00005420	Chr1A:15413568..15420246	-	6678	HC	protein_coding_gene	NB-ARC domain-containing disease resistance protein							new in Svevo Rel2.0	TRITD0Uv1G000200
TrturSVE1A02G00005460	Chr1A:15578420..15579010	-	590	HC	protein_coding_gene	Bowman-Birk serine protease inhibitors family domain-containing protein							new in Svevo Rel2.0	TRITD1Bv1G004950
TrturSVE1A02G00005510	Chr1A:15666257..15666764	+	507	HC	protein_coding_gene	Subtilisin inhibitor 1							new in Svevo Rel2.0	TRITD7Bv1G027990
TrturSVE1A02G00005520	Chr1A:15677217..15677770	+	553	HC	protein_coding_gene	Subtilisin inhibitor 1							new in Svevo Rel2.0	TRITD3Bv1G029430
TrturSVE1A02G00005540	Chr1A:15685101..15685316	-	215	HC	protein_coding_gene	Subtilisin inhibitor 1							new in Svevo Rel2.0	TRITD3Av1G025580
TrturSVE1A02G00005620	Chr1A:15941362..15944813	-	3451	HC	protein_coding_gene	KEN domain-containing protein							new in Svevo Rel2.0	TRITD3Bv1G059040
TrturSVE1A02G00005640	Chr1A:15997765..15998133	-	368	HC	protein_coding_gene	Protein transport protein Sec61 subunit gamma							new in Svevo Rel2.0	TRITD0Uv1G001170
TrturSVE1A02G00005710	Chr1A:16221720..16238226	-	16506	HC	protein_coding_gene	S-adenosylmethionine decarboxylase proenzyme							new in Svevo Rel2.0	TRITD1Av1G096030
TrturSVE1A02G00005730	Chr1A:16261443..16262192	-	749	HC	protein_coding_gene	UBN2_2 domain-containing protein							new in Svevo Rel2.0	TRITD7Av1G037630
TrturSVE1A02G00005780	Chr1A:16335807..16337677	+	1870	HC	protein_coding_gene	Cation/H+ exchanger domain-containing protein							new in Svevo Rel2.0	TRITD0Uv1G000990
TrturSVE1A02G00005830	Chr1A:16462315..16463631	+	1316	HC	protein_coding_gene	Sulfotransferase							new in Svevo Rel2.0	TRITD2Av1G281440
TrturSVE1A02G00005850	Chr1A:16486411..16487915	+	1504	HC	protein_coding_gene	Root cap							new in Svevo Rel2.0	TRITD0Uv1G000900
TrturSVE1A02G00005860	Chr1A:16495834..16504415	+	8581	HC	protein_coding_gene	DUF3741 domain-containing protein							new in Svevo Rel2.0	TRITD0Uv1G000880
TrturSVE1A02G00005870	Chr1A:16507330..16520309	+	12979	HC	protein_coding_gene	NB-ARC domain-containing protein							new in Svevo Rel2.0	TRITD0Uv1G000870
TrturSVE1A02G00005900	Chr1A:16597089..16598170	-	1081	HC	protein_coding_gene	Protein PHLOEM PROTEIN 2-LIKE A1							new in Svevo Rel2.0	TRITD1Bv1G005310
TrturSVE1A02G00005930	Chr1A:16649339..16653403	+	4064	HC	protein_coding_gene	Rab-GAP TBC domain-containing protein							new in Svevo Rel2.0	TRITD0Uv1G000360
TrturSVE1A02G00005940	Chr1A:16718040..16721904	+	3864	HC	protein_coding_gene	Beta-galactosidase							new in Svevo Rel2.0	TRITD0Uv1G000320
TrturSVE1A02G00005950	Chr1A:16725130..16731434	-	6304	HC	protein_coding_gene	DUF6598 domain-containing protein							new in Svevo Rel2.0	TRITD0Uv1G000310
TrturSVE1A02G00006020	Chr1A:16826526..16838388	-	11862	HC	protein_coding_gene	ABC transporter D family member 1							new in Svevo Rel2.0	TRITD0Uv1G000270
TrturSVE1A02G00006120	Chr1A:16962301..16966201	-	3900	HC	protein_coding_gene	Protein kinase domain-containing protein	TRITD1Av1G004870	Leucine-rich repeat receptor-like protein kinase family protein	1A:10465272..10471324	-	6052	3715		TRITD1Av1G004870
TrturSVE1A02G00006130	Chr1A:16968362..16970862	-	2500	HC	protein_coding_gene	F-box domain-containing protein							new in Svevo Rel2.0; overlapping with SvevoRel1.0 low confidence TRITD1Av1G004880	TRITD2Bv1G154390
TrturSVE1A02G00006160	Chr1A:17047945..17052660	+	4715	HC	protein_coding_gene	Transcription initiation factor IIA subunit 2	TRITD1Av1G004950	Transcription initiation factor IIA subunit 2	1A:10554872..10558577	+	3705	3706		TRITD1Av1G004950
TrturSVE1A02G00006170	Chr1A:17055205..17057789	+	2584	HC	protein_coding_gene	Drought induced 19 protein type zinc-binding domain-containing protein	TRITD1Av1G004990	Dehydration-induced 19-like protein	1A:10561700..10563461	+	1761	1762		TRITD1Av1G004990
TrturSVE1A02G00006180	Chr1A:17057565..17062831	-	5266	HC	protein_coding_gene	tRNA pseudouridine(55) synthase	TRITD1Av1G005000	tRNA pseudouridine synthase B	1A:10564111..10568960	-	4849	4850		TRITD1Av1G005000
TrturSVE1A02G00006210	Chr1A:17087815..17088028	+	213	HC	protein_coding_gene	Subtilisin inhibitor 1							new in Svevo Rel2.0; overlapping with SvevoRel1.0 low confidence TRITD1Av1G005040	TRITD0Uv1G003970
TrturSVE1A02G00006220	Chr1A:17097032..17097244	+	212	HC	protein_coding_gene	Subtilisin inhibitor 1	TRITD1Av1G005050	Inhibitor protein	1A:10602846..10603043	+	197	198		TRITD1Av1G005050
TrturSVE1A02G00006230	Chr1A:17099884..17102916	-	3032	HC	protein_coding_gene	50S ribosomal protein L22, chloroplastic	TRITD1Av1G005060	50S ribosomal protein L22	1A:10606541..10608500	-	1959	1960		TRITD1Av1G005060
TrturSVE1A02G00006240	Chr1A:17114781..17120495	-	5714	HC	protein_coding_gene	Lysine ketoglutarate reductase trans-splicing related 1	TRITD1Av1G005090	lysine ketoglutarate reductase trans-splicing protein (DUF707)	1A:10620782..10624344	-	3562	3563		TRITD1Av1G005090
TrturSVE1A02G00006250	Chr1A:17128292..17128489	-	197	HC	protein_coding_gene	Subtilisin inhibitor 1	TRITD1Av1G005100	Inhibitor protein	1A:10634684..10634881	-	197	198		TRITD1Av1G005010
TrturSVE1A02G00006260	Chr1A:17135625..17137118	+	1493	HC	transposable_element_gene	Reverse transcriptase Ty1/copia-type domain-containing protein							new in Svevo Rel2.0; overlapping with SvevoRel1.0 low confidence TRITD1Av1G005120
TrturSVE1A02G00006290	Chr1A:17151896..17155260	+	3364	HC	protein_coding_gene	PGG domain-containing protein							new in Svevo Rel2.0	TRITD0Uv1G000580
TrturSVE1A02G00006300	Chr1A:17186993..17190081	-	3088	HC	protein_coding_gene	NB-ARC domain-containing disease resistance protein	TRITD1Av1G005160	NBS-LRR disease resistance protein, putative, expressed	1A:10694923..10697625	-	2702	2703		TRITD1Av1G005160
TrturSVE1A02G00006310	Chr1A:17195639..17198961	-	3322	HC	protein_coding_gene	NB-ARC domain-containing disease resistance protein	TRITD1Av1G005170	NBS-LRR disease resistance protein, putative, expressed	1A:10704150..10705571	-	1421	1422		TRITD1Av1G005160
TrturSVE1A02G00006320	Chr1A:17202245..17204211	-	1966	HC	transposable_element_gene	Retrotransposon Copia-like N-terminal domain-containing protein							new in Svevo Rel2.0
TrturSVE1A02G00006370	Chr1A:17279458..17282970	+	3512	HC	protein_coding_gene	PGG domain-containing protein							new in Svevo Rel2.0; overlapping with SvevoRel1.0 low confidence TRITD1Av1G005270	TRITD0Uv1G000580
TrturSVE1A02G00006500	Chr1A:17444094..17453172	-	9078	HC	protein_coding_gene	NB-ARC domain-containing disease resistance protein							new in Svevo Rel2.0	TRITD0Uv1G000550
TrturSVE1A02G00006530	Chr1A:17454445..17459701	-	5256	HC	protein_coding_gene	RING-type E3 ubiquitin transferase BRCA1							new in Svevo Rel2.0	TRITD0Uv1G004100
TrturSVE1A02G00006540	Chr1A:17462321..17464093	+	1772	HC	protein_coding_gene	Fe2OG dioxygenase domain-containing protein							new in Svevo Rel2.0	TRITD0Uv1G000520
TrturSVE1A02G00006560	Chr1A:17467177..17473422	+	6245	HC	protein_coding_gene	non-specific serine/threonine protein kinase							new in Svevo Rel2.0	TRITD0Uv1G000510
TrturSVE1A02G00006570	Chr1A:17474631..17476081	+	1450	HC	protein_coding_gene	DUF868 domain-containing protein							new in Svevo Rel2.0	TRITD3Bv1G229040
TrturSVE1A02G00006630	Chr1A:17614088..17618505	+	4417	HC	protein_coding_gene	NB-ARC domain-containing disease resistance protein							new in Svevo Rel2.0	TRITD0Uv1G000440
TrturSVE1A02G00006670	Chr1A:17706517..17717818	-	11301	HC	protein_coding_gene	Disease resistance protein RPP13							new in Svevo Rel2.0	TRITD0Uv1G000370
TrturSVE1A02G00006700	Chr1A:17780594..17781211	+	617	HC	protein_coding_gene	Subtilisin-chymotrypsin inhibitor-2A							new in Svevo Rel2.0	TRITD0Uv1G105070
TrturSVE1A02G00006720	Chr1A:17807999..17808416	+	417	HC	protein_coding_gene	Subtilisin-chymotrypsin inhibitor-2A							new in Svevo Rel2.0	TRITD0Uv1G101530
TrturSVE1A02G00006730	Chr1A:17812446..17813067	+	621	HC	protein_coding_gene	Subtilisin-chymotrypsin inhibitor-2A							new in Svevo Rel2.0	TRITD0Uv1G105070
TrturSVE1A02G00006740	Chr1A:17836094..17836360	+	266	HC	protein_coding_gene	Unknown protein							new in Svevo Rel2.0	TRITD0Uv1G001280
TrturSVE1A02G00006750	Chr1A:17839793..17840313	+	520	HC	protein_coding_gene	Subtilisin-chymotrypsin inhibitor-2A							new in Svevo Rel2.0	TRITD0Uv1G101530
TrturSVE1A02G00006760	Chr1A:17844298..17844928	+	630	HC	protein_coding_gene	Subtilisin-chymotrypsin inhibitor-2A							new in Svevo Rel2.0	TRITD0Uv1G105070
TrturSVE1A02G00006770	Chr1A:17856323..17857038	-	715	HC	protein_coding_gene	Subtilisin-chymotrypsin inhibitor-2A							new in Svevo Rel2.0; overlapping with SvevoRel1.0 low confidence TRITD1Av1G005310	TRITD1Bv1G006250
TrturSVE1A02G00006830	Chr1A:18013954..18017702	-	3748	HC	protein_coding_gene	Multicopper oxidase LPR1-like	TRITD1Av1G005360	Laccase	1A:11021025..11024430	-	3405	3406		TRITD1Av1G005360
TrturSVE1A02G00006840	Chr1A:18030244..18031996	+	1752	HC	protein_coding_gene	General transcription and DNA repair factor IIH subunit TFB5	TRITD1Av1G005370	General transcription factor IIH subunit 5	1A:11038700..11039010	+	310	311		TRITD1Av1G005370
TrturSVE1A02G00006850	Chr1A:18033708..18035278	+	1570	HC	protein_coding_gene	Cysteine protease	TRITD1Av1G005380	Cysteine proteinase	1A:11041003..11042259	+	1256	1257		TRITD1Bv1G006080
TrturSVE1A02G00006870	Chr1A:18062730..18065003	-	2273	HC	protein_coding_gene	DUF6598 domain-containing protein	TRITD1Av1G005400	Exodeoxyribonuclease 7 large subunit G	1A:11070480..11072371	-	1891	1892		TRITD1Av1G005400
TrturSVE1A02G00006890	Chr1A:18083025..18088948	+	5923	HC	protein_coding_gene	Tr-type G domain-containing protein	TRITD1Av1G005420	Elongation factor	1A:11091757..11094843	+	3086	3087		TRITD1Av1G005420
TrturSVE1A02G00006900	Chr1A:18169956..18172150	+	2194	HC	protein_coding_gene	DUF6598 domain-containing protein	TRITD1Av1G005470	Guanine nucleotide-binding protein G(k) subunit alpha G	1A:11177892..11189355	+	11463	2126	one Svevo Rel1.0 model splitted into two in Svevo Rel2.0
TrturSVE1A02G00006910	Chr1A:18179687..18182255	+	2568	HC	protein_coding_gene	DUF6598 domain-containing protein	TRITD1Av1G005470	Guanine nucleotide-binding protein G(k) subunit alpha G	1A:11177892..11189355	+	11463	1802	one Svevo Rel1.0 model splitted into two in Svevo Rel2.0
TrturSVE1A02G00006920	Chr1A:18263623..18265490	+	1867	HC	protein_coding_gene	DUF6598 domain-containing protein	TRITD1Av1G005490	Leucine--tRNA ligase G	1A:11264325..11274435	+	10110	1834		TRITD1Av1G005490
TrturSVE1A02G00006940	Chr1A:18310459..18310883	-	424	HC	protein_coding_gene	Subtilisin-chymotrypsin inhibitor-2A							new in Svevo Rel2.0	TRITD0Uv1G000830
TrturSVE1A02G00006960	Chr1A:18337238..18337809	-	571	HC	protein_coding_gene	Subtilisin-chymotrypsin inhibitor-2A							new in Svevo Rel2.0	TRITD0Uv1G000830
TrturSVE1A02G00006980	Chr1A:18370617..18378130	+	7513	HC	protein_coding_gene	Disease resistance protein RPP13	TRITD1Av1G005920	Disease resistance protein (TIR-NBS-LRR class) family	1A:12003227..12356535	-	353308	4203	chimeric/wrong annotation in Svevo Rel1.0
TrturSVE1A02G00007010	Chr1A:18404103..18410719	+	6616	HC	protein_coding_gene	Disease resistance protein RPP13	TRITD1Av1G005920	Disease resistance protein (TIR-NBS-LRR class) family	1A:12003227..12356535	-	353308	3918	chimeric/wrong annotation in Svevo Rel1.0
TrturSVE1A02G00007170	Chr1A:18622993..18630662	+	7669	HC	protein_coding_gene	Disease resistance protein RPP13	TRITD1Av1G005920	Disease resistance protein (TIR-NBS-LRR class) family	1A:12003227..12356535	-	353308	5476	chimeric/wrong annotation in Svevo Rel1.0
TrturSVE1A02G00007210	Chr1A:18644680..18645125	+	445	HC	protein_coding_gene	Kazal-like domain-containing protein	TRITD1Av1G005920	Disease resistance protein (TIR-NBS-LRR class) family	1A:12003227..12356535	-	353308	446	new in Svevo Rel2.0
TrturSVE1A02G00007250	Chr1A:18716154..18722380	+	6226	HC	protein_coding_gene	Disease resistance protein RPP13	TRITD1Av1G005920	Disease resistance protein (TIR-NBS-LRR class) family	1A:12003227..12356535	-	353308	5091	chimeric/wrong annotation in Svevo Rel1.0
TrturSVE1A02G00007260	Chr1A:18723429..18730672	-	7243	HC	protein_coding_gene	PUM-HD domain-containing protein	TRITD1Av1G005910	Pumilio-like protein	1A:11995537..12001158	+	5621	2332		TRITD1Bv1G006440
TrturSVE1A02G00007310	Chr1A:18805630..18806091	+	461	HC	protein_coding_gene	Knottin scorpion toxin-like domain-containing protein							new in Svevo Rel2.0
TrturSVE1A02G00007320	Chr1A:18814590..18822396	+	7806	HC	protein_coding_gene	Calcium permeable stress-gated cation channel 1	TRITD1Av1G005870	ERD (Early-responsive to dehydration stress) family protein	1A:11901295..11906606	-	5311	5312		TRITD1Av1G005870
TrturSVE1A02G00007330	Chr1A:18825970..18829384	+	3414	HC	protein_coding_gene	Factor of DNA methylation 1-5/IDN2 domain-containing protein							new in Svevo Rel2.0; overlapping with SvevoRel1.0 low confidence TRITD1Av1G005860
TrturSVE1A02G00007340	Chr1A:18834921..18835439	-	518	HC	protein_coding_gene	Knottin scorpion toxin-like domain-containing protein							new in Svevo Rel2.0
TrturSVE1A02G00007360	Chr1A:18858674..18860339	+	1665	HC	protein_coding_gene	Acetyltransferase	TRITD1Av1G005830	HXXXD-type acyl-transferase family protein	1A:11862550..11863587	-	1037	1038		TRITD1Av1G005830
TrturSVE1A02G00007380	Chr1A:18865602..18866796	-	1194	HC	protein_coding_gene	Zinc finger GRF-type domain-containing protein							new in Svevo Rel2.0	TRITD5Av1G224110
TrturSVE1A02G00007390	Chr1A:18883840..18884876	+	1036	HC	protein_coding_gene	DUF4005 domain-containing protein							new in Svevo Rel2.0	TRITD1Bv1G021520
TrturSVE1A02G00007410	Chr1A:18914335..18916106	-	1771	HC	protein_coding_gene	RING-type E3 ubiquitin transferase							new in Svevo Rel2.0	TRITD1Bv1G006740
TrturSVE1A02G00007440	Chr1A:19022119..19027471	+	5352	HC	protein_coding_gene	Protein DETOXIFICATION	TRITD1Av1G005730	Protein DETOXIFICATION	1A:11696420..11699815	-	3395	3396		TRITD1Av1G005730
TrturSVE1A02G00007450	Chr1A:19029770..19030855	+	1085	HC	protein_coding_gene	CR-type domain-containing protein	TRITD1Av1G005720	Chaperone DnaJ	1A:11691843..11692336	-	493	494
TrturSVE1A02G00007520	Chr1A:19095794..19106389	+	10595	HC	protein_coding_gene	NAD(P)-binding domain-containing protein	TRITD1Av1G005690	NAD(P)-binding rossmann-fold protein	1A:11624026..11626054	-	2028	2029		TRITD1Av1G005690
TrturSVE1A02G00007530	Chr1A:19099128..19101637	-	2509	HC	protein_coding_gene	Scarecrow-like protein 9							new in Svevo Rel2.0	TRITD1Av1G005630
TrturSVE1A02G00007550	Chr1A:19113033..19115587	-	2554	HC	protein_coding_gene	Scarecrow-like protein 9	TRITD1Av1G005670	Scarecrow transcription factor family protein	1A:11549756..11608657	+	58901	2321	chimeric/wrong annotation in Svevo Rel1.0
TrturSVE1A02G00007570	Chr1A:19161563..19162336	-	773	HC	protein_coding_gene	Zinc finger GRF-type domain-containing protein	TRITD1Av1G005670	Scarecrow transcription factor family protein	1A:11549756..11608657	+	58901	774	new in Svevo Rel2.0; overlapping with SvevoRel1.0 low confidence TRITD1Av1G005680
TrturSVE1A02G00007600	Chr1A:19175072..19178857	-	3785	HC	protein_coding_gene	Scarecrow-like protein 9							new in Svevo Rel2.0	TRITD1Av1G005630
TrturSVE1A02G00007610	Chr1A:19184339..19186837	-	2498	HC	protein_coding_gene	Scarecrow-like protein 9	TRITD1Av1G005660	Scarecrow transcription factor family protein	1A:11535077..11537197	+	2120	2121		TRITD1Av1G005660
TrturSVE1A02G00007630	Chr1A:19190520..19193032	-	2512	HC	protein_coding_gene	Scarecrow-like protein 9	TRITD1Av1G005650	Scarecrow transcription factor family protein	1A:11528918..11531098	+	2180	2181
TrturSVE1A02G00007640	Chr1A:19197149..19199728	-	2579	HC	protein_coding_gene	Jasmonate O-methyltransferase	TRITD1Av1G005640	Jasmonate O-methyltransferase	1A:11522081..11524234	+	2153	2154		TRITD1Av1G005640
TrturSVE1A02G00007650	Chr1A:19209584..19212215	-	2631	HC	protein_coding_gene	Scarecrow-like protein 9	TRITD1Av1G005630	Scarecrow transcription factor family protein	1A:11509430..11511619	+	2189	2190		TRITD1Av1G005630
TrturSVE1A02G00007660	Chr1A:19214549..19218187	-	3638	HC	protein_coding_gene	Scarecrow-like protein 9	TRITD1Av1G005620	Scarecrow transcription factor family protein	1A:11504056..11506221	+	2165	2166		TRITD1Av1G005620
TrturSVE1A02G00007670	Chr1A:19219600..19223474	+	3874	HC	protein_coding_gene	ATP-dependent RNA helicase							new in Svevo Rel2.0; overlapping with SvevoRel1.0 low confidence TRITD1Av1G005610	TRITD1Bv1G006890
TrturSVE1A02G00007680	Chr1A:19223483..19225904	-	2421	HC	protein_coding_gene	Rab5-interacting protein	TRITD1Av1G005590	Kinetochore protein spc25	1A:11491724..11497835	+	6111	2040	one Svevo Rel1.0 model splitted into two in Svevo Rel2.0
TrturSVE1A02G00007700	Chr1A:19226267..19230247	-	3980	HC	protein_coding_gene	Kinetochore protein SPC25	TRITD1Av1G005590	Kinetochore protein spc25	1A:11491724..11497835	+	6111	3592	one Svevo Rel1.0 model splitted into two in Svevo Rel2.0
TrturSVE1A02G00007720	Chr1A:19299564..19303163	+	3599	HC	protein_coding_gene	PGR5-like protein 1A, chloroplastic	TRITD1Av1G005570	PGR5-like protein 1A, chloroplastic G	1A:11419546..11423255	-	3709	2474	one Svevo Rel1.0 model splitted into two in Svevo Rel2.0
TrturSVE1A02G00007920	Chr1A:19961336..19962833	-	1497	HC	protein_coding_gene	Nucleotide-diphospho-sugar transferase domain-containing protein	TRITD1Av1G006060	Glycosyltransferase	1A:12781147..12782269	-	1122	1123		TRITD1Av1G006060
TrturSVE1A02G00007930	Chr1A:19980965..19982381	+	1416	HC	protein_coding_gene	Cysteine protease	TRITD1Av1G006070	Cysteine protease	1A:12800411..12801606	+	1195	1192		TRITD1Av1G006070
TrturSVE1A02G00007940	Chr1A:20059331..20063249	+	3918	HC	protein_coding_gene	protein kinase family protein	TRITD1Av1G006120	Protein kinase	1A:12880364..12884533	+	4169	3384		TRITD1Av1G006120
TrturSVE1A02G00007950	Chr1A:20072310..20074416	+	2106	HC	protein_coding_gene	Major facilitator superfamily (MFS) profile domain-containing protein	TRITD1Av1G006130	Nitrate transporter 1.1	1A:12892921..12894774	+	1853	1854		TRITD1Av1G006130
TrturSVE1A02G00008040	Chr1A:20176596..20181321	-	4725	HC	protein_coding_gene	Protein kinase domain-containing protein	TRITD1Av1G006260	Protein kinase, putative	1A:12995473..13009240	-	13767	4450	chimeric/wrong annotation in Svevo Rel1.0
TrturSVE1A02G00008060	Chr1A:20185831..20190534	-	4703	HC	protein_coding_gene	Protein kinase domain-containing protein	TRITD1Av1G006260	Protein kinase, putative	1A:12995473..13009240	-	13767	4458	chimeric/wrong annotation in Svevo Rel1.0
TrturSVE1A02G00008100	Chr1A:20240760..20250103	-	9343	HC	protein_coding_gene	Protein kinase domain-containing protein	TRITD1Av1G006270	Protein kinase, putative	1A:13060540..13069920	-	9380	9095		TRITD1Av1G006270
TrturSVE1A02G00008120	Chr1A:20462267..20467395	-	5128	HC	protein_coding_gene	O-methyltransferase	TRITD1Av1G006350	O-methyltransferase	1A:13283967..13317955	-	33988	4971	chimeric/wrong annotation in Svevo Rel1.0
TrturSVE1A02G00008130	Chr1A:20471836..20473182	-	1346	HC	protein_coding_gene	Chalcone synthase	TRITD1Av1G006360	Chalcone synthase	1A:13293435..13294442	-	1007	1347
TrturSVE1A02G00008140	Chr1A:20477209..20478609	-	1400	HC	protein_coding_gene	O-methyltransferase	TRITD1Av1G006370	O-methyltransferase	1A:13298888..13300135	-	1247	1401
TrturSVE1A02G00008150	Chr1A:20491602..20497826	-	6224	HC	protein_coding_gene	O-methyltransferase	TRITD1Av1G006350	O-methyltransferase	1A:13283967..13317955	-	33988	4328	chimeric/wrong annotation in Svevo Rel1.0
TrturSVE1A02G00008160	Chr1A:20506551..20507867	-	1316	HC	protein_coding_gene	Chalcone synthase							new in Svevo Rel2.0	TRITD1Bv1G007640
TrturSVE1A02G00008170	Chr1A:20515662..20517146	-	1484	HC	protein_coding_gene	O-methyltransferase	TRITD1Av1G006380	O-methyltransferase family protein	1A:13331688..13332832	-	1144	1145		TRITD1Bv1G007660
TrturSVE1A02G00008180	Chr1A:20543518..20545146	-	1628	HC	protein_coding_gene	Chalcone synthase							new in Svevo Rel2.0	TRITD1Bv1G007640
TrturSVE1A02G00008190	Chr1A:20552914..20554412	-	1498	HC	protein_coding_gene	O-methyltransferase							new in Svevo Rel2.0	TRITD1Bv1G007660
TrturSVE1A02G00008220	Chr1A:20748760..20751067	+	2307	HC	protein_coding_gene	Isopenicillin N synthase-like Fe(2+) 2OG dioxygenase domain-containing protein	TRITD1Av1G006410	2-oxoglutarate (2OG) and Fe(II)-dependent oxygenase superfamily protein	1A:13550974..13552554	+	1580	1581		TRITD1Av1G006410
TrturSVE1A02G00008250	Chr1A:20776122..20777906	-	1784	HC	protein_coding_gene	Cytochrome P450	TRITD1Av1G006440	Cytochrome P450	1A:13578936..13580556	-	1620	1621		TRITD1Av1G006440
TrturSVE1A02G00008260	Chr1A:20799667..20801595	+	1928	HC	protein_coding_gene	Tyrosine decarboxylase	TRITD1Av1G006450	Tyrosine decarboxylase	1A:13603042..13604634	+	1592	1593		TRITD1Av1G006450
TrturSVE1A02G00008270	Chr1A:20805640..20810862	-	5222	HC	protein_coding_gene	Protein DETOXIFICATION	TRITD1Av1G006460	Protein DETOXIFICATION	1A:13609339..13614350	-	5011	959		TRITD1Av1G006460
TrturSVE1A02G00008280	Chr1A:20841770..20850153	+	8383	HC	protein_coding_gene	Rae1-like protein	TRITD1Av1G006480	WD-repeat protein, putative	1A:13646719..13652818	+	6099	6100
TrturSVE1A02G00008290	Chr1A:20850322..20853464	-	3142	HC	protein_coding_gene	F-box domain-containing protein	TRITD1Av1G006470	F-box protein family-like	1A:13649358..13657273	-	7915	2836
TrturSVE1A02G00008320	Chr1A:20941872..20944906	-	3034	HC	transposable_element_gene	Myb/SANT-like domain-containing protein	TRITD1Av1G006490	Myb/SANT-like DNA-binding domain protein G	1A:13744196..13745644	-	1448	1291
TrturSVE1A02G00008330	Chr1A:20960137..20962177	-	2040	HC	protein_coding_gene	Glycosyltransferase	TRITD1Av1G006510	Glycosyltransferase	1A:13762671..13764218	-	1547	1548		TRITD1Av1G006510
TrturSVE1A02G00008350	Chr1A:21050693..21051245	-	552	HC	protein_coding_gene	Homeobox-leucine zipper protein							new in Svevo Rel2.0	TRITD7Bv1G028890
TrturSVE1A02G00008370	Chr1A:21067053..21070207	+	3154	HC	protein_coding_gene	Reverse transcriptase domain-containing protein							new in Svevo Rel2.0; overlapping with SvevoRel1.0 low confidence TRITD1Av1G006570	TRITD4Av1G253610
TrturSVE1A02G00008390	Chr1A:21101644..21103211	+	1567	HC	protein_coding_gene	Mitochondrial import inner membrane translocase subunit							new in Svevo Rel2.0	TRITD1Av1G006590
TrturSVE1A02G00008420	Chr1A:21131947..21133026	+	1079	HC	pseudogene								new in Svevo Rel2.0; overlapping with SvevoRel1.0 low confidence TRITD1Av1G006610 on the opposite strand
TrturSVE1A02G00008430	Chr1A:21135992..21138345	-	2353	HC	protein_coding_gene	F-box domain-containing protein							new in Svevo Rel2.0; overlapping with SvevoRel1.0 low confidence TRITD1Av1G006620	TRITD1Bv1G008880
TrturSVE1A02G00008440	Chr1A:21139696..21142109	+	2413	HC	protein_coding_gene	Outer envelope pore protein 16, chloroplastic	TRITD1Av1G006630	Mitochondrial import inner membrane translocase subunit Tim17/Tim22/Tim23 family protein	1A:13944292..13946590	+	2298	2299		TRITD1Av1G006630
TrturSVE1A02G00008460	Chr1A:21157579..21159748	+	2169	HC	protein_coding_gene	Outer envelope pore protein 16, chloroplastic	TRITD1Av1G006670	Outer envelope pore protein 16, chloroplastic G	1A:13962373..13964230	+	1857	1858		TRITD1Av1G006670
TrturSVE1A02G00008470	Chr1A:21163667..21164530	+	863	HC	protein_coding_gene	Metallothionein-like protein							new in Svevo Rel2.0	TRITD3Bv1G280350
TrturSVE1A02G00008530	Chr1A:21216313..21219638	+	3325	HC	protein_coding_gene	Protein phosphatase	TRITD1Av1G006720	Protein phosphatase 2C family protein	1A:14022110..14024407	+	2297	2298		TRITD1Av1G006720
TrturSVE1A02G00008540	Chr1A:21224072..21229158	+	5086	HC	protein_coding_gene	Pectin acetylesterase	TRITD1Av1G006730	Pectin acetylesterase	1A:14029636..14034164	+	4528	4529		TRITD1Av1G006730
TrturSVE1A02G00008550	Chr1A:21231193..21239299	-	8106	HC	protein_coding_gene	NB-ARC domain-containing protein	TRITD1Av1G006740	Disease resistance protein (NBS-LRR class) family	1A:14039861..14051985	-	12124	3637
TrturSVE1A02G00008610	Chr1A:21514915..21516256	+	1341	HC	protein_coding_gene	L-ascorbate oxidase							new in Svevo Rel2.0; overlapping with SvevoRel1.0 low confidence TRITD1Av1G006770	TRITD1Bv1G009100
TrturSVE1A02G00008620	Chr1A:21520345..21521566	+	1221	HC	protein_coding_gene	L-ascorbate oxidase							new in Svevo Rel2.0	TRITD1Bv1G009100
TrturSVE1A02G00008640	Chr1A:21535695..21536437	+	742	HC	protein_coding_gene	DUF4283 domain-containing protein							new in Svevo Rel2.0	TRITD7Av1G041790
TrturSVE1A02G00008660	Chr1A:21549906..21555584	+	5678	HC	protein_coding_gene	Calcium permeable stress-gated cation channel 1	TRITD1Av1G006790	ERD (Early-responsive to dehydration stress) family protein	1A:14358456..14363706	+	5250	5251		TRITD1Av1G006790
TrturSVE1A02G00008670	Chr1A:21560989..21561790	-	801	HC	protein_coding_gene	TF-B3 domain-containing protein							new in Svevo Rel2.0	TRITD5Bv1G071700
TrturSVE1A02G00008680	Chr1A:21577217..21581088	-	3871	HC	protein_coding_gene	RING-type domain-containing protein	TRITD1Av1G006800	Ankyrin repeat family protein	1A:14387172..14389388	-	2216	2217		TRITD1Av1G006800
TrturSVE1A02G00008710	Chr1A:21611066..21614871	+	3805	HC	protein_coding_gene	Phospholipase D	TRITD1Av1G006830	Phospholipase D	1A:14420280..14423556	+	3276	3277		TRITD1Av1G006830
TrturSVE1A02G00008720	Chr1A:21782581..21786372	+	3791	HC	protein_coding_gene	QWRF motif-containing protein 3							new in Svevo Rel2.0; overlapping with SvevoRel1.0 low confidence TRITD1Av1G006880	TRITD5Av1G142610
TrturSVE1A02G00008750	Chr1A:21795831..21797218	+	1387	HC	protein_coding_gene	protein kinase family protein							new in Svevo Rel2.0	TRITD5Av1G008020
TrturSVE1A02G00008760	Chr1A:21799789..21801850	-	2061	HC	protein_coding_gene	Lecithin-cholesterol acyltransferase-like 1							new in Svevo Rel2.0	TRITD1Bv1G009300
TrturSVE1A02G00008770	Chr1A:21803915..21805293	+	1378	HC	protein_coding_gene	protein kinase family protein							new in Svevo Rel2.0	TRITD5Av1G008020
TrturSVE1A02G00008780	Chr1A:21807866..21809942	-	2076	HC	protein_coding_gene	Lecithin-cholesterol acyltransferase-like 1							new in Svevo Rel2.0	TRITD1Bv1G009300
TrturSVE1A02G00008790	Chr1A:21811991..21813370	+	1379	HC	protein_coding_gene	Kinase, putative							new in Svevo Rel2.0	TRITD5Av1G008020
TrturSVE1A02G00008800	Chr1A:21815941..21818020	-	2079	HC	protein_coding_gene	Lecithin-cholesterol acyltransferase-like 1							new in Svevo Rel2.0	TRITD1Bv1G009300
TrturSVE1A02G00008810	Chr1A:21819791..21821445	+	1654	HC	protein_coding_gene	Kinase, putative							new in Svevo Rel2.0	TRITD5Av1G008020
TrturSVE1A02G00008820	Chr1A:21823996..21826074	-	2078	HC	protein_coding_gene	Lecithin-cholesterol acyltransferase-like 1							new in Svevo Rel2.0	TRITD1Bv1G009300
TrturSVE1A02G00008830	Chr1A:21828121..21829500	+	1379	HC	protein_coding_gene	Kinase, putative							new in Svevo Rel2.0	TRITD5Av1G008020
TrturSVE1A02G00008840	Chr1A:21832407..21834112	-	1705	HC	protein_coding_gene	Lecithin-cholesterol acyltransferase-like 1							new in Svevo Rel2.0	TRITD1Bv1G009300
TrturSVE1A02G00008850	Chr1A:21835883..21837537	+	1654	HC	protein_coding_gene	protein kinase family protein							new in Svevo Rel2.0	TRITD5Av1G008020
TrturSVE1A02G00008860	Chr1A:21838864..21841402	-	2538	HC	protein_coding_gene	Lecithin-cholesterol acyltransferase-like 1							new in Svevo Rel2.0	TRITD0Uv1G001290
TrturSVE1A02G00008870	Chr1A:21858731..21860385	+	1654	HC	protein_coding_gene	Kinase, putative							new in Svevo Rel2.0	TRITD5Av1G008020
TrturSVE1A02G00008880	Chr1A:21863263..21864944	-	1681	HC	protein_coding_gene	Lecithin-cholesterol acyltransferase-like 1							new in Svevo Rel2.0	TRITD1Bv1G009300
TrturSVE1A02G00008890	Chr1A:21867061..21868440	+	1379	HC	protein_coding_gene	Kinase, putative							new in Svevo Rel2.0	TRITD5Av1G008020
TrturSVE1A02G00008900	Chr1A:21871300..21872986	-	1686	HC	protein_coding_gene	Lecithin-cholesterol acyltransferase-like 1							new in Svevo Rel2.0	TRITD1Bv1G009300
TrturSVE1A02G00008910	Chr1A:21875091..21876478	+	1387	HC	protein_coding_gene	protein kinase family protein							new in Svevo Rel2.0	TRITD5Av1G008020
TrturSVE1A02G00008920	Chr1A:21878217..21879835	-	1618	HC	protein_coding_gene	Lecithin-cholesterol acyltransferase-like 1							new in Svevo Rel2.0	TRITD0Uv1G001290
TrturSVE1A02G00008930	Chr1A:21897939..21899326	+	1387	HC	protein_coding_gene	Kinase, putative							new in Svevo Rel2.0	TRITD5Av1G008020
TrturSVE1A02G00008940	Chr1A:21902204..21903891	-	1687	HC	protein_coding_gene	Lecithin-cholesterol acyltransferase-like 1							new in Svevo Rel2.0	TRITD1Bv1G009300
TrturSVE1A02G00008950	Chr1A:21905727..21907381	+	1654	HC	protein_coding_gene	protein kinase family protein							new in Svevo Rel2.0	TRITD5Av1G008020
TrturSVE1A02G00008960	Chr1A:21909914..21911964	-	2050	HC	protein_coding_gene	Lecithin-cholesterol acyltransferase-like 1							new in Svevo Rel2.0	TRITD1Bv1G009300
TrturSVE1A02G00008970	Chr1A:21913757..21915419	+	1662	HC	protein_coding_gene	protein kinase family protein							new in Svevo Rel2.0	TRITD5Av1G008020
TrturSVE1A02G00008980	Chr1A:21917118..21918738	-	1620	HC	protein_coding_gene	Lecithin-cholesterol acyltransferase-like 1							new in Svevo Rel2.0	TRITD0Uv1G001290
TrturSVE1A02G00009000	Chr1A:22131477..22133573	-	2096	HC	protein_coding_gene	FRIGIDA-like protein	TRITD1Av1G006920	Protein FRIGIDA G	1A:14805085..14806434	-	1349	1350		TRITD1Av1G006920
TrturSVE1A02G00009020	Chr1A:22173003..22174436	-	1433	HC	protein_coding_gene	FRIGIDA-like protein							new in Svevo Rel2.0	TRITD1Bv1G009360
TrturSVE1A02G00009050	Chr1A:22206191..22206783	-	592	HC	protein_coding_gene	Zinc finger GRF-type domain-containing protein							new in Svevo Rel2.0	TRITD2Bv1G249800
TrturSVE1A02G00009070	Chr1A:22393464..22396999	-	3535	HC	protein_coding_gene	Cytochrome P450	TRITD1Av1G006990	Cytochrome P450, putative	1A:15069107..15070714	-	1607	1608		TRITD1Av1G006990
TrturSVE1A02G00009110	Chr1A:22611230..22615734	-	4504	HC	protein_coding_gene	Nuclear pore complex protein NUP43	TRITD1Av1G007060	Nuclear pore complex protein NUP43	1A:15288457..15292004	-	3547	3548		TRITD1Av1G007060
TrturSVE1A02G00009120	Chr1A:22630897..22633273	+	2376	HC	protein_coding_gene	ENTH domain-containing protein	TRITD1Av1G007070	Clathrin assembly protein, putative, expressed	1A:15307985..15309841	+	1856	1857		TRITD1Av1G007070
TrturSVE1A02G00009140	Chr1A:22798053..22800812	-	2759	HC	protein_coding_gene	Dof zinc finger protein	TRITD1Av1G007150	Dof zinc finger protein	1A:15476632..15478001	-	1369	1370		TRITD1Av1G007150
TrturSVE1A02G00009150	Chr1A:22826636..22830187	-	3551	HC	protein_coding_gene	Embryo defective 2735	TRITD1Av1G007160	Embryo defective 2735 G	1A:15505425..15505952	-	527	528		TRITD1Av1G007160
TrturSVE1A02G00009170	Chr1A:22900115..22901381	-	1266	HC	protein_coding_gene	Gnk2-homologous domain-containing protein	TRITD1Av1G007170	Cysteine-rich receptor-kinase-like protein	1A:15579064..15579882	-	818	819		TRITD1Av1G007170
TrturSVE1A02G00009180	Chr1A:22910362..22911489	+	1127	HC	transposable_element_gene	CCHC-type domain-containing protein							new in Svevo Rel2.0; overlapping with SvevoRel1.0 low confidence TRITD1Av1G007180
TrturSVE1A02G00009190	Chr1A:22911802..22915514	+	3712	HC	transposable_element_gene	Reverse transcriptase Ty1/copia-type domain-containing protein							new in Svevo Rel2.0
TrturSVE1A02G00009300	Chr1A:23179317..23181035	+	1718	HC	protein_coding_gene	Homeobox-leucine zipper protein							new in Svevo Rel2.0	TRITD0Uv1G078380
TrturSVE1A02G00009320	Chr1A:23203542..23206226	+	2684	HC	protein_coding_gene	Homeobox-leucine zipper protein							new in Svevo Rel2.0	TRITD0Uv1G078380
TrturSVE1A02G00009330	Chr1A:23245727..23247454	+	1727	HC	protein_coding_gene	Homeobox domain-containing protein							new in Svevo Rel2.0	TRITD0Uv1G078380
TrturSVE1A02G00009370	Chr1A:23357697..23360411	+	2714	HC	protein_coding_gene	Homeobox domain-containing protein							new in Svevo Rel2.0	TRITD0Uv1G078380
TrturSVE1A02G00009380	Chr1A:23441852..23444500	+	2648	HC	protein_coding_gene	Homeobox domain-containing protein							new in Svevo Rel2.0	TRITD0Uv1G078380
TrturSVE1A02G00009390	Chr1A:23453177..23458972	+	5795	HC	protein_coding_gene	Homeobox domain-containing protein							new in Svevo Rel2.0	TRITD1Av1G007490
TrturSVE1A02G00009490	Chr1A:23592879..23595502	+	2623	HC	protein_coding_gene	Homeobox-leucine zipper protein							new in Svevo Rel2.0	TRITD0Uv1G078380
TrturSVE1A02G00009560	Chr1A:24052669..24055392	+	2723	HC	protein_coding_gene	Homeobox domain-containing protein	TRITD1Av1G007460	Homeobox protein, putative	1A:16485534..16486895	+	1361	1362		TRITD1Av1G007460
TrturSVE1A02G00009600	Chr1A:24132980..24135596	+	2616	HC	protein_coding_gene	Homeobox domain-containing protein	TRITD1Av1G007490	Homeobox protein, putative	1A:16565804..16567165	+	1361	1362		TRITD1Av1G007490
TrturSVE1A02G00009610	Chr1A:24165305..24167872	+	2567	HC	protein_coding_gene	Homeobox domain-containing protein							new in Svevo Rel2.0	TRITD1Av1G007490
TrturSVE1A02G00009640	Chr1A:24232876..24235495	+	2619	HC	protein_coding_gene	Homeobox domain-containing protein	TRITD1Av1G007510	Homeobox protein, putative	1A:16666359..16667720	+	1361	1362		TRITD1Av1G007510
TrturSVE1A02G00009660	Chr1A:24265806..24267674	+	1868	HC	protein_coding_gene	Homeobox domain-containing protein							new in Svevo Rel2.0	TRITD1Av1G007490
TrturSVE1A02G00009670	Chr1A:24279075..24280428	+	1353	HC	protein_coding_gene	Homeobox domain-containing protein	TRITD1Av1G007530	Homeobox protein, putative	1A:16711690..16713043	+	1353	1354		TRITD1Av1G007530
TrturSVE1A02G00009680	Chr1A:24393785..24395212	-	1427	HC	protein_coding_gene	CRAL-TRIO domain-containing protein	TRITD1Av1G007540	Ganglioside-induced differentiation-associated-protein 2 G	1A:16829978..16832171	-	2193	1311		TRITD1Av1G007540
TrturSVE1A02G00009700	Chr1A:24407544..24411113	+	3569	HC	protein_coding_gene	Protein kinase family protein	TRITD1Av1G007560	Wall-associated receptor kinase 3	1A:16844342..16847915	+	3573	1888		TRITD1Av1G007560
TrturSVE1A02G00009710	Chr1A:24411923..24413991	-	2068	HC	protein_coding_gene	Mitochondrial ATP synthase 6 kDa subunit							new in Svevo Rel2.0
TrturSVE1A02G00009750	Chr1A:24514303..24516077	+	1774	HC	protein_coding_gene	WAT1-related protein	TRITD1Av1G007620	WAT1-related protein	1A:16953397..16954795	+	1398	1399		TRITD1Av1G007620
TrturSVE1A02G00009800	Chr1A:24675179..24676202	-	1023	HC	protein_coding_gene	oligopeptidase A							new in Svevo Rel2.0	TRITD3Bv1G031830
TrturSVE1A02G00009810	Chr1A:24770832..24774619	+	3787	HC	protein_coding_gene	ACT domain-containing protein ACR	TRITD1Av1G007690	ACT domain-containing protein	1A:17210193..17213397	+	3204	310		TRITD1Av1G007690
TrturSVE1A02G00009820	Chr1A:24777793..24780764	+	2971	HC	protein_coding_gene	Chalcone-flavonone isomerase family protein	TRITD1Av1G007700	Chalcone-flavonone isomerase family protein	1A:17217443..17219374	+	1931	1932		TRITD1Av1G007700
TrturSVE1A02G00009830	Chr1A:24781572..24783119	+	1547	HC	protein_coding_gene	DUF295 domain-containing protein							new in Svevo Rel2.0	TRITD3Av1G281170
TrturSVE1A02G00009850	Chr1A:24792764..24797006	+	4242	HC	protein_coding_gene	Galectin domain-containing protein	TRITD1Av1G007710	Beta-1,3-galactosyltransferase-like protein	1A:17232467..17236103	+	3636	2719		TRITD1Av1G007710
TrturSVE1A02G00009940	Chr1A:24996075..24996194	-	119	HC	protein_coding_gene	MADS-box domain-containing protein							new in Svevo Rel2.0	TRITD5Bv1G109520
TrturSVE1A02G00009950	Chr1A:25006758..25009839	-	3081	HC	protein_coding_gene	Zerumbone synthase	TRITD1Av1G007780	Short-chain dehydrogenase/reductase family protein	1A:17448222..17450898	-	2676	2677		TRITD1Av1G007780
TrturSVE1A02G00010030	Chr1A:25359364..25361586	+	2222	HC	protein_coding_gene	BED-type domain-containing protein							new in Svevo Rel2.0	TRITD2Av1G067980
TrturSVE1A02G00010090	Chr1A:25622772..25623449	-	677	HC	protein_coding_gene	AWPM-19-like protein	TRITD1Av1G007980	AWPM-19-like membrane family protein	1A:18011276..18011812	-	536	537		TRITD1Av1G007980
TrturSVE1A02G00010100	Chr1A:25630822..25632068	-	1246	HC	protein_coding_gene	Thaumatin-like protein	TRITD1Av1G007990	Thaumatin	1A:18019808..18020593	-	785	786		TRITD1Av1G007990
TrturSVE1A02G00010110	Chr1A:25636009..25640831	-	4822	HC	protein_coding_gene	Cation/H+ exchanger domain-containing protein							new in Svevo Rel2.0; overlapping with SvevoRel1.0 low confidence TRITD1Av1G008000	TRITD5Av1G013990
TrturSVE1A02G00010130	Chr1A:25656277..25657135	-	858	HC	protein_coding_gene	3-ketoacyl-CoA synthase 5	TRITD1Av1G008010	3-ketoacyl-CoA synthase	1A:18045243..18051265	-	6022	568	one Svevo Rel1.0 model splitted into two in Svevo Rel2.0
TrturSVE1A02G00010140	Chr1A:25660953..25662567	-	1614	HC	protein_coding_gene	3-ketoacyl-CoA synthase	TRITD1Av1G008010	3-ketoacyl-CoA synthase	1A:18045243..18051265	-	6022	1467	one Svevo Rel1.0 model splitted into two in Svevo Rel2.0
TrturSVE1A02G00010160	Chr1A:25693578..25696273	-	2695	HC	protein_coding_gene	Phenylalanine ammonia-lyase	TRITD1Av1G008040	Phenylalanine ammonia-lyase	1A:18082303..18110128	-	27825	2489	chimeric/wrong annotation in Svevo Rel1.0
TrturSVE1A02G00010180	Chr1A:25704160..25706888	-	2728	HC	protein_coding_gene	Phenylalanine ammonia-lyase	TRITD1Av1G008040	Phenylalanine ammonia-lyase	1A:18082303..18110128	-	27825	2729	chimeric/wrong annotation in Svevo Rel1.0
TrturSVE1A02G00010190	Chr1A:25712965..25715920	-	2955	HC	protein_coding_gene	Phenylalanine ammonia-lyase	TRITD1Av1G008040	Phenylalanine ammonia-lyase	1A:18082303..18110128	-	27825	2410	chimeric/wrong annotation in Svevo Rel1.0
TrturSVE1A02G00010200	Chr1A:25718720..25721593	-	2873	HC	protein_coding_gene	Phenylalanine ammonia-lyase	TRITD1Av1G008040	Phenylalanine ammonia-lyase	1A:18082303..18110128	-	27825	2159	chimeric/wrong annotation in Svevo Rel1.0
TrturSVE1A02G00010210	Chr1A:25724403..25727054	+	2651	HC	protein_coding_gene	Phenylalanine ammonia-lyase	TRITD1Av1G008070	Phenylalanine ammonia-lyase	1A:18113205..18115673	+	2468	2431		TRITD1Bv1G010430
TrturSVE1A02G00010250	Chr1A:25790190..25791642	-	1452	HC	protein_coding_gene	No apical meristem-associated C-terminal domain-containing protein							new in Svevo Rel2.0	TRITD3Av1G211770
TrturSVE1A02G00010270	Chr1A:25799511..25800973	-	1462	HC	transposable_element_gene	Reverse transcriptase zinc-binding domain-containing protein							new in Svevo Rel2.0
TrturSVE1A02G00010280	Chr1A:25810367..25811414	+	1047	HC	protein_coding_gene	3-ketoacyl-CoA synthase 5	TRITD1Av1G008190	3-ketoacyl-CoA synthase 5 G	1A:18200155..18200643	+	488	489		TRITD1Av1G008190
TrturSVE1A02G00010360	Chr1A:25960543..25962771	+	2228	HC	protein_coding_gene	Actin-depolymerizing factor							new in Svevo Rel2.0	TRITD2Bv1G202850
TrturSVE1A02G00010370	Chr1A:25963143..25965749	-	2606	HC	protein_coding_gene	BRI1-KD interacting protein 130	TRITD1Av1G008370	Pre-mRNA-splicing factor ISY1 G	1A:18353588..18355310	-	1722	1723		TRITD1Av1G008370
TrturSVE1A02G00010380	Chr1A:25970318..25972115	-	1797	HC	protein_coding_gene	Chalcone synthase							new in Svevo Rel2.0	TRITD2Bv1G245310
TrturSVE1A02G00010400	Chr1A:25999241..26000761	+	1520	HC	protein_coding_gene	Histone H2A							new in Svevo Rel2.0; overlapping with SvevoRel1.0 low confidence TRITD1Av1G008400 on the opposite strand	TRITD1Bv1G010590
TrturSVE1A02G00010410	Chr1A:26001444..26002200	+	756	HC	protein_coding_gene	Knottin scorpion toxin-like domain-containing protein							new in Svevo Rel2.0; overlapping with SvevoRel1.0 low confidence TRITD1Av1G008400 on the opposite strand
TrturSVE1A02G00010430	Chr1A:26123829..26127274	-	3445	HC	protein_coding_gene	inorganic diphosphatase	TRITD1Av1G008420	Soluble inorganic pyrophosphatase	1A:18515727..18519023	-	3296	3191		TRITD1Av1G008420
TrturSVE1A02G00010440	Chr1A:26150701..26165164	+	14463	HC	protein_coding_gene	Poly [ADP-ribose] polymerase	TRITD1Av1G008430	Poly [ADP-ribose] polymerase	1A:18542919..18605686	+	62767	14018	one Svevo Rel1.0 model splitted into two in Svevo Rel2.0
TrturSVE1A02G00010470	Chr1A:26277511..26278595	-	1084	HC	transposable_element_gene	Retrovirus-related Pol polyprotein from transposon TNT 1-94							new in Svevo Rel2.0
TrturSVE1A02G00010550	Chr1A:26580605..26581401	-	796	HC	protein_coding_gene	Knottin scorpion toxin-like domain-containing protein							new in Svevo Rel2.0; overlapping with SvevoRel1.0 low confidence TRITD1Av1G008510
TrturSVE1A02G00010560	Chr1A:26583020..26587535	-	4515	HC	protein_coding_gene	TF-B3 domain-containing protein	TRITD1Av1G008530	B3 domain-containing protein	1A:18962399..18965859	-	3460	3461		TRITD1Av1G008530
TrturSVE1A02G00010570	Chr1A:26649300..26663386	+	14086	HC	protein_coding_gene	Morc S5 domain-containing protein	TRITD1Av1G008600	MORC family CW-type zinc finger protein 4	1A:19029718..19041944	+	12226	6589
TrturSVE1A02G00010580	Chr1A:26662989..26667034	+	4045	HC	protein_coding_gene	Heme O synthase	TRITD1Av1G008610	Protoheme IX farnesyltransferase	1A:19043997..19047625	+	3628	3629
TrturSVE1A02G00010660	Chr1A:26961213..26970429	+	9216	HC	protein_coding_gene	Protein HGH1 homolog	TRITD1Av1G008830	Armadillo/beta-catenin-like repeat protein	1A:19344992..19353918	+	8926	2901		TRITD1Av1G008830
TrturSVE1A02G00010700	Chr1A:27030166..27031898	-	1732	HC	protein_coding_gene	3-ketoacyl-CoA synthase	TRITD1Av1G008870	3-ketoacyl-CoA synthase	1A:19414643..19416034	-	1391	1392		TRITD1Av1G008870
TrturSVE1A02G00010710	Chr1A:27046464..27049371	-	2907	HC	protein_coding_gene	DUF4220 domain-containing protein	TRITD1Av1G008880	alpha/beta-Hydrolases superfamily protein	1A:19430938..19433265	-	2327	2328		TRITD1Av1G008880
TrturSVE1A02G00010740	Chr1A:27059602..27062240	-	2638	HC	protein_coding_gene	DUF4220 domain-containing protein							new in Svevo Rel2.0	TRITD0Uv1G101680
TrturSVE1A02G00010760	Chr1A:27075690..27078341	-	2651	HC	protein_coding_gene	DUF4220 domain-containing protein							new in Svevo Rel2.0	TRITD1Av1G008880
TrturSVE1A02G00010790	Chr1A:27088914..27091438	-	2524	HC	protein_coding_gene	DUF4220 domain-containing protein							new in Svevo Rel2.0	TRITD0Uv1G101680
TrturSVE1A02G00010820	Chr1A:27145520..27148286	-	2766	HC	protein_coding_gene	DUF4220 domain-containing protein							new in Svevo Rel2.0	TRITD0Uv1G101680
TrturSVE1A02G00010830	Chr1A:27151769..27153052	-	1283	HC	protein_coding_gene	Late embryogenesis abundant protein LEA-2 subgroup domain-containing protein							new in Svevo Rel2.0	TRITD7Bv1G216800
TrturSVE1A02G00010880	Chr1A:27201695..27202660	-	965	HC	protein_coding_gene	C2H2-type domain-containing protein							new in Svevo Rel2.0; overlapping with SvevoRel1.0 low confidence TRITD1Av1G008940	TRITD0Uv1G004770
TrturSVE1A02G00010900	Chr1A:27343429..27344388	-	959	HC	protein_coding_gene	C2H2-type domain-containing protein	TRITD1Av1G009020	Zinc finger family protein	1A:19622920..19623522	-	602	603		TRITD1Av1G009020
TrturSVE1A02G00010910	Chr1A:27350701..27352083	-	1382	HC	protein_coding_gene	C2H2-type domain-containing protein	TRITD1Av1G009040	Zinc finger family protein	1A:19630284..19630853	-	569	570		TRITD1Av1G009040
TrturSVE1A02G00010920	Chr1A:27356083..27361152	-	5069	HC	protein_coding_gene	RRM domain-containing protein	TRITD1Av1G009050	RNA binding protein	1A:19635594..19639948	-	4354	4355
TrturSVE1A02G00010930	Chr1A:27360800..27362874	+	2074	HC	protein_coding_gene	MRPL25 domain-containing protein	TRITD1Av1G009060	Protein-tyrosine sulfotransferase-like protein G	1A:19640051..19641654	+	1603	1604
TrturSVE1A02G00010940	Chr1A:27363117..27370668	-	7551	HC	protein_coding_gene	Glucose-6-phosphate isomerase	TRITD1Av1G009070	Glucose-6-phosphate isomerase	1A:19643363..19649447	-	6084	6085		TRITD1Av1G009070
TrturSVE1A02G00010950	Chr1A:27418026..27422178	-	4152	HC	protein_coding_gene	Rx N-terminal domain-containing protein	TRITD1Av1G009120	Disease resistance protein RPM1	1A:19698030..19701387	-	3357	3358		TRITD1Av1G009120
TrturSVE1A02G00010960	Chr1A:27520814..27522642	+	1828	HC	protein_coding_gene	3-ketoacyl-CoA synthase	TRITD1Av1G009180	3-ketoacyl-CoA synthase	1A:19801628..19803064	+	1436	1437		TRITD1Av1G009180
TrturSVE1A02G00010970	Chr1A:27550547..27550771	+	224	HC	protein_coding_gene	DDE Tnp4 domain-containing protein							new in Svevo Rel2.0	TRITD3Av1G204760
TrturSVE1A02G00010990	Chr1A:27556508..27558923	-	2415	HC	protein_coding_gene	Ankyrin-like protein-like protein							new in Svevo Rel2.0; overlapping with SvevoRel1.0 low confidence TRITD1Av1G009200	TRITD5Av1G003620
TrturSVE1A02G00011000	Chr1A:27567886..27584674	+	16788	HC	protein_coding_gene	Ankyrin repeat family protein	TRITD1Av1G009210	Ankyrin repeat protein-like	1A:19849141..19865601	+	16460	1714
TrturSVE1A02G00011060	Chr1A:27818516..27820347	-	1831	HC	protein_coding_gene	F-box domain-containing protein	TRITD1Av1G009300	F-box family protein	1A:20097617..20099116	-	1499	1500		TRITD1Av1G009300
TrturSVE1A02G00011080	Chr1A:27958325..27965026	-	6701	HC	protein_coding_gene	Protein saal1	TRITD1Av1G009360	ARM repeat superfamily protein	1A:20238294..20244885	-	6591	6098		TRITD1Av1G009360
TrturSVE1A02G00011130	Chr1A:28081243..28082199	+	956	HC	protein_coding_gene	Germin-like protein	TRITD1Av1G009400	Germin-like protein	1A:20361176..20361796	+	620	621		TRITD1Av1G009400
TrturSVE1A02G00011210	Chr1A:28162835..28166319	+	3484	HC	protein_coding_gene	DUF6598 domain-containing protein	TRITD1Av1G009480	CsAtPR5 G	1A:20443171..20495249	+	52078	3065	one Svevo Rel1.0 model splitted into two in Svevo Rel2.0
TrturSVE1A02G00011260	Chr1A:28244360..28247966	-	3606	HC	protein_coding_gene	DUF6598 domain-containing protein	TRITD1Av1G009490	Glutamyl-tRNA(Gln) amidotransferase subunit B, mitochondrial G	1A:20525857..20528305	-	2448	222		TRITD1Av1G009490
TrturSVE1A02G00011340	Chr1A:28388234..28389675	+	1441	HC	protein_coding_gene	Myb transcription factor	TRITD1Av1G009570	MYB transcription factor	1A:20670835..20671733	+	898	899		TRITD1Av1G009570
TrturSVE1A02G00011350	Chr1A:28447835..28449169	+	1334	HC	protein_coding_gene	Aminotransferase-like plant mobile domain-containing protein							new in Svevo Rel2.0	TRITD4Av1G030310
TrturSVE1A02G00011370	Chr1A:28468601..28470595	+	1994	HC	protein_coding_gene	TOX high mobility group box family member 4-A	TRITD1Av1G009610	TOX high mobility group box protein, putative (DUF1635)	1A:20751423..20753144	+	1721	1722		TRITD1Av1G009610
TrturSVE1A02G00011410	Chr1A:28487627..28489042	+	1415	HC	protein_coding_gene	DUF295 domain-containing protein							new in Svevo Rel2.0	TRITD1Bv1G013370
TrturSVE1A02G00011440	Chr1A:28738874..28740957	+	2083	HC	protein_coding_gene	Histone-lysine N-methyltransferase family member SUVH9-like	TRITD1Av1G009680	Histone-lysine N-methyltransferase	1A:21023229..21025169	+	1940	1941
TrturSVE1A02G00011450	Chr1A:28750556..28751166	+	610	HC	protein_coding_gene	DUF4005 domain-containing protein							new in Svevo Rel2.0; overlapping with SvevoRel1.0 low confidence TRITD1Av1G009690 on the opposite strand	TRITD1Bv1G013560
TrturSVE1A02G00011470	Chr1A:28802550..28804012	+	1462	HC	protein_coding_gene	AT-hook motif nuclear-localized protein	TRITD1Av1G009750	AT hook motif DNA-binding family protein	1A:21090003..21090977	+	974	975		TRITD1Av1G009750
TrturSVE1A02G00011500	Chr1A:28929770..28933848	-	4078	HC	protein_coding_gene	Coiled-coil domain-containing protein 130	TRITD1Av1G009900	Coiled-coil domain-containing protein, putative	1A:21220317..21224944	-	4627	3670		TRITD1Av1G009900
TrturSVE1A02G00011530	Chr1A:28953837..28954795	+	958	HC	protein_coding_gene	Clavata3/ESR (CLE) gene family member							new in Svevo Rel2.0; overlapping with SvevoRel1.0 low confidence TRITD1Av1G009920 on the opposite strand	TRITD1Bv1G013600
TrturSVE1A02G00011590	Chr1A:29115783..29117866	+	2083	HC	protein_coding_gene	ENT domain-containing protein	TRITD1Av1G009980	Plant Tudor-like RNA-binding protein	1A:21408229..21409595	+	1366	1367		TRITD1Av1G009980
TrturSVE1A02G00011600	Chr1A:29185601..29191245	+	5644	HC	protein_coding_gene	Elongin-A	TRITD1Av1G010050	RNA polymerase II transcription factor SIII (Elongin) subunit A	1A:21481521..21483308	+	1787	1788		TRITD1Av1G010050
TrturSVE1A02G00011610	Chr1A:29197890..29199164	+	1274	HC	protein_coding_gene	Alginate lyase 2 domain-containing protein	TRITD1Av1G010060	Citrate-binding protein	1A:21490276..21491371	+	1095	1096		TRITD1Av1G010060
TrturSVE1A02G00011630	Chr1A:29211334..29215606	+	4272	HC	protein_coding_gene	Laccase	TRITD1Av1G010080	Laccase	1A:21503727..21507692	+	3965	3966		TRITD1Av1G010080
TrturSVE1A02G00011690	Chr1A:29308046..29308500	+	454	HC	protein_coding_gene	Myb/SANT-like domain-containing protein	TRITD1Av1G010150	Ankyrin repeat family protein	1A:21594287..21603707	+	9420	455	new in Svevo Rel2.0; overlapping with SvevoRel1.0 low confidence TRITD1Av1G010160
TrturSVE1A02G00011730	Chr1A:29413506..29424630	-	11124	HC	protein_coding_gene	Genome assembly, chromosome: II	TRITD1Av1G010190	Ankyrin repeat family protein, putative	1A:21708179..21717248	-	9069	9070		TRITD1Av1G010190
TrturSVE1A02G00011740	Chr1A:29488323..29496121	+	7798	HC	protein_coding_gene	Ankyrin repeat family protein	TRITD1Av1G010200	Ankyrin repeat-containing protein	1A:21784162..21790096	+	5934	5935		TRITD1Av1G010200
TrturSVE1A02G00011750	Chr1A:29608058..29610939	+	2881	HC	protein_coding_gene	Ty3/gypsy retrotransposon protein							new in Svevo Rel2.0	TRITD7Bv1G154470
TrturSVE1A02G00011760	Chr1A:29670299..29675190	+	4891	HC	protein_coding_gene	Ankyrin repeat family protein	TRITD1Av1G010300	Ankyrin repeat family protein	1A:21966336..21969916	+	3580	3581
TrturSVE1A02G00011770	Chr1A:29675980..29679468	-	3488	HC	protein_coding_gene	Protein transport protein SEC13 homolog B	TRITD1Av1G010310	Protein transport SEC13-like protein	1A:21969363..21971968	-	2605	1165
TrturSVE1A02G00011830	Chr1A:29967526..29968439	-	913	HC	protein_coding_gene	DUF674 domain-containing protein	TRITD1Av1G010440	DUF674 family protein	1A:22263590..22264321	-	731	732		TRITD1Av1G010440
TrturSVE1A02G00011870	Chr1A:30213884..30219956	+	6072	HC	protein_coding_gene	YTH domain-containing family protein	TRITD1Av1G010520	Evolutionarily conserved C-terminal region 2 G	1A:22511941..22517187	+	5246	4921		TRITD1Av1G010520
TrturSVE1A02G00011880	Chr1A:30220104..30220880	+	776	HC	protein_coding_gene	7,8-dihydroneopterin aldolase	TRITD1Av1G010530	7,8-dihydroneopterin aldolase	1A:22517831..22520335	+	2504	639
TrturSVE1A02G00011920	Chr1A:30437185..30438624	-	1439	HC	protein_coding_gene	DUF569 domain-containing protein	TRITD1Av1G010580	actin cross-linking protein (DUF569)	1A:22735805..22737054	-	1249	1141		TRITD1Av1G010580
TrturSVE1A02G00011960	Chr1A:30552992..30560925	+	7933	HC	protein_coding_gene	UDP-galactose/UDP-glucose transporter	TRITD1Av1G010600	UDP galactose transporter-related protein	1A:22852317..22859292	+	6975	2490		TRITD1Bv1G014340
TrturSVE1A02G00011970	Chr1A:30562001..30566261	+	4260	HC	protein_coding_gene	MADS-box transcription factor 23-like	TRITD1Av1G010610	Agamous MADS-box transcription factor	1A:22861165..22865296	+	4131	4132		TRITD1Av1G010610
TrturSVE1A02G00012000	Chr1A:30629347..30634089	+	4742	HC	protein_coding_gene	MADS-box transcription factor 23-like	TRITD1Av1G010690	MADS-box transcription factor-like protein	1A:22929041..22933171	+	4130	4131		TRITD1Av1G010690
TrturSVE1A02G00012010	Chr1A:30644939..30646842	+	1903	HC	protein_coding_gene	FBD domain-containing protein	TRITD1Av1G010700	F-box family protein	1A:22944522..22946180	+	1658	1659		TRITD1Av1G010700
TrturSVE1A02G00012180	Chr1A:31444604..31446066	-	1462	HC	protein_coding_gene	Reverse transcriptase Ty1/copia-type domain-containing protein							new in Svevo Rel2.0; overlapping with SvevoRel1.0 low confidence TRITD1Av1G011070	TRITD2Bv1G225610
TrturSVE1A02G00012190	Chr1A:31492067..31492621	+	554	HC	protein_coding_gene	Zinc finger, CCHC-type							new in Svevo Rel2.0	TRITD1Bv1G008550
TrturSVE1A02G00012230	Chr1A:31802082..31806336	-	4254	HC	protein_coding_gene	Protein-tyrosine-phosphatase MKP1	TRITD1Av1G011220	MAP kinase phosphatase	1A:24086287..24116485	-	30198	3053		TRITD1Av1G011220
TrturSVE1A02G00012240	Chr1A:31808716..31814903	-	6187	HC	protein_coding_gene	Beta-hexosaminidase	TRITD1Av1G011250	Beta-hexosaminidase	1A:24120282..24125536	-	5254	5255		TRITD1Av1G011250
TrturSVE1A02G00012260	Chr1A:31890422..31892317	-	1895	HC	protein_coding_gene	PIN domain-containing protein	TRITD1Av1G011320	SEC14 cytosolic factor family protein / phosphoglyceride transfer family protein G	1A:24202626..24202958	-	332	333		TRITD1Av1G011320
TrturSVE1A02G00012320	Chr1A:32079655..32084164	+	4509	HC	protein_coding_gene	Glutathione S-transferase, N-terminal domain	TRITD1Av1G011410	Glutathione S-transferase	1A:24392585..24396817	+	4232	3733		TRITD1Av1G011410
TrturSVE1A02G00012350	Chr1A:32088544..32091883	+	3339	HC	protein_coding_gene	Cupin type-1 domain-containing protein							new in Svevo Rel2.0; overlapping with SvevoRel1.0 low confidence TRITD1Av1G011420	TRITD7Av1G274880
TrturSVE1A02G00012400	Chr1A:32125305..32127098	-	1793	HC	transposable_element_gene	Retrotransposon gag domain-containing protein							new in Svevo Rel2.0; overlapping with SvevoRel1.0 low confidence TRITD1Av1G011490
TrturSVE1A02G00012420	Chr1A:32190625..32195972	+	5347	HC	protein_coding_gene	DUF4378 domain-containing protein	TRITD1Av1G011510	methyl-coenzyme M reductase II subunit gamma, putative (DUF3741)	1A:24504645..24508438	+	3793	3794		TRITD1Av1G011510
TrturSVE1A02G00012430	Chr1A:32203370..32208014	+	4644	HC	transposable_element_gene	Ty3/gypsy retrotransposon protein							new in Svevo Rel2.0; overlapping with SvevoRel1.0 low confidence TRITD1Av1G011520
TrturSVE1A02G00012470	Chr1A:32223134..32224039	-	905	HC	protein_coding_gene	Reverse transcriptase domain-containing protein							new in Svevo Rel2.0; overlapping with SvevoRel1.0 low confidence TRITD1Av1G011560	TRITD3Bv1G052520
TrturSVE1A02G00012500	Chr1A:32593170..32597757	+	4587	HC	protein_coding_gene	Nudix hydrolase domain-containing protein	TRITD1Av1G011590	Nudix hydrolase 9	1A:24668607..24671987	+	3380	1900		TRITD1Av1G011590
TrturSVE1A02G00012540	Chr1A:33199282..33203392	-	4110	HC	protein_coding_gene	Trichome birefringence-like N-terminal domain-containing protein	TRITD1Av1G011820	Trichome birefringence	1A:25267763..25271088	-	3325	3326		TRITD1Av1G011820
TrturSVE1A02G00012580	Chr1A:33445352..33455677	+	10325	HC	protein_coding_gene	E3 UFM1-protein ligase 1 homolog	TRITD1Av1G011930	E3 UFM1-protein ligase 1-like protein	1A:25514046..25530369	+	16323	9794	one Svevo Rel1.0 model splitted into two in Svevo Rel2.0
TrturSVE1A02G00012590	Chr1A:33457329..33462120	+	4791	HC	protein_coding_gene	E3 UFM1-protein ligase 1 homolog	TRITD1Av1G011930	E3 UFM1-protein ligase 1-like protein	1A:25514046..25530369	+	16323	3571	one Svevo Rel1.0 model splitted into two in Svevo Rel2.0
TrturSVE1A02G00012630	Chr1A:33530024..33532300	+	2276	HC	protein_coding_gene	Ubiquitin-like domain-containing protein							new in Svevo Rel2.0	TRITD1Av1G011960
TrturSVE1A02G00012650	Chr1A:33537677..33538975	-	1298	HC	protein_coding_gene	Membrane-associated kinase regulator 4	TRITD1Av1G012000	Membrane-associated kinase regulator-like protein, putative G	1A:25607532..25608470	-	938	939		TRITD1Av1G012000
TrturSVE1A02G00012670	Chr1A:33581416..33587132	-	5716	HC	protein_coding_gene	Cation-transporting P-type ATPase N-terminal domain-containing protein	TRITD1Av1G012020	Calcium-transporting ATPase	1A:25652778..25657670	-	4892	4893		TRITD1Av1G012020
TrturSVE1A02G00012710	Chr1A:33658221..33658706	-	485	HC	transposable_element_gene	Genome assembly, chromosome: II							new in Svevo Rel2.0
TrturSVE1A02G00012720	Chr1A:33693939..33695550	+	1611	HC	protein_coding_gene	TF-B3 domain-containing protein							new in Svevo Rel2.0	TRITD6Av1G077820
TrturSVE1A02G00012730	Chr1A:33696270..33697848	-	1578	HC	protein_coding_gene	3'-5' exonuclease domain-containing protein							new in Svevo Rel2.0	TRITD6Av1G027880
TrturSVE1A02G00012740	Chr1A:33736106..33736990	-	884	HC	protein_coding_gene	RNase H type-1 domain-containing protein							new in Svevo Rel2.0	TRITD4Av1G224390
TrturSVE1A02G00012820	Chr1A:33918411..33920135	+	1724	HC	protein_coding_gene	F-box domain-containing protein							new in Svevo Rel2.0; overlapping with SvevoRel1.0 low confidence TRITD1Av1G012120	TRITD1Av1G012130
TrturSVE1A02G00012860	Chr1A:33978853..33986048	+	7195	HC	protein_coding_gene	Potassium transporter	TRITD1Av1G012140	Potassium transporter	1A:26053103..26058642	+	5539	3586		TRITD1Bv1G015710
TrturSVE1A02G00012870	Chr1A:33986483..33991945	-	5462	HC	protein_coding_gene	Cytochrome P450	TRITD1Av1G012150	Cytochrome P450 family protein, expressed	1A:26060063..26065222	-	5159	5160
TrturSVE1A02G00012920	Chr1A:34011086..34011921	+	835	HC	protein_coding_gene	SMP domain-containing protein	TRITD1Av1G012200	Small integral membrane protein 14 G	1A:26084828..26085411	+	583	584		TRITD1Av1G012200
TrturSVE1A02G00012960	Chr1A:34489757..34491893	+	2136	HC	protein_coding_gene	Protein kinase domain-containing protein							new in Svevo Rel2.0; overlapping with SvevoRel1.0 low confidence TRITD1Av1G012420	TRITD1Bv1G016280
TrturSVE1A02G00012970	Chr1A:34493584..34495852	+	2268	HC	protein_coding_gene	Protein kinase domain-containing protein	TRITD1Av1G012430	Lectin receptor kinase	1A:26568431..26570434	+	2003	2004		TRITD1Av1G012430
TrturSVE1A02G00012990	Chr1A:34502862..34503932	+	1070	HC	protein_coding_gene	RNase H type-1 domain-containing protein							new in Svevo Rel2.0	TRITD6Av1G178430
TrturSVE1A02G00013040	Chr1A:34572758..34575571	-	2813	HC	protein_coding_gene	DUF6598 domain-containing protein	TRITD1Av1G012510	CsAtPR5 G	1A:26648816..26651272	-	2456	2457		TRITD1Av1G012510
TrturSVE1A02G00013100	Chr1A:34844055..34879243	-	35188	HC	protein_coding_gene	Ankyrin-1	TRITD1Av1G012760	Ankyrin repeat protein-like	1A:26916427..26959045	-	42618	35118	one Svevo Rel1.0 model splitted into two in Svevo Rel2.0
TrturSVE1A02G00013120	Chr1A:34888457..34902634	+	14177	HC	protein_coding_gene	mRNA export factor GLE1	TRITD1Av1G012770	Nucleoporin GLE1 G	1A:26969192..26982502	+	13310	1503		TRITD1Av1G012770
TrturSVE1A02G00013130	Chr1A:34905723..34906636	-	913	HC	protein_coding_gene	Bifunctional inhibitor/plant lipid transfer protein/seed storage helical domain-containing protein	TRITD1Av1G012780	Non-specific lipid-transfer protein-like protein	1A:26986921..26987547	-	626	627		TRITD1Av1G012780
TrturSVE1A02G00013170	Chr1A:35003851..35004792	-	941	HC	protein_coding_gene	DUF4005 domain-containing protein	TRITD1Av1G012850	H -ATPase 3 G	1A:27086308..27086970	-	662	663		TRITD1Av1G012850
TrturSVE1A02G00013210	Chr1A:35064287..35065154	-	867	HC	protein_coding_gene	Zinc finger GRF-type domain-containing protein							new in Svevo Rel2.0; overlapping with SvevoRel1.0 low confidence TRITD1Av1G012930	TRITD3Bv1G105140
TrturSVE1A02G00013250	Chr1A:35165303..35167212	+	1909	HC	transposable_element_gene	CCHC-type domain-containing protein							new in Svevo Rel2.0; overlapping with SvevoRel1.0 low confidence TRITD1Av1G012980
TrturSVE1A02G00013370	Chr1A:35505622..35506466	-	844	HC	protein_coding_gene	NADH dehydrogenase subunit 2	TRITD1Av1G013120	NADH dehydrogenase subunit 2	1A:27581534..27582127	-	593	594		TRITD1Av1G013120
TrturSVE1A02G00013390	Chr1A:35512410..35524264	-	11854	HC	protein_coding_gene	Nuclear pore complex protein	TRITD1Av1G013130	Nuclear pore complex protein NUP107	1A:27589345..27599816	-	10471	3606		TRITD1Av1G013130
TrturSVE1A02G00013400	Chr1A:35568347..35570587	-	2240	HC	transposable_element_gene	CCHC-type domain-containing protein							new in Svevo Rel2.0
TrturSVE1A02G00013410	Chr1A:35597652..35598796	+	1144	HC	protein_coding_gene	Cystatin domain-containing protein	TRITD1Av1G013190	vacuolar protein sorting-associated protein, putative (DUF1162)	1A:27675212..27676036	+	824	825		TRITD1Av1G013190
TrturSVE1A02G00013470	Chr1A:35843705..35847701	-	3996	HC	protein_coding_gene	Reverse transcriptase domain-containing protein							new in Svevo Rel2.0	TRITD5Bv1G022750
TrturSVE1A02G00013540	Chr1A:35963250..35965602	-	2352	HC	protein_coding_gene	ABC transporter domain-containing protein	TRITD1Av1G013390	ABC transporter G family member	1A:28045932..28048034	-	2102	2103		TRITD1Av1G013390
TrturSVE1A02G00013600	Chr1A:36462577..36467154	+	4577	HC	protein_coding_gene	Serine/arginine-rich splicing factor RS2Z32	TRITD1Av1G013500	Arginine/serine-rich splicing factor, putative	1A:28549958..28552494	+	2536	2537		TRITD1Av1G013500
TrturSVE1A02G00013620	Chr1A:36496673..36497510	+	837	HC	protein_coding_gene	TF-B3 domain-containing protein							new in Svevo Rel2.0	TRITD3Av1G148290
TrturSVE1A02G00013660	Chr1A:36580648..36582861	+	2213	HC	protein_coding_gene	Glucan endo-1,3-beta-D-glucosidase	TRITD1Av1G013580	Glucan endo-1,3-beta-glucosidase, putative	1A:28667602..28669461	+	1859	1860		TRITD1Av1G013580
TrturSVE1A02G00013670	Chr1A:36594962..36595964	+	1002	HC	protein_coding_gene	DUF4005 domain-containing protein							new in Svevo Rel2.0; overlapping with SvevoRel1.0 low confidence TRITD1Av1G013610	TRITD1Bv1G021120
TrturSVE1A02G00013680	Chr1A:36601773..36604244	-	2471	HC	protein_coding_gene	RWP-RK domain-containing protein							new in Svevo Rel2.0
TrturSVE1A02G00013690	Chr1A:36632154..36632948	+	794	HC	protein_coding_gene	DUF4005 domain-containing protein							new in Svevo Rel2.0	TRITD1Bv1G021120
TrturSVE1A02G00013700	Chr1A:36760176..36764803	+	4627	HC	protein_coding_gene	Alcohol dehydrogenase	TRITD1Av1G013670	Alcohol dehydrogenase, putative	1A:28847398..28851596	+	4198	4199		TRITD1Av1G013670
TrturSVE1A02G00013710	Chr1A:36792575..36794494	+	1919	HC	protein_coding_gene	Aromatic-L-amino-acid decarboxylase	TRITD1Av1G013690	Tryptophan decarboxylase	1A:28879797..28881332	+	1535	1536		TRITD1Av1G013690
TrturSVE1A02G00013720	Chr1A:36867416..36868403	+	987	HC	protein_coding_gene	Pentatricopeptide repeat-containing protein							new in Svevo Rel2.0; overlapping with SvevoRel1.0 low confidence TRITD1Av1G013740	TRITD1Bv1G017610
TrturSVE1A02G00013750	Chr1A:36923218..36925478	+	2260	HC	protein_coding_gene	Bidirectional sugar transporter SWEET	TRITD1Av1G013800	Bidirectional sugar transporter SWEET	1A:29011727..29013492	+	1765	1766		TRITD1Av1G013800
TrturSVE1A02G00013790	Chr1A:36970299..36971096	+	797	HC	protein_coding_gene	Knottin scorpion toxin-like domain-containing protein							new in Svevo Rel2.0	TRITD1Av1G013900
TrturSVE1A02G00013810	Chr1A:36980348..36980990	+	642	HC	protein_coding_gene	Knottin scorpion toxin-like domain-containing protein	TRITD1Av1G013870	Defensin	1A:29069143..29069486	+	343	344		TRITD1Av1G013870
TrturSVE1A02G00013860	Chr1A:37144520..37145313	+	793	HC	protein_coding_gene	Knottin scorpion toxin-like domain-containing protein	TRITD1Av1G013900	Defensin	1A:29234920..29235726	+	806	685		TRITD1Av1G013900
TrturSVE1A02G00013870	Chr1A:37147236..37148195	+	959	HC	protein_coding_gene	Knottin scorpion toxin-like domain-containing protein	TRITD1Av1G013910	Defensin	1A:29237984..29238315	+	331	332		TRITD1Av1G013910
TrturSVE1A02G00013880	Chr1A:37164485..37168854	-	4369	HC	protein_coding_gene	F-box domain-containing protein	TRITD1Av1G013930	F-box protein	1A:29255626..29258891	-	3265	3266		TRITD1Av1G013930
TrturSVE1A02G00013910	Chr1A:37249518..37249763	+	245	HC	protein_coding_gene	Unknown protein							new in Svevo Rel2.0
TrturSVE1A02G00013950	Chr1A:37561310..37562685	-	1375	HC	protein_coding_gene	Protein FAR1-RELATED SEQUENCE							new in Svevo Rel2.0	TRITD3Bv1G181560
TrturSVE1A02G00013970	Chr1A:37563960..37568998	+	5038	HC	protein_coding_gene	WEB family protein	TRITD1Av1G014080	WEB family protein, chloroplastic	1A:29657720..29661340	+	3620	3621		TRITD1Av1G014080
TrturSVE1A02G00013980	Chr1A:37569700..37576171	+	6471	HC	protein_coding_gene	NAB domain-containing protein	TRITD1Av1G014100	Kinase interacting (KIP1-like) family protein	1A:29663200..29668285	+	5085	5086		TRITD1Av1G014100
TrturSVE1A02G00014060	Chr1A:37675283..37679049	+	3766	HC	protein_coding_gene	Co-chaperone protein p23	TRITD1Av1G014160	HSP20-like chaperones superfamily protein isoform 3	1A:29769499..29772297	+	2798	2799		TRITD1Av1G014160
TrturSVE1A02G00014160	Chr1A:37841032..37844652	-	3620	HC	protein_coding_gene	F-box domain-containing protein	TRITD1Av1G014330	F-box family protein	1A:29937842..29940121	-	2279	2280		TRITD1Av1G014330
TrturSVE1A02G00014200	Chr1A:38177130..38181245	+	4115	HC	protein_coding_gene	Rhodopsin							new in Svevo Rel2.0
TrturSVE1A02G00014250	Chr1A:38197348..38199952	+	2604	HC	protein_coding_gene	Rhodopsin							new in Svevo Rel2.0
TrturSVE1A02G00014260	Chr1A:38200082..38201691	-	1609	HC	protein_coding_gene	Protein ALUMINUM SENSITIVE 3	TRITD1Av1G014380	Protein ALUMINUM SENSITIVE 3	1A:30231312..30233504	-	2192	1436	one Svevo Rel1.0 model splitted into two in Svevo Rel2.0
TrturSVE1A02G00014270	Chr1A:38202057..38204515	-	2458	HC	protein_coding_gene	Short transmembrane mitochondrial protein	TRITD1Av1G014380	Protein ALUMINUM SENSITIVE 3	1A:30231312..30233504	-	2192	392	one Svevo Rel1.0 model splitted into two in Svevo Rel2.0
TrturSVE1A02G00014280	Chr1A:38233608..38235531	-	1923	HC	protein_coding_gene	Homeobox domain-containing protein	TRITD1Av1G014400	Wuschel-related homeobox protein	1A:30266253..30267185	-	932	933		TRITD1Av1G014400
TrturSVE1A02G00014330	Chr1A:38994485..39010840	+	16355	HC	protein_coding_gene	MHD1 domain-containing protein	TRITD1Av1G014550	0	1A:31029465..31030004	+	539	540	two Svevo Rel1.0 models joined into one in Svevo Rel2.0
TrturSVE1A02G00014330	Chr1A:38994485..39010840	+	16355	HC	protein_coding_gene	MHD1 domain-containing protein	TRITD1Av1G014580	Cortactin-binding protein 2 G	1A:31032569..31044116	+	11547	11548	two Svevo Rel1.0 models joined into one in Svevo Rel2.0
TrturSVE1A02G00014340	Chr1A:38995798..38996336	-	538	HC	protein_coding_gene	DDE Tnp4 domain-containing protein							new in Svevo Rel2.0; overlapping with SvevoRel1.0 low confidence TRITD1Av1G014560	TRITD2Bv1G012450
TrturSVE1A02G00014380	Chr1A:39184364..39185685	+	1321	HC	protein_coding_gene	Zinc finger GRF-type domain-containing protein							new in Svevo Rel2.0	TRITD5Bv1G154930
TrturSVE1A02G00014400	Chr1A:39259096..39263061	-	3965	HC	protein_coding_gene	GDSL esterase/lipase	TRITD1Av1G014660	GDSL esterase/lipase	1A:31275676..31279256	-	3580	3581		TRITD1Av1G014660
TrturSVE1A02G00014440	Chr1A:39348605..39349593	+	988	HC	protein_coding_gene	CASP-like protein	TRITD1Av1G014690	CASP-like protein	1A:31365156..31365892	+	736	737		TRITD1Av1G014690
TrturSVE1A02G00014460	Chr1A:39507811..39508855	-	1044	HC	protein_coding_gene	Germin-like protein	TRITD1Av1G014770	Germin-like protein	1A:31525598..31526279	-	681	669		TRITD1Av1G014840
TrturSVE1A02G00014480	Chr1A:39661523..39662569	-	1046	HC	protein_coding_gene	Germin-like protein	TRITD1Av1G014840	Germin-like protein	1A:31681552..31682305	-	753	754		TRITD1Av1G014840
TrturSVE1A02G00014490	Chr1A:39682760..39683854	+	1094	HC	protein_coding_gene	CASP-like protein							new in Svevo Rel2.0	TRITD0Uv1G001550
TrturSVE1A02G00014500	Chr1A:39689999..39691048	-	1049	HC	protein_coding_gene	Germin-like protein							new in Svevo Rel2.0	TRITD0Uv1G001590
TrturSVE1A02G00014520	Chr1A:39699583..39700480	-	897	HC	protein_coding_gene	Germin-like protein							new in Svevo Rel2.0	TRITD0Uv1G102990
TrturSVE1A02G00014540	Chr1A:39808911..39809886	-	975	HC	protein_coding_gene	Germin-like protein							new in Svevo Rel2.0	TRITD0Uv1G102990
TrturSVE1A02G00014550	Chr1A:39824525..39825661	-	1136	HC	protein_coding_gene	Germin-like protein	TRITD1Av1G014850	Germin-like protein 1	1A:31692439..31693206	-	767	768		TRITD1Av1G014850
TrturSVE1A02G00014560	Chr1A:39838904..39839861	-	957	HC	protein_coding_gene	Germin-like protein	TRITD1Av1G014870	Germin-like protein 1	1A:31706672..31707429	-	757	758		TRITD1Av1G014870
TrturSVE1A02G00014590	Chr1A:39880770..39881700	-	930	HC	protein_coding_gene	Germin-like protein	TRITD1Av1G014920	Germin-like protein 1	1A:31748977..31749747	-	770	771		TRITD1Av1G014920
TrturSVE1A02G00014600	Chr1A:39908005..39911817	-	3812	HC	protein_coding_gene	Unknown protein	TRITD1Av1G014950	Glucose-6-phosphate isomerase G	1A:31776321..31776590	-	269	270		TRITD1Av1G014950
TrturSVE1A02G00014680	Chr1A:40172637..40173789	-	1152	HC	protein_coding_gene	Unknown protein	TRITD1Av1G015180	Per os infectivity factor 1 G	1A:32041893..32042848	-	955	956		TRITD1Av1G015180
TrturSVE1A02G00014730	Chr1A:40366020..40367302	+	1282	HC	protein_coding_gene	DUF1639 domain-containing protein							new in Svevo Rel2.0; overlapping with SvevoRel1.0 low confidence TRITD1Av1G015260	TRITD1Av1G015970
TrturSVE1A02G00014760	Chr1A:40405425..40406217	+	792	HC	transposable_element_gene	DUF1639 domain-containing protein	TRITD1Av1G015310	DUF1639 family protein	1A:32276516..32277308	+	792	793
TrturSVE1A02G00014840	Chr1A:40528285..40529152	+	867	HC	protein_coding_gene	Zinc finger GRF-type domain-containing protein						868	new in Svevo Rel2.0
TrturSVE1A02G00014940	Chr1A:40673844..40674367	-	523	HC	protein_coding_gene	Programmed cell death protein 4-like	TRITD1Av1G015540	Programmed cell death-4 G	1A:32547380..32547598	-	218	219		TRITD1Av1G015540
TrturSVE1A02G00014960	Chr1A:40723715..40726012	-	2297	HC	protein_coding_gene	F-box domain-containing protein							new in Svevo Rel2.0	TRITD0Uv1G001440
TrturSVE1A02G00015000	Chr1A:40876857..40877371	+	514	HC	protein_coding_gene	DUF4220 domain-containing protein							new in Svevo Rel2.0	TRITD6Bv1G010330
TrturSVE1A02G00015020	Chr1A:40895932..40897203	-	1271	HC	protein_coding_gene	F-box domain-containing protein							new in Svevo Rel2.0	TRITD0Uv1G001440
TrturSVE1A02G00015030	Chr1A:40902287..40902791	+	504	HC	protein_coding_gene	DUF4220 domain-containing protein							new in Svevo Rel2.0	TRITD6Bv1G010330
TrturSVE1A02G00015120	Chr1A:40955297..40958824	+	3527	HC	protein_coding_gene	Phospholipid/glycerol acyltransferase domain-containing protein	TRITD1Av1G015610	Glycerol-3-phosphate acyltransferase	1A:32677969..32680666	+	2697	2698		TRITD1Av1G015610
TrturSVE1A02G00015240	Chr1A:41461864..41466512	-	4648	HC	protein_coding_gene	protein-serine/threonine phosphatase	TRITD1Av1G015840	Protein phosphatase 2C family protein	1A:33187865..33190394	-	2529	2530
TrturSVE1A02G00015260	Chr1A:41566407..41571332	-	4925	HC	protein_coding_gene	protein-serine/threonine phosphatase	TRITD1Av1G015830	Protein phosphatase 2C family protein	1A:33187837..33296797	-	108960	2529	chimeric/wrong annotation in Svevo Rel1.0
TrturSVE1A02G00015300	Chr1A:41702281..41703676	+	1395	HC	protein_coding_gene	E1 ubiquitin-activating enzyme	TRITD1Av1G015930	Ubiquitin activating enzyme E1	1A:33427720..33428702	+	982	979		TRITD1Av1G015930
TrturSVE1A02G00015320	Chr1A:41708723..41713442	+	4719	HC	protein_coding_gene	DUF295 domain-containing protein	TRITD1Av1G015950	F-box family protein	1A:33434406..33437524	+	3118	3119		TRITD1Av1G015950
TrturSVE1A02G00015340	Chr1A:41721178..41722445	+	1267	HC	protein_coding_gene	DUF1639 domain-containing protein	TRITD1Av1G015970	DUF1639 family protein	1A:33446423..33447215	+	792	793		TRITD1Av1G015970
TrturSVE1A02G00015350	Chr1A:41724737..41725812	-	1075	HC	protein_coding_gene	Reverse transcriptase domain-containing protein	TRITD1Av1G015980	0	1A:33450025..33450887	-	862	863		TRITD1Av1G015980
TrturSVE1A02G00015360	Chr1A:41727606..41728822	-	1216	HC	protein_coding_gene	SRR1-like domain-containing protein	TRITD1Av1G016000	Protein SENSITIVITY TO RED LIGHT REDUCED 1	1A:33452981..33453862	-	881	882		TRITD1Av1G016000
TrturSVE1A02G00015390	Chr1A:41748618..41749954	-	1336	HC	protein_coding_gene	DDE Tnp4 domain-containing protein							new in Svevo Rel2.0; overlapping with SvevoRel1.0 low confidence TRITD1Av1G016030	TRITD3Av1G051650
TrturSVE1A02G00015420	Chr1A:41946196..41947186	-	990	HC	transposable_element_gene	RING-type E3 ubiquitin transferase							new in Svevo Rel2.0
TrturSVE1A02G00015430	Chr1A:42074259..42080012	+	5753	HC	protein_coding_gene	DEUBAD domain-containing protein	TRITD1Av1G016210	Nuclear factor related to kappa-B-binding protein G	1A:33801994..33806154	+	4160	4161		TRITD1Av1G016210
TrturSVE1A02G00015440	Chr1A:42079891..42087136	-	7245	HC	protein_coding_gene	Kinesin motor domain-containing protein	TRITD1Av1G016220	Kinesin-like protein	1A:33807873..33813443	-	5570	5571		TRITD1Av1G016220
TrturSVE1A02G00015480	Chr1A:42361119..42362335	+	1216	HC	protein_coding_gene	EXS domain-containing protein	TRITD1Av1G016380	SEC14 cytosolic factor family protein / phosphoglyceride transfer family protein G	1A:34089204..34090420	+	1216	1217
TrturSVE1A02G00015520	Chr1A:42454685..42458584	-	3899	HC	protein_coding_gene	C2H2-type domain-containing protein	TRITD1Av1G016420	Zinc finger protein, putative	1A:34184069..34187355	-	3286	3287		TRITD1Av1G016420
TrturSVE1A02G00015530	Chr1A:42458740..42465778	+	7038	HC	protein_coding_gene	Thylakoid membrane protein TERC, chloroplastic	TRITD1Av1G016430	Integral membrane protein, TerC family protein	1A:34187870..34193021	+	5151	4848
TrturSVE1A02G00015540	Chr1A:42465863..42468338	-	2475	HC	protein_coding_gene	MARVEL domain-containing protein	TRITD1Av1G016450	Transmembrane protein, putative	1A:34194221..34196852	-	2631	1672
TrturSVE1A02G00015570	Chr1A:42751311..42752702	+	1391	HC	protein_coding_gene	ENTH domain-containing protein	TRITD1Av1G016600	Epsin	1A:34487637..34488641	+	1004	1005		TRITD1Av1G016600
TrturSVE1A02G00015580	Chr1A:42764354..42772191	+	7837	HC	protein_coding_gene	Ribonuclease II/R domain-containing protein	TRITD1Av1G016610	DIS3-like exonuclease 2	1A:34498949..34507150	+	8201	6767		TRITD1Av1G016610
TrturSVE1A02G00015690	Chr1A:43043687..43046698	-	3011	HC	protein_coding_gene	Protein ABIL2-like	TRITD1Av1G016870	Protein ABIL2 G	1A:34782862..34784676	-	1814	1815
TrturSVE1A02G00015720	Chr1A:43050498..43051283	-	785	HC	protein_coding_gene	SHSP domain-containing protein	TRITD1Av1G016900	rRNA adenine N(6)-methyltransferase G	1A:34789005..34789500	-	495	496		TRITD1Av1G016900
TrturSVE1A02G00015730	Chr1A:43052459..43053181	-	722	HC	protein_coding_gene	PGG domain-containing protein	TRITD1Av1G016910	Class II aminoacyl-tRNA and biotin synthetases superfamily protein G	1A:34791072..34791573	-	501	502		TRITD1Av1G016910
TrturSVE1A02G00015740	Chr1A:43054949..43057061	-	2112	HC	protein_coding_gene	F-box domain-containing protein	TRITD1Av1G016920	F-box family protein	1A:34792144..34795450	-	3306	2110		TRITD1Av1G016920
TrturSVE1A02G00015760	Chr1A:43060490..43063588	+	3098	HC	protein_coding_gene	Inosine/uridine-preferring nucleoside hydrolase domain-containing protein	TRITD1Av1G016940	Pyrimidine-specific ribonucleoside hydrolase	1A:34797595..34801862	+	4267	2924		TRITD1Av1G016940
TrturSVE1A02G00015780	Chr1A:43076785..43077411	+	626	HC	protein_coding_gene	HMA domain-containing protein							new in Svevo Rel2.0; overlapping with SvevoRel1.0 low confidence TRITD1Av1G016990	TRITD1Av1G017040
TrturSVE1A02G00015790	Chr1A:43106240..43106854	+	614	HC	protein_coding_gene	HMA domain-containing protein	TRITD1Av1G017040	Heavy metal transport/detoxification protein	1A:34845802..34846230	+	428	429		TRITD1Av1G017040
TrturSVE1A02G00015800	Chr1A:43122310..43123251	+	941	HC	protein_coding_gene	Protein CASPARIAN STRIP INTEGRITY FACTOR 1	TRITD1Av1G017070	30S ribosomal protein S4 G	1A:34861932..34862590	+	658	659		TRITD1Av1G017070
TrturSVE1A02G00015850	Chr1A:43748847..43751176	+	2329	HC	protein_coding_gene	F-box domain-containing protein	TRITD1Av1G017210	F-box protein	1A:35494699..35495877	+	1178	1179		TRITD1Av1G017210
TrturSVE1A02G00015860	Chr1A:43761287..43764899	+	3612	HC	protein_coding_gene	Glutamyl-tRNA reductase	TRITD1Av1G017220	Glutamyl-tRNA reductase	1A:35508264..35518831	+	10567	1613
TrturSVE1A02G00015940	Chr1A:43794247..43794441	+	194	HC	protein_coding_gene	ABC-2 type transporter domain-containing protein	TRITD1Av1G017270	response regulator 17 G	1A:35537799..35537993	+	194	195
TrturSVE1A02G00015950	Chr1A:43902322..43906062	-	3740	HC	protein_coding_gene	Neprosin domain-containing protein	TRITD1Av1G017300	carboxyl-terminal peptidase (DUF239)	1A:35646650..35650116	-	3466	3467		TRITD1Av1G017300
TrturSVE1A02G00016020	Chr1A:44641948..44643932	-	1984	HC	protein_coding_gene	Remorin C-terminal domain-containing protein	TRITD1Av1G017470	Remorin family protein	1A:36390455..36392091	-	1636	1637		TRITD1Av1G017470
TrturSVE1A02G00016030	Chr1A:44648053..44648601	+	548	HC	protein_coding_gene	Zinc finger GRF-type domain-containing protein							new in Svevo Rel2.0	TRITD1Bv1G099170
TrturSVE1A02G00016040	Chr1A:44649714..44650372	-	658	HC	protein_coding_gene	DUF4283 domain-containing protein							new in Svevo Rel2.0	TRITD7Av1G041790
TrturSVE1A02G00016060	Chr1A:44758766..44760070	-	1304	HC	protein_coding_gene	Unknown protein	TRITD1Av1G017520	Disease resistance protein (CC-NBS-LRR class) family G	1A:36507522..36508672	-	1150	1151		TRITD1Av1G017520
TrturSVE1A02G00016120	Chr1A:44987006..44990073	+	3067	HC	protein_coding_gene	Protein kinase family protein	TRITD1Av1G017590	Wall associated kinase	1A:36721344..36738525	+	17181	3068	chimeric/wrong annotation in Svevo Rel1.0
TrturSVE1A02G00016130	Chr1A:44990799..44994016	-	3217	HC	protein_coding_gene	50S ribosomal protein L10, chloroplastic	TRITD1Av1G017600	50S ribosomal protein L10	1A:36741573..36742157	-	584	585		TRITD1Av1G017600
TrturSVE1A02G00016140	Chr1A:45003426..45008279	-	4853	HC	protein_coding_gene	AP2/ERF domain-containing protein	TRITD1Av1G017620	AP2-like ethylene-responsive transcription factor	1A:36752259..36756266	-	4007	4008		TRITD1Av1G017620
TrturSVE1A02G00016150	Chr1A:45143599..45146510	-	2911	HC	transposable_element_gene	Retrovirus-related Pol polyprotein from transposon TNT 1-94							new in Svevo Rel2.0
TrturSVE1A02G00016210	Chr1A:45592660..45598531	-	5871	HC	protein_coding_gene	RecA family profile 1 domain-containing protein	TRITD1Av1G017830	DNA repair RAD51-like protein	1A:37337794..37364699	-	26905	5278	one Svevo Rel1.0 model splitted into two in Svevo Rel2.0
TrturSVE1A02G00016220	Chr1A:45609884..45619556	-	9672	HC	protein_coding_gene	RecA family profile 1 domain-containing protein	TRITD1Av1G017830	DNA repair RAD51-like protein	1A:37337794..37364699	-	26905	9557	one Svevo Rel1.0 model splitted into two in Svevo Rel2.0
TrturSVE1A02G00016230	Chr1A:45663245..45669577	+	6332	HC	protein_coding_gene	DUF3741 domain-containing protein	TRITD1Av1G017850	Peroxisomal membrane 22 kDa (Mpv17/PMP22) family protein G	1A:37409183..37414574	+	5391	5392
TrturSVE1A02G00016240	Chr1A:45664991..45671014	-	6023	HC	protein_coding_gene	Sugar phosphate transporter domain-containing protein	TRITD1Av1G017860	Triose-phosphate transporter family protein	1A:37415274..37416550	-	1276	1277
TrturSVE1A02G00016260	Chr1A:45894299..45896264	-	1965	HC	protein_coding_gene	Amino acid transporter transmembrane domain-containing protein	TRITD1Av1G017940	Histidine amino acid transporter	1A:37641753..37643183	-	1430	1431		TRITD1Av1G017940
TrturSVE1A02G00016280	Chr1A:45907601..45910580	-	2979	HC	protein_coding_gene	Carbohydrate kinase FGGY C-terminal domain-containing protein	TRITD1Av1G017960	Xylulose kinase	1A:37655114..37657659	-	2545	2546		TRITD1Av1G017960
TrturSVE1A02G00016360	Chr1A:46084603..46084941	-	338	HC	protein_coding_gene	RNase H type-1 domain-containing protein							new in Svevo Rel2.0	TRITD7Av1G024830
TrturSVE1A02G00016380	Chr1A:46089609..46090730	+	1121	HC	protein_coding_gene	DUF4005 domain-containing protein							new in Svevo Rel2.0	TRITD1Bv1G021520
TrturSVE1A02G00016400	Chr1A:46127679..46129448	-	1769	HC	protein_coding_gene	Patatin	TRITD1Av1G018050	Patatin	1A:37876406..37877815	-	1409	1410		TRITD1Av1G018050
TrturSVE1A02G00016420	Chr1A:46150119..46152162	-	2043	HC	protein_coding_gene	Adenine/guanine permease AZG1	TRITD1Av1G018080	Adenine/guanine permease	1A:37898762..37900565	-	1803	1804		TRITD1Av1G018080
TrturSVE1A02G00016460	Chr1A:46404638..46408795	-	4157	HC	protein_coding_gene	Neprosin domain-containing protein	TRITD1Av1G018200	carboxyl-terminal peptidase (DUF239)	1A:38154229..38158041	-	3812	3813		TRITD1Av1G018200
TrturSVE1A02G00016470	Chr1A:46536423..46536860	+	437	HC	protein_coding_gene	Unknown protein	TRITD1Av1G018240	Starch branching enzyme II G	1A:38286635..38287072	+	437	438		TRITD1Av1G018240
TrturSVE1A02G00016500	Chr1A:47146261..47152382	+	6121	HC	protein_coding_gene	HECT-type E3 ubiquitin transferase	TRITD1Av1G018380	E3 ubiquitin-protein ligase	1A:38899704..38904363	+	4659	4660		TRITD1Av1G018380
TrturSVE1A02G00016510	Chr1A:47153024..47155199	-	2175	HC	protein_coding_gene	PWWP domain-containing protein	TRITD1Av1G018390	Serine/threonine-protein kinase ATM	1A:38905874..38907517	-	1643	1644		TRITD1Av1G018390
TrturSVE1A02G00016520	Chr1A:47165888..47168396	-	2508	HC	protein_coding_gene	PWWP domain-containing protein	TRITD1Av1G018400	Serine/threonine-protein kinase ATM	1A:38918845..38920479	-	1634	1635		TRITD1Av1G018400
TrturSVE1A02G00016530	Chr1A:47190739..47194028	-	3289	HC	protein_coding_gene	Unknown protein	TRITD1Av1G018420	Glycerol-3-phosphate dehydrogenase [NAD(P)+] G	1A:38943595..38946420	-	2825	2826		TRITD1Av1G018420
TrturSVE1A02G00016540	Chr1A:47209493..47213239	-	3746	HC	protein_coding_gene	Unknown protein							new in Svevo Rel2.0	TRITD1Av1G018420
TrturSVE1A02G00016650	Chr1A:47579859..47580503	-	644	HC	protein_coding_gene	DDE Tnp4 domain-containing protein							new in Svevo Rel2.0; overlapping with SvevoRel1.0 low confidence TRITD1Av1G018540	TRITD4Bv1G105670
TrturSVE1A02G00016660	Chr1A:47599407..47602061	-	2654	HC	protein_coding_gene	Pectinesterase inhibitor domain-containing protein	TRITD1Av1G018550	Tyrosine--tRNA ligase G	1A:39346758..39353707	-	6949	2544	new in Svevo Rel2.0
TrturSVE1A02G00016670	Chr1A:47607762..47610413	-	2651	HC	protein_coding_gene	Pectinesterase inhibitor domain-containing protein	TRITD1Av1G018550	Tyrosine--tRNA ligase G	1A:39346758..39353707	-	6949	2420
TrturSVE1A02G00016680	Chr1A:47618660..47623766	-	5106	HC	protein_coding_gene	GPI-anchor transamidase	TRITD1Av1G018560	Vacuolar processing enzyme	1A:39364732..39371787	-	7055	4871		TRITD1Av1G018560
TrturSVE1A02G00016690	Chr1A:47628246..47629849	-	1603	HC	protein_coding_gene	C2H2-type domain-containing protein	TRITD1Av1G018570	Zinc finger family protein	1A:39376822..39377976	-	1154	1155		TRITD1Av1G018570
TrturSVE1A02G00016720	Chr1A:47672454..47673098	+	644	HC	protein_coding_gene	DDE Tnp4 domain-containing protein							new in Svevo Rel2.0; overlapping with SvevoRel1.0 low confidence TRITD1Av1G018590	TRITD4Bv1G105670
TrturSVE1A02G00016750	Chr1A:47775453..47777642	-	2189	HC	protein_coding_gene	Unknown protein							new in Svevo Rel2.0; overlapping with SvevoRel1.0 low confidence TRITD1Av1G018610
TrturSVE1A02G00016770	Chr1A:47965555..47968602	-	3047	HC	protein_coding_gene	DDE Tnp4 domain-containing protein							new in Svevo Rel2.0; overlapping with SvevoRel1.0 low confidence TRITD1Av1G018660	TRITD7Av1G003860
TrturSVE1A02G00016800	Chr1A:47996170..48001441	+	5271	HC	protein_coding_gene	Interactor of constitutive active ROPs 2, chloroplastic	TRITD1Av1G018720	Interactor of constitutive active ROPs 2, chloroplastic G	1A:39746669..39749397	+	2728	2729		TRITD1Av1G018720
TrturSVE1A02G00016810	Chr1A:48003373..48006358	+	2985	HC	protein_coding_gene	Ribosome biogenesis regulatory protein							new in Svevo Rel2.0	TRITD1Bv1G022350
TrturSVE1A02G00016820	Chr1A:48009235..48010181	+	946	HC	transposable_element_gene	CCHC-type domain-containing protein							new in Svevo Rel2.0; overlapping with SvevoRel1.0 low confidence TRITD1Av1G018730
TrturSVE1A02G00016840	Chr1A:48097522..48098712	+	1190	HC	protein_coding_gene	Cathepsin propeptide inhibitor domain-containing protein	TRITD1Av1G018820	choice-of-anchor C domain protein, putative (Protein of unknown function, DUF642) U	1A:39846312..39846926	+	614	615		TRITD1Av1G018820
TrturSVE1A02G00016860	Chr1A:48129873..48130655	+	782	HC	protein_coding_gene	Cathepsin propeptide inhibitor domain-containing protein	TRITD1Av1G018830	Protein MIZU-KUSSEI 1 G	1A:39878650..39879147	+	497	498		TRITD1Av1G018830
TrturSVE1A02G00016890	Chr1A:48158088..48159032	+	944	HC	protein_coding_gene	GOLD domain-containing protein	TRITD1Av1G018860	small G protein family protein / RhoGAP family protein G	1A:39906916..39907336	+	420	421		TRITD1Av1G018860
TrturSVE1A02G00016900	Chr1A:48163272..48163928	+	656	HC	protein_coding_gene	Superoxide dismutase copper/zinc binding domain-containing protein	TRITD1Av1G018870	Dual specificity mitogen-activated protein kinase kinase 6 G	1A:39912121..39912613	+	492	493		TRITD1Av1G018870
TrturSVE1A02G00016910	Chr1A:48167307..48168073	+	766	HC	protein_coding_gene	Superoxide dismutase copper/zinc binding domain-containing protein							new in Svevo Rel2.0	TRITD1Bv1G022400
TrturSVE1A02G00016920	Chr1A:48172561..48173307	+	746	HC	protein_coding_gene	GOLD domain-containing protein	TRITD1Av1G018880	Phosphatidic acid phosphatase (PAP2) family protein G	1A:39921552..39922077	+	525	526		TRITD1Av1G018880
TrturSVE1A02G00016930	Chr1A:48175673..48176483	+	810	HC	protein_coding_gene	Cathepsin propeptide inhibitor domain-containing protein	TRITD1Av1G018890	2-oxoglutarate (2OG) and Fe(II)-dependent oxygenase superfamily protein G	1A:39924720..39925326	+	606	607		TRITD1Av1G018890
TrturSVE1A02G00016960	Chr1A:48372776..48388381	-	15605	HC	protein_coding_gene	Protein kinase-like	TRITD1Av1G018980	Protein kinase-like	1A:40129241..40136314	-	7073	7074		TRITD1Av1G018980
TrturSVE1A02G00017040	Chr1A:48520237..48525093	+	4856	HC	protein_coding_gene	Glycosyltransferase	TRITD1Av1G019080	Glycosyltransferase G	1A:40276221..40280653	+	4432	4433		TRITD1Av1G019080
TrturSVE1A02G00017050	Chr1A:48547862..48548642	-	780	HC	protein_coding_gene	MADS-box domain-containing protein							new in Svevo Rel2.0	TRITD1Bv1G022650
TrturSVE1A02G00017130	Chr1A:48746833..48747092	-	259	HC	protein_coding_gene	Low temperature-induced protein lt101.2							new in Svevo Rel2.0	TRITD5Av1G194160
TrturSVE1A02G00017170	Chr1A:48788167..48792467	+	4300	HC	protein_coding_gene	Tetraspanin-3	TRITD1Av1G019210	Tetraspanin	1A:40547991..40551669	+	3678	1366		TRITD1Av1G019210
TrturSVE1A02G00017190	Chr1A:48860994..48861932	-	938	HC	protein_coding_gene	LOB domain-containing protein	TRITD1Av1G019250	LOB domain-containing protein, putative	1A:40620780..40621427	-	647	648		TRITD1Av1G019250
TrturSVE1A02G00017220	Chr1A:48897952..48916862	+	18910	HC	protein_coding_gene	4'-phosphopantetheinyl transferase domain-containing protein	TRITD1Av1G019260	4'-phosphopantetheinyl transferase	1A:40657881..40675323	+	17442	3162
TrturSVE1A02G00017250	Chr1A:48919138..48919996	+	858	HC	protein_coding_gene	Bifunctional inhibitor/plant lipid transfer protein/seed storage helical domain-containing protein	TRITD1Av1G019270	Protease inhibitor/seed storage/lipid transfer protein family protein	1A:40677934..40678421	+	487	488		TRITD1Av1G019270
TrturSVE1A02G00017270	Chr1A:48959241..48960442	+	1201	HC	transposable_element_gene	4'-phosphopantetheinyl transferase domain-containing protein							new in Svevo Rel2.0
TrturSVE1A02G00017280	Chr1A:48962963..48963693	+	730	HC	protein_coding_gene	Bifunctional inhibitor/plant lipid transfer protein/seed storage helical domain-containing protein							new in Svevo Rel2.0	TRITD1Av1G019270
TrturSVE1A02G00017300	Chr1A:49008862..49009490	+	628	HC	protein_coding_gene	Bifunctional inhibitor/plant lipid transfer protein/seed storage helical domain-containing protein	TRITD1Av1G019290	Protease inhibitor/seed storage/lipid transfer protein family protein G	1A:40703614..40704101	+	487	488		TRITD1Av1G019290
TrturSVE1A02G00017320	Chr1A:49157741..49158040	+	299	HC	protein_coding_gene	Myb/SANT-like domain-containing protein	TRITD1Av1G019390	Myb/SANT-like DNA-binding domain protein	1A:40853911..40854210	+	299	300		TRITD1Av1G019390
TrturSVE1A02G00017340	Chr1A:49421547..49422101	+	554	HC	protein_coding_gene	NADH-ubiquinone oxidoreductase chain 1							new in Svevo Rel2.0; overlapping with SvevoRel1.0 low confidence TRITD1Av1G019500	TRITD7Bv1G057720
TrturSVE1A02G00017350	Chr1A:49486972..49488113	-	1141	HC	protein_coding_gene	Bifunctional inhibitor/plant lipid transfer protein/seed storage helical domain-containing protein	TRITD1Av1G019530	Protease inhibitor/seed storage/lipid transfer family protein	1A:41184188..41184764	-	576	577		TRITD1Av1G019530
TrturSVE1A02G00017410	Chr1A:50080701..50081860	+	1159	HC	protein_coding_gene	Bifunctional inhibitor/plant lipid transfer protein/seed storage helical domain-containing protein							new in Svevo Rel2.0	TRITD1Bv1G022940
TrturSVE1A02G00017420	Chr1A:50109874..50112108	+	2234	HC	protein_coding_gene	Deoxyuridine 5'-triphosphate nucleotidohydrolase							new in Svevo Rel2.0; overlapping with SvevoRel1.0 low confidence TRITD1Av1G019710	TRITD6Bv1G040790
TrturSVE1A02G00017440	Chr1A:50361181..50368700	-	7519	HC	protein_coding_gene	FBD domain-containing protein	TRITD1Av1G019850	F-box family protein	1A:42066928..42072632	-	5704	1193		TRITD1Av1G019850
TrturSVE1A02G00017500	Chr1A:50494155..50495744	-	1589	HC	protein_coding_gene	DNL-type domain-containing protein							new in Svevo Rel2.0	TRITD3Bv1G127050
TrturSVE1A02G00017510	Chr1A:50495296..50500712	+	5416	HC	protein_coding_gene	UBC core domain-containing protein	TRITD1Av1G019970	Ubiquitin-conjugating enzyme E2	1A:42204179..42206487	+	2308	2309		TRITD1Av1G019970
TrturSVE1A02G00017580	Chr1A:51329319..51332545	+	3226	HC	protein_coding_gene	Transposase Tnp1/En/Spm-like domain-containing protein	TRITD1Av1G020240	UDP-sulfoquinovose synthase G	1A:43041431..43041851	+	420	421		TRITD6Bv1G110790
TrturSVE1A02G00017590	Chr1A:51431994..51432263	-	269	HC	protein_coding_gene	Reverse transcriptase zinc-binding domain-containing protein							new in Svevo Rel2.0	TRITD5Av1G079080
TrturSVE1A02G00017610	Chr1A:51480826..51486288	+	5462	HC	protein_coding_gene	Glycosyltransferases	TRITD1Av1G020310	Glycosyltransferases	1A:43193777..43199329	+	5552	4995		TRITD1Av1G020310
TrturSVE1A02G00017650	Chr1A:51676588..51677314	+	726	HC	protein_coding_gene	Zinc finger GRF-type domain-containing protein							new in Svevo Rel2.0; overlapping with SvevoRel1.0 low confidence TRITD1Av1G020420	TRITD3Av1G246010
TrturSVE1A02G00017690	Chr1A:51735147..51740319	+	5172	HC	transposable_element_gene	Retrovirus-related Pol polyprotein from transposon TNT 1-94							new in Svevo Rel2.0
TrturSVE1A02G00017700	Chr1A:51767237..51769153	+	1916	HC	protein_coding_gene	Unknown protein							new in Svevo Rel2.0
TrturSVE1A02G00017760	Chr1A:52004089..52010326	+	6237	HC	protein_coding_gene	DUF4005 domain-containing protein	TRITD1Av1G020520	Protein IQ-DOMAIN 1	1A:43724789..43728011	+	3222	3223		TRITD1Av1G020520
TrturSVE1A02G00017820	Chr1A:52133336..52138843	-	5507	HC	protein_coding_gene	Genome assembly, chromosome: II							new in Svevo Rel2.0	TRITD1Bv1G023770
TrturSVE1A02G00017830	Chr1A:52163646..52168434	-	4788	HC	protein_coding_gene	RRM domain-containing protein	TRITD1Av1G020690	Leucine-rich repeat transmembrane protein kinase G	1A:44093846..44571407	+	477561	3766	chimeric/wrong annotation in Svevo Rel1.0
TrturSVE1A02G00017860	Chr1A:52530259..52540028	-	9769	HC	protein_coding_gene	RRM domain-containing protein	TRITD1Av1G020720	Rho guanine nucleotide exchange factor	1A:44193688..44202925	+	9237	9238
TrturSVE1A02G00017930	Chr1A:52632720..52638997	-	6277	HC	protein_coding_gene	RRM domain-containing protein	TRITD1Av1G020690	Leucine-rich repeat transmembrane protein kinase G	1A:44093846..44571407	+	477561	5866	chimeric/wrong annotation in Svevo Rel1.0
TrturSVE1A02G00017940	Chr1A:52642322..52663137	-	20815	HC	protein_coding_gene	RRM domain-containing protein							new in Svevo Rel2.0; overlapping with SvevoRel1.0 low confidence TRITD1Av1G020680	TRITD1Av1G020720
TrturSVE1A02G00018000	Chr1A:52834737..52836167	+	1430	HC	protein_coding_gene	DUF295 domain-containing protein	TRITD1Av1G020590	F-box protein	1A:43895195..43896127	-	932	933		TRITD1Av1G020590
TrturSVE1A02G00018060	Chr1A:53514423..53523663	-	9240	HC	protein_coding_gene	alpha,alpha-trehalose-phosphate synthase (UDP-forming)	TRITD1Av1G020950	Trehalose-6-phosphate synthase	1A:45142122..45150302	-	8180	8181		TRITD1Av1G020950
TrturSVE1A02G00018080	Chr1A:53533559..53536564	-	3005	HC	protein_coding_gene	Major facilitator superfamily (MFS) profile domain-containing protein	TRITD1Av1G020960	Sugar transporter, putative	1A:45154398..45166070	-	11672	2932
TrturSVE1A02G00018100	Chr1A:53541460..53543604	-	2144	HC	protein_coding_gene	Importin N-terminal domain-containing protein	TRITD1Av1G020980	Importin subunit beta-1	1A:45168189..45170333	-	2144	2145		TRITD1Av1G020980
TrturSVE1A02G00018110	Chr1A:53544581..53546942	-	2361	HC	protein_coding_gene	SnoaL-like domain-containing protein	TRITD1Av1G021000	0	1A:45171609..45172820	-	1211	1212		TRITD1Av1G021000
TrturSVE1A02G00018150	Chr1A:53928442..53938885	+	10443	HC	protein_coding_gene	LEC14B homolog	TRITD1Av1G021250	Transducin/WD-like repeat-protein	1A:45563276..45570518	+	7242	4787		TRITD1Av1G021250
TrturSVE1A02G00018220	Chr1A:54180002..54186833	+	6831	HC	protein_coding_gene	Peptidase S59 domain-containing protein	TRITD1Av1G021360	Nuclear pore complex protein Nup98-Nup96	1A:45814334..45819472	+	5138	5139
TrturSVE1A02G00018230	Chr1A:54186333..54186783	-	450	HC	protein_coding_gene	Remorin C-terminal domain-containing protein	TRITD1Av1G021370	RING/U-box superfamily protein G	1A:45819834..45820070	-	236	237
TrturSVE1A02G00018290	Chr1A:54208055..54212787	-	4732	HC	protein_coding_gene	Importin N-terminal domain-containing protein	TRITD1Av1G021430	Importin subunit beta-1	1A:45842435..45845130	-	2695	2696		TRITD1Av1G021430
TrturSVE1A02G00018320	Chr1A:54559678..54560603	+	925	HC	transposable_element_gene	CCHC-type domain-containing protein							new in Svevo Rel2.0
TrturSVE1A02G00018360	Chr1A:54912258..54927786	+	15528	HC	protein_coding_gene	E3 SUMO-protein ligase SIZ1	TRITD1Av1G021570	E3 SUMO-protein ligase SIZ1	1A:46549275..46563308	+	14033	1769		TRITD1Av1G021570
TrturSVE1A02G00018370	Chr1A:54928832..54930793	-	1961	HC	protein_coding_gene	Protamine P1 family protein	TRITD1Av1G021580	P-loop containing nucleoside triphosphate hydrolases superfamily protein G	1A:46566306..46566941	-	635	636		TRITD1Av1G021580
TrturSVE1A02G00018380	Chr1A:54931571..54933664	-	2093	HC	protein_coding_gene	No apical meristem-associated C-terminal domain-containing protein							new in Svevo Rel2.0	TRITD6Av1G044600
TrturSVE1A02G00018400	Chr1A:55040605..55041269	-	664	HC	protein_coding_gene	Peptide chain release factor 1	TRITD1Av1G021590	Cold-responsive protein WCOR15-2A G	1A:46678277..46678732	-	455	456		TRITD1Av1G021590
TrturSVE1A02G00018420	Chr1A:55066361..55072348	-	5987	HC	protein_coding_gene	Condensin complex subunit 1 C-terminal domain-containing protein	TRITD1Av1G021600	Condensin-2 complex subunit G2	1A:46705279..46711151	-	5872	5083		TRITD1Av1G021600
TrturSVE1A02G00018430	Chr1A:55105802..55109324	+	3522	HC	protein_coding_gene	Cupin type-1 domain-containing protein	TRITD1Av1G021620	11S seed storage globulin	1A:46744075..46746559	+	2484	2485		TRITD1Av1G021620
TrturSVE1A02G00018460	Chr1A:55119112..55121579	+	2467	HC	protein_coding_gene	protein kinase family protein							new in Svevo Rel2.0	TRITD1Bv1G024910
TrturSVE1A02G00018480	Chr1A:55289986..55303271	+	13285	HC	protein_coding_gene	Galectin domain-containing protein	TRITD1Av1G021720	Beta 1, 3 galactosyltransferase	1A:46928093..46940928	+	12835	624		TRITD1Av1G021720
TrturSVE1A02G00018520	Chr1A:55336001..55336405	-	404	HC	protein_coding_gene	CHCH domain-containing protein							new in Svevo Rel2.0; overlapping with SvevoRel1.0 low confidence TRITD1Av1G021790
TrturSVE1A02G00018540	Chr1A:55422137..55429428	-	7291	HC	protein_coding_gene	Isovaleryl-CoA dehydrogenase	TRITD1Av1G021870	Acyl-CoA dehydrogenase	1A:47063993..47067999	-	4006	4007
TrturSVE1A02G00018550	Chr1A:55422483..55424913	+	2430	HC	protein_coding_gene	Kinase family protein	TRITD1Av1G021850	Kinase family protein	1A:47061272..47063544	+	2272	2273
TrturSVE1A02G00018570	Chr1A:55488808..55493857	+	5049	HC	protein_coding_gene	AAA+ ATPase domain-containing protein	TRITD1Av1G021930	p-loop containing nucleoside triphosphate hydrolases superfamily protein	1A:47131926..47136409	+	4483	2930		TRITD1Av1G021930
TrturSVE1A02G00018580	Chr1A:55493586..55494517	-	931	HC	protein_coding_gene	Small ubiquitin-related modifier							new in Svevo Rel2.0	TRITD2Av1G063610
TrturSVE1A02G00018610	Chr1A:55586677..55586871	-	194	HC	protein_coding_gene	EXS domain-containing protein	TRITD1Av1G022050	response regulator 17 G	1A:47230300..47230494	-	194	195
TrturSVE1A02G00018640	Chr1A:55590966..55593679	-	2713	HC	protein_coding_gene	Transcription termination factor MTEF18, mitochondrial	TRITD1Av1G022060	Mitochondrial transcription termination factor family protein, putative	1A:47234786..47236651	-	1865	1866		TRITD1Av1G022060
TrturSVE1A02G00018650	Chr1A:55600411..55601808	+	1397	HC	protein_coding_gene	DUF295 domain-containing protein							new in Svevo Rel2.0	TRITD7Av1G273560
TrturSVE1A02G00018660	Chr1A:55612732..55632261	+	19529	HC	protein_coding_gene	S1 motif domain-containing protein	TRITD1Av1G022070	Polyribonucleotide nucleotidyltransferase	1A:47253730..47272685	+	18955	6481		TRITD1Av1G022070
TrturSVE1A02G00018740	Chr1A:55728944..55731523	+	2579	HC	protein_coding_gene	Tetraspanin-6	TRITD1Av1G022100	Tetraspanin family protein	1A:47374116..47376035	+	1919	1730		TRITD1Av1G022100
TrturSVE1A02G00018750	Chr1A:55732868..55734676	-	1808	HC	protein_coding_gene	BZIP domain-containing protein	TRITD1Av1G022120	protein translocase subunit G	1A:47378340..47379721	-	1381	1382		TRITD1Av1G022120
TrturSVE1A02G00018780	Chr1A:55852652..55854766	-	2114	HC	protein_coding_gene	Neuronal PAS domain protein	TRITD1Av1G022180	neuronal PAS domain protein G	1A:47499199..47500839	-	1640	1641		TRITD1Av1G022180
TrturSVE1A02G00018810	Chr1A:55896296..55897936	-	1640	HC	protein_coding_gene	PLATZ transcription factor family protein	TRITD1Av1G022200	PLATZ transcription factor	1A:47541845..47543121	-	1276	1277		TRITD1Av1G022200
TrturSVE1A02G00018820	Chr1A:55904619..55912471	-	7852	HC	protein_coding_gene	SANT domain-containing protein							new in Svevo Rel2.0	TRITD1Bv1G026890
TrturSVE1A02G00018900	Chr1A:56276976..56278220	-	1244	HC	protein_coding_gene	Yippee domain-containing protein	TRITD1Av1G022380	Peptide methionine sulfoxide reductase MsrB G	1A:47926641..47927154	-	513	514		TRITD1Av1G022380
TrturSVE1A02G00018910	Chr1A:56340177..56341025	-	848	HC	protein_coding_gene	Yippee domain-containing protein	TRITD1Av1G022430	Peptide methionine sulfoxide reductase MsrB	1A:47989886..47990463	-	577	578		TRITD1Av1G022430
TrturSVE1A02G00018920	Chr1A:56346548..56352436	+	5888	HC	protein_coding_gene	Glycosyl hydrolase, family 43 protein	TRITD1Av1G022440	Glycosyl hydrolase, family 43 protein	1A:47997856..48001745	+	3889	3890		TRITD1Av1G022440
TrturSVE1A02G00018930	Chr1A:56353611..56354246	-	635	HC	protein_coding_gene	DUF4005 domain-containing protein	TRITD1Av1G022450	arginine N-methyltransferase, putative (DUF688) G	1A:48003482..48003910	-	428	429		TRITD1Av1G022450
TrturSVE1A02G00018990	Chr1A:56570457..56571909	-	1452	HC	protein_coding_gene	Unknown protein							new in Svevo Rel2.0
TrturSVE1A02G00019000	Chr1A:56637217..56637459	+	242	HC	protein_coding_gene	Deoxyuridine 5'-triphosphate nucleotidohydrolase	TRITD1Av1G022500	Deoxyuridine 5'-triphosphate nucleotidohydrolase	1A:48290029..48290256	+	227	228		TRITD1Av1G022500
TrturSVE1A02G00019010	Chr1A:56848527..56849115	-	588	HC	protein_coding_gene	DUF4283 domain-containing protein							new in Svevo Rel2.0	TRITD7Av1G041790
TrturSVE1A02G00019090	Chr1A:57137592..57138790	+	1198	HC	transposable_element_gene	hAT dimerisation domain-containing protein							new in Svevo Rel2.0
TrturSVE1A02G00019100	Chr1A:57155729..57159907	-	4178	HC	protein_coding_gene	DUF6598 domain-containing protein	TRITD1Av1G022640	CsAtPR5 G	1A:48812191..48815968	-	3777	3778		TRITD1Av1G022640
TrturSVE1A02G00019140	Chr1A:57230307..57231755	-	1448	HC	protein_coding_gene	Protein FAR1-RELATED SEQUENCE	TRITD1Av1G022710	0	1A:48886999..48887777	-	778	779		TRITD1Av1G022710
TrturSVE1A02G00019250	Chr1A:58019394..58027374	+	7980	HC	protein_coding_gene	Phosphoinositide phospholipase C	TRITD1Av1G022990	Phosphoinositide phospholipase C	1A:49683074..49690796	+	7722	6757		TRITD1Av1G022990
TrturSVE1A02G00019290	Chr1A:58372077..58376565	-	4488	HC	protein_coding_gene	ADP-ribosylation factor-related protein 1	TRITD1Av1G023200	ADP-ribosylation factor, putative	1A:50037021..50039914	-	2893	2894		TRITD1Av1G023200
TrturSVE1A02G00019320	Chr1A:58525204..58528656	+	3452	HC	protein_coding_gene	DUF3741 domain-containing protein							new in Svevo Rel2.0; overlapping with SvevoRel1.0 low confidence TRITD1Av1G023310	TRITD1Bv1G029360
TrturSVE1A02G00019330	Chr1A:58532052..58534640	-	2588	HC	protein_coding_gene	C3H1-type domain-containing protein	TRITD1Av1G023330	Zinc finger CCCH domain-containing protein	1A:50199154..50200752	-	1598	1599		TRITD1Bv1G029370
TrturSVE1A02G00019350	Chr1A:58661683..58662819	+	1136	HC	transposable_element_gene	RNA-directed DNA polymerase							new in Svevo Rel2.0
TrturSVE1A02G00019370	Chr1A:58748844..58754467	+	5623	HC	protein_coding_gene	RRP15-like protein	TRITD1Av1G023430	RRP15-like protein	1A:50416665..50421755	+	5090	3822		TRITD1Av1G023430
TrturSVE1A02G00019410	Chr1A:58826988..58827948	-	960	HC	protein_coding_gene	Unknown protein	TRITD1Av1G023490	golgin Putative 1 G	1A:50494990..50495539	-	549	550		TRITD1Av1G023490
TrturSVE1A02G00019470	Chr1A:58867547..58870612	-	3065	HC	protein_coding_gene	Myb-like domain-containing protein							new in Svevo Rel2.0	TRITD1Bv1G030070
TrturSVE1A02G00019500	Chr1A:59347479..59352194	+	4715	HC	protein_coding_gene	Fe2OG dioxygenase domain-containing protein							new in Svevo Rel2.0; overlapping with SvevoRel1.0 low confidence TRITD1Av1G023750	TRITD3Bv1G199130
TrturSVE1A02G00019510	Chr1A:59357114..59362466	-	5352	HC	protein_coding_gene	J domain-containing protein	TRITD1Av1G023760	Chaperone protein dnaJ	1A:51027143..51032099	-	4956	468		TRITD1Av1G023760
TrturSVE1A02G00019520	Chr1A:59499341..59502258	-	2917	HC	protein_coding_gene	WRKY domain-containing protein	TRITD1Av1G023780	WRKY transcription factor	1A:51170149..51172027	-	1878	1879		TRITD1Av1G023780
TrturSVE1A02G00019580	Chr1A:59729018..59731522	+	2504	HC	protein_coding_gene	Aminotransferase class I/classII domain-containing protein	TRITD1Av1G023810	Aminotransferase-related family protein	1A:51401185..51403280	+	2095	2044		TRITD1Av1G023810
TrturSVE1A02G00019590	Chr1A:59745431..59748518	-	3087	HC	protein_coding_gene	Protein kinase	TRITD1Av1G023830	Kinase family protein	1A:51417949..51420501	-	2552	2553		TRITD1Av1G023830
TrturSVE1A02G00019600	Chr1A:59762543..59764296	+	1753	HC	protein_coding_gene	BTB domain-containing protein	TRITD1Av1G023840	BTB/POZ domain containing protein	1A:51435163..51436254	+	1091	1092		TRITD1Av1G023840
TrturSVE1A02G00019640	Chr1A:59939559..59940876	+	1317	HC	protein_coding_gene	BTB domain-containing protein	TRITD1Av1G023990	BTB/POZ domain containing protein	1A:51613187..51616659	+	3472	1111	one Svevo Rel1.0 model splitted into two in Svevo Rel2.0
TrturSVE1A02G00019670	Chr1A:59959060..59962964	+	3904	HC	protein_coding_gene	DUF547 domain-containing protein	TRITD1Av1G024000	electron transporter, putative (Protein of unknown function, DUF547)	1A:51633542..51636384	+	2842	2843		TRITD1Av1G024000
TrturSVE1A02G00019680	Chr1A:59970301..59971604	+	1303	HC	protein_coding_gene	BTB domain-containing protein	TRITD1Av1G024010	BTB/POZ domain-containing protein	1A:51645080..51645538	+	458	459		TRITD1Av1G023840
TrturSVE1A02G00019700	Chr1A:60133142..60140243	+	7101	HC	protein_coding_gene	Protein RCC2-like protein	TRITD1Av1G024080	Regulator of chromosome condensation (RCC1) family protein	1A:51808631..51814727	+	6096	6097		TRITD1Av1G024080
TrturSVE1A02G00019760	Chr1A:60275377..60277252	+	1875	HC	protein_coding_gene	Mitochondrial pyruvate carrier	TRITD1Av1G024260	Mitochondrial pyruvate carrier	1A:51951458..51953387	+	1929	1748		TRITD1Av1G024260
TrturSVE1A02G00019820	Chr1A:60356855..60362288	-	5433	HC	protein_coding_gene	prolycopene isomerase	TRITD1Av1G024310	Carotenoid isomerase, putative, expressed	1A:52035230..52039912	-	4682	2063		TRITD1Av1G024310
TrturSVE1A02G00019830	Chr1A:60422819..60428160	-	5341	HC	protein_coding_gene	Metal tolerance protein 1-like	TRITD1Av1G024340	Metal tolerance protein	1A:52097013..52098266	-	1253	1254		TRITD1Bv1G032000
TrturSVE1A02G00019870	Chr1A:60598339..60605026	+	6687	HC	protein_coding_gene	Glutamate--cysteine ligase	TRITD1Av1G024580	Glutamate--cysteine ligase, chloroplastic	1A:52273245..52278685	+	5440	5441		TRITD1Av1G024580
TrturSVE1A02G00019890	Chr1A:60716857..60719811	+	2954	HC	protein_coding_gene	Endoglucanase	TRITD1Av1G024610	Endoglucanase	1A:52391681..52393759	+	2078	2079
TrturSVE1A02G00019900	Chr1A:60717548..60721377	-	3829	HC	protein_coding_gene	acetylornithine transaminase	TRITD1Av1G024630	Aminotransferase like protein	1A:52393708..52396049	-	2341	2064
TrturSVE1A02G00020030	Chr1A:62518617..62521078	+	2461	HC	protein_coding_gene	Endoglucanase	TRITD1Av1G025030	Endoglucanase	1A:54201143..54202666	+	1523	1524		TRITD1Av1G024610
TrturSVE1A02G00020060	Chr1A:62798150..62799454	+	1304	HC	protein_coding_gene	BTB domain-containing protein	TRITD1Av1G025130	BTB/POZ/MATH-domain protein	1A:54483182..54484201	+	1019	1020		TRITD1Av1G025130
TrturSVE1A02G00020080	Chr1A:62823243..62824335	+	1092	HC	protein_coding_gene	BZIP domain-containing protein	TRITD1Av1G025160	BZIP transcription factor	1A:54508484..54508936	+	452	453		TRITD1Av1G025160
TrturSVE1A02G00020090	Chr1A:62825858..62833588	-	7730	HC	protein_coding_gene	Homeobox protein knotted-1-like 1	TRITD1Av1G025170	Homeobox transcription factor KN4	1A:54511454..54518464	-	7010	573		TRITD1Av1G025170
TrturSVE1A02G00020110	Chr1A:63121067..63127284	+	6217	HC	protein_coding_gene	Homeobox protein knotted-1-like 1	TRITD1Av1G025310	Homeobox protein knotted-1-like protein 1	1A:54808149..54813648	+	5499	5500		TRITD1Av1G025310
TrturSVE1A02G00020130	Chr1A:63369635..63371167	-	1532	HC	protein_coding_gene	BTB domain-containing protein							new in Svevo Rel2.0; overlapping with SvevoRel1.0 low confidence TRITD1Av1G025440	TRITD1Av1G025130
TrturSVE1A02G00020160	Chr1A:63386470..63389284	+	2814	HC	protein_coding_gene	Beta-carotene isomerase D27-like C-terminal domain-containing protein	TRITD1Av1G025480	Beta-carotene isomerase d27, chloroplastic G	1A:55079457..55081500	+	2043	2044
TrturSVE1A02G00020170	Chr1A:63389118..63391096	+	1978	HC	protein_coding_gene	UPF0481 protein	TRITD1Av1G025490	transmembrane protein, putative (DUF247)	1A:55082093..55083685	+	1592	1593
TrturSVE1A02G00020180	Chr1A:63405009..63407691	+	2682	HC	protein_coding_gene	Leucine-rich repeat-containing N-terminal plant-type domain-containing protein	TRITD1Av1G025500	Leucine-rich repeat receptor-like protein kinase family protein	1A:55094525..55098424	+	3899	2566		TRITD1Av1G025500
TrturSVE1A02G00020190	Chr1A:63409553..63413106	-	3553	HC	protein_coding_gene	Cysteine-rich receptor-like protein kinase	TRITD1Av1G025510	Kinase, putative	1A:55099544..55102341	-	2797	2798		TRITD1Av1G025510
TrturSVE1A02G00020200	Chr1A:63418323..63420852	-	2529	HC	protein_coding_gene	Unknown protein							new in Svevo Rel2.0; overlapping with SvevoRel1.0 low confidence TRITD1Av1G025530	TRITD5Bv1G185460
TrturSVE1A02G00020210	Chr1A:63501708..63507418	-	5710	HC	protein_coding_gene	RNA-polymerase II-associated protein 3-like C-terminal domain-containing protein	TRITD1Av1G025590	RNA polymerase II-associated protein 3	1A:55192920..55197112	-	4192	4193		TRITD1Av1G025590
TrturSVE1A02G00020250	Chr1A:63586320..63588274	-	1954	HC	protein_coding_gene	UPF0481 protein	TRITD1Av1G025630	transmembrane protein, putative (DUF247)	1A:55277463..55281575	-	4112	1527	one Svevo Rel1.0 model splitted into two in Svevo Rel2.0
TrturSVE1A02G00020260	Chr1A:63588651..63590930	-	2279	HC	protein_coding_gene	Beta-carotene isomerase D27-like C-terminal domain-containing protein	TRITD1Av1G025630	transmembrane protein, putative (DUF247)	1A:55277463..55281575	-	4112	243	one Svevo Rel1.0 model splitted into two in Svevo Rel2.0
TrturSVE1A02G00020310	Chr1A:63824468..63826335	+	1867	HC	protein_coding_gene	Annexin	TRITD1Av1G025750	Annexin	1A:55521294..55522700	+	1406	1407		TRITD1Av1G025750
TrturSVE1A02G00020330	Chr1A:63871650..63873017	-	1367	HC	protein_coding_gene	Protein BIG GRAIN 1-like							new in Svevo Rel2.0; overlapping with SvevoRel1.0 low confidence TRITD1Av1G025820	TRITD4Bv1G171270
TrturSVE1A02G00020350	Chr1A:63938934..63941276	-	2342	HC	protein_coding_gene	F-box domain-containing protein	TRITD1Av1G025880	F-box protein	1A:55636547..55637767	-	1220	1221		TRITD1Av1G025880
TrturSVE1A02G00020370	Chr1A:63948910..63950408	-	1498	HC	protein_coding_gene	F-box domain-containing protein	TRITD1Av1G025890	F-box protein	1A:55645828..55646994	-	1166	1167		TRITD1Av1G025890
TrturSVE1A02G00020380	Chr1A:63954515..63960574	+	6059	HC	protein_coding_gene	G-patch domain-containing protein	TRITD1Av1G025900	G-patch domain containing protein G	1A:55651414..55657082	+	5668	5669		TRITD1Av1G025900
TrturSVE1A02G00020450	Chr1A:64209672..64211849	+	2177	HC	protein_coding_gene	DDE Tnp4 domain-containing protein							new in Svevo Rel2.0	TRITD3Av1G051650
TrturSVE1A02G00020470	Chr1A:64213792..64215256	-	1464	HC	protein_coding_gene	Myb/SANT-like domain-containing protein	TRITD1Av1G026010	0	1A:55911596..55913421	-	1825	1369		TRITD1Av1G026010
TrturSVE1A02G00020480	Chr1A:64215222..64216844	-	1622	HC	protein_coding_gene	DDE Tnp4 domain-containing protein							new in Svevo Rel2.0; overlapping with SvevoRel1.0 low confidence TRITD1Av1G026020	TRITD3Av1G051650
TrturSVE1A02G00020490	Chr1A:64311023..64315352	+	4329	HC	protein_coding_gene	Transmembrane protein	TRITD1Av1G026100	Transmembrane protein, putative G	1A:56011311..56012786	+	1475	1476		TRITD1Av1G026100
TrturSVE1A02G00020520	Chr1A:64356806..64358719	+	1913	HC	protein_coding_gene	Pentatricopeptide repeat-containing protein	TRITD1Av1G026180	Pentatricopeptide repeat-containing protein	1A:56055065..56056978	+	1913	1914
TrturSVE1A02G00020530	Chr1A:64358381..64366812	-	8431	HC	protein_coding_gene	Long-chain-fatty-acid--CoA ligase	TRITD1Av1G026200	Long-Chain Acyl-CoA Synthetase	1A:56057657..56063923	-	6266	6267
TrturSVE1A02G00020580	Chr1A:64387854..64393071	-	5217	HC	protein_coding_gene	Agenet domain-containing protein	TRITD1Av1G026240	Agenet-like domain-containing protein	1A:56087654..56091957	-	4303	2819		TRITD1Av1G026240
TrturSVE1A02G00020660	Chr1A:64510979..64512375	+	1396	HC	transposable_element_gene	Retrotransposon Copia-like N-terminal domain-containing protein							new in Svevo Rel2.0; overlapping with SvevoRel1.0 low confidence TRITD1Av1G026400
TrturSVE1A02G00020840	Chr1A:64816111..64816532	-	421	HC	protein_coding_gene	FAR1 domain-containing protein							new in Svevo Rel2.0; overlapping with SvevoRel1.0 low confidence TRITD1Av1G026600	TRITD2Av1G262000
TrturSVE1A02G00020870	Chr1A:64889540..64904763	+	15223	HC	protein_coding_gene	Formin-like protein	TRITD1Av1G026640	Formin-like protein	1A:56591545..56606033	+	14488	2424		TRITD1Av1G026640
TrturSVE1A02G00020880	Chr1A:64936288..64941702	-	5414	HC	protein_coding_gene	Sugar phosphate transporter domain-containing protein	TRITD1Av1G026730	Phosphate translocator	1A:56638705..56643393	-	4688	4689		TRITD1Av1G026730
TrturSVE1A02G00020890	Chr1A:65026475..65032353	-	5878	HC	protein_coding_gene	TF-B3 domain-containing protein	TRITD1Av1G026740	B3 domain-containing protein	1A:56728900..56735892	-	6992	5335		TRITD1Av1G026740
TrturSVE1A02G00020910	Chr1A:65046833..65047367	+	534	HC	protein_coding_gene	Transmembrane protein 234-like protein	TRITD1Av1G026750	Transmembrane protein 234 like	1A:56748765..56749181	+	416	417
TrturSVE1A02G00020920	Chr1A:65087684..65094149	-	6465	HC	protein_coding_gene	O-fucosyltransferase family protein	TRITD1Av1G026770	O-fucosyltransferase family protein	1A:56789323..56795556	-	6233	4721		TRITD1Av1G026770
TrturSVE1A02G00020930	Chr1A:65116571..65120169	+	3598	HC	protein_coding_gene	Nitrogen regulatory protein P-II homolog	TRITD1Av1G026810	Nitrogen regulatory protein P-II-like protein	1A:56817356..56822814	+	5458	3339		TRITD1Av1G026810
TrturSVE1A02G00020940	Chr1A:65131491..65133173	+	1682	HC	protein_coding_gene	MYB family transcription factor	TRITD1Av1G026820	MYB transcription factor	1A:56834557..56835796	+	1239	1240		TRITD1Av1G026820
TrturSVE1A02G00020960	Chr1A:65297002..65298267	-	1265	HC	protein_coding_gene	Unknown protein	TRITD1Av1G026900	Urocanate hydratase G	1A:57000874..57001665	-	791	792		TRITD1Av1G026900
TrturSVE1A02G00020980	Chr1A:65314393..65323642	-	9249	HC	protein_coding_gene	Ultraviolet-B receptor UVR8	TRITD1Av1G026910	Regulator of chromosome condensation (RCC1) family protein	1A:57019649..57027196	-	7547	3218		TRITD1Av1G026910
TrturSVE1A02G00021040	Chr1A:65398805..65399987	+	1182	HC	protein_coding_gene	NB-ARC domain-containing disease resistance protein	TRITD1Av1G026980	disease resistance family protein / LRR family protein	1A:57098056..57103994	+	5938	845
TrturSVE1A02G00021060	Chr1A:65681782..65684299	-	2517	HC	protein_coding_gene	Cytochrome P450	TRITD1Av1G027040	Cytochrome P450 family protein, expressed	1A:57386801..57389246	-	2445	2347
TrturSVE1A02G00021070	Chr1A:65684334..65691628	+	7294	HC	protein_coding_gene	PHD-type domain-containing protein	TRITD1Av1G027050	DNA topoisomerase 3 G	1A:57389792..57390303	+	511	512
TrturSVE1A02G00021140	Chr1A:65786686..65790020	+	3334	HC	protein_coding_gene	Protein LNK3	TRITD1Av1G027140	Dentin sialophosphoprotein-related, putative isoform 1 G	1A:57492603..57494730	+	2127	2128		TRITD1Av1G027140
TrturSVE1A02G00021160	Chr1A:66012382..66013726	-	1344	HC	protein_coding_gene	GDSL esterase/lipase	TRITD1Av1G027190	GDSL esterase/lipase	1A:57719036..57720231	-	1195	1196		TRITD1Av1G027190
TrturSVE1A02G00021190	Chr1A:66027941..66032072	-	4131	HC	protein_coding_gene	non-specific serine/threonine protein kinase	TRITD1Av1G027220	Protein kinase	1A:57735245..57737581	-	2336	2337		TRITD1Av1G027220
TrturSVE1A02G00021240	Chr1A:66114858..66117219	-	2361	HC	protein_coding_gene	DUF4220 domain-containing protein	TRITD1Av1G027260	transmembrane protein, putative (DUF594)	1A:57826120..57828231	-	2111	2112		TRITD1Av1G027260
TrturSVE1A02G00021320	Chr1A:66367552..66370583	+	3031	HC	protein_coding_gene	J domain-containing protein							new in Svevo Rel2.0	TRITD1Bv1G033770
TrturSVE1A02G00021340	Chr1A:66397079..66400142	+	3063	HC	protein_coding_gene	J domain-containing protein	TRITD1Av1G027370	Disease resistance protein (TIR-NBS-LRR class) family	1A:58116211..58174176	+	57965	1434	chimeric/wrong annotation in Svevo Rel1.0
TrturSVE1A02G00021370	Chr1A:66453308..66456332	+	3024	HC	protein_coding_gene	J domain-containing protein	TRITD1Av1G027370	Disease resistance protein (TIR-NBS-LRR class) family	1A:58116211..58174176	+	57965	2978	new in Svevo Rel2.0
TrturSVE1A02G00021380	Chr1A:66519504..66522435	+	2931	HC	protein_coding_gene	protein-serine/threonine phosphatase	TRITD1Av1G027420	Protein phosphatase 2C-like protein	1A:58238047..58240137	+	2090	2091		TRITD1Av1G027420
TrturSVE1A02G00021390	Chr1A:66522085..66527021	-	4936	HC	protein_coding_gene	RNA polymerase II subunit B1 CTD phosphatase RPAP2 homolog	TRITD1Av1G027440	RNA polymerase II subunit B1 CTD phosphatase RPAP2, putative	1A:58243961..58245336	-	1375	1376		TRITD1Bv1G033580
TrturSVE1A02G00021420	Chr1A:66696894..66700830	+	3936	HC	protein_coding_gene	Peroxidase	TRITD1Av1G027510	Peroxidase	1A:58413397..58416404	+	3007	3008		TRITD1Av1G027510
TrturSVE1A02G00021470	Chr1A:66899824..66904114	+	4290	HC	protein_coding_gene	Amino acid transporter transmembrane domain-containing protein	TRITD1Av1G027640	Auxin influx transporter	1A:58616786..58620649	+	3863	3864		TRITD1Av1G027640
TrturSVE1A02G00021490	Chr1A:66973016..66974371	+	1355	HC	protein_coding_gene	Peroxidase	TRITD1Av1G027720	Peroxidase	1A:58689894..58691061	+	1167	1168		TRITD1Av1G027720
TrturSVE1A02G00021530	Chr1A:67184455..67185944	+	1489	HC	protein_coding_gene	Peroxidase	TRITD1Av1G027810	Peroxidase	1A:58902098..58903219	+	1121	1122		TRITD1Av1G027810
TrturSVE1A02G00021560	Chr1A:67205841..67207604	+	1763	HC	protein_coding_gene	Peroxidase	TRITD1Av1G027840	Peroxidase	1A:58923541..59177088	+	253547	1154	chimeric/wrong annotation in Svevo Rel1.0
TrturSVE1A02G00021590	Chr1A:67266875..67287348	-	20473	HC	protein_coding_gene	ATP-dependent DNA helicase	TRITD1Av1G027840	Peroxidase	1A:58923541..59177088	+	253547	20474	new in Svevo Rel2.0
TrturSVE1A02G00021660	Chr1A:67458291..67459748	+	1457	HC	protein_coding_gene	Peroxidase	TRITD1Av1G027840	Peroxidase	1A:58923541..59177088	+	253547	1242	chimeric/wrong annotation in Svevo Rel1.0
TrturSVE1A02G00021670	Chr1A:67506770..67508129	+	1359	HC	protein_coding_gene	Peroxidase	TRITD1Av1G027910	Peroxidase	1A:59224813..59225926	+	1113	1114		TRITD1Av1G027910
TrturSVE1A02G00021680	Chr1A:67544752..67548211	-	3459	HC	protein_coding_gene	Reverse transcriptase domain-containing protein							new in Svevo Rel2.0; overlapping with SvevoRel1.0 low confidence TRITD1Av1G027930	TRITD4Av1G253610
TrturSVE1A02G00021690	Chr1A:67549604..67557080	-	7476	HC	protein_coding_gene	Phosphoribosylformylglycinamidine synthase	TRITD1Av1G027940	phosphoribosylformylglycinamidine synthase G	1A:59268086..59275206	-	7120	3829		TRITD1Av1G027940
TrturSVE1A02G00021700	Chr1A:67746915..67748283	+	1368	HC	protein_coding_gene	glutathione transferase	TRITD1Av1G028050	Glutathione S-transferase	1A:59465505..59466480	+	975	976		TRITD1Av1G028050
TrturSVE1A02G00021710	Chr1A:67883138..67884541	+	1403	HC	protein_coding_gene	glutathione transferase	TRITD1Av1G028060	Glutathione S-transferase	1A:59602849..59603842	+	993	994		TRITD1Av1G028060
TrturSVE1A02G00021730	Chr1A:68103902..68104905	+	1003	HC	transposable_element_gene	CCHC-type domain-containing protein							new in Svevo Rel2.0; overlapping with SvevoRel1.0 low confidence TRITD1Av1G028180
TrturSVE1A02G00021750	Chr1A:68176606..68177440	+	834	HC	protein_coding_gene	BHLH domain-containing protein							new in Svevo Rel2.0; overlapping with SvevoRel1.0 low confidence TRITD1Av1G028260	TRITD6Av1G035560
TrturSVE1A02G00021760	Chr1A:68183625..68186657	-	3032	HC	protein_coding_gene	Peroxidase	TRITD1Av1G028270	Peroxidase	1A:59906077..59908644	-	2567	2568		TRITD1Av1G028270
TrturSVE1A02G00021780	Chr1A:68429434..68430867	-	1433	HC	protein_coding_gene	Peroxidase	TRITD1Av1G028410	Peroxidase	1A:60151111..60155955	-	4844	1338		TRITD1Av1G028410
TrturSVE1A02G00021810	Chr1A:68750255..68751974	+	1719	HC	protein_coding_gene	PORR domain-containing protein	TRITD1Av1G028470	Ubiquitin carboxyl-terminal hydrolase family protein	1A:60477089..60478261	+	1172	1173		TRITD1Av1G028470
TrturSVE1A02G00021840	Chr1A:68783946..68788372	+	4426	HC	protein_coding_gene	protein kinase family protein	TRITD1Av1G028550	Kinase family protein	1A:60512433..60514690	+	2257	1497		TRITD1Av1G028550
TrturSVE1A02G00021850	Chr1A:68788208..68793035	-	4827	HC	protein_coding_gene	Nuclear envelope-associated protein 2	TRITD1Av1G028560	myosin heavy chain, cardiac protein G	1A:60515359..60517662	-	2303	2304		TRITD1Av1G028560
TrturSVE1A02G00021860	Chr1A:68967606..68968098	-	492	HC	protein_coding_gene	Histone H4	TRITD1Av1G028650	Histone H4	1A:60695604..60696074	-	470	384		TRITD2Av1G244640
TrturSVE1A02G00021890	Chr1A:69174851..69175990	-	1139	HC	protein_coding_gene	Germin-like protein	TRITD1Av1G028760	Germin-like protein 1	1A:60905737..60906504	-	767	768		TRITD1Av1G028760
TrturSVE1A02G00021910	Chr1A:69215701..69217514	+	1813	HC	protein_coding_gene	Zinc finger PHD-type domain-containing protein	TRITD1Av1G028820	DNA binding protein, putative G	1A:60946823..60947847	+	1024	1025		TRITD1Av1G028820
TrturSVE1A02G00021920	Chr1A:69219692..69224605	-	4913	HC	protein_coding_gene	SWIM-type domain-containing protein	TRITD1Av1G028830	Zinc ion binding protein TE?	1A:60950937..60954453	-	3516	3499		TRITD1Av1G028830
TrturSVE1A02G00021940	Chr1A:69226783..69231949	-	5166	HC	protein_coding_gene	Peptide chain release factor domain-containing protein	TRITD1Av1G028840	Peptide chain release factor 1	1A:60958744..60963346	-	4602	4249		TRITD1Av1G028840
TrturSVE1A02G00021970	Chr1A:69316267..69318211	-	1944	HC	protein_coding_gene	DUF4283 domain-containing protein							new in Svevo Rel2.0
TrturSVE1A02G00022000	Chr1A:69494391..69499088	-	4697	HC	protein_coding_gene	non-specific serine/threonine protein kinase	TRITD1Av1G028970	Non-specific serine/threonine protein kinase	1A:61228809..61356976	-	128167	4161	chimeric/wrong annotation in Svevo Rel1.0
TrturSVE1A02G00022020	Chr1A:69615378..69621088	-	5710	HC	protein_coding_gene	non-specific serine/threonine protein kinase	TRITD1Av1G028970	Non-specific serine/threonine protein kinase	1A:61228809..61356976	-	128167	4935	chimeric/wrong annotation in Svevo Rel1.0
TrturSVE1A02G00022050	Chr1A:69880804..69887076	-	6272	HC	protein_coding_gene	non-specific serine/threonine protein kinase	TRITD1Av1G029130	Non-specific serine/threonine protein kinase	1A:61618564..61624506	-	5942	5953		TRITD1Av1G029130
TrturSVE1A02G00022090	Chr1A:69936189..69937087	-	898	HC	transposable_element_gene	RNA-directed DNA polymerase							new in Svevo Rel2.0
TrturSVE1A02G00022110	Chr1A:70112813..70113762	-	949	HC	protein_coding_gene	(wild Malaysian banana) hypothetical protein	TRITD1Av1G029260	Late embryogenesis abundant protein family protein, putative G	1A:61851279..61852228	-	949	950		TRITD1Av1G029260
TrturSVE1A02G00022150	Chr1A:70538343..70548242	+	9899	HC	protein_coding_gene	Acyl transferase	TRITD1Av1G029350	3-N-debenzoyl-2-deoxytaxol N-benzoyltransferase	1A:62279484..62288952	+	9468	9469		TRITD1Av1G029350
TrturSVE1A02G00022190	Chr1A:70725289..70731913	+	6624	HC	protein_coding_gene	ABC transporter B family protein	TRITD1Av1G029450	ABC transporter B family protein	1A:62467164..62473034	+	5870	3882		TRITD1Av1G029450
TrturSVE1A02G00022210	Chr1A:70823020..70824782	+	1762	HC	protein_coding_gene	Diacylglycerol O-acyltransferase 3	TRITD1Av1G029490	Diacylglycerol acyltransferase	1A:62566642..62568191	+	1549	1550		TRITD1Av1G029490
TrturSVE1A02G00022230	Chr1A:70843898..70846563	-	2665	HC	protein_coding_gene	Reticulon-like protein	TRITD1Av1G029530	Reticulon-like protein	1A:62588200..62589798	-	1598	1071		TRITD1Av1G029530
TrturSVE1A02G00022250	Chr1A:70944871..70946341	-	1470	HC	protein_coding_gene	Polyadenylate-binding protein 1-B-binding protein	TRITD1Av1G029560	polyadenylate-binding protein 1-B-binding protein G	1A:62689375..62690307	-	932	933		TRITD1Av1G029560
TrturSVE1A02G00022260	Chr1A:70947898..70949322	-	1424	HC	protein_coding_gene	Polyadenylate-binding protein 1-B-binding protein	TRITD1Av1G029580	polyadenylate-binding protein 1-B-binding protein G	1A:62692445..62693419	-	974	975		TRITD1Av1G029580
TrturSVE1A02G00022290	Chr1A:70958798..70959389	+	591	HC	protein_coding_gene	Regulator of rDNA transcription protein 15							new in Svevo Rel2.0
TrturSVE1A02G00022300	Chr1A:70960620..70961744	+	1124	HC	protein_coding_gene	Polyadenylate-binding protein 1-B-binding protein							new in Svevo Rel2.0; overlapping with SvevoRel1.0 low confidence TRITD1Av1G029600	TRITD1Bv1G038750
TrturSVE1A02G00022340	Chr1A:71005565..71006865	+	1300	HC	protein_coding_gene	Polyadenylate-binding protein 1-B-binding protein							new in Svevo Rel2.0; overlapping with SvevoRel1.0 low confidence TRITD1Av1G029630	TRITD1Av1G029560
TrturSVE1A02G00022460	Chr1A:71230718..71232193	+	1475	HC	transposable_element_gene	Reverse transcriptase Ty1/copia-type domain-containing protein							new in Svevo Rel2.0
TrturSVE1A02G00022480	Chr1A:71331355..71337639	+	6284	HC	protein_coding_gene	Polyadenylate-binding protein 1-B-binding protein							new in Svevo Rel2.0	TRITD1Bv1G038750
TrturSVE1A02G00022520	Chr1A:71363656..71368701	+	5045	HC	protein_coding_gene	Aspartic proteinase a1	TRITD1Av1G029890	Aspartic proteinase	1A:63463291..63466427	-	3136	3137		TRITD1Av1G029890
TrturSVE1A02G00022530	Chr1A:71368519..71370880	+	2361	HC	protein_coding_gene	Rx N-terminal domain-containing protein							new in Svevo Rel2.0; overlapping with SvevoRel1.0 low confidence TRITD1Av1G029880
TrturSVE1A02G00022560	Chr1A:71491478..71493422	-	1944	HC	protein_coding_gene	Thioesterase domain-containing protein	TRITD1Av1G029870	Thioesterase family protein	1A:63337137..63452286	+	115149	659
TrturSVE1A02G00022580	Chr1A:71714648..71715423	-	775	HC	protein_coding_gene	(rape) hypothetical protein	TRITD1Av1G029860	SsrA-binding G	1A:63115098..63115412	+	314	315		TRITD1Av1G029860
TrturSVE1A02G00022600	Chr1A:71761900..71763290	+	1390	HC	protein_coding_gene	chitinase	TRITD1Av1G029850	Chitinase	1A:63067230..63068223	-	993	994		TRITD1Av1G029850
TrturSVE1A02G00022610	Chr1A:71856661..71857250	-	589	HC	protein_coding_gene	Hydrophobic protein							new in Svevo Rel2.0	TRITD3Bv1G089320
TrturSVE1A02G00022640	Chr1A:71887273..71892342	-	5069	HC	protein_coding_gene	Chromatin structure-remodeling complex protein BSH	TRITD1Av1G029770	Bushy growth protein	1A:62937785..62941505	+	3720	3706		TRITD1Av1G029770
TrturSVE1A02G00022650	Chr1A:71895017..71896538	-	1521	HC	protein_coding_gene	Auxin-responsive protein	TRITD1Av1G029760	Auxin-responsive protein	1A:62933308..62934426	+	1118	1105		TRITD1Av1G029760
TrturSVE1A02G00022700	Chr1A:71973477..71975275	-	1798	HC	transposable_element_gene	Phenylalanine ammonia-lyase							new in Svevo Rel2.0
TrturSVE1A02G00022770	Chr1A:72275818..72278665	+	2847	HC	protein_coding_gene	BHLH transcription factor	TRITD1Av1G030060	Basic helix-loop-helix transcription factor	1A:63984576..63986547	+	1971	1972		TRITD1Av1G030060
TrturSVE1A02G00022860	Chr1A:72996876..72999451	+	2575	HC	protein_coding_gene	MYB transcription factor	TRITD1Av1G030230	MYB transcription factor	1A:64709329..64710870	+	1541	1542		TRITD1Av1G030230
TrturSVE1A02G00022910	Chr1A:73565135..73567369	+	2234	HC	protein_coding_gene	Fold protein	TRITD1Av1G030400	Peptide chain release factor 1 G	1A:65271918..65273690	+	1772	1773		TRITD1Av1G030400
TrturSVE1A02G00022920	Chr1A:73780866..73785371	+	4505	HC	protein_coding_gene	RRM domain-containing protein	TRITD1Av1G030500	RNA-binding protein 8A G	1A:65488405..65492038	+	3633	3634		TRITD1Av1G030500
TrturSVE1A02G00022930	Chr1A:73786117..73796444	-	10327	HC	protein_coding_gene	Agenet domain-containing protein	TRITD1Av1G030510	Agenet domain containing protein	1A:65494430..65499335	-	4905	4906		TRITD1Av1G030510
TrturSVE1A02G00023020	Chr1A:74457387..74459254	-	1867	HC	protein_coding_gene	Glucose and ribitol dehydrogenase-like protein							new in Svevo Rel2.0; overlapping with SvevoRel1.0 low confidence TRITD1Av1G030700	TRITD1Bv1G039890
TrturSVE1A02G00023120	Chr1A:75249898..75252106	-	2208	HC	protein_coding_gene	Benzyl alcohol O-benzoyltransferase	TRITD1Av1G031110	Benzyl alcohol O-benzoyltransferase	1A:66969783..66971347	-	1564	1565		TRITD1Av1G031110
TrturSVE1A02G00023130	Chr1A:75252558..75257043	-	4485	HC	protein_coding_gene	tRNA/rRNA methyltransferase SpoU type domain-containing protein	TRITD1Av1G031120	tRNA/rRNA methyltransferase family protein	1A:66972096..66976260	-	4164	4165		TRITD1Av1G031120
TrturSVE1A02G00023150	Chr1A:75451947..75456752	-	4805	HC	protein_coding_gene	RING-type domain-containing protein	TRITD1Av1G031150	RING/U-box superfamily protein, putative	1A:67171925..67176334	-	4409	4204		TRITD1Av1G031150
TrturSVE1A02G00023250	Chr1A:76082440..76083763	-	1323	HC	protein_coding_gene	Transcription termination factor MTEF1, chloroplastic	TRITD1Av1G031300	Mitochondrial transcription termination factor family protein	1A:67806032..67806976	-	944	945		TRITD1Av1G031300
TrturSVE1A02G00023280	Chr1A:76712530..76724663	+	12133	HC	protein_coding_gene	Phosphoglycerate mutase-like protein AT74H	TRITD1Av1G031490	2,3-bisphosphoglycerate-dependent phosphoglycerate mutase	1A:68450313..68451602	+	1289	1290
TrturSVE1A02G00023320	Chr1A:76925915..76926549	-	634	HC	protein_coding_gene	Serine/threonine-protein kinase	TRITD1Av1G031540	GTP cyclohydrolase 1 type 2 homolog G	1A:68651912..68652214	-	302	303		TRITD1Av1G031540
TrturSVE1A02G00023370	Chr1A:77078659..77079251	-	592	HC	protein_coding_gene	Chromatin target of PRMT1 protein C-terminal domain-containing protein	TRITD1Av1G031600	Minichromosome maintenance (MCM2/3/5) family protein G	1A:68805733..68806035	-	302	303		TRITD1Av1G031600
TrturSVE1A02G00023380	Chr1A:77094550..77095089	-	539	HC	protein_coding_gene	MSP domain-containing protein	TRITD1Av1G031610	autophagy 2 G	1A:68821713..68821979	-	266	267		TRITD1Av1G031610
TrturSVE1A02G00023390	Chr1A:77105708..77114203	-	8495	HC	protein_coding_gene	Replication protein A subunit	TRITD1Av1G031620	Replication protein A 70 kDa DNA-binding subunit	1A:68832755..68841035	-	8280	8281		TRITD1Av1G031620
TrturSVE1A02G00023410	Chr1A:77210324..77211136	-	812	HC	protein_coding_gene	Reverse transcriptase domain-containing protein							new in Svevo Rel2.0	TRITD3Bv1G040670
TrturSVE1A02G00023430	Chr1A:77262079..77262627	-	548	HC	protein_coding_gene	Zinc finger GRF-type domain-containing protein							new in Svevo Rel2.0	TRITD1Bv1G099170
TrturSVE1A02G00023450	Chr1A:77319975..77320250	-	275	HC	protein_coding_gene	MSP domain-containing protein							new in Svevo Rel2.0	TRITD1Av1G031610
TrturSVE1A02G00023500	Chr1A:77459022..77459605	-	583	HC	protein_coding_gene	Unknown protein							new in Svevo Rel2.0; overlapping with SvevoRel1.0 low confidence TRITD1Av1G031750	TRITD1Bv1G040470
TrturSVE1A02G00023540	Chr1A:77572294..77575864	-	3570	HC	protein_coding_gene	N-acetyltransferase domain-containing protein	TRITD1Av1G031780	N-acetyltransferase, putative	1A:69305257..69308392	-	3135	2986		TRITD1Av1G031780
TrturSVE1A02G00023550	Chr1A:77703385..77708809	+	5424	HC	transposable_element_gene	alanine transaminase	TRITD1Av1G031790	Aminotransferase	1A:69436923..69441349	+	4426	4427
TrturSVE1A02G00023590	Chr1A:77736194..77738201	-	2007	HC	protein_coding_gene	FBD domain-containing protein	TRITD1Av1G031850	F-box family protein	1A:69470125..69471809	-	1684	1685		TRITD1Av1G031850
TrturSVE1A02G00023610	Chr1A:77791427..77792836	+	1409	HC	protein_coding_gene	Fe2OG dioxygenase domain-containing protein	TRITD1Av1G031920	2-oxoglutarate (2OG) and Fe(II)-dependent oxygenase superfamily protein, putative	1A:69525455..69526552	+	1097	1098		TRITD1Av1G031920
TrturSVE1A02G00023620	Chr1A:77792834..77797664	-	4830	HC	protein_coding_gene	FBD domain-containing protein	TRITD1Av1G031930	F-box family protein	1A:69529788..69536137	-	6349	1800		TRITD1Bv1G040870
TrturSVE1A02G00023640	Chr1A:77843796..77845319	+	1523	HC	protein_coding_gene	Transposase							new in Svevo Rel2.0
TrturSVE1A02G00023660	Chr1A:77847065..77847613	+	548	HC	protein_coding_gene	Zinc finger GRF-type domain-containing protein							new in Svevo Rel2.0; overlapping with SvevoRel1.0 low confidence TRITD1Av1G031950	TRITD1Bv1G099170
TrturSVE1A02G00023690	Chr1A:78356292..78356507	-	215	HC	protein_coding_gene	LOB domain-containing protein							new in Svevo Rel2.0	TRITD5Bv1G080740
TrturSVE1A02G00023740	Chr1A:78569609..78570237	-	628	HC	protein_coding_gene	DUF4283 domain-containing protein							new in Svevo Rel2.0	TRITD7Av1G041790
TrturSVE1A02G00023780	Chr1A:78789550..78793440	+	3890	HC	protein_coding_gene	FAM86 N-terminal domain-containing protein	TRITD1Av1G032310	Methyltransferase family protein	1A:70508480..70512118	+	3638	998
TrturSVE1A02G00023790	Chr1A:78793150..78796574	-	3424	HC	protein_coding_gene	Carboxypeptidase	TRITD1Av1G032320	Carboxypeptidase	1A:70512454..70515379	-	2925	2926
TrturSVE1A02G00023800	Chr1A:78797550..78801748	-	4198	HC	protein_coding_gene	Transmembrane protein	TRITD1Av1G032340	Adenylosuccinate synthetase G	1A:70516747..70520366	-	3619	3620		TRITD1Av1G032340
TrturSVE1A02G00023830	Chr1A:79099550..79102496	-	2946	HC	protein_coding_gene	Cyclic nucleotide-binding domain-containing protein	TRITD1Av1G032420	Cyclic nucleotide-gated channel	1A:70821007..70823106	-	2099	2100		TRITD1Av1G032420
TrturSVE1A02G00023900	Chr1A:79300704..79306367	+	5663	HC	protein_coding_gene	mitogen-activated protein kinase	TRITD1Av1G032550	Mitogen-activated protein kinase	1A:71023266..71027146	+	3880	3881		TRITD1Av1G032550
TrturSVE1A02G00023910	Chr1A:79307837..79312387	+	4550	HC	protein_coding_gene	Ribosome biogenesis protein NOP53	TRITD1Av1G032560	Glioma tumor suppressor-like protein	1A:71029365..71033835	+	4470	4429		TRITD1Av1G032560
TrturSVE1A02G00023920	Chr1A:79314535..79314771	-	236	HC	protein_coding_gene	Subtilisin-chymotrypsin inhibitor-2A	TRITD1Av1G032580	Chymotrypsin inhibitor	1A:71035941..71036177	-	236	237		TRITD1Av1G032580
TrturSVE1A02G00023930	Chr1A:79318552..79327933	-	9381	HC	protein_coding_gene	LEC14B homolog	TRITD1Av1G032590	Transducin/WD-like repeat-protein	1A:71040604..71049209	-	8605	8606		TRITD1Av1G032590
TrturSVE1A02G00023940	Chr1A:79328193..79335804	+	7611	HC	protein_coding_gene	Membrane-bound O-acyltransferase C24H6.01c	TRITD1Av1G032600	MBOAT (Membrane bound O-acyl transferase)-like protein G	1A:71050052..71056919	+	6867	2372		TRITD1Av1G032600
TrturSVE1A02G00023950	Chr1A:79336465..79337608	-	1143	HC	protein_coding_gene	DUF295 domain-containing protein							new in Svevo Rel2.0; overlapping with SvevoRel1.0 low confidence TRITD1Av1G032610	TRITD1Bv1G042130
TrturSVE1A02G00023990	Chr1A:79356695..79361621	-	4926	HC	protein_coding_gene	Extracellular ligand-gated ion channel	TRITD1Av1G032650	extracellular ligand-gated ion channel protein (DUF3537)	1A:71078805..71082925	-	4120	4121		TRITD1Av1G032650
TrturSVE1A02G00024020	Chr1A:79997720..80016485	+	18765	HC	protein_coding_gene	RNA helicase	TRITD1Av1G032800	ATP-dependent RNA helicase, putative	1A:71725154..71745497	+	20343	7110
TrturSVE1A02G00024070	Chr1A:80245983..80255499	+	9516	HC	protein_coding_gene	RNA helicase	TRITD1Av1G032930	ATP-dependent RNA helicase, putative	1A:71975988..71985127	+	9139	3319		TRITD1Av1G032930
TrturSVE1A02G00024080	Chr1A:80255862..80257534	-	1672	HC	protein_coding_gene	F-box domain-containing protein							new in Svevo Rel2.0	TRITD3Av1G274370
TrturSVE1A02G00024090	Chr1A:80269324..80272827	-	3503	HC	protein_coding_gene	Cystatin domain-containing protein	TRITD1Av1G032960	cDNA clone:J033110D02, full insert sequence	1A:72000427..72002581	-	2154	2155		TRITD1Av1G032960
TrturSVE1A02G00024130	Chr1A:80428613..80442151	-	13538	HC	protein_coding_gene	Alpha-mannosidase	TRITD1Av1G033050	Alpha-mannosidase	1A:72159991..72172476	-	12485	12443		TRITD1Av1G033050
TrturSVE1A02G00024180	Chr1A:80729585..80731818	-	2233	HC	protein_coding_gene	Unknown protein	TRITD1Av1G033280	Argininosuccinate synthase G	1A:72462554..72464481	-	1927	1928		TRITD1Av1G033280
TrturSVE1A02G00024240	Chr1A:81238374..81242186	-	3812	HC	protein_coding_gene	ZF-HD dimerization-type domain-containing protein							new in Svevo Rel2.0	TRITD0Uv1G024740
TrturSVE1A02G00024290	Chr1A:81531515..81532729	-	1214	HC	protein_coding_gene	Ubiquitin-like protease family profile domain-containing protein							new in Svevo Rel2.0	TRITD3Bv1G061360
TrturSVE1A02G00024330	Chr1A:81694956..81718481	-	23525	HC	protein_coding_gene	ATP-dependent DNA helicase CHR12	TRITD1Av1G033610	DNA/RNA helicase protein	1A:73439679..73462754	-	23075	8590
TrturSVE1A02G00024410	Chr1A:82000434..82010096	+	9662	HC	protein_coding_gene	Serine/threonine-protein phosphatase	TRITD1Av1G033730	Serine/threonine-protein phosphatase	1A:73744291..73754072	+	9781	6989		TRITD1Bv1G042610
TrturSVE1A02G00024450	Chr1A:82461528..82468820	-	7292	HC	protein_coding_gene	RING-type domain-containing protein	TRITD1Av1G033850	E3 Ubiquitin ligase family protein	1A:74208696..74214556	-	5860	5861
TrturSVE1A02G00024460	Chr1A:82464401..82465027	+	626	HC	protein_coding_gene	Reverse transcriptase zinc-binding domain-containing protein	TRITD1Av1G033850	E3 Ubiquitin ligase family protein	1A:74208696..74214556	-	5860	627	new in Svevo Rel2.0
TrturSVE1A02G00024470	Chr1A:82470538..82476971	-	6433	HC	protein_coding_gene	General transcription and DNA repair factor IIH helicase subunit XPD	TRITD1Av1G033870	DNA repair helicase	1A:74217551..74223206	-	5655	5656		TRITD1Av1G033870
TrturSVE1A02G00024480	Chr1A:82512696..82514497	-	1801	HC	protein_coding_gene	Agmatine coumaroyltransferase-2-like	TRITD1Av1G033930	Agmatine coumaroyltransferase-1	1A:74259362..74260805	-	1443	1444		TRITD1Av1G034060
TrturSVE1A02G00024500	Chr1A:82667832..82669493	-	1661	HC	transposable_element_gene	Retrotransposon protein, putative, Ty3-gypsy subclass							new in Svevo Rel2.0
TrturSVE1A02G00024530	Chr1A:82703556..82705434	+	1878	HC	protein_coding_gene	Agmatine coumaroyltransferase-2-like	TRITD1Av1G034060	Agmatine coumaroyltransferase-1	1A:74452924..74454367	+	1443	1444		TRITD1Av1G034060
TrturSVE1A02G00024560	Chr1A:82764329..82765718	+	1389	HC	protein_coding_gene	Ubiquitin-like protease family profile domain-containing protein							new in Svevo Rel2.0; overlapping with SvevoRel1.0 low confidence TRITD1Av1G034130	TRITD5Bv1G186820
TrturSVE1A02G00024590	Chr1A:83031897..83035523	+	3626	HC	protein_coding_gene	Sucrose-phosphatase	TRITD1Av1G034220	Sucrose-phosphatase	1A:74785919..74788497	+	2578	2579		TRITD1Av1G034220
TrturSVE1A02G00024600	Chr1A:83036293..83038681	-	2388	HC	protein_coding_gene	Endoglucanase	TRITD1Av1G034230	Endoglucanase	1A:74789549..74791672	-	2123	2124		TRITD1Av1G034230
TrturSVE1A02G00024610	Chr1A:83057912..83061381	+	3469	HC	protein_coding_gene	Syntaxin N-terminal domain-containing protein	TRITD1Av1G034270	Syntaxin	1A:74812193..74814642	+	2449	2256		TRITD1Av1G034270
TrturSVE1A02G00024620	Chr1A:83065722..83069995	+	4273	HC	protein_coding_gene	G domain-containing protein	TRITD1Av1G034280	ATP binding protein	1A:74819220..74822959	+	3739	2277		TRITD1Av1G034280
TrturSVE1A02G00024670	Chr1A:83231912..83233425	+	1513	HC	protein_coding_gene	Zinc finger GRF-type domain-containing protein	TRITD1Av1G034390	Proto-oncogene c-Fos G	1A:74986939..74987241	+	302	303		TRITD5Av1G198980
TrturSVE1A02G00024800	Chr1A:84258911..84260474	-	1563	HC	protein_coding_gene	Ribosomal protein L5 eukaryotic C-terminal domain-containing protein	TRITD1Av1G034810	60S ribosomal protein L5	1A:76019843..76021471	-	1628	313		TRITD4Av1G006900
TrturSVE1A02G00024830	Chr1A:84572454..84580737	+	8283	HC	protein_coding_gene	PWWP domain-containing protein	TRITD1Av1G034980	Serine/threonine-protein kinase ATM	1A:76333020..76340841	+	7821	1062		TRITD1Av1G034980
TrturSVE1A02G00024840	Chr1A:84584037..84588564	+	4527	HC	protein_coding_gene	DUF6598 domain-containing protein	TRITD1Av1G034990	Core histone macro-H2A.1 G	1A:76348407..76348958	+	551	552		TRITD1Bv1G047010
TrturSVE1A02G00024850	Chr1A:84785366..84790434	+	5068	HC	protein_coding_gene	DUF6598 domain-containing protein	TRITD1Av1G035040	Coatomer, beta' subunit G	1A:76547195..76552072	+	4877	1490		TRITD1Av1G035040
TrturSVE1A02G00024860	Chr1A:84792069..84793469	-	1400	HC	protein_coding_gene	G-patch domain-containing protein							new in Svevo Rel2.0	TRITD1Bv1G047380
TrturSVE1A02G00024910	Chr1A:85201113..85203903	+	2790	HC	protein_coding_gene	DUF6598 domain-containing protein	TRITD1Av1G035100	SKP1-like protein 4 G	1A:76966837..76970428	+	3591	2791		TRITD1Av1G035100
TrturSVE1A02G00024930	Chr1A:85210721..85211950	-	1229	HC	protein_coding_gene	Fe2OG dioxygenase domain-containing protein	TRITD1Av1G035120	1-aminocyclopropane-1-carboxylate oxidase	1A:76976416..76977580	-	1164	1128		TRITD1Av1G035120
TrturSVE1A02G00024950	Chr1A:85360563..85370558	+	9995	HC	protein_coding_gene	Fe2OG dioxygenase domain-containing protein	TRITD1Av1G035170	1-aminocyclopropane-1-carboxylate oxidase	1A:77131773..77132823	+	1050	1051		TRITD1Av1G035170
TrturSVE1A02G00025030	Chr1A:85933030..85938930	-	5900	HC	protein_coding_gene	Cullin family profile domain-containing protein	TRITD1Av1G035420	Cullin-1	1A:77706030..77711576	-	5546	5547		TRITD1Av1G035420
TrturSVE1A02G00025040	Chr1A:85941778..85949348	-	7570	HC	protein_coding_gene	Cullin family profile domain-containing protein	TRITD1Av1G035440	Cullin-1	1A:77715451..77721835	-	6384	6385		TRITD1Av1G035440
TrturSVE1A02G00025060	Chr1A:86444233..86450092	+	5859	HC	protein_coding_gene	EF-hand domain-containing protein	TRITD1Av1G035610	Serine/threonine-protein phosphatase 2A regulatory subunit B	1A:78207830..78213080	+	5250	5251		TRITD1Bv1G047620
TrturSVE1A02G00025080	Chr1A:86547879..86560316	+	12437	HC	protein_coding_gene	Anaphase-promoting complex subunit 7	TRITD1Av1G035670	Anaphase-promoting complex subunit 7	1A:78311769..78323313	+	11544	4554		TRITD1Av1G035670
TrturSVE1A02G00025110	Chr1A:86812330..86815875	-	3545	HC	protein_coding_gene	Phenazine biosynthesis protein	TRITD1Av1G035840	Phenazine biosynthesis PhzC/PhzF family protein	1A:78577018..78582068	-	5050	3330		TRITD1Av1G035840
TrturSVE1A02G00025140	Chr1A:86926986..86930804	-	3818	HC	protein_coding_gene	Pyridoxal phosphate homeostasis protein	TRITD1Av1G035880	Proline synthase co-transcribed bacterial	1A:78693073..78695828	-	2755	2756		TRITD1Bv1G048000
TrturSVE1A02G00025150	Chr1A:86931868..86935436	-	3568	HC	protein_coding_gene	UPF0481 protein	TRITD1Av1G035890	transmembrane protein, putative (DUF247)	1A:78697474..78699093	-	1619	1620		TRITD1Av1G035890
TrturSVE1A02G00025250	Chr1A:88294907..88295471	+	564	HC	protein_coding_gene	Unknown protein	TRITD1Av1G036160	Flavin-containing monooxygenase G	1A:80057717..80058079	+	362	363		TRITD1Av1G036160
TrturSVE1A02G00025280	Chr1A:88299048..88301233	-	2185	HC	protein_coding_gene	UPF0481 protein	TRITD1Av1G036170	transmembrane protein, putative (DUF247)	1A:80061907..80063502	-	1595	1596		TRITD1Av1G036170
TrturSVE1A02G00025320	Chr1A:88342308..88344616	-	2308	HC	protein_coding_gene	Unknown protein	TRITD1Av1G036210	NAD(P)H dehydrogenase (Quinone) G	1A:80105845..80107775	-	1930	1931
TrturSVE1A02G00025330	Chr1A:88360935..88368050	-	7115	HC	protein_coding_gene	RING-type domain-containing protein	TRITD1Av1G036230	RING/U-box superfamily protein, putative	1A:80130930..80131298	-	368	369		TRITD1Av1G036230
TrturSVE1A02G00025360	Chr1A:88482292..88484015	-	1723	HC	transposable_element_gene	rRNA N-glycosidase							new in Svevo Rel2.0
TrturSVE1A02G00025380	Chr1A:88707449..88718733	+	11284	HC	protein_coding_gene	Chromatin-remodeling complex ATPase	TRITD1Av1G036360	Chromatin-remodeling protein 11	1A:80480392..80490480	+	10088	10089		TRITD1Av1G036360
TrturSVE1A02G00025390	Chr1A:88720879..88725670	-	4791	HC	protein_coding_gene	DRBM domain-containing protein	TRITD1Av1G036370	Double stranded RNA binding protein 3	1A:80493855..80496921	-	3066	3067		TRITD1Av1G036370
TrturSVE1A02G00025460	Chr1A:89135065..89140468	-	5403	HC	protein_coding_gene	Transport inhibitor response 1 domain-containing protein	TRITD1Av1G036620	Auxin signaling F-box 1	1A:80913551..80920752	-	7201	4971		TRITD1Bv1G048330
TrturSVE1A02G00025510	Chr1A:90005921..90019402	-	13481	HC	protein_coding_gene	ATP-dependent DNA helicase	TRITD1Av1G036670	ATP-dependent RNA helicase DeaD	1A:81787230..81799694	-	12464	4801		TRITD1Av1G036670
TrturSVE1A02G00025520	Chr1A:90185268..90197476	+	12208	HC	protein_coding_gene	Carbohydrate binding module family 25 domain-containing protein	TRITD1Av1G036690	Soluble starch synthase gene	1A:81969602..81983820	+	14218	7921		TRITD1Av1G036690
TrturSVE1A02G00025530	Chr1A:90205270..90207240	+	1970	HC	protein_coding_gene	HMA domain-containing protein	TRITD1Av1G036700	Heavy metal transport/detoxification superfamily protein	1A:81989287..81991047	+	1760	1722		TRITD1Av1G036700
TrturSVE1A02G00025560	Chr1A:90466225..90471553	-	5328	HC	protein_coding_gene	Aminotransferase-like plant mobile domain-containing protein	TRITD1Av1G036720	Katanin p80 WD40 repeat-containing subunit B1 homolog	1A:82241207..82257939	+	16732	5329	new in Svevo Rel2.0; overlapping with SvevoRel1.0 low confidence TRITD1Av1G036710
TrturSVE1A02G00025660	Chr1A:90906971..90909084	+	2113	HC	protein_coding_gene	Cytochrome P450	TRITD1Av1G036850	Cytochrome P450	1A:82695458..82697235	+	1777	1778		TRITD1Av1G036850
TrturSVE1A02G00025670	Chr1A:90972811..90973890	-	1079	HC	protein_coding_gene	Thaumatin-like protein	TRITD1Av1G036860	Pathogenesis-related thaumatin family protein	1A:82762241..82763431	-	1190	958		TRITD1Av1G036860
TrturSVE1A02G00025680	Chr1A:90974386..90975640	-	1254	HC	protein_coding_gene	protein kinase family protein	TRITD1Av1G036870	Kinase-like	1A:82763889..82764842	-	953	954		TRITD1Av1G036870
TrturSVE1A02G00025710	Chr1A:91181530..91182990	-	1460	HC	protein_coding_gene	protein kinase family protein	TRITD1Av1G036950	Kinase-like	1A:82973646..82974599	-	953	954		TRITD1Av1G036950
TrturSVE1A02G00025740	Chr1A:91207593..91210500	+	2907	HC	protein_coding_gene	methenyltetrahydrofolate cyclohydrolase							new in Svevo Rel2.0	TRITD1Bv1G048880
TrturSVE1A02G00025750	Chr1A:91210240..91215098	-	4858	HC	protein_coding_gene	histidine--tRNA ligase	TRITD1Av1G036990	Histidine--tRNA ligase	1A:83004095..83007900	-	3805	3806
TrturSVE1A02G00025780	Chr1A:91490092..91491972	+	1880	HC	protein_coding_gene	RING-type domain-containing protein							new in Svevo Rel2.0	TRITD7Bv1G187010
TrturSVE1A02G00025790	Chr1A:91515668..91516910	+	1242	HC	protein_coding_gene	Desiccation-related protein PCC13-62	TRITD1Av1G037190	Desiccation-related protein PCC13-62	1A:83311933..83312904	+	971	972		TRITD1Av1G037190
TrturSVE1A02G00025810	Chr1A:91522466..91524818	-	2352	HC	protein_coding_gene	40S ribosomal protein S4	TRITD1Av1G037210	40S ribosomal protein S4	1A:83318898..83320916	-	2018	2019
TrturSVE1A02G00025830	Chr1A:91901096..91902581	+	1485	HC	transposable_element_gene	rRNA N-glycosidase							new in Svevo Rel2.0
TrturSVE1A02G00025840	Chr1A:91997264..91998162	+	898	HC	protein_coding_gene	Translocator protein-like protein	TRITD1Av1G037410	Translocator protein-like protein	1A:83795481..83796071	+	590	591		TRITD1Av1G037410
TrturSVE1A02G00025860	Chr1A:92008530..92016420	+	7890	HC	protein_coding_gene	BTB domain-containing protein							new in Svevo Rel2.0; overlapping with SvevoRel1.0 low confidence TRITD1Av1G037440 on the opposite strand	TRITD1Av1G037660
TrturSVE1A02G00025890	Chr1A:92074473..92077078	-	2605	HC	protein_coding_gene	Pre-rRNA-processing protein TSR2 homolog	TRITD1Av1G037480	Pre-rRNA-processing protein TSR2	1A:83873516..83875867	-	2351	2352		TRITD1Av1G037480
TrturSVE1A02G00026000	Chr1A:92726369..92728412	-	2043	HC	protein_coding_gene	BED-type domain-containing protein	TRITD1Av1G037590	CW-type Zinc Finger TE?	1A:84524991..84531724	+	6733	2044	new in Svevo Rel2.0; overlapping with SvevoRel1.0 low confidence TRITD1Av1G037600
TrturSVE1A02G00026010	Chr1A:92728435..92728725	-	290	HC	protein_coding_gene	BED-type domain-containing protein	TRITD1Av1G037590	CW-type Zinc Finger TE?	1A:84524991..84531724	+	6733	291	new in Svevo Rel2.0
TrturSVE1A02G00026040	Chr1A:92770889..92772418	+	1529	HC	protein_coding_gene	BTB domain-containing protein	TRITD1Av1G037660	BTB/POZ and MATH domain-containing protein 2	1A:84571837..84572882	+	1045	1183		TRITD1Av1G037660
TrturSVE1A02G00026080	Chr1A:92799966..92801567	+	1601	HC	protein_coding_gene	BTB domain-containing protein	TRITD1Av1G037720	BTB/POZ domain containing protein, expressed	1A:84601324..84602231	+	907	1066		TRITD1Av1G037720
TrturSVE1A02G00026090	Chr1A:92801954..92804783	-	2829	HC	protein_coding_gene	REF/SRPP-like protein	TRITD1Av1G037730	Rubber elongation factor protein, putative	1A:84603738..84605314	-	1576	1577		TRITD1Av1G037730
TrturSVE1A02G00026100	Chr1A:92806822..92812756	-	5934	HC	protein_coding_gene	AIG1-type G domain-containing protein	TRITD1Av1G037740	Translocase of chloroplast 159, chloroplastic	1A:84608237..84613514	-	5277	5031		TRITD1Av1G037740
TrturSVE1A02G00026140	Chr1A:93343905..93347034	+	3129	HC	protein_coding_gene	Beta-glucuronosyltransferase GlcAT14A-like	TRITD1Av1G037870	Core-2/I-branching beta-1,6-N-acetylglucosaminyltransferase family protein	1A:85148705..85150800	+	2095	2096		TRITD1Av1G037870
TrturSVE1A02G00026150	Chr1A:93355696..93356991	-	1295	HC	protein_coding_gene	RING-type E3 ubiquitin transferase	TRITD1Av1G037880	E3 ubiquitin-protein ligase G	1A:85160483..85161490	-	1007	1008		TRITD1Av1G037880
TrturSVE1A02G00026210	Chr1A:94308795..94312950	+	4155	HC	transposable_element_gene	Retrovirus-related Pol polyprotein from transposon TNT 1-94							new in Svevo Rel2.0
TrturSVE1A02G00026240	Chr1A:94488527..94488814	+	287	HC	protein_coding_gene	TF-B3 domain-containing protein							new in Svevo Rel2.0	TRITD6Bv1G188770
TrturSVE1A02G00026280	Chr1A:94498200..94504960	+	6760	HC	protein_coding_gene	HP domain-containing protein	TRITD1Av1G038200	Villin	1A:86326157..86332766	+	6609	3929		TRITD1Av1G038200
TrturSVE1A02G00026310	Chr1A:94988624..95005973	-	17349	HC	protein_coding_gene	Myb-like transcription factor	TRITD1Av1G038350	Myb-like transcription factor	1A:86821384..86838357	-	16973	16837		TRITD1Av1G038350
TrturSVE1A02G00026320	Chr1A:95164259..95165018	+	759	HC	protein_coding_gene	Unknown protein							new in Svevo Rel2.0; overlapping with SvevoRel1.0 low confidence TRITD1Av1G038390 on the opposite strand
TrturSVE1A02G00026350	Chr1A:95365171..95375328	+	10157	HC	protein_coding_gene	Myb/SANT-like domain-containing protein	TRITD1Av1G038420	0	1A:87199705..87209685	+	9980	9981		TRITD1Av1G038420
TrturSVE1A02G00026370	Chr1A:95549840..95557231	+	7391	HC	protein_coding_gene	Factor of DNA methylation 1-5/IDN2 domain-containing protein	TRITD1Av1G038490	XH/XS domain-containing protein	1A:87387165..87392521	+	5356	1601		TRITD1Av1G038490
TrturSVE1A02G00026400	Chr1A:95590139..95592774	+	2635	HC	protein_coding_gene	Unknown protein							new in Svevo Rel2.0
TrturSVE1A02G00026480	Chr1A:96251202..96255967	+	4765	HC	protein_coding_gene	Fungal lipase-like domain-containing protein	TRITD1Av1G038640	Lipase G	1A:88090904..88094829	+	3925	3808		TRITD1Av1G038640
TrturSVE1A02G00026510	Chr1A:96302599..96304389	+	1790	HC	protein_coding_gene	Pentatricopeptide repeat-containing protein	TRITD1Av1G038650	Pentatricopeptide repeat-containing family protein	1A:88142680..88145502	+	2822	1515		TRITD1Av1G038650
TrturSVE1A02G00026550	Chr1A:96901048..96910102	-	9054	HC	protein_coding_gene	Kinesin-like protein	TRITD1Av1G038700	Kinesin-like protein	1A:88744802..88754019	-	9217	6843		TRITD1Av1G038700
TrturSVE1A02G00026560	Chr1A:97170999..97178578	+	7579	HC	protein_coding_gene	RING-type domain-containing protein	TRITD1Av1G038860	GMP synthase [glutamine-hydrolyzing] G	1A:89017668..89022831	+	5163	5164		TRITD1Bv1G051140
TrturSVE1A02G00026570	Chr1A:97182022..97188924	+	6902	HC	protein_coding_gene	Gamma-tubulin complex component	TRITD1Av1G038870	Gamma-tubulin complex component	1A:89026682..89033041	+	6359	6360		TRITD1Av1G038870
TrturSVE1A02G00026580	Chr1A:97188742..97189894	-	1152	HC	protein_coding_gene	LURP-one-related family protein	TRITD1Av1G038880	LURP-one-like protein	1A:89033537..89034336	-	799	800		TRITD1Av1G038880
TrturSVE1A02G00026610	Chr1A:97241613..97242742	+	1129	HC	protein_coding_gene	Protein kinase domain-containing protein	TRITD1Av1G038910	Protein kinase family protein, putative, expressed	1A:89087749..89089088	+	1339	713		TRITD1Av1G038910
TrturSVE1A02G00026620	Chr1A:97288400..97292717	+	4317	HC	protein_coding_gene	Serine/threonine-protein phosphatase	TRITD1Av1G038920	Serine/threonine-protein phosphatase	1A:89134509..89138376	+	3867	3868
TrturSVE1A02G00026640	Chr1A:97304851..97306761	+	1910	HC	protein_coding_gene	WAT1-related protein	TRITD1Av1G038980	WAT1-related protein	1A:89151121..89152540	+	1419	1420		TRITD1Av1G038980
TrturSVE1A02G00026710	Chr1A:97636369..97639780	+	3411	HC	protein_coding_gene	RRM domain-containing protein							new in Svevo Rel2.0; overlapping with SvevoRel1.0 low confidence TRITD1Av1G039100	TRITD1Bv1G051680
TrturSVE1A02G00026720	Chr1A:97640169..97642631	-	2462	HC	protein_coding_gene	Mediator of RNA polymerase II transcription subunit 28	TRITD1Av1G039110	Mediator of RNA polymerase II transcription subunit 28 G	1A:89487667..89489809	-	2142	2143		TRITD1Av1G039110
TrturSVE1A02G00026780	Chr1A:97754427..97760965	-	6538	HC	protein_coding_gene	Glyoxysomal fatty acid beta-oxidation multifunctional protein MFP-a	TRITD1Av1G039120	Fatty acid oxidation complex subunit alpha	1A:89604009..89609458	-	5449	5450		TRITD1Av1G039120
TrturSVE1A02G00026800	Chr1A:97767024..97769597	+	2573	HC	protein_coding_gene	Transcription factor	TRITD1Av1G039140	transcription factor-like protein	1A:89616202..89618063	+	1861	1862		TRITD1Av1G039140
TrturSVE1A02G00026820	Chr1A:97833991..97840005	+	6014	HC	protein_coding_gene	Aminotransferase-like plant mobile domain-containing protein	TRITD1Av1G039170	E3 ubiquitin-protein ligase SINA-like protein 4 G	1A:89683958..89689359	+	5401	5402		TRITD1Av1G039170
TrturSVE1A02G00026850	Chr1A:98389935..98393003	+	3068	HC	protein_coding_gene	Myb/SANT-like domain-containing protein							new in Svevo Rel2.0	TRITD6Av1G080520
TrturSVE1A02G00026870	Chr1A:98697156..98700569	+	3413	HC	protein_coding_gene	Ribosomal protein L18e/L15P domain-containing protein	TRITD1Av1G039450	60S ribosomal protein L18-like protein	1A:90542021..90544896	+	2875	2876		TRITD2Av1G029490
TrturSVE1A02G00026880	Chr1A:98704175..98709330	-	5155	HC	protein_coding_gene	Ethylene receptor	TRITD1Av1G039460	Ethylene receptor	1A:90549430..90555323	-	5893	4633		TRITD1Av1G039460
TrturSVE1A02G00026900	Chr1A:98744906..98754626	+	9720	HC	protein_coding_gene	Myb-like transcription factor	TRITD1Av1G039510	MYB transcription factor-like	1A:90589999..90599447	+	9448	578		TRITD1Av1G039510
TrturSVE1A02G00026950	Chr1A:99180430..99182110	-	1680	HC	protein_coding_gene	Zinc finger-XS domain-containing protein	TRITD1Av1G039580	Ubiquitin-like superfamily protein G	1A:91027292..91028598	-	1306	1307		TRITD1Av1G039580
TrturSVE1A02G00026960	Chr1A:99492382..99493493	+	1111	HC	protein_coding_gene	NAD(P)H-quinone oxidoreductase subunit S, chloroplastic	TRITD1Av1G039640	Chlororespiratory reduction31	1A:91340413..91341345	+	932	933		TRITD1Av1G039640
TrturSVE1A02G00026980	Chr1A:99516559..99522801	-	6242	HC	protein_coding_gene	DNA-directed RNA polymerase III subunit RPC4	TRITD1Av1G039670	DNA-directed RNA polymerase III subunit RPC4	1A:91366839..91369949	-	3110	3077
TrturSVE1A02G00026990	Chr1A:99522394..99526190	+	3796	HC	protein_coding_gene	Scaffold protein Nfu/NifU N-terminal domain-containing protein	TRITD1Av1G039680	Fe/S biogenesis protein nfuA	1A:91370401..91373610	+	3209	3210
TrturSVE1A02G00027050	Chr1A:99809676..99814323	-	4647	HC	protein_coding_gene	Importin subunit alpha	TRITD1Av1G039750	Importin subunit alpha	1A:91658877..91662533	-	3656	2719		TRITD1Av1G039750
TrturSVE1A02G00027060	Chr1A:99861743..99862999	-	1256	HC	transposable_element_gene	CCHC-type domain-containing protein							new in Svevo Rel2.0; overlapping with SvevoRel1.0 low confidence TRITD1Av1G039770
TrturSVE1A02G00027100	Chr1A:100220400..100226038	+	5638	HC	protein_coding_gene	Heparan-alpha-glucosaminide N-acetyltransferase catalytic domain-containing protein	TRITD1Av1G039920	Heparan-alpha-glucosaminide N-acetyltransferase	1A:92070067..92074996	+	4929	3505		TRITD1Av1G039920
TrturSVE1A02G00027110	Chr1A:100229030..100233367	+	4337	HC	protein_coding_gene	Pollen-specific LRR extensin-like protein	TRITD1Av1G039930	tRNA (Guanine(26)-N(2))-dimethyltransferase G	1A:92078674..92082566	+	3892	3893		TRITD1Av1G039930
TrturSVE1A02G00027170	Chr1A:100355289..100359279	-	3990	HC	protein_coding_gene	Thioredoxin domain-containing protein	TRITD1Av1G039990	Disulfide-isomerase	1A:92205348..92209055	-	3707	3708		TRITD1Bv1G052710
TrturSVE1A02G00027230	Chr1A:100659374..100659733	-	359	HC	protein_coding_gene	Ty3/gypsy retrotransposon protein	TRITD1Av1G040100	0	1A:92510495..92510854	-	359	360		TRITD1Av1G040100
TrturSVE1A02G00027240	Chr1A:100663478..100665221	+	1743	HC	protein_coding_gene	NADH-ubiquinone oxidoreductase chain 5	TRITD1Av1G040110	NADH-ubiquinone oxidoreductase chain 5	1A:92513971..92516248	+	2277	254		TRITD1Av1G040110
TrturSVE1A02G00027260	Chr1A:100676293..100676526	-	233	HC	protein_coding_gene	HTH myb-type domain-containing protein	TRITD1Av1G040120	Photosystem I reaction center subunit IV G	1A:92527414..92527647	-	233	234
TrturSVE1A02G00027270	Chr1A:100676657..100676998	+	341	HC	protein_coding_gene	Reverse transcriptase domain-containing protein	TRITD1Av1G040130	Acetyl-coenzyme A carboxylase carboxyl transferase subunit alpha G	1A:92527778..92528119	+	341	342		TRITD1Av1G040130
TrturSVE1A02G00027290	Chr1A:100684684..100686829	-	2145	HC	protein_coding_gene	Ribosomal protein S4	TRITD1Av1G040150	Ribosomal protein S4 G	1A:92537175..92538248	-	1073	1074		TRITD1Av1G040150
TrturSVE1A02G00027370	Chr1A:100761215..100761851	-	636	HC	protein_coding_gene	Reverse transcriptase domain-containing protein	TRITD1Av1G040210	Petunia mitochondrial nad1 NADH dehydrogenase subunit 1, exon d G	1A:92613186..92613527	-	341	342		TRITD1Av1G040210
TrturSVE1A02G00027380	Chr1A:100761886..100762119	+	233	HC	protein_coding_gene	HTH myb-type domain-containing protein	TRITD1Av1G040220	Ephrin type-A receptor 1 G	1A:92613658..92613891	+	233	234		TRITD1Av1G040220
TrturSVE1A02G00027410	Chr1A:100775430..100775684	-	254	HC	protein_coding_gene	NADH-ubiquinone oxidoreductase chain 5							new in Svevo Rel2.0	TRITD1Av1G040110
TrturSVE1A02G00027420	Chr1A:100778802..100779161	+	359	HC	protein_coding_gene	Ty3/gypsy retrotransposon protein	TRITD1Av1G040250	0	1A:92630574..92630933	+	359	360		TRITD1Av1G040250
TrturSVE1A02G00027470	Chr1A:100828039..100829829	+	1790	HC	protein_coding_gene	Ribosomal protein S4	TRITD1Av1G040310	Ribosomal protein S4	1A:92680328..92681413	+	1085	1086		TRITD1Av1G040310
TrturSVE1A02G00027500	Chr1A:100870071..100870388	+	317	HC	protein_coding_gene	Unknown protein							new in Svevo Rel2.0	TRITD4Av1G032510
TrturSVE1A02G00027510	Chr1A:100871570..100872342	+	772	HC	protein_coding_gene	Cytochrome c assembly protein domain-containing protein	TRITD1Av1G040370	Cytochrome c biogenesis C	1A:92723666..92724388	+	722	723		TRITD1Av1G040370
TrturSVE1A02G00027520	Chr1A:100880882..100881139	+	257	HC	protein_coding_gene	NADH-ubiquinone oxidoreductase chain 1							new in Svevo Rel2.0; overlapping with SvevoRel1.0 low confidence TRITD1Av1G040380	TRITD5Bv1G178920
TrturSVE1A02G00027530	Chr1A:100882185..100882734	-	549	HC	protein_coding_gene	Neprosin domain-containing protein							new in Svevo Rel2.0; overlapping with SvevoRel1.0 low confidence TRITD1Av1G040390 on the opposite strand
TrturSVE1A02G00027540	Chr1A:100890383..100890742	-	359	HC	protein_coding_gene	Ty3/gypsy retrotransposon protein	TRITD1Av1G040400	0	1A:92742743..92743102	-	359	360		TRITD1Av1G040400
TrturSVE1A02G00027560	Chr1A:101152513..101153671	-	1158	HC	protein_coding_gene	DUF4408 domain-containing protein	TRITD1Av1G040520	U-box domain-containing protein 45 G	1A:93006455..93007345	-	890	891		TRITD1Av1G040520
TrturSVE1A02G00027620	Chr1A:101282356..101285304	+	2948	HC	protein_coding_gene	Peroxisomal membrane protein	TRITD1Av1G040630	Peroxisomal membrane (Mpv17/PMP22) family protein	1A:93136479..93138500	+	2021	2022		TRITD1Av1G040630
TrturSVE1A02G00027670	Chr1A:101414375..101418524	-	4149	HC	protein_coding_gene	Cellulose synthase-like	TRITD1Av1G040730	Cellulose synthase-like protein	1A:93263171..93266951	-	3780	3781		TRITD1Av1G040730
TrturSVE1A02G00027710	Chr1A:101638295..101638892	-	597	HC	transposable_element_gene	Zinc finger GRF-type domain-containing protein							new in Svevo Rel2.0
TrturSVE1A02G00027720	Chr1A:101821173..101821507	-	334	HC	protein_coding_gene	Ribonuclease H1 N-terminal domain-containing protein							new in Svevo Rel2.0	TRITD5Av1G179420
TrturSVE1A02G00027730	Chr1A:101923251..101928584	+	5333	HC	protein_coding_gene	J domain-containing protein	TRITD1Av1G040850	Chaperone protein dnaJ	1A:93774095..93779996	+	5901	1285		TRITD1Av1G040850
TrturSVE1A02G00027740	Chr1A:101934117..101935494	+	1377	HC	protein_coding_gene	C2 NT-type domain-containing protein							new in Svevo Rel2.0	TRITD4Bv1G021790
TrturSVE1A02G00027750	Chr1A:101936267..101936602	-	335	HC	transposable_element_gene	Secreted protein							new in Svevo Rel2.0
TrturSVE1A02G00027780	Chr1A:101949541..101955259	-	5718	HC	protein_coding_gene	Tubulin gamma chain	TRITD1Av1G040890	Tubulin beta chain	1A:93802590..93806931	-	4341	4342		TRITD1Av1G040890
TrturSVE1A02G00027790	Chr1A:101955923..101962803	-	6880	HC	protein_coding_gene	Dihydrolipoyl dehydrogenase	TRITD1Av1G040900	Dihydrolipoyl dehydrogenase	1A:93808689..93814897	-	6208	4708		TRITD1Av1G040900
TrturSVE1A02G00027830	Chr1A:102078830..102079803	+	973	HC	transposable_element_gene	RNA-directed DNA polymerase							new in Svevo Rel2.0
TrturSVE1A02G00027840	Chr1A:102150178..102150562	-	384	HC	transposable_element_gene	Ribonuclease H1 N-terminal domain-containing protein							new in Svevo Rel2.0
TrturSVE1A02G00027910	Chr1A:102499415..102502825	-	3410	HC	protein_coding_gene	Pentatricopeptide repeat-containing protein	TRITD1Av1G041020	Pentatricopeptide repeat-containing protein	1A:94352141..94356904	-	4763	1548	chimeric/wrong annotation in Svevo Rel1.0
TrturSVE1A02G00027920	Chr1A:102504262..102505825	-	1563	HC	protein_coding_gene	Pentatricopeptide repeat-containing protein	TRITD1Av1G041030	Pentatricopeptide repeat-containing protein	1A:94359195..94360289	-	1094	1095		TRITD1Av1G041030
TrturSVE1A02G00027950	Chr1A:102574395..102576168	+	1773	HC	protein_coding_gene	F-box domain-containing protein	TRITD1Av1G041080	LOW protein: F-box/kelch-repeat protein	1A:94429379..94430542	+	1163	1164		TRITD1Av1G041080
TrturSVE1A02G00027970	Chr1A:102585706..102588017	+	2311	HC	protein_coding_gene	Dienelactone hydrolase domain-containing protein	TRITD1Av1G041100	Endo-1,31,4-beta-D-glucanase	1A:94441010..94442785	+	1775	1776		TRITD1Av1G041100
TrturSVE1A02G00027980	Chr1A:102588974..102592030	+	3056	HC	protein_coding_gene	F-box domain-containing protein	TRITD1Av1G041110	F-box domain containing protein	1A:94444237..94445829	+	1592	1593		TRITD1Av1G041110
TrturSVE1A02G00027990	Chr1A:102598823..102602567	+	3744	HC	protein_coding_gene	Receptor-like serine/threonine-protein kinase	TRITD1Av1G041130	Serine/threonine-protein kinase	1A:94453247..94463869	+	10622	3692	one Svevo Rel1.0 model splitted into two in Svevo Rel2.0
TrturSVE1A02G00028000	Chr1A:102604244..102610286	+	6042	HC	protein_coding_gene	Receptor-like serine/threonine-protein kinase	TRITD1Av1G041130	Serine/threonine-protein kinase	1A:94453247..94463869	+	10622	5255	one Svevo Rel1.0 model splitted into two in Svevo Rel2.0
TrturSVE1A02G00028010	Chr1A:102611594..102613934	-	2340	HC	protein_coding_gene	Pentatricopeptide repeat-containing protein	TRITD1Av1G041150	Pentatricopeptide repeat-containing protein	1A:94466464..94468326	-	1862	1842		TRITD1Av1G041150
TrturSVE1A02G00028020	Chr1A:102616761..102625448	-	8687	HC	protein_coding_gene	Protease Do-like PDZ domain-containing protein	TRITD1Av1G041160	Serine protease	1A:94471480..94479697	-	8217	8218		TRITD1Av1G041160
TrturSVE1A02G00028060	Chr1A:102879514..102880541	+	1027	HC	protein_coding_gene	Unknown protein	TRITD1Av1G041320	WRKY DNA-binding protein 18 G	1A:94737001..94737699	+	698	699
TrturSVE1A02G00028130	Chr1A:103290294..103291377	-	1083	HC	protein_coding_gene	Unknown protein	TRITD1Av1G041460	Nuclear RNA export factor 1 G	1A:95148608..95149587	-	979	980		TRITD1Av1G041460
TrturSVE1A02G00028150	Chr1A:103309280..103311507	+	2227	HC	protein_coding_gene	Retrotransposon gag domain-containing protein							new in Svevo Rel2.0; overlapping with SvevoRel1.0 low confidence TRITD1Av1G041470	TRITD2Av1G293820
TrturSVE1A02G00028280	Chr1A:103916015..103917525	+	1510	HC	protein_coding_gene	BTB domain-containing protein	TRITD1Av1G041740	BTB/POZ/MATH-domain protein	1A:95778192..95779238	+	1046	1047		TRITD1Av1G041740
TrturSVE1A02G00028420	Chr1A:104081992..104083394	+	1402	HC	transposable_element_gene	Reverse transcriptase zinc-binding domain-containing protein							new in Svevo Rel2.0; overlapping with SvevoRel1.0 low confidence TRITD1Av1G041870
TrturSVE1A02G00028430	Chr1A:104083838..104086154	+	2316	HC	protein_coding_gene	Unknown protein	TRITD1Av1G041880	Self-incompatibility ribonuclease G	1A:95947735..95949283	+	1548	1549
TrturSVE1A02G00028460	Chr1A:104141230..104143353	+	2123	HC	protein_coding_gene	Mitochondrial ribosomal protein S27	TRITD1Av1G041930	Mitochondrial 37S ribosomal protein S27	1A:96004958..96006800	+	1842	1843		TRITD1Av1G041930
TrturSVE1A02G00028470	Chr1A:104143893..104144352	-	459	HC	protein_coding_gene	KOW domain-containing protein							new in Svevo Rel2.0
TrturSVE1A02G00028480	Chr1A:104144527..104145534	-	1007	HC	protein_coding_gene	Late embryogenesis abundant protein LEA-2 subgroup domain-containing protein	TRITD1Av1G041940	Harpin inducing protein G	1A:96008452..96009126	-	674	675		TRITD1Av1G041940
TrturSVE1A02G00028520	Chr1A:104348084..104357374	-	9290	HC	protein_coding_gene	Coiled-coil domain-containing protein SCD2	TRITD1Av1G041990	Coiled-coil domain-containing protein SCD2 G	1A:96217359..96226134	-	8775	8776
TrturSVE1A02G00028540	Chr1A:104362241..104368084	-	5843	HC	protein_coding_gene	Sodium/hydrogen exchanger	TRITD1Av1G042000	Sodium/hydrogen exchanger	1A:96231570..96254878	-	23308	4774		TRITD1Av1G042000
TrturSVE1A02G00028570	Chr1A:104409366..104410350	-	984	HC	protein_coding_gene	Myb/SANT-like domain-containing protein							new in Svevo Rel2.0; overlapping with SvevoRel1.0 low confidence TRITD1Av1G042010	TRITD7Bv1G063850
TrturSVE1A02G00028580	Chr1A:104410367..104413047	-	2680	HC	protein_coding_gene	DDE Tnp4 domain-containing protein							new in Svevo Rel2.0; overlapping with SvevoRel1.0 low confidence TRITD1Av1G042020	TRITD3Av1G051650
TrturSVE1A02G00028620	Chr1A:104638634..104639551	+	917	HC	protein_coding_gene	BHLH domain-containing protein							new in Svevo Rel2.0	TRITD1Av1G042090
TrturSVE1A02G00028630	Chr1A:104707323..104714779	+	7456	HC	protein_coding_gene	Transcription factor basic helix-loop-helix	TRITD1Av1G042090	Transcription factor basic helix-loop-helix	1A:96578735..96585497	+	6762	6763		TRITD1Av1G042090
TrturSVE1A02G00028670	Chr1A:104725584..104727234	-	1650	HC	protein_coding_gene	NAC domain-containing protein	TRITD1Av1G042100	NAC domain protein	1A:96597167..96598339	-	1172	1173		TRITD1Av1G042100
TrturSVE1A02G00028710	Chr1A:105120578..105129282	+	8704	HC	protein_coding_gene	4-hydroxy-tetrahydrodipicolinate reductase	TRITD1Av1G042200	Dihydrodipicolinate reductase G	1A:96996324..97004278	+	7954	7815		TRITD1Av1G042200
TrturSVE1A02G00028720	Chr1A:105133350..105137728	+	4378	HC	protein_coding_gene	asparagine--tRNA ligase	TRITD1Av1G042210	Asparagine--tRNA ligase	1A:97009247..97012867	+	3620	3621		TRITD1Av1G042210
TrturSVE1A02G00028750	Chr1A:105189882..105190835	+	953	HC	protein_coding_gene	glutathione transferase	TRITD1Av1G042240	Glutathione S-transferase	1A:97065578..97066447	+	869	842		TRITD1Av1G042240
TrturSVE1A02G00028770	Chr1A:105256935..105261121	+	4186	HC	protein_coding_gene	glutathione transferase	TRITD1Av1G042270	Glutathione S-transferase	1A:97133039..97134003	+	964	965		TRITD1Av1G042270
TrturSVE1A02G00028790	Chr1A:105266801..105267943	+	1142	HC	protein_coding_gene	glutathione transferase	TRITD1Av1G042280	Glutathione S-transferase	1A:97142799..97143673	+	874	875		TRITD1Av1G042280
TrturSVE1A02G00028820	Chr1A:105295863..105307721	-	11858	HC	protein_coding_gene	MATH domain-containing protein	TRITD1Av1G042320	Ubiquitin carboxyl-terminal hydrolase 12	1A:97172597..97172833	-	236	237		TRITD1Bv1G056390
TrturSVE1A02G00028840	Chr1A:105352572..105353625	+	1053	HC	protein_coding_gene	glutathione transferase	TRITD1Av1G042350	Glutathione S-transferase	1A:97229034..97229790	+	756	757		TRITD1Av1G042350
TrturSVE1A02G00028860	Chr1A:105410301..105411543	-	1242	HC	protein_coding_gene	Glutaredoxin domain-containing protein							new in Svevo Rel2.0	TRITD1Bv1G045800
TrturSVE1A02G00028880	Chr1A:105457616..105458394	-	778	HC	protein_coding_gene	Pectinesterase inhibitor domain-containing protein	TRITD1Av1G042450	Invertase inhibitor	1A:97336259..97338424	-	2165	577		TRITD1Av1G042450
TrturSVE1A02G00028930	Chr1A:105634965..105655575	+	20610	HC	protein_coding_gene	F-box domain-containing protein	TRITD1Av1G042550	F-box protein	1A:97531582..97534352	+	2770	2771		TRITD1Av1G042550
TrturSVE1A02G00029010	Chr1A:105749279..105751195	+	1916	HC	protein_coding_gene	Peroxidase	TRITD1Av1G042620	Peroxidase	1A:97630461..97631973	+	1512	1513		TRITD1Av1G042620
TrturSVE1A02G00029020	Chr1A:105786165..105788055	+	1890	HC	protein_coding_gene	Peroxidase	TRITD1Av1G042660	Peroxidase	1A:97667780..97669264	+	1484	1485		TRITD1Av1G042660
TrturSVE1A02G00029090	Chr1A:105992884..105998834	+	5950	HC	protein_coding_gene	Replication protein A subunit	TRITD1Av1G042780	Replication protein A 70 kDa DNA-binding subunit	1A:97875927..97881226	+	5299	5300		TRITD1Av1G042780
TrturSVE1A02G00029110	Chr1A:106015417..106017152	-	1735	HC	protein_coding_gene	Protein CHUP1, chloroplastic	TRITD1Av1G042790	Protein CHUP1, chloroplastic G	1A:97898315..97899707	-	1392	1393		TRITD1Av1G042790
TrturSVE1A02G00029130	Chr1A:106018033..106023169	-	5136	HC	protein_coding_gene	Elongator complex protein 2	TRITD1Av1G042800	Elongator complex protein 2	1A:97901253..97905658	-	4405	4406
TrturSVE1A02G00029150	Chr1A:106093806..106099183	-	5377	HC	protein_coding_gene	Erythroid differentiation-related factor 1	TRITD1Av1G042860	Glycosyl hydrolase family 109 protein 1 G	1A:97977333..97982830	-	5497	5118		TRITD1Av1G042860
TrturSVE1A02G00029170	Chr1A:106152699..106153802	-	1103	HC	protein_coding_gene	C2 domain-containing protein	TRITD1Av1G042920	Calcium-dependent lipid-binding (CaLB domain) family protein	1A:98036600..98037388	-	788	789
TrturSVE1A02G00029180	Chr1A:106153591..106153791	+	200	HC	protein_coding_gene	Unknown protein	TRITD1Av1G042930	Alanine--tRNA ligase G	1A:98037222..98037422	+	200	201
TrturSVE1A02G00029190	Chr1A:106281114..106281691	+	577	HC	transposable_element_gene	Genome assembly, chromosome: II							new in Svevo Rel2.0
TrturSVE1A02G00029310	Chr1A:107059459..107062989	+	3530	HC	protein_coding_gene	GTP diphosphokinase	TRITD1Av1G043220	RELA/SPOT	1A:98946302..98951252	+	4950	2916		TRITD1Av1G043220
TrturSVE1A02G00029330	Chr1A:107073655..107074370	-	715	HC	protein_coding_gene	Ubiquitin-like domain-containing protein	TRITD1Av1G043240	Ubiquitin	1A:98960529..98960996	-	467	468		TRITD1Bv1G056200
TrturSVE1A02G00029350	Chr1A:107116037..107120618	-	4581	HC	protein_coding_gene	Macrophage erythroblast attacher	TRITD1Av1G043290	Macrophage erythroblast attacher	1A:99002977..99007297	-	4320	4321		TRITD1Av1G043290
TrturSVE1A02G00029410	Chr1A:107382648..107386900	+	4252	HC	protein_coding_gene	Helitron helicase-like domain-containing protein							new in Svevo Rel2.0; overlapping with SvevoRel1.0 low confidence TRITD1Av1G043380	TRITD5Bv1G185460
TrturSVE1A02G00029430	Chr1A:107474164..107476846	-	2682	HC	protein_coding_gene	Reverse transcriptase domain-containing protein							new in Svevo Rel2.0	TRITD3Av1G197080
TrturSVE1A02G00029440	Chr1A:107479361..107483258	-	3897	HC	protein_coding_gene	Dihydrolipoyl dehydrogenase	TRITD1Av1G043470	Dihydrolipoyl dehydrogenase	1A:99374690..99378083	-	3393	3394		TRITD1Av1G043470
TrturSVE1A02G00029470	Chr1A:107874621..107880871	+	6250	HC	protein_coding_gene	YTH domain-containing family protein	TRITD1Av1G043630	evolutionarily conserved C-terminal region 2	1A:99773606..99776987	+	3381	3382		TRITD1Av1G043630
TrturSVE1A02G00029500	Chr1A:108067584..108073195	+	5611	HC	protein_coding_gene	GDSL esterase/lipase	TRITD1Av1G043710	GDSL esterase/lipase	1A:99965889..99970948	+	5059	1225		TRITD1Av1G043710
TrturSVE1A02G00029510	Chr1A:108074739..108079043	+	4304	HC	protein_coding_gene	GDSL esterase/lipase	TRITD1Av1G043730	GDSL esterase/lipase G	1A:99972940..99976543	+	3603	3604		TRITD1Av1G043730
TrturSVE1A02G00029520	Chr1A:108079940..108083175	-	3235	HC	protein_coding_gene	Golgi apparatus membrane protein TVP23							new in Svevo Rel2.0; overlapping with SvevoRel1.0 low confidence TRITD1Av1G043740	TRITD1Bv1G054530
TrturSVE1A02G00029530	Chr1A:108084113..108085180	+	1067	HC	protein_coding_gene	Reverse transcriptase zinc-binding domain-containing protein							new in Svevo Rel2.0	TRITD5Bv1G184210
TrturSVE1A02G00029590	Chr1A:109000682..109015420	-	14738	HC	protein_coding_gene	HECT-type E3 ubiquitin transferase	TRITD1Av1G043870	E3 ubiquitin-protein ligase	1A:100907919..100921456	-	13537	3967		TRITD1Av1G043870
TrturSVE1A02G00029630	Chr1A:109318486..109323239	-	4753	HC	protein_coding_gene	Fe2OG dioxygenase domain-containing protein	TRITD1Av1G043950	Gibberellin 2-oxidase	1A:101226327..101230719	-	4392	4393
TrturSVE1A02G00029710	Chr1A:109918619..109931095	+	12476	HC	protein_coding_gene	DNA-directed RNA polymerase	TRITD1Av1G044220	DNA-directed RNA polymerase subunit	1A:101607821..101623473	-	15652	6605		TRITD1Av1G044220
TrturSVE1A02G00029720	Chr1A:109932815..109933554	-	739	HC	protein_coding_gene	BHLH domain-containing protein	TRITD1Av1G044210	Transcription factor, putative	1A:101606053..101606589	+	536	512		TRITD1Av1G044210
TrturSVE1A02G00029730	Chr1A:109936292..109941437	+	5145	HC	protein_coding_gene	4Fe-4S ferredoxin-type domain-containing protein	TRITD1Av1G044200	NADH-quinone oxidoreductase subunit I	1A:101598943..101603246	-	4303	2789		TRITD1Av1G044200
TrturSVE1A02G00029740	Chr1A:109951750..109953584	-	1834	HC	protein_coding_gene	DUF6598 domain-containing protein							new in Svevo Rel2.0; overlapping with SvevoRel1.0 low confidence TRITD1Av1G044180	TRITD1Bv1G054080
TrturSVE1A02G00029750	Chr1A:109956327..109960042	-	3715	HC	protein_coding_gene	Reverse transcriptase domain-containing protein							new in Svevo Rel2.0	TRITD3Av1G197080
TrturSVE1A02G00029770	Chr1A:110080170..110082266	+	2096	HC	protein_coding_gene	UspA domain-containing protein							new in Svevo Rel2.0; overlapping with SvevoRel1.0 low confidence TRITD1Av1G044140	TRITD1Bv1G054070
TrturSVE1A02G00029780	Chr1A:110082330..110085720	-	3390	HC	protein_coding_gene	DNA-directed RNA polymerase subunit							new in Svevo Rel2.0	TRITD1Bv1G053960
TrturSVE1A02G00029800	Chr1A:110134873..110135739	-	866	HC	protein_coding_gene	EGG APPARATUS-1 protein	TRITD1Av1G044070	DNA polymerase II large subunit G	1A:101402975..101403538	+	563	564		TRITD1Av1G044070
TrturSVE1A02G00029810	Chr1A:110139919..110143880	-	3961	HC	protein_coding_gene	DNA-directed RNA polymerase subunit	TRITD1Av1G044060	DNA-directed RNA polymerase II subunit	1A:101397997..101398524	+	527	528		TRITD1Av1G044060
TrturSVE1A02G00029830	Chr1A:110271391..110274072	+	2681	HC	protein_coding_gene	Flavin-containing monooxygenase	TRITD1Av1G044400	Flavin-containing monooxygenase	1A:102163050..102165748	+	2698	2624		TRITD1Av1G044400
TrturSVE1A02G00029840	Chr1A:110275237..110282639	-	7402	HC	protein_coding_gene	JmjC domain-containing protein	TRITD1Av1G044420	Transcription factor jumonji (JmjC) domain protein	1A:102167239..102174266	-	7027	3826		TRITD1Av1G044420
TrturSVE1A02G00029860	Chr1A:110623818..110626297	-	2479	HC	protein_coding_gene	GH10 domain-containing protein	TRITD1Av1G044600	Endo-1,4-beta-xylanase	1A:102517566..102519722	-	2156	2157		TRITD1Av1G044600
TrturSVE1A02G00029870	Chr1A:110634794..110640687	+	5893	HC	protein_coding_gene	H(+)-exporting diphosphatase	TRITD1Av1G044620	Pyrophosphate-energized vacuolar membrane proton pump G	1A:102528873..102533891	+	5018	4944		TRITD1Av1G044620
TrturSVE1A02G00029880	Chr1A:110640582..110653545	-	12963	HC	protein_coding_gene	Serine/threonine-protein phosphatase 4 regulatory subunit 3-like central domain-containing protein	TRITD1Av1G044640	Serine/threonine-protein phosphatase 4 regulatory subunit 3	1A:102535169..102546973	-	11804	11805		TRITD1Av1G044640
TrturSVE1A02G00029890	Chr1A:111006757..111008985	+	2228	HC	protein_coding_gene	Laccase							new in Svevo Rel2.0; overlapping with SvevoRel1.0 low confidence TRITD1Av1G044770	TRITD3Bv1G246800
TrturSVE1A02G00029900	Chr1A:111014159..111030143	+	15984	HC	protein_coding_gene	DUF295 domain-containing protein							new in Svevo Rel2.0	TRITD3Av1G258560
TrturSVE1A02G00029970	Chr1A:111625888..111635798	-	9910	HC	protein_coding_gene	RING-type E3 ubiquitin transferase	TRITD1Av1G044970	RING/U-box superfamily protein	1A:103526416..103529199	-	2783	2784		TRITD1Av1G044970
TrturSVE1A02G00029980	Chr1A:111945615..111946919	-	1304	HC	protein_coding_gene	Protein REVEILLE 6-like	TRITD1Av1G045080	MYB-related transcription factor	1A:103849937..103850800	-	863	864		TRITD1Av1G045080
TrturSVE1A02G00029990	Chr1A:111947794..111959500	-	11706	HC	protein_coding_gene	arginine--tRNA ligase	TRITD1Av1G045090	Arginine--tRNA ligase	1A:103852888..103863364	-	10476	5025		TRITD1Av1G045090
TrturSVE1A02G00030020	Chr1A:112771273..112774642	+	3369	HC	protein_coding_gene	Transcription initiation factor TFIID subunit 13	TRITD1Av1G045420	Transcription initiation factor TFIID subunit 13	1A:104677149..104679316	+	2167	2168		TRITD1Av1G045420
TrturSVE1A02G00030030	Chr1A:112778608..112784852	+	6244	HC	protein_coding_gene	Serine/arginine-rich splicing factor RS2Z32	TRITD1Av1G045440	RNA binding protein	1A:104685281..104689759	+	4478	1413		TRITD1Av1G045440
TrturSVE1A02G00030040	Chr1A:112784564..112788605	-	4041	HC	protein_coding_gene	Protein kinase	TRITD1Av1G045460	Receptor-like kinase, putative	1A:104690645..104693179	-	2534	2535		TRITD1Av1G045460
TrturSVE1A02G00030110	Chr1A:113133661..113149143	+	15482	HC	protein_coding_gene	Myosin-11 isoform X2	TRITD1Av1G045590	centrosomal protein of 135 kDa-like protein G	1A:105040450..105055552	+	15102	7446		TRITD1Av1G045590
TrturSVE1A02G00030120	Chr1A:113151170..113152663	-	1493	HC	protein_coding_gene	Peroxidase	TRITD1Av1G045600	Peroxidase	1A:105058375..105059654	-	1279	1280		TRITD1Av1G045600
TrturSVE1A02G00030230	Chr1A:113732896..113740281	-	7385	HC	protein_coding_gene	Fibronectin type-III domain-containing protein	TRITD1Av1G046070	Protein VERNALIZATION INSENSITIVE 3	1A:105642351..105645155	-	2804	2805		TRITD1Av1G046070
TrturSVE1A02G00030250	Chr1A:113827832..113829017	+	1185	HC	transposable_element_gene	CCHC-type domain-containing protein							new in Svevo Rel2.0
TrturSVE1A02G00030260	Chr1A:113830997..113831895	+	898	HC	transposable_element_gene	Reverse transcriptase Ty1/copia-type domain-containing protein							new in Svevo Rel2.0; overlapping with SvevoRel1.0 low confidence TRITD1Av1G046110
TrturSVE1A02G00030280	Chr1A:113969410..113976455	-	7045	HC	protein_coding_gene	AAA+ ATPase domain-containing protein	TRITD1Av1G046190	Disease resistance protein RPM1	1A:105873858..105879603	-	5745	5746		TRITD1Av1G046190
TrturSVE1A02G00030350	Chr1A:114220506..114222411	-	1905	HC	protein_coding_gene	GDSL esterase/lipase	TRITD1Av1G046310	GDSL esterase/lipase	1A:106125192..106126012	-	820	821		TRITD1Bv1G043230
TrturSVE1A02G00030390	Chr1A:114445621..114450543	+	4922	HC	protein_coding_gene	SUN domain-containing protein	TRITD1Av1G046420	SAD1/UNC-84 domain protein, putative	1A:106354148..106356095	+	1947	1948		TRITD1Av1G046420
TrturSVE1A02G00030400	Chr1A:114451261..114456069	-	4808	HC	protein_coding_gene	Pentatricopeptide repeat-containing protein	TRITD1Av1G046430	Pentatricopeptide repeat superfamily protein	1A:106358081..106362299	-	4218	4219		TRITD1Av1G046430
TrturSVE1A02G00030430	Chr1A:114531705..114538141	-	6436	HC	protein_coding_gene	BRCT domain-containing protein	TRITD1Av1G046470	PAX-interacting protein 1	1A:106438298..106443718	-	5420	5421		TRITD1Av1G046470
TrturSVE1A02G00030440	Chr1A:114540918..114546453	+	5535	HC	protein_coding_gene	MI domain-containing protein	TRITD1Av1G046480	Nucleolar MIF4G domain-containing protein 1 G	1A:106447952..106451870	+	3918	3919
TrturSVE1A02G00030450	Chr1A:114545887..114547205	-	1318	HC	protein_coding_gene	EF-hand domain-containing protein	TRITD1Av1G046490	Calcium-dependent protein kinase	1A:106452244..106456326	-	4082	1067
TrturSVE1A02G00030460	Chr1A:114547277..114552718	-	5441	HC	protein_coding_gene	Pentatricopeptide repeat-containing protein	TRITD1Av1G046510	Pentatricopeptide repeat-containing protein	1A:106456802..106458724	-	1922	1923
TrturSVE1A02G00030510	Chr1A:114689428..114689703	-	275	HC	protein_coding_gene	RNase H type-1 domain-containing protein							new in Svevo Rel2.0	TRITD3Av1G001340
TrturSVE1A02G00030530	Chr1A:114692581..114694926	+	2345	HC	protein_coding_gene	Kinase family protein	TRITD1Av1G046590	Kinase-like protein	1A:106599489..106601421	+	1932	1933		TRITD1Av1G046590
TrturSVE1A02G00030590	Chr1A:115337519..115342593	+	5074	HC	protein_coding_gene	PHD finger protein ALFIN-LIKE	TRITD1Av1G046860	PHD finger alfin-like protein	1A:107248909..107249502	+	593	594	two Svevo Rel1.0 models joined into one in Svevo Rel2.0
TrturSVE1A02G00030590	Chr1A:115337519..115342593	+	5074	HC	protein_coding_gene	PHD finger protein ALFIN-LIKE	TRITD1Av1G046870	PHD finger alfin-like protein	1A:107252660..107253235	+	575	576	two Svevo Rel1.0 models joined into one in Svevo Rel2.0
TrturSVE1A02G00030620	Chr1A:115496030..115496990	-	960	HC	transposable_element_gene	rRNA N-glycosidase							new in Svevo Rel2.0
TrturSVE1A02G00030640	Chr1A:115739789..115743699	-	3910	HC	protein_coding_gene	Acyl-coenzyme A oxidase 4, peroxisomal	TRITD1Av1G046980	Acyl-CoA dehydrogenase/oxidase	1A:107652333..107656205	-	3872	1434		TRITD1Bv1G055100
TrturSVE1A02G00030660	Chr1A:115796300..115797650	+	1350	HC	protein_coding_gene	BHLH domain-containing protein	TRITD1Av1G047020	Basic helix-loop-helix transcription factor	1A:107709348..107710215	+	867	868		TRITD1Av1G047020
TrturSVE1A02G00030680	Chr1A:115888289..115889376	+	1087	HC	protein_coding_gene	Unknown protein							new in Svevo Rel2.0	TRITD0Uv1G002140
TrturSVE1A02G00030690	Chr1A:115889861..115890344	-	483	HC	protein_coding_gene	Knottin scorpion toxin-like domain-containing protein							new in Svevo Rel2.0	TRITD0Uv1G002150
TrturSVE1A02G00030710	Chr1A:115999726..116002697	+	2971	HC	protein_coding_gene	F-box domain-containing protein							new in Svevo Rel2.0	TRITD0Uv1G002160
TrturSVE1A02G00030740	Chr1A:116010387..116011292	+	905	HC	transposable_element_gene	Genome assembly, chromosome: II							new in Svevo Rel2.0
TrturSVE1A02G00030760	Chr1A:116861064..116872555	+	11491	HC	protein_coding_gene	6-phosphofructo-2-kinase/fructose-2 6-bisphosphatase	TRITD1Av1G047280	6-phosphofructo-2-kinase/fructose-2, 6-bisphosphatase	1A:108559506..108569179	+	9673	5093		TRITD1Av1G047280
TrturSVE1A02G00030770	Chr1A:116871596..116872660	+	1064	HC	protein_coding_gene	RING-type domain-containing protein							new in Svevo Rel2.0; overlapping with SvevoRel1.0 low confidence TRITD1Av1G047290	TRITD1Bv1G054790
TrturSVE1A02G00030800	Chr1A:116889248..116892601	-	3353	HC	protein_coding_gene	Zinc transporter 6, chloroplastic	TRITD1Av1G047300	Zinc transporter protein	1A:108587747..108590493	-	2746	2747		TRITD1Av1G047300
TrturSVE1A02G00031010	Chr1A:117734348..117742269	-	7921	HC	protein_coding_gene	DCD domain-containing protein	TRITD1Av1G047740	Kelch-like protein	1A:109452669..109457932	-	5263	5264		TRITD1Av1G047740
TrturSVE1A02G00031050	Chr1A:118281797..118282941	+	1144	HC	transposable_element_gene	Genome assembly, chromosome: II							new in Svevo Rel2.0
TrturSVE1A02G00031060	Chr1A:118339203..118345423	+	6220	HC	transposable_element_gene	Retrovirus-related Pol polyprotein from transposon TNT 1-94							new in Svevo Rel2.0
TrturSVE1A02G00031070	Chr1A:118447248..118447421	+	173	HC	protein_coding_gene	USP domain-containing protein	TRITD1Av1G047970	Photosystem II CP47 reaction center protein	1A:110157312..110157584	-	272	174
TrturSVE1A02G00031090	Chr1A:118591627..118592437	+	810	HC	protein_coding_gene	6,7-dimethyl-8-ribityllumazine synthase	TRITD1Av1G048030	DUF4228 domain protein	1A:110302166..110302678	+	512	513		TRITD1Av1G048030
TrturSVE1A02G00031100	Chr1A:118598988..118606191	+	7203	HC	protein_coding_gene	GPI-GlcNAc transferase complex PIG-H component conserved domain-containing protein	TRITD1Av1G048040	GPI-GlcNAc transferase complex, PIG-H component G	1A:110310196..110316050	+	5854	1778		TRITD1Av1G048040
TrturSVE1A02G00031110	Chr1A:118606475..118608347	-	1872	HC	protein_coding_gene	LOB domain-containing protein	TRITD1Av1G048050	LOB domain-containing protein, putative	1A:110317134..110318714	-	1580	1581		TRITD1Av1G048050
TrturSVE1A02G00031160	Chr1A:118900012..118901176	-	1164	HC	protein_coding_gene	DUF4005 domain-containing protein	TRITD1Av1G048170	homeobox protein knotted-1-like 6 G	1A:110612688..110613344	-	656	657		TRITD1Av1G048170
TrturSVE1A02G00031210	Chr1A:119117366..119117994	-	628	HC	transposable_element_gene	AP2/ERF domain-containing protein							new in Svevo Rel2.0
TrturSVE1A02G00031230	Chr1A:119178240..119181614	-	3374	HC	protein_coding_gene	Haloacid dehalogenase-like hydrolase superfamily protein	TRITD1Av1G048260	Haloacid dehalogenase-like hydrolase superfamily protein	1A:110891073..110894834	-	3761	3016		TRITD1Av1G048260
TrturSVE1A02G00031250	Chr1A:119485430..119500447	+	15017	HC	protein_coding_gene	ATP-dependent helicase/deoxyribonuclease subunit B	TRITD1Av1G048350	ATP-dependent helicase/deoxyribonuclease subunit B TE?	1A:111200365..111215507	+	15142	1315
TrturSVE1A02G00031260	Chr1A:119499999..119504771	-	4772	HC	protein_coding_gene	Sugar phosphate transporter domain-containing protein	TRITD1Av1G048360	Transporter-related family protein	1A:111216384..111219085	-	2701	2702
TrturSVE1A02G00031280	Chr1A:119519228..119523765	-	4537	HC	protein_coding_gene	NAB domain-containing protein							new in Svevo Rel2.0; overlapping with SvevoRel1.0 low confidence TRITD1Av1G048390	TRITD3Bv1G032780
TrturSVE1A02G00031320	Chr1A:119699535..119702427	-	2892	HC	protein_coding_gene	Thioredoxin							new in Svevo Rel2.0; overlapping with SvevoRel1.0 low confidence TRITD1Av1G048490	TRITD1Bv1G057630
TrturSVE1A02G00031340	Chr1A:120193277..120195241	+	1964	HC	protein_coding_gene	Ribosomal protein L10e/L16 domain-containing protein	TRITD1Av1G048640	Ribosomal protein	1A:111913898..111915549	+	1651	1652		TRITD1Av1G048640
TrturSVE1A02G00031430	Chr1A:120960100..120966272	+	6172	HC	protein_coding_gene	Autophagy-related protein 18c	TRITD1Av1G048860	WD repeat phosphoinositide-interacting-like protein	1A:112686444..112690613	+	4169	4170		TRITD1Av1G048860
TrturSVE1A02G00031440	Chr1A:120966848..120971140	-	4292	HC	protein_coding_gene	DNA-directed RNA polymerase RBP11-like dimerisation domain-containing protein	TRITD1Av1G048870	DNA-directed RNA polymerase	1A:112692313..112695202	-	2889	2890		TRITD1Av1G048870
TrturSVE1A02G00031560	Chr1A:121509253..121520748	-	11495	HC	protein_coding_gene	ATP synthase subunit alpha, chloroplastic							new in Svevo Rel2.0	TRITD2Bv1G250630
TrturSVE1A02G00031570	Chr1A:121528232..121528809	+	577	HC	protein_coding_gene	Arabinogalactan peptide							new in Svevo Rel2.0; overlapping with SvevoRel1.0 low confidence TRITD1Av1G049110	TRITD3Bv1G138600
TrturSVE1A02G00031590	Chr1A:121537752..121569313	+	31561	HC	protein_coding_gene	glycerophosphodiester phosphodiesterase							new in Svevo Rel2.0	TRITD1Av1G049120
TrturSVE1A02G00031610	Chr1A:121572364..121575674	+	3310	HC	protein_coding_gene	glycerophosphodiester phosphodiesterase	TRITD1Av1G049140	Glycerophosphodiester phosphodiesterase	1A:113300405..113303850	+	3445	2943		TRITD1Av1G049140
TrturSVE1A02G00031700	Chr1A:122290094..122293616	+	3522	HC	protein_coding_gene	Alliinase C-terminal domain-containing protein	TRITD1Av1G049300	Tryptophan aminotransferase	1A:114018994..114021935	+	2941	2942		TRITD1Av1G049300
TrturSVE1A02G00031710	Chr1A:122295400..122295855	-	455	HC	transposable_element_gene	Reverse transcriptase zinc-binding domain-containing protein							new in Svevo Rel2.0
TrturSVE1A02G00031780	Chr1A:122728512..122730549	-	2037	HC	protein_coding_gene	Alliinase C-terminal domain-containing protein	TRITD1Av1G049500	Tryptophan aminotransferase-related protein 2	1A:114468763..114474615	-	5852	1739	one Svevo Rel1.0 model splitted into two in Svevo Rel2.0
TrturSVE1A02G00031790	Chr1A:122730668..122734762	-	4094	HC	protein_coding_gene	DUF1421 domain-containing protein	TRITD1Av1G049500	Tryptophan aminotransferase-related protein 2	1A:114468763..114474615	-	5852	3885	one Svevo Rel1.0 model splitted into two in Svevo Rel2.0
TrturSVE1A02G00031800	Chr1A:122768230..122772453	+	4223	HC	protein_coding_gene	Protein kinase domain-containing protein	TRITD1Av1G049520	Receptor protein kinase, putative	1A:114508829..114512770	+	3941	3805		TRITD1Av1G049520
TrturSVE1A02G00031810	Chr1A:123269580..123270703	+	1123	HC	transposable_element_gene	RING-type E3 ubiquitin transferase							new in Svevo Rel2.0
TrturSVE1A02G00031830	Chr1A:123362797..123363631	+	834	HC	protein_coding_gene	Unknown protein	TRITD1Av1G049650	Sodium channel protein type 9 subunit alpha G	1A:115107457..115107858	-	401	402		TRITD3Av1G123770
TrturSVE1A02G00031870	Chr1A:123428817..123431175	-	2358	HC	protein_coding_gene	Neprosin domain-containing protein	TRITD1Av1G049720	carboxyl-terminal peptidase, putative (DUF239)	1A:115174241..115175975	-	1734	1735		TRITD1Av1G049720
TrturSVE1A02G00031880	Chr1A:123446275..123452101	-	5826	HC	protein_coding_gene	Core-2/I-branching beta-1,6-N-acetylglucosaminyltransferase family protein	TRITD1Av1G049740	Core-2/I-branching beta-1,6-N-acetylglucosaminyltransferase family protein	1A:115191989..115196845	-	4856	4857		TRITD1Av1G049740
TrturSVE1A02G00031910	Chr1A:123521935..123524059	-	2124	HC	protein_coding_gene	C2H2-type domain-containing protein							new in Svevo Rel2.0; overlapping with SvevoRel1.0 low confidence TRITD1Av1G049780	TRITD3Bv1G073500
TrturSVE1A02G00032020	Chr1A:123707642..123708655	+	1013	HC	protein_coding_gene	3'-5' exonuclease domain-containing protein							new in Svevo Rel2.0	TRITD5Av1G197100
TrturSVE1A02G00032070	Chr1A:123819378..123820189	-	811	HC	protein_coding_gene	Unknown protein							new in Svevo Rel2.0
TrturSVE1A02G00032100	Chr1A:124004675..124005578	-	903	HC	transposable_element_gene	Reverse transcriptase Ty1/copia-type domain-containing protein							new in Svevo Rel2.0
TrturSVE1A02G00032110	Chr1A:124059877..124065282	+	5405	HC	protein_coding_gene	F-box domain-containing protein	TRITD1Av1G050070	F-box protein	1A:115803878..115808308	+	4430	3885		TRITD1Av1G050070
TrturSVE1A02G00032130	Chr1A:124126778..124127233	-	455	HC	protein_coding_gene	Reverse transcriptase zinc-binding domain-containing protein							new in Svevo Rel2.0; overlapping with SvevoRel1.0 low confidence TRITD1Av1G050100	TRITD7Bv1G005890
TrturSVE1A02G00032200	Chr1A:124400315..124404559	+	4244	HC	protein_coding_gene	Leucine-rich repeat receptor-like protein kinase family protein	TRITD1Av1G050170	Leucine-rich repeat receptor-like protein kinase family	1A:116128272..116149888	+	21616	3409	one Svevo Rel1.0 model splitted into two in Svevo Rel2.0
TrturSVE1A02G00032220	Chr1A:124430147..124430683	-	536	HC	protein_coding_gene	CLE family OsCLE101 protein	TRITD1Av1G050200	Clavata3/ESR (CLE) gene family member G	1A:116176265..116176558	-	293	294		TRITD1Av1G050200
TrturSVE1A02G00032230	Chr1A:124594712..124606162	-	11450	HC	protein_coding_gene	Protein kinase domain-containing protein	TRITD1Av1G050310	Receptor-like kinase	1A:116342172..116352971	-	10799	10800		TRITD1Av1G050310
TrturSVE1A02G00032250	Chr1A:124699421..124703404	-	3983	HC	protein_coding_gene	ApaG domain-containing protein	TRITD1Av1G050350	Protein apaG	1A:116447936..116450607	-	2671	2672		TRITD1Av1G050350
TrturSVE1A02G00032280	Chr1A:125067163..125070946	+	3783	HC	protein_coding_gene	mRNA cap guanine-N7 methyltransferase	TRITD1Av1G050440	mRNA cap guanine-N7 methyltransferase	1A:116816351..116819331	+	2980	2981		TRITD1Av1G050440
TrturSVE1A02G00032310	Chr1A:125307582..125312568	+	4986	HC	protein_coding_gene	Sugar phosphate transporter domain-containing protein	TRITD1Av1G050610	Phosphate translocator	1A:117058636..117062619	+	3983	3984
TrturSVE1A02G00032330	Chr1A:125313313..125322732	-	9419	HC	protein_coding_gene	Phospholipase D	TRITD1Av1G050630	Phospholipase D	1A:117064282..117073267	-	8985	8986
TrturSVE1A02G00032350	Chr1A:125351766..125352913	+	1147	HC	protein_coding_gene	Embryo-specific	TRITD1Av1G050670	Embryo-specific 3	1A:117102669..117103331	+	662	663		TRITD1Av1G050670
TrturSVE1A02G00032390	Chr1A:125613846..125622813	+	8967	HC	protein_coding_gene	Adenine nucleotide transporter BT1, chloroplastic/mitochondrial							new in Svevo Rel2.0; overlapping with SvevoRel1.0 low confidence TRITD1Av1G050870	TRITD7Av1G259170
TrturSVE1A02G00032400	Chr1A:125623032..125624301	-	1269	HC	protein_coding_gene	DNA/RNA-binding protein Alba-like domain-containing protein	TRITD1Av1G050900	DNA/RNA-binding protein Alba-like protein	1A:117376302..117377373	-	1071	1072		TRITD1Av1G050900
TrturSVE1A02G00032430	Chr1A:125959478..125960978	+	1500	HC	protein_coding_gene	VOC domain-containing protein	TRITD1Av1G050960	Lactoylglutathione lyase/glyoxalase I family protein	1A:117714194..117715361	+	1167	1168		TRITD1Av1G050960
TrturSVE1A02G00032560	Chr1A:126715094..126715943	-	849	HC	protein_coding_gene	Metallothionein-like protein	TRITD1Av1G051160	Metallothionein	1A:118473607..118474006	-	399	400		TRITD4Bv1G062090
TrturSVE1A02G00032580	Chr1A:126719496..126724276	-	4780	HC	protein_coding_gene	OBG-type G domain-containing protein	TRITD1Av1G051170	GTPase obg	1A:118478203..118480647	-	2444	2445		TRITD1Av1G051170
TrturSVE1A02G00032610	Chr1A:127048584..127052078	+	3494	HC	protein_coding_gene	Secreted protein							new in Svevo Rel2.0; overlapping with SvevoRel1.0 low confidence TRITD1Av1G051290
TrturSVE1A02G00032620	Chr1A:127147843..127149120	+	1277	HC	protein_coding_gene	VOC domain-containing protein	TRITD1Av1G051320	Metallothiol transferase fosB	1A:118907676..118908570	+	894	895		TRITD1Av1G051320
TrturSVE1A02G00032660	Chr1A:127339486..127345979	-	6493	HC	protein_coding_gene	Cellulose synthase	TRITD1Av1G051430	Cellulose synthase	1A:119100315..119105712	-	5397	5398		TRITD1Av1G051430
TrturSVE1A02G00032670	Chr1A:127472941..127473144	-	203	HC	transposable_element_gene	DDE Tnp4 domain-containing protein							new in Svevo Rel2.0; overlapping with SvevoRel1.0 low confidence TRITD1Av1G051500
TrturSVE1A02G00032730	Chr1A:128091541..128092903	-	1362	HC	protein_coding_gene	MAPK kinase substrate protein	TRITD1Av1G051640	F-box protein PP2-A13	1A:119856241..119856612	-	371	372		TRITD1Av1G051640
TrturSVE1A02G00032830	Chr1A:129016926..129020754	-	3828	HC	protein_coding_gene	Mitochondrial ATPase complex subunit ATP10	TRITD1Av1G051840	AT1G08220-like protein	1A:120788825..120791974	-	3149	3150		TRITD1Av1G051840
TrturSVE1A02G00032840	Chr1A:129020813..129023199	+	2386	HC	protein_coding_gene	Wax synthase domain-containing protein	TRITD1Av1G051850	RING/U-box superfamily protein G	1A:120792240..120792682	+	442	443		TRITD1Av1G051850
TrturSVE1A02G00032880	Chr1A:129493656..129495060	+	1404	HC	protein_coding_gene	Ataxin-2 C-terminal domain-containing protein							new in Svevo Rel2.0	TRITD4Bv1G144360
TrturSVE1A02G00032910	Chr1A:129496667..129499083	+	2416	HC	protein_coding_gene	Unknown protein	TRITD1Av1G052070	Phytoene dehydrogenase, chloroplastic/chromoplastic G	1A:121269474..121270070	-	596	597	new in Svevo Rel2.0
TrturSVE1A02G00032940	Chr1A:129663378..129664055	-	677	HC	protein_coding_gene	DUF4005 domain-containing protein	TRITD1Av1G052120	Thioesterase/thiol ester dehydrase-isomerase superfamily protein G	1A:121436877..121437218	-	341	342		TRITD1Bv1G060890
TrturSVE1A02G00032960	Chr1A:129672000..129672815	-	815	HC	protein_coding_gene	DUF4005 domain-containing protein	TRITD1Av1G052130	Plant/MSJ11-3 protein, putative G	1A:121445573..121445950	-	377	378
TrturSVE1A02G00032980	Chr1A:129963471..129968840	+	5369	HC	protein_coding_gene	Histone-lysine N-methyltransferase, H3 lysine-9	TRITD1Av1G052260	Histone-lysine N-methyltransferase, H3 lysine-9 specific	1A:121739413..121742256	+	2843	2844		TRITD1Bv1G060750
TrturSVE1A02G00033050	Chr1A:130295598..130297245	-	1647	HC	protein_coding_gene	DUF4005 domain-containing protein	TRITD1Av1G052350	Pentatricopeptide repeat-containing protein G	1A:122064873..122065214	-	341	342		TRITD1Av1G052350
TrturSVE1A02G00033060	Chr1A:130395101..130401571	-	6470	HC	protein_coding_gene	Bicarbonate transporter-like transmembrane domain-containing protein	TRITD1Av1G052410	Boron transporter	1A:122164312..122169825	-	5513	3807		TRITD1Av1G052410
TrturSVE1A02G00033080	Chr1A:130402663..130407487	-	4824	HC	protein_coding_gene	Pentatricopeptide repeat-containing protein	TRITD1Av1G052420	Pentatricopeptide repeat-containing protein	1A:122174101..122175747	-	1646	1647		TRITD1Av1G052420
TrturSVE1A02G00033090	Chr1A:130464733..130466001	+	1268	HC	transposable_element_gene	Copia-type pol polyprotein							new in Svevo Rel2.0
TrturSVE1A02G00033140	Chr1A:130618972..130621434	-	2462	HC	protein_coding_gene	Glycosyltransferase	TRITD1Av1G052510	Glycosyltransferase	1A:122388269..122389801	-	1532	1533		TRITD1Av1G052510
TrturSVE1A02G00033150	Chr1A:130657446..130658964	-	1518	HC	protein_coding_gene	protein kinase family protein	TRITD1Av1G052540	Protein kinase-like	1A:122426087..122427157	-	1070	1071		TRITD1Av1G052540
TrturSVE1A02G00033250	Chr1A:131542853..131543740	+	887	HC	transposable_element_gene	Integrase catalytic domain-containing protein							new in Svevo Rel2.0; overlapping with SvevoRel1.0 low confidence TRITD1Av1G052770
TrturSVE1A02G00033270	Chr1A:131822786..131825951	+	3165	HC	transposable_element_gene	Reverse transcriptase Ty1/copia-type domain-containing protein							new in Svevo Rel2.0
TrturSVE1A02G00033300	Chr1A:132011876..132016193	+	4317	HC	protein_coding_gene	NPH3 domain-containing protein	TRITD1Av1G053050	Phototropic-responsive NPH3 family protein	1A:123770804..123774506	+	3702	3703		TRITD1Av1G053050
TrturSVE1A02G00033320	Chr1A:132049406..132049838	+	432	HC	protein_coding_gene	Unknown protein							new in Svevo Rel2.0
TrturSVE1A02G00033360	Chr1A:132367198..132369554	-	2356	HC	protein_coding_gene	Serine/threonine protein phosphatase 2A regulatory subunit	TRITD1Av1G053170	Serine/threonine protein phosphatase 2A regulatory subunit B	1A:124126982..124129611	-	2629	2047		TRITD1Av1G053170
TrturSVE1A02G00033370	Chr1A:132583100..132585759	-	2659	HC	protein_coding_gene	Auxin-responsive protein	TRITD1Av1G053230	Auxin-responsive protein	1A:124345169..124347105	-	1936	1937		TRITD1Av1G053230
TrturSVE1A02G00033470	Chr1A:132864394..132869481	+	5087	HC	protein_coding_gene	Pre-mRNA-splicing factor 38	TRITD1Av1G053320	Pre-mRNA-splicing factor	1A:124628027..124630562	+	2535	2536		TRITD1Av1G053320
TrturSVE1A02G00033510	Chr1A:133236157..133241131	+	4974	HC	protein_coding_gene	RING-type domain-containing protein	TRITD1Av1G053400	RING/U-box superfamily protein	1A:125000875..125004252	+	3377	2710		TRITD1Av1G053400
TrturSVE1A02G00033540	Chr1A:133306327..133308889	+	2562	HC	protein_coding_gene	Protein TAPETUM DETERMINANT 1-like	TRITD1Av1G053500	Protein tapetum determinant 1 G	1A:125069096..125070699	+	1603	1604		TRITD1Av1G053500
TrturSVE1A02G00033600	Chr1A:134138906..134139438	+	532	HC	protein_coding_gene	ROTUNDIFOLIA like 8	TRITD1Av1G053710	Rotundifolia-like protein	1A:125905968..125906601	+	633	469		TRITD1Av1G053710
TrturSVE1A02G00033610	Chr1A:134146749..134150158	-	3409	HC	transposable_element_gene	Reverse transcriptase domain-containing protein							new in Svevo Rel2.0; overlapping with SvevoRel1.0 low confidence TRITD1Av1G053720
TrturSVE1A02G00033650	Chr1A:134490095..134492033	-	1938	HC	protein_coding_gene	Acyl transferase 7	TRITD1Av1G053780	3'-N-debenzoyl-2'-deoxytaxol N-benzoyltransferase	1A:126258037..126259444	-	1407	1406		TRITD1Av1G053780
TrturSVE1A02G00033860	Chr1A:135567567..135569500	+	1933	HC	protein_coding_gene	Glycosyltransferase	TRITD1Av1G053960	Glycosyltransferase	1A:127337735..127339246	+	1511	1512		TRITD1Av1G053960
TrturSVE1A02G00033880	Chr1A:135765025..135772893	+	7868	HC	protein_coding_gene	AB hydrolase-1 domain-containing protein	TRITD1Av1G054020	Pimeloyl-[acyl-carrier protein] methyl ester esterase	1A:127535343..127536350	+	1007	792		TRITD1Av1G054020
TrturSVE1A02G00033950	Chr1A:136329023..136332748	-	3725	HC	protein_coding_gene	Copper ion binding protein	TRITD1Av1G054200	Copper ion binding protein G	1A:128096935..128100151	-	3216	3217		TRITD1Av1G054200
TrturSVE1A02G00033980	Chr1A:136964470..136966559	-	2089	HC	protein_coding_gene	Leucine-rich repeat	TRITD1Av1G054520	Leucine-rich repeat protein kinase family protein	1A:128733576..128734954	-	1378	1376		TRITD1Av1G054520
TrturSVE1A02G00034040	Chr1A:137217264..137218392	-	1128	HC	protein_coding_gene	CCHC-type domain-containing protein							new in Svevo Rel2.0	TRITD4Bv1G195860
TrturSVE1A02G00034090	Chr1A:137556602..137559723	-	3121	HC	protein_coding_gene	FLZ-type domain-containing protein	TRITD1Av1G054750	senescence-associated family protein, putative (DUF581)	1A:129327296..129328877	-	1581	1582		TRITD1Av1G054750
TrturSVE1A02G00034100	Chr1A:137687154..137698064	+	10910	HC	protein_coding_gene	Copalyl diphosphate synthase-like protein	TRITD1Av1G054770	Copalyl diphosphate synthase	1A:129458338..129468535	+	10197	5772		TRITD1Av1G054770
TrturSVE1A02G00034110	Chr1A:137844768..137846054	-	1286	HC	protein_coding_gene	Polyamine-modulated factor 1-binding protein 1							new in Svevo Rel2.0
TrturSVE1A02G00034120	Chr1A:137892589..137898806	+	6217	HC	protein_coding_gene	70 kDa heat shock protein	TRITD1Av1G054820	70 kDa heat shock protein	1A:129664664..129669241	+	4577	4578		TRITD1Av1G054820
TrturSVE1A02G00034130	Chr1A:138209329..138216626	+	7297	HC	protein_coding_gene	70 kDa heat shock protein	TRITD1Av1G054830	70 kDa heat shock protein	1A:129989244..129998626	+	9382	3670
TrturSVE1A02G00034150	Chr1A:138221042..138223043	+	2001	HC	protein_coding_gene	Cytochrome P450	TRITD1Av1G054840	Cytochrome P450 family protein, expressed	1A:130001361..130002926	+	1565	1566		TRITD1Av1G054840
TrturSVE1A02G00034160	Chr1A:138223061..138226037	-	2976	HC	protein_coding_gene	60S ribosomal protein L18a-like protein	TRITD1Av1G054850	60S ribosomal L18a-like protein G	1A:130003722..130004669	-	947	948		TRITD1Av1G054850
TrturSVE1A02G00034210	Chr1A:138511195..138511951	+	756	HC	protein_coding_gene	Late embryogenesis abundant protein	TRITD1Av1G054970	Late embryogenesis abundant protein G	1A:130292549..130292959	+	410	411		TRITD1Av1G054970
TrturSVE1A02G00034270	Chr1A:138544299..138545294	-	995	HC	protein_coding_gene	Acidic protein	TRITD1Av1G055020	Nuclear poly(A) polymerase 1 G	1A:130325930..130328246	-	2316	720		TRITD1Av1G055020
TrturSVE1A02G00034280	Chr1A:138548085..138551098	-	3013	HC	protein_coding_gene	Protein SLOW GREEN 1, chloroplastic	TRITD1Av1G055030	Protein slow green 1, chloroplastic	1A:130330134..130332292	-	2158	2159		TRITD1Av1G055030
TrturSVE1A02G00034290	Chr1A:138551497..138554034	+	2537	HC	protein_coding_gene	Protein FAR1-RELATED SEQUENCE							new in Svevo Rel2.0	TRITD7Av1G060760
TrturSVE1A02G00034300	Chr1A:138555071..138558038	-	2967	HC	protein_coding_gene	Hypoxanthine phosphoribosyltransferase							new in Svevo Rel2.0	TRITD1Bv1G063710
TrturSVE1A02G00034330	Chr1A:138774360..138780453	+	6093	HC	protein_coding_gene	FACT complex subunit SSRP1	TRITD1Av1G055160	FACT complex subunit SSRP1	1A:130556854..130562417	+	5563	5564		TRITD1Bv1G064040
TrturSVE1A02G00034370	Chr1A:138874962..138878676	-	3714	HC	protein_coding_gene	Unknown protein	TRITD1Av1G055190	ATP-dependent RNA helicase ded1 TE?	1A:130657735..130661519	-	3784	3663		TRITD1Av1G055190
TrturSVE1A02G00034400	Chr1A:139165537..139166600	-	1063	HC	protein_coding_gene	3'-5' exonuclease domain-containing protein							new in Svevo Rel2.0	TRITD5Av1G197100
TrturSVE1A02G00034430	Chr1A:139199160..139200262	-	1102	HC	protein_coding_gene	3'-5' exonuclease domain-containing protein							new in Svevo Rel2.0	TRITD5Av1G197100
TrturSVE1A02G00034470	Chr1A:139367765..139372111	+	4346	HC	protein_coding_gene	Pentatricopeptide repeat-containing protein	TRITD1Av1G055430	Pentatricopeptide repeat-containing protein	1A:131154149..131156599	+	2450	2451		TRITD1Av1G055430
TrturSVE1A02G00034540	Chr1A:140222467..140228373	+	5906	HC	protein_coding_gene	DUF1664 domain-containing protein	TRITD1Av1G055820	bZIP transcription factor, putative (DUF1664)	1A:132014907..132021164	+	6257	5705		TRITD1Av1G055820
TrturSVE1A02G00034560	Chr1A:140235608..140243004	-	7396	HC	protein_coding_gene	Myb/SANT-like domain-containing protein	TRITD1Av1G055830	Myb/SANT-like DNA-binding domain protein G	1A:132028962..132035775	-	6813	6814		TRITD1Av1G055830
TrturSVE1A02G00034570	Chr1A:140246243..140247376	-	1133	HC	protein_coding_gene	Myb/SANT-like domain-containing protein							new in Svevo Rel2.0; overlapping with SvevoRel1.0 low confidence TRITD1Av1G055840	TRITD3Bv1G191000
TrturSVE1A02G00034640	Chr1A:140763234..140763681	+	447	HC	protein_coding_gene	Unknown protein	TRITD1Av1G056010	2-oxoglutarate (2OG) and Fe(II)-dependent oxygenase superfamily protein G	1A:132558698..132558982	+	284	285		TRITD1Av1G056010
TrturSVE1A02G00034650	Chr1A:140763731..140779392	-	15661	HC	protein_coding_gene	Serine/threonine-protein kinase	TRITD1Av1G056020	Protein kinase	1A:132560333..132574649	-	14316	7400		TRITD1Av1G056020
TrturSVE1A02G00034730	Chr1A:141270780..141271235	-	455	HC	protein_coding_gene	Reverse transcriptase zinc-binding domain-containing protein							new in Svevo Rel2.0	TRITD7Bv1G005890
TrturSVE1A02G00034740	Chr1A:141272938..141275012	+	2074	HC	protein_coding_gene	DDE Tnp4 domain-containing protein	TRITD1Av1G056150	0	1A:133075631..133077067	+	1436	1437
TrturSVE1A02G00034750	Chr1A:141272940..141274900	-	1960	HC	protein_coding_gene	Cadherin-8	TRITD1Av1G056150	0	1A:133075631..133077067	+	1436	1437	new in Svevo Rel2.0; overlapping with SvevoRel1.0 low confidence TRITD1Av1G056140
TrturSVE1A02G00034760	Chr1A:141274672..141277690	-	3018	HC	protein_coding_gene	VOC domain-containing protein							new in Svevo Rel2.0; overlapping with SvevoRel1.0 low confidence TRITD1Av1G056160	TRITD1Bv1G064590
TrturSVE1A02G00034830	Chr1A:142214913..142215585	+	672	HC	transposable_element_gene	Reverse transcriptase domain-containing protein	TRITD1Av1G056430	Glycine-rich protein	1A:134019183..134053974	+	34791	673	new in Svevo Rel2.0
TrturSVE1A02G00034930	Chr1A:142519015..142523043	+	4028	HC	protein_coding_gene	Protein CHUP1, chloroplastic	TRITD1Av1G056490	Protein CHUP1, chloroplastic G	1A:134332937..134335677	+	2740	2741		TRITD1Bv1G064830
TrturSVE1A02G00034960	Chr1A:142683833..142686117	-	2284	HC	protein_coding_gene	Histidine-containing phosphotransfer protein	TRITD1Av1G056550	Histidine phosphotransfer protein	1A:134497635..134500783	-	3148	1921		TRITD1Av1G056550
TrturSVE1A02G00035000	Chr1A:143018860..143019806	-	946	HC	transposable_element_gene	CCHC-type domain-containing protein							new in Svevo Rel2.0
TrturSVE1A02G00035160	Chr1A:143223509..143224492	+	983	HC	transposable_element_gene	Integrase catalytic domain-containing protein							new in Svevo Rel2.0; overlapping with SvevoRel1.0 low confidence TRITD1Av1G056730
TrturSVE1A02G00035200	Chr1A:143512502..143517593	-	5091	HC	protein_coding_gene	Malic enzyme	TRITD1Av1G056950	Malic enzyme	1A:135329336..135360397	-	31061	4565	chimeric/wrong annotation in Svevo Rel1.0
TrturSVE1A02G00035240	Chr1A:143553008..143553764	-	756	HC	protein_coding_gene	Zinc finger GRF-type domain-containing protein							new in Svevo Rel2.0	TRITD2Bv1G249800
TrturSVE1A02G00035360	Chr1A:144224771..144226094	-	1323	HC	protein_coding_gene	3'-5' exonuclease domain-containing protein							new in Svevo Rel2.0; overlapping with SvevoRel1.0 low confidence TRITD1Av1G057200	TRITD4Bv1G019550
TrturSVE1A02G00035390	Chr1A:144839781..144841598	+	1817	HC	protein_coding_gene	Auxin-responsive protein	TRITD1Av1G057320	Auxin-responsive protein	1A:136665969..136667317	+	1348	1349		TRITD1Av1G057320
TrturSVE1A02G00035400	Chr1A:144845044..144848793	+	3749	HC	protein_coding_gene	Proteasome subunit beta	TRITD1Av1G057330	Proteasome subunit beta type	1A:136671507..136673929	+	2422	2423		TRITD1Av1G057330
TrturSVE1A02G00035420	Chr1A:144923502..144927250	-	3748	HC	protein_coding_gene	Phosphotransferase	TRITD1Av1G057370	Phosphotransferase	1A:136749770..136752915	-	3145	3146		TRITD1Av1G057370
TrturSVE1A02G00035500	Chr1A:146256006..146259453	+	3447	HC	protein_coding_gene	DUF4005 domain-containing protein	TRITD1Av1G057710	IQ domain-containing protein	1A:138090928..138092490	+	1562	1563		TRITD1Av1G057710
TrturSVE1A02G00035570	Chr1A:146734414..146739200	-	4786	HC	protein_coding_gene	Derlin	TRITD1Av1G057770	Derlin	1A:138569850..138574116	-	4266	4267		TRITD1Av1G057770
TrturSVE1A02G00035610	Chr1A:147408389..147408903	+	514	HC	protein_coding_gene	Programmed cell death protein 4-like	TRITD1Av1G057960	Proteasome subunit beta 2 G	1A:139248512..139248724	+	212	213		TRITD1Av1G057960
TrturSVE1A02G00035640	Chr1A:148182587..148184177	-	1590	HC	protein_coding_gene	Leucine-rich repeat-containing N-terminal plant-type domain-containing protein	TRITD1Av1G058060	Leucine-rich repeat protein kinase family protein	1A:140024774..140034195	-	9421	1475
TrturSVE1A02G00035740	Chr1A:148677080..148677561	-	481	HC	protein_coding_gene	Unknown protein	TRITD1Av1G058320	Chaperone protein DnaJ G	1A:140523374..140523776	-	402	403		TRITD1Av1G058320
TrturSVE1A02G00035750	Chr1A:148678520..148679117	-	597	HC	protein_coding_gene	Secreted protein	TRITD1Av1G058330	Protein inturned G	1A:140524768..140525365	-	597	598		TRITD1Av1G058330
TrturSVE1A02G00035810	Chr1A:149033588..149042465	+	8877	HC	protein_coding_gene	N(6)-L-threonylcarbamoyladenine synthase							new in Svevo Rel2.0	TRITD1Av1G058470
TrturSVE1A02G00035830	Chr1A:149094669..149105383	+	10714	HC	protein_coding_gene	N(6)-L-threonylcarbamoyladenine synthase	TRITD1Av1G058470	tRNA N6-adenosine threonylcarbamoyltransferase	1A:140945121..140953112	+	7991	7992		TRITD1Av1G058470
TrturSVE1A02G00035900	Chr1A:149843395..149843823	+	428	HC	protein_coding_gene	Dirigent protein							new in Svevo Rel2.0; overlapping with SvevoRel1.0 low confidence TRITD1Av1G058670	TRITD1Bv1G067620
TrturSVE1A02G00035980	Chr1A:150652086..150662715	-	10629	HC	protein_coding_gene	Protein kinase domain-containing protein	TRITD1Av1G058980	Kinase family protein	1A:142507447..142516925	-	9478	5107		TRITD1Av1G058980
TrturSVE1A02G00036020	Chr1A:151264205..151265040	+	835	HC	protein_coding_gene	PRA1 family protein	TRITD1Av1G059110	PRA1 family protein	1A:143125759..143126334	+	575	576		TRITD1Av1G059110
TrturSVE1A02G00036040	Chr1A:151323137..151324281	+	1144	HC	protein_coding_gene	CCHC-type domain-containing protein							new in Svevo Rel2.0	TRITD5Av1G003670
TrturSVE1A02G00036050	Chr1A:151870595..151875760	-	5165	HC	protein_coding_gene	Peroxidase	TRITD1Av1G059260	Peroxidase	1A:143738702..143739909	-	1207	1208		TRITD1Av1G059260
TrturSVE1A02G00036080	Chr1A:152189984..152192865	+	2881	HC	protein_coding_gene	Polygalacturonase	TRITD1Av1G059380	Pectin lyase-like superfamily protein	1A:144060565..144062482	+	1917	1361
TrturSVE1A02G00036090	Chr1A:152191120..152198713	-	7593	HC	protein_coding_gene	Thioredoxin domain-containing protein	TRITD1Av1G059400	Thioredoxin	1A:144063656..144068374	-	4718	4719
TrturSVE1A02G00036100	Chr1A:152213447..152214524	-	1077	HC	protein_coding_gene	Avr9/Cf-9 rapidly elicited protein 146	TRITD1Av1G059410	Avr9/Cf-9 rapidly elicited protein	1A:144085929..144086639	-	710	711		TRITD1Av1G059410
TrturSVE1A02G00036130	Chr1A:152600858..152604851	-	3993	HC	protein_coding_gene	Mitochondrial dicarboxylate/tricarboxylate transporter DTC	TRITD1Av1G059480	Mitochondrial carrier family	1A:144474550..144477846	-	3296	3297		TRITD1Av1G059480
TrturSVE1A02G00036150	Chr1A:152879136..152887449	+	8313	HC	protein_coding_gene	Kinase family protein	TRITD1Av1G059510	Receptor-like kinase	1A:144755551..144756891	+	1340	1341	two Svevo Rel1.0 models joined into one in Svevo Rel2.0
TrturSVE1A02G00036150	Chr1A:152879136..152887449	+	8313	HC	protein_coding_gene	Kinase family protein	TRITD1Av1G059520	Kinase family protein	1A:144760420..144763195	+	2775	2776	two Svevo Rel1.0 models joined into one in Svevo Rel2.0
TrturSVE1A02G00036170	Chr1A:152894137..152896145	-	2008	HC	protein_coding_gene	DUF4283 domain-containing protein	TRITD1Av1G059540	0	1A:144770703..144772340	-	1637	1638		TRITD1Av1G059540
TrturSVE1A02G00036190	Chr1A:152931031..152932734	-	1703	HC	protein_coding_gene	Lipoxygenase	TRITD1Av1G059550	Lipoxygenase	1A:144807580..144809053	-	1473	1474		TRITD1Av1G059550
TrturSVE1A02G00036210	Chr1A:153114831..153115268	-	437	HC	protein_coding_gene	Unknown protein							new in Svevo Rel2.0; overlapping with SvevoRel1.0 low confidence TRITD1Av1G059570
TrturSVE1A02G00036240	Chr1A:153450572..153454950	+	4378	HC	protein_coding_gene	non-specific serine/threonine protein kinase	TRITD1Av1G059580	Kinase family protein	1A:145328861..145332413	+	3552	3553		TRITD1Av1G059580
TrturSVE1A02G00036260	Chr1A:153787065..153789305	-	2240	HC	protein_coding_gene	60S ribosomal protein L11	TRITD1Av1G059740	50S ribosomal protein L5	1A:145667176..145668996	-	1820	1821		TRITD1Av1G059740
TrturSVE1A02G00036280	Chr1A:153922202..153923760	+	1558	HC	protein_coding_gene	FLZ-type domain-containing protein	TRITD1Av1G059780	Basic-leucine zipper (bZIP) transcription factor family protein G	1A:145802461..145805731	+	3270	1171
TrturSVE1A02G00036310	Chr1A:154129160..154134837	+	5677	HC	protein_coding_gene	O-acyltransferase	TRITD1Av1G059820	O-acyltransferase G	1A:146009186..146017010	+	7824	5678		TRITD1Av1G059820
TrturSVE1A02G00036400	Chr1A:154528582..154532460	-	3878	HC	protein_coding_gene	Calmodulin-binding family protein	TRITD1Av1G059870	Calmodulin binding protein G	1A:146408366..146412268	-	3902	3552		TRITD1Av1G059870
TrturSVE1A02G00036410	Chr1A:154651260..154651589	+	329	HC	transposable_element_gene	Reverse transcriptase domain-containing protein							new in Svevo Rel2.0
TrturSVE1A02G00036420	Chr1A:154683025..154687880	-	4855	HC	protein_coding_gene	Zinc transporter 4, chloroplastic	TRITD1Av1G059880	Zinc transporter	1A:146563301..146567291	-	3990	3840		TRITD1Bv1G067030
TrturSVE1A02G00036440	Chr1A:155035001..155044635	+	9634	HC	protein_coding_gene	Hexosyltransferase	TRITD1Av1G059890	Hexosyltransferase G	1A:146916826..146926767	+	9941	645		TRITD1Av1G059890
TrturSVE1A02G00036520	Chr1A:155650588..155659529	-	8941	HC	protein_coding_gene	Agamous MADS-box transcription factor	TRITD1Av1G060010	Agamous MADS-box transcription factor	1A:147537095..147544593	-	7498	7499		TRITD1Av1G060010
TrturSVE1A02G00036560	Chr1A:156075071..156075865	+	794	HC	protein_coding_gene	Bet v I/Major latex protein domain-containing protein	TRITD1Av1G060130	Lachrymatory factor synthase	1A:147963857..147964387	+	530	531		TRITD1Av1G060130
TrturSVE1A02G00036570	Chr1A:156105107..156109540	+	4433	HC	protein_coding_gene	N-acetyltransferase domain-containing protein	TRITD1Av1G060140	N-alpha-acetyltransferase	1A:147994261..147998297	+	4036	566		TRITD1Av1G060140
TrturSVE1A02G00036580	Chr1A:156113570..156116535	-	2965	HC	protein_coding_gene	GDSL esterase/lipase							new in Svevo Rel2.0; overlapping with SvevoRel1.0 low confidence TRITD1Av1G060150	TRITD3Bv1G282070
TrturSVE1A02G00036620	Chr1A:156545168..156546169	+	1001	HC	protein_coding_gene	RING-type domain-containing protein							new in Svevo Rel2.0; overlapping with SvevoRel1.0 low confidence TRITD1Av1G060300	TRITD1Bv1G066370
TrturSVE1A02G00036630	Chr1A:157037668..157045414	+	7746	HC	protein_coding_gene	alpha-1,2-Mannosidase	TRITD1Av1G060370	alpha-1,2-Mannosidase	1A:148863296..148870119	+	6823	3725		TRITD1Av1G060370
TrturSVE1A02G00036640	Chr1A:157149764..157153845	-	4081	HC	protein_coding_gene	Fe2OG dioxygenase domain-containing protein	TRITD1Av1G060440	Gibberellin 2-oxidase 2	1A:148975585..148979145	-	3560	3605		TRITD1Av1G060440
TrturSVE1A02G00036700	Chr1A:158009779..158010365	-	586	HC	protein_coding_gene	Unknown protein	TRITD1Av1G060740	Vps51/Vps67 family (components of vesicular transport) protein G	1A:149840718..149841128	-	410	411		TRITD1Av1G060740
TrturSVE1A02G00036770	Chr1A:158624044..158626764	+	2720	HC	protein_coding_gene	Abscisic acid receptor PYL8	TRITD1Av1G060900	Abscisic acid receptor	1A:150456273..150457995	+	1722	1723		TRITD1Av1G060900
TrturSVE1A02G00036780	Chr1A:158661059..158664133	-	3074	HC	transposable_element_gene	Unknown protein							new in Svevo Rel2.0
TrturSVE1A02G00036830	Chr1A:158888838..158900255	+	11417	HC	protein_coding_gene	ABC transporter	TRITD1Av1G061050	ABC transporter G family member	1A:150721619..150731778	+	10159	483
TrturSVE1A02G00036850	Chr1A:159250660..159252343	-	1683	HC	transposable_element_gene	Retrovirus-related Pol polyprotein from transposon TNT 1-94							new in Svevo Rel2.0
TrturSVE1A02G00036860	Chr1A:159348060..159355380	+	7320	HC	protein_coding_gene	NFACT RNA-binding domain-containing protein	TRITD1Av1G061110	Coiled-coil domain-containing protein 25	1A:151188510..151195681	+	7171	351		TRITD1Av1G061110
TrturSVE1A02G00036930	Chr1A:159868215..159869265	-	1050	HC	protein_coding_gene	3'-5' exonuclease domain-containing protein	TRITD1Av1G061280	Electron transport complex subunit RsxC	1A:151712078..151716095	-	4017	978		TRITD1Av1G061280
TrturSVE1A02G00036950	Chr1A:159930302..159933249	+	2947	HC	protein_coding_gene	Peptidase S54 rhomboid domain-containing protein	TRITD1Av1G061300	Rhomboid family protein	1A:151777355..151779904	+	2549	2550		TRITD1Av1G061300
TrturSVE1A02G00036970	Chr1A:160051186..160062795	+	11609	HC	protein_coding_gene	S-type anion channel SLAH2	TRITD1Av1G061350	S-type anion channel	1A:151907964..151910136	+	2172	2173		TRITD1Av1G061350
TrturSVE1A02G00037020	Chr1A:160416913..160426181	+	9268	HC	protein_coding_gene	DNA helicase	TRITD1Av1G061510	ATP-dependent DNA helicase	1A:152267519..152276130	+	8611	8461		TRITD1Av1G061510
TrturSVE1A02G00037070	Chr1A:160489577..160490331	-	754	HC	protein_coding_gene	Zinc finger GRF-type domain-containing protein							new in Svevo Rel2.0; overlapping with SvevoRel1.0 low confidence TRITD1Av1G061610	TRITD2Bv1G262510
TrturSVE1A02G00037110	Chr1A:161022579..161025157	-	2578	HC	transposable_element_gene	RNA-directed DNA polymerase							new in Svevo Rel2.0
TrturSVE1A02G00037200	Chr1A:161091602..161093207	+	1605	HC	protein_coding_gene	F-box domain-containing protein	TRITD1Av1G061820	F-box protein-like	1A:152938317..152939922	+	1605	1606		TRITD1Av1G061820
TrturSVE1A02G00037210	Chr1A:161133958..161151576	-	17618	HC	protein_coding_gene	SnoaL-like domain-containing protein	TRITD1Av1G061830	plant/protein (DUF2358)	1A:152983886..153001323	-	17437	417		TRITD1Av1G061830
TrturSVE1A02G00037290	Chr1A:161871303..161871965	+	662	HC	protein_coding_gene	Unknown protein	TRITD1Av1G061970	Major outer membrane porin, serovar F G	1A:153726708..153727076	+	368	369		TRITD1Av1G061970
TrturSVE1A02G00037320	Chr1A:162571094..162576729	-	5635	HC	protein_coding_gene	Bromo domain-containing protein	TRITD1Av1G062180	heat-inducible transcription repressor G	1A:154432347..154436820	-	4473	4118		TRITD1Av1G062180
TrturSVE1A02G00037370	Chr1A:162799217..162800400	-	1183	HC	protein_coding_gene	Unknown protein	TRITD1Av1G062330	RING/U-box superfamily protein G	1A:154659772..154660399	-	627	628		TRITD1Av1G062330
TrturSVE1A02G00037380	Chr1A:163093113..163098899	-	5786	HC	protein_coding_gene	RRM domain-containing protein	TRITD1Av1G062550	U1 small nuclear ribonucleoprotein 70 kDa G	1A:154955166..154960408	-	5242	5243		TRITD1Av1G062550
TrturSVE1A02G00037430	Chr1A:163761847..163762723	-	876	HC	protein_coding_gene	C2H2-type domain-containing protein							new in Svevo Rel2.0; overlapping with SvevoRel1.0 low confidence TRITD1Av1G062670	TRITD1Bv1G069840
TrturSVE1A02G00037510	Chr1A:164773580..164785445	+	11865	HC	protein_coding_gene	BHLH domain-containing protein	TRITD1Av1G062820	basic helix-loop-helix (bHLH) DNA-binding superfamily protein G	1A:156655248..156667400	+	12152	10593		TRITD1Bv1G069350
TrturSVE1A02G00037600	Chr1A:165894319..165895279	-	960	HC	transposable_element_gene	rRNA N-glycosidase							new in Svevo Rel2.0
TrturSVE1A02G00037610	Chr1A:165956018..165968341	-	12323	HC	transposable_element_gene	rRNA N-glycosidase							new in Svevo Rel2.0; overlapping with SvevoRel1.0 low confidence TRITD1Av1G063000
TrturSVE1A02G00037640	Chr1A:166977449..166978447	-	998	HC	protein_coding_gene	Pectinesterase inhibitor domain-containing protein	TRITD1Av1G063170	Pectinesterase inhibitor	1A:158847801..158848346	-	545	546		TRITD1Av1G063170
TrturSVE1A02G00037700	Chr1A:167221033..167222706	+	1673	HC	transposable_element_gene	rRNA N-glycosidase							new in Svevo Rel2.0
TrturSVE1A02G00037810	Chr1A:168592538..168594363	-	1825	HC	protein_coding_gene	40S ribosomal protein S7	TRITD1Av1G063510	40S ribosomal protein S7	1A:160477304..160478927	-	1623	1624		TRITD1Av1G063510
TrturSVE1A02G00037830	Chr1A:168602383..168607625	-	5242	HC	protein_coding_gene	RING-type domain-containing protein	TRITD1Av1G063530	Zinc finger protein-like 1-like protein TE?	1A:160488034..160492008	-	3974	3975		TRITD1Av1G063530
TrturSVE1A02G00038050	Chr1A:170399044..170406405	-	7361	HC	protein_coding_gene	DNA replication licensing factor MCM6	TRITD1Av1G064200	DNA helicase	1A:162305910..162311942	-	6032	6033		TRITD1Bv1G068400
TrturSVE1A02G00038120	Chr1A:171711231..171717956	+	6725	HC	protein_coding_gene	UBC core domain-containing protein	TRITD1Av1G064510	Ubiquitin-conjugating enzyme E2	1A:163476358..163483083	+	6725	6123		TRITD1Av1G064510
TrturSVE1A02G00038220	Chr1A:172952579..172955641	+	3062	HC	protein_coding_gene	Bidirectional sugar transporter SWEET	TRITD1Av1G064850	Bidirectional sugar transporter SWEET	1A:164734811..164736970	+	2159	2160		TRITD1Av1G064850
TrturSVE1A02G00038260	Chr1A:173599345..173601282	+	1937	HC	protein_coding_gene	Bacterial surface antigen (D15) domain-containing protein	TRITD1Av1G065060	ATP synthase subunit delta G	1A:165385788..165387513	+	1725	1726		TRITD1Av1G065060
TrturSVE1A02G00038270	Chr1A:173601675..173603850	-	2175	HC	protein_coding_gene	SKP1-like protein	TRITD1Av1G065070	SKP1-like protein	1A:165388554..165390167	-	1613	1614		TRITD1Av1G065070
TrturSVE1A02G00038320	Chr1A:174036732..174037445	+	713	HC	transposable_element_gene	Kinesin-like protein							new in Svevo Rel2.0
TrturSVE1A02G00038360	Chr1A:174140683..174140907	-	224	HC	protein_coding_gene	Photosystem II reaction center protein H	TRITD1Av1G065320	Photosystem II reaction center protein H	1A:165929310..165929658	-	348	225
TrturSVE1A02G00038370	Chr1A:174141006..174141137	+	131	HC	protein_coding_gene	Protein PsbN	TRITD1Av1G065320	Photosystem II reaction center protein H	1A:165929310..165929658	-	348	26	new in Svevo Rel2.0
TrturSVE1A02G00038430	Chr1A:174237922..174239531	+	1609	HC	protein_coding_gene	CAP-Gly domain-containing protein							new in Svevo Rel2.0; overlapping with SvevoRel1.0 low confidence TRITD1Av1G065400	TRITD0Uv1G017180
TrturSVE1A02G00038450	Chr1A:174244150..174279918	-	35768	HC	protein_coding_gene	DNA polymerase epsilon catalytic subunit	TRITD1Av1G065420	DNA polymerase epsilon catalytic subunit A G	1A:166035263..166071792	-	36529	14450
TrturSVE1A02G00038600	Chr1A:175302888..175313450	+	10562	HC	protein_coding_gene	RRM domain-containing protein	TRITD1Av1G065930	RNA-binding protein 39 G	1A:167102445..167112352	+	9907	1346		TRITD1Av1G065930
TrturSVE1A02G00038720	Chr1A:176656860..176684391	-	27531	HC	protein_coding_gene	Nuclease associated modular domain-containing protein	TRITD1Av1G066300	muscle M-line assembly protein G	1A:168467188..168494205	-	27017	3939
TrturSVE1A02G00038880	Chr1A:178604534..178607715	-	3181	HC	transposable_element_gene	Genome assembly, chromosome: II							new in Svevo Rel2.0
TrturSVE1A02G00038930	Chr1A:178833927..178858743	+	24816	HC	protein_coding_gene	Phospholipid-transporting ATPase	TRITD1Av1G066890	Phospholipid-transporting ATPase	1A:170655974..170680088	+	24114	3674
TrturSVE1A02G00038970	Chr1A:179048880..179049875	-	995	HC	protein_coding_gene	Signal recognition particle 14 kDa protein							new in Svevo Rel2.0	TRITD3Av1G046490
TrturSVE1A02G00038980	Chr1A:179136591..179244551	-	107960	HC	protein_coding_gene	Metal-nicotianamine transporter YSL7	TRITD1Av1G066930	Yellow stripe-like transporter 12	1A:170960527..171067687	-	107160	421
TrturSVE1A02G00039150	Chr1A:180846690..180849066	-	2376	HC	protein_coding_gene	Protein kinase	TRITD1Av1G067280	Protein kinase	1A:172681577..172683324	-	1747	1748		TRITD1Av1G067280
TrturSVE1A02G00039220	Chr1A:181934023..181939010	+	4987	HC	protein_coding_gene	70 kDa heat shock protein	TRITD1Av1G067490	Chaperone DnaK	1A:173773569..173777945	+	4376	4377		TRITD1Bv1G078090
TrturSVE1A02G00039240	Chr1A:181959923..181961691	-	1768	HC	protein_coding_gene	DUF620 domain-containing protein	TRITD1Av1G067540	lipase, putative (DUF620)	1A:173794620..173801377	-	6757	1689
TrturSVE1A02G00039280	Chr1A:182201598..182205139	+	3541	HC	protein_coding_gene	Myb/SANT-like domain-containing protein	TRITD1Av1G067690	Myb/SANT-like DNA-binding domain protein G	1A:174045150..174046058	+	908	909		TRITD6Bv1G185550
TrturSVE1A02G00039410	Chr1A:183800616..183808521	-	7905	HC	protein_coding_gene	Zinc transporter	TRITD1Av1G068120	Zinc transporter G	1A:175652715..175659637	-	6922	6923		TRITD1Av1G068120
TrturSVE1A02G00039490	Chr1A:184879343..184899036	+	19693	HC	protein_coding_gene	Pentatricopeptide repeat	TRITD1Av1G068360	Pentatricopeptide repeat-containing protein G	1A:176736207..176755405	+	19198	11737
TrturSVE1A02G00039530	Chr1A:184973738..184978082	-	4344	HC	protein_coding_gene	lactoylglutathione lyase	TRITD1Av1G068400	Lactoylglutathione lyase	1A:176831236..176834697	-	3461	3462		TRITD1Bv1G076140
TrturSVE1A02G00039650	Chr1A:186467836..186481554	+	13718	HC	protein_coding_gene	ER membrane protein complex subunit 1	TRITD1Av1G068790	ER membrane protein complex subunit 1	1A:178350407..178362690	+	12283	12284
TrturSVE1A02G00039660	Chr1A:186476201..186476701	-	500	HC	protein_coding_gene	HAT family dimerisation domain containing protein	TRITD1Av1G068790	ER membrane protein complex subunit 1	1A:178350407..178362690	+	12283	501	new in Svevo Rel2.0
TrturSVE1A02G00039740	Chr1A:188350128..188352102	+	1974	HC	protein_coding_gene	Histone H2A	TRITD1Av1G069390	Histone H2A	1A:180244378..180245655	+	1277	1278		TRITD1Av1G069390
TrturSVE1A02G00039850	Chr1A:189100392..189118503	-	18111	HC	protein_coding_gene	GOLD domain-containing protein	TRITD1Av1G069760	Retinal-binding protein	1A:180988249..181005442	-	17193	9514		TRITD1Av1G069760
TrturSVE1A02G00040010	Chr1A:190486689..190487822	-	1133	HC	protein_coding_gene	ATP-dependent DNA helicase							new in Svevo Rel2.0	TRITD1Bv1G095000
TrturSVE1A02G00040020	Chr1A:190508624..190509311	+	687	HC	transposable_element_gene	Unknown protein	TRITD1Av1G070320	Electron transport SCO1/SenC family protein, putative G	1A:182401765..182402290	+	525	526
TrturSVE1A02G00040030	Chr1A:190516506..190517201	+	695	HC	transposable_element_gene	Unknown protein							new in Svevo Rel2.0
TrturSVE1A02G00040040	Chr1A:190558201..190560577	-	2376	HC	protein_coding_gene	Histidine kinase/HSP90-like ATPase domain-containing protein							new in Svevo Rel2.0	TRITD3Av1G065500
TrturSVE1A02G00040120	Chr1A:191439481..191452276	-	12795	HC	protein_coding_gene	Protein kinase	TRITD1Av1G070570	Kinase family protein	1A:183336876..183353503	-	16627	3114		TRITD1Av1G070570
TrturSVE1A02G00040200	Chr1A:192630410..192636102	+	5692	HC	protein_coding_gene	Ras-related protein	TRITD1Av1G070990	Ras family	1A:184528064..184528363	+	299	300	two Svevo Rel1.0 models joined into one in Svevo Rel2.0
TrturSVE1A02G00040200	Chr1A:192630410..192636102	+	5692	HC	protein_coding_gene	Ras-related protein	TRITD1Av1G071000	Ras-related protein, expressed	1A:184531698..184533278	+	1580	1581	two Svevo Rel1.0 models joined into one in Svevo Rel2.0
TrturSVE1A02G00040250	Chr1A:193366428..193367644	-	1216	HC	protein_coding_gene	Unknown protein	TRITD1Av1G071130	Aspartate 1-decarboxylase G	1A:185269757..185270774	-	1017	1018		TRITD1Av1G071130
TrturSVE1A02G00040330	Chr1A:193826602..193844822	-	18220	HC	protein_coding_gene	EF-hand domain-containing protein	TRITD1Av1G071250	Calcium-binding endonuclease/exonuclease/phosphatase family G	1A:185728911..185746655	-	17744	363
TrturSVE1A02G00040460	Chr1A:195597633..195607431	-	9798	HC	protein_coding_gene	Transcription initiation factor iia subunit like	TRITD1Av1G071780	Transcription initiation factor IIA subunit 1	1A:187511881..187520637	-	8756	8757		TRITD1Av1G071780
TrturSVE1A02G00040490	Chr1A:195910503..195911071	+	568	HC	protein_coding_gene	Unknown protein	TRITD1Av1G071860	Homeobox protein orthopedia G	1A:187824695..187825078	+	383	384		TRITD1Av1G071860
TrturSVE1A02G00040520	Chr1A:196319021..196335903	+	16882	HC	protein_coding_gene	Transcription factor Spt20	TRITD1Av1G071980	Transcription factor Spt20	1A:188237633..188253511	+	15878	2460		TRITD1Av1G071980
TrturSVE1A02G00040540	Chr1A:197122745..197130102	-	7357	HC	protein_coding_gene	Trichome birefringence-like N-terminal domain-containing protein	TRITD1Av1G072230	Trichome birefringence-like protein	1A:189045959..189052347	-	6388	6389
TrturSVE1A02G00040590	Chr1A:198296321..198297332	-	1011	HC	protein_coding_gene	Unknown protein							new in Svevo Rel2.0
TrturSVE1A02G00040640	Chr1A:198787076..198787999	+	923	HC	protein_coding_gene	EF-hand domain-containing protein	TRITD1Av1G072420	Calcium binding protein	1A:190723518..190727232	+	3714	863		TRITD1Av1G072420
TrturSVE1A02G00040850	Chr1A:202480779..202540242	-	59463	HC	protein_coding_gene	Sucrose transporter	TRITD1Av1G073530	Sucrose transporter	1A:194456769..194515110	-	58341	58743		TRITD1Av1G073530
TrturSVE1A02G00041030	Chr1A:205970499..205971528	-	1029	HC	protein_coding_gene	Calcium-dependent protein kinase	TRITD1Av1G074670	protein kinase family protein	1A:197947033..197947859	-	826	769		TRITD1Av1G074670
TrturSVE1A02G00041100	Chr1A:207134431..207136824	-	2393	HC	protein_coding_gene	Zinc finger AN1 domain-containing protein	TRITD1Av1G075020	Zinc finger AN1 domain stress-associated protein	1A:199114820..199115284	-	464	465		TRITD1Av1G075020
TrturSVE1A02G00041110	Chr1A:207142860..207143141	+	281	HC	protein_coding_gene	Secreted protein	TRITD1Av1G075030	26S proteasome regulatory subunit family protein G	1A:199122265..199122546	+	281	282		TRITD1Av1G075030
TrturSVE1A02G00041130	Chr1A:207241875..207254012	-	12137	HC	protein_coding_gene	tRNA pseudouridine synthase	TRITD1Av1G075040	tRNA pseudouridine synthase A	1A:199222207..199233517	-	11310	11311		TRITD1Av1G075040
TrturSVE1A02G00041180	Chr1A:207451802..207482183	-	30381	HC	protein_coding_gene	EGF-like domain-containing protein	TRITD1Av1G075090	Vacuolar-sorting receptor-like protein	1A:199422402..199451456	-	29054	6325		TRITD1Av1G075090
TrturSVE1A02G00041260	Chr1A:208673394..208674191	+	797	HC	protein_coding_gene	Unknown protein							new in Svevo Rel2.0; overlapping with SvevoRel1.0 low confidence TRITD1Av1G075390
TrturSVE1A02G00041280	Chr1A:209143104..209154477	-	11373	HC	protein_coding_gene	WPP domain-associated protein	TRITD1Av1G075580	Exoribonuclease 2 G	1A:201128120..201138874	-	10754	10706
TrturSVE1A02G00041300	Chr1A:209665066..209666810	+	1744	HC	protein_coding_gene	Unknown protein	TRITD1Av1G075690	ATP-dependent RNA helicase dbp10 TE?	1A:201651881..201653339	+	1458	1459		TRITD1Av1G075690
TrturSVE1A02G00041350	Chr1A:210155282..210158650	+	3368	HC	protein_coding_gene	KAT8 regulatory NSL complex subunit 2	TRITD1Av1G075820	INO80 complex subunit D	1A:202143788..202145665	+	1877	1878		TRITD1Av1G075820
TrturSVE1A02G00041510	Chr1A:212051405..212064838	-	13433	HC	protein_coding_gene	DNA mismatch repair proteins mutS family domain-containing protein	TRITD1Av1G076320	DNA mismatch repair protein mutS	1A:204057269..204069302	-	12033	12034		TRITD1Av1G076320
TrturSVE1A02G00041730	Chr1A:213482638..213493110	-	10472	HC	protein_coding_gene	AAA+ ATPase domain-containing protein	TRITD1Av1G076610	P-loop containing nucleoside triphosphate hydrolases superfamily protein	1A:205507340..205514567	-	7227	5762		TRITD1Av1G076610
TrturSVE1A02G00041750	Chr1A:213952936..213954572	+	1636	HC	protein_coding_gene	DDE Tnp4 domain-containing protein							new in Svevo Rel2.0; overlapping with SvevoRel1.0 low confidence TRITD1Av1G076670	TRITD7Av1G003860
TrturSVE1A02G00041760	Chr1A:213954548..213955866	-	1318	HC	protein_coding_gene	Myb/SANT-like domain-containing protein							new in Svevo Rel2.0; overlapping with SvevoRel1.0 low confidence TRITD1Av1G076680	TRITD3Bv1G271760
TrturSVE1A02G00041840	Chr1A:214156839..214188970	+	32131	HC	protein_coding_gene	CASTOR/POLLUX/SYM8 ion channel conserved domain-containing protein	TRITD1Av1G076820	Ion channel pollux-like protein G	1A:206193830..206226157	+	32327	1755
TrturSVE1A02G00041850	Chr1A:214172129..214174017	-	1888	HC	transposable_element_gene	CCHC-type domain-containing protein	TRITD1Av1G076820	Ion channel pollux-like protein G	1A:206193830..206226157	+	32327	1889	new in Svevo Rel2.0; overlapping with SvevoRel1.0 low confidence TRITD1Av1G076830
TrturSVE1A02G00041870	Chr1A:214184579..214192272	-	7693	HC	protein_coding_gene	No apical meristem-associated C-terminal domain-containing protein	TRITD1Av1G076820	Ion channel pollux-like protein G	1A:206193830..206226157	+	32327	973	new in Svevo Rel2.0
TrturSVE1A02G00041900	Chr1A:214648906..214658694	-	9788	HC	protein_coding_gene	Ferrochelatase	TRITD1Av1G076990	Ferrochelatase	1A:206696421..206705177	-	8756	8757		TRITD1Av1G076990
TrturSVE1A02G00042020	Chr1A:216535809..216538606	-	2797	HC	protein_coding_gene	Protein preY, mitochondrial							new in Svevo Rel2.0	TRITD0Uv1G001710
TrturSVE1A02G00042030	Chr1A:216538882..216541295	+	2413	HC	protein_coding_gene	GDSL esterase/lipase EXL3							new in Svevo Rel2.0	TRITD0Uv1G001720
TrturSVE1A02G00042040	Chr1A:216542190..216546517	-	4327	HC	protein_coding_gene	F-box domain-containing protein							new in Svevo Rel2.0	TRITD0Uv1G001750
TrturSVE1A02G00042050	Chr1A:216713142..216714761	-	1619	HC	protein_coding_gene	Unknown protein							new in Svevo Rel2.0	TRITD4Av1G172270
TrturSVE1A02G00042060	Chr1A:217279242..217287454	-	8212	HC	protein_coding_gene	Ras-related protein Rab11C							new in Svevo Rel2.0	TRITD1Bv1G077380
TrturSVE1A02G00042070	Chr1A:217710238..217713129	+	2891	HC	protein_coding_gene	NAD(P)H dehydrogenase (quinone)	TRITD1Av1G077980	NAD(P)H dehydrogenase (Quinone)	1A:209469235..209471598	+	2363	1959		TRITD1Av1G077980
TrturSVE1A02G00042170	Chr1A:219805840..219811216	+	5376	HC	transposable_element_gene	RNA-directed DNA polymerase							new in Svevo Rel2.0
TrturSVE1A02G00042230	Chr1A:220359784..220360794	-	1010	HC	protein_coding_gene	RNase H type-1 domain-containing protein							new in Svevo Rel2.0	TRITD2Av1G173900
TrturSVE1A02G00042240	Chr1A:220362400..220393690	-	31290	HC	protein_coding_gene	F-box domain-containing protein							new in Svevo Rel2.0	TRITD0Uv1G001930
TrturSVE1A02G00042330	Chr1A:221232244..221233204	-	960	HC	transposable_element_gene	rRNA N-glycosidase							new in Svevo Rel2.0
TrturSVE1A02G00042510	Chr1A:223637772..223679416	-	41644	HC	protein_coding_gene	RING-type E3 ubiquitin transferase	TRITD1Av1G078540	E3 ubiquitin-protein ligase G	1A:210963775..211005233	+	41458	877
TrturSVE1A02G00042620	Chr1A:224834287..224837937	-	3650	HC	protein_coding_gene	Protein kinase domain-containing protein	TRITD1Av1G079040	ABC1-like kinase	1A:212468248..212471403	-	3155	2586		TRITD1Av1G079040
TrturSVE1A02G00042660	Chr1A:225392002..225399969	-	7967	HC	protein_coding_gene	K Homology domain-containing protein	TRITD1Av1G079220	RNA-binding KH domain-containing protein	1A:213033893..213038997	-	5104	5105		TRITD1Av1G079220
TrturSVE1A02G00042690	Chr1A:225481903..225485406	-	3503	HC	protein_coding_gene	Thiolase C-terminal domain-containing protein	TRITD1Av1G079250	Acetyl-CoA acetyltransferase	1A:213123411..213126914	-	3503	3504		TRITD1Av1G079250
TrturSVE1A02G00042720	Chr1A:225674815..225681639	+	6824	HC	protein_coding_gene	Tetrapyrrole methylase domain-containing protein	TRITD1Av1G079320	Ribosomal RNA small subunit methyltransferase I	1A:213318540..213324692	+	6152	6153		TRITD1Av1G079320
TrturSVE1A02G00042790	Chr1A:226515635..226521299	-	5664	HC	protein_coding_gene	Beta-glucuronosyltransferase GlcAT14A	TRITD1Av1G079600	Xylosyltransferase 1	1A:214167789..214173322	-	5533	4981		TRITD1Bv1G085670
TrturSVE1A02G00042830	Chr1A:227031151..227039072	-	7921	HC	protein_coding_gene	HRDC domain-containing protein	TRITD1Av1G079790	Exosome component 10 G	1A:214694048..214699889	-	5841	639		TRITD1Av1G079790
TrturSVE1A02G00042890	Chr1A:227230539..227231441	+	902	HC	transposable_element_gene	Reverse transcriptase Ty1/copia-type domain-containing protein							new in Svevo Rel2.0
TrturSVE1A02G00042990	Chr1A:228838601..228851473	+	12872	HC	protein_coding_gene	Starch synthase, chloroplastic/amyloplastic	TRITD1Av1G080190	Starch synthase, chloroplastic/amyloplastic	1A:216499797..216511561	+	11764	11765		TRITD1Av1G080190
TrturSVE1A02G00043000	Chr1A:228851233..228852709	+	1476	HC	protein_coding_gene	SHSP domain-containing protein							new in Svevo Rel2.0; overlapping with SvevoRel1.0 low confidence TRITD1Av1G080200	TRITD1Bv1G086050
TrturSVE1A02G00043130	Chr1A:229501323..229523914	-	22591	HC	protein_coding_gene	RING-type domain-containing protein	TRITD1Av1G080320	RING finger protein	1A:217133033..217155764	-	22731	2240
TrturSVE1A02G00043260	Chr1A:230600651..230605420	+	4769	HC	protein_coding_gene	Mediator of RNA polymerase II transcription subunit 32	TRITD1Av1G080670	Mediator of RNA polymerase II transcription subunit 32 G	1A:218235572..218236110	+	538	519		TRITD1Av1G080670
TrturSVE1A02G00043350	Chr1A:230996204..230998412	-	2208	HC	protein_coding_gene	K Homology domain-containing protein							new in Svevo Rel2.0; overlapping with SvevoRel1.0 low confidence TRITD1Av1G080820	TRITD1Bv1G170820
TrturSVE1A02G00043360	Chr1A:231106720..231118966	-	12246	HC	protein_coding_gene	Tobamovirus multiplication protein 2A	TRITD1Av1G080880	Tobamovirus multiplication protein 2A G	1A:218750723..218761332	-	10609	459		TRITD1Av1G080880
TrturSVE1A02G00043380	Chr1A:231160099..231164800	-	4701	HC	protein_coding_gene	Unknown protein							new in Svevo Rel2.0; overlapping with SvevoRel1.0 low confidence TRITD1Av1G080930
TrturSVE1A02G00043440	Chr1A:231903284..231929297	+	26013	HC	protein_coding_gene	Ubiquitin carboxyl-terminal hydrolase	TRITD1Av1G081170	Ubiquitin carboxyl-terminal hydrolase, putative	1A:219555174..219579687	+	24513	10379
TrturSVE1A02G00043500	Chr1A:232572523..232583345	-	10822	HC	protein_coding_gene	Endonuclease/exonuclease/phosphatase domain-containing protein	TRITD1Av1G081430	Carbon catabolite repressor 4-like protein	1A:220229415..220238005	-	8590	8591		TRITD1Bv1G082040
TrturSVE1A02G00043710	Chr1A:234332305..234343641	+	11336	HC	protein_coding_gene	Endonuclease/exonuclease/phosphatase domain-containing protein	TRITD1Av1G081790	Glucose-repressible alcohol dehydrogenase transcriptional effector	1A:221995633..222006613	+	10980	201
TrturSVE1A02G00043880	Chr1A:236157605..236160569	-	2964	HC	protein_coding_gene	Protein kinase	TRITD1Av1G082160	Protein kinase	1A:223828173..223830288	-	2115	2116
TrturSVE1A02G00043990	Chr1A:237015329..237016186	-	857	HC	transposable_element_gene	Genome assembly, chromosome: II							new in Svevo Rel2.0
TrturSVE1A02G00044000	Chr1A:237115901..237148645	+	32744	HC	protein_coding_gene	histone acetyltransferase	TRITD1Av1G082500	Histone acetyltransferase GCN5	1A:224793272..224825924	+	32652	2006
TrturSVE1A02G00044040	Chr1A:237303975..237305393	+	1418	HC	protein_coding_gene	Unknown protein							new in Svevo Rel2.0
TrturSVE1A02G00044090	Chr1A:237466674..237470889	-	4215	HC	protein_coding_gene	Cyclin family protein	TRITD1Av1G082720	Cyclin family protein	1A:225146869..225150087	-	3218	2172		TRITD1Av1G082720
TrturSVE1A02G00044100	Chr1A:237509988..237510888	+	900	HC	transposable_element_gene	Reverse transcriptase Ty1/copia-type domain-containing protein							new in Svevo Rel2.0
TrturSVE1A02G00044220	Chr1A:239111031..239121129	+	10098	HC	protein_coding_gene	NAB domain-containing protein	TRITD1Av1G083160	Kinase interacting (KIP1-like) family protein, putative	1A:226799313..226806713	+	7400	7401		TRITD1Av1G083160
TrturSVE1A02G00044230	Chr1A:239132059..239151833	-	19774	HC	protein_coding_gene	Translation initiation factor eIF-2B beta subunit	TRITD1Av1G083170	Methylthioribose-1-phosphate isomerase	1A:226819071..226838281	-	19210	19135
TrturSVE1A02G00044270	Chr1A:239367207..239368277	+	1070	HC	protein_coding_gene	Unknown protein							new in Svevo Rel2.0
TrturSVE1A02G00044280	Chr1A:239368894..239369652	-	758	HC	protein_coding_gene	AP2/ERF domain-containing protein							new in Svevo Rel2.0	TRITD0Uv1G133970
TrturSVE1A02G00044290	Chr1A:239370135..239370830	-	695	HC	protein_coding_gene	Genome assembly, chromosome: II	TRITD1Av1G083270	Transcription initiation factor IIF subunit alpha	1A:227058413..227070832	+	12419	696	new in Svevo Rel2.0
TrturSVE1A02G00044300	Chr1A:239371057..239382187	+	11130	HC	protein_coding_gene	Transcription initiation factor IIF subunit alpha	TRITD1Av1G083270	Transcription initiation factor IIF subunit alpha	1A:227058413..227070832	+	12419	10942
TrturSVE1A02G00044360	Chr1A:239631528..239643815	+	12287	HC	protein_coding_gene	MOB kinase activator-like 1A	TRITD1Av1G083330	MOB kinase activator-like 1A	1A:227321598..227333684	+	12086	12087		TRITD1Av1G083330
TrturSVE1A02G00044430	Chr1A:240690803..240691717	-	914	HC	transposable_element_gene	Genome assembly, chromosome: II							new in Svevo Rel2.0
TrturSVE1A02G00044440	Chr1A:240858051..240862886	+	4835	HC	protein_coding_gene	ATP synthase subunit gamma	TRITD1Av1G083790	ATP synthase gamma chain	1A:228555907..228560308	+	4401	2313		TRITD1Av1G083790
TrturSVE1A02G00044450	Chr1A:241072891..241073877	-	986	HC	protein_coding_gene	Unknown protein	TRITD1Av1G083860	Glutathione-regulated potassium-efflux system protein KefC G	1A:228770687..228771673	-	986	987		TRITD1Av1G083860
TrturSVE1A02G00044460	Chr1A:241079720..241079932	-	212	HC	protein_coding_gene	Unknown protein	TRITD1Av1G083880	Transducin/WD40 repeat-like superfamily protein G	1A:228777516..228777728	-	212	213		TRITD1Av1G083880
TrturSVE1A02G00044490	Chr1A:241152777..241200074	+	47297	HC	protein_coding_gene	Maspardin	TRITD1Av1G083920	Alpha/beta-hydrolase	1A:228851865..228899010	+	47145	640		TRITD1Av1G083920
TrturSVE1A02G00044570	Chr1A:241766114..241769518	+	3404	HC	protein_coding_gene	Phospholipid/glycerol acyltransferase domain-containing protein	TRITD1Av1G084150	Glycerol-3-phosphate acyltransferase	1A:229465923..229469182	+	3259	3260		TRITD1Av1G084150
TrturSVE1A02G00044600	Chr1A:241775575..241786409	-	10834	HC	protein_coding_gene	procollagen-proline 4-dioxygenase	TRITD1Av1G084160	Prolyl 4-hydroxylase alpha subunit, putative	1A:229475147..229486314	-	11167	2442		TRITD1Av1G084160
TrturSVE1A02G00044650	Chr1A:242590749..242627476	+	36727	HC	protein_coding_gene	RNA uridylyltransferase	TRITD1Av1G084420	Ribosomal RNA large subunit methyltransferase M G	1A:230294199..230330475	+	36276	2096
TrturSVE1A02G00044700	Chr1A:243319950..243321933	-	1983	HC	protein_coding_gene	Secreted protein							new in Svevo Rel2.0; overlapping with SvevoRel1.0 low confidence TRITD1Av1G084720
TrturSVE1A02G00044730	Chr1A:243645434..243651447	+	6013	HC	protein_coding_gene	RING-type E3 ubiquitin transferase	TRITD1Av1G084790	LIM domain and RING finger protein	1A:231357005..231362199	+	5194	2360		TRITD1Av1G084790
TrturSVE1A02G00044840	Chr1A:244247505..244250078	-	2573	HC	protein_coding_gene	TATA-box-binding protein	TRITD1Av1G084980	TATA-box binding protein, putative	1A:231960262..231962152	-	1890	1973		TRITD1Bv1G078320
TrturSVE1A02G00044860	Chr1A:244482224..244492595	-	10371	HC	protein_coding_gene	Transcription factor-like protein DPB	TRITD1Av1G085070	Transcription factor	1A:232200108..232209920	-	9812	9813
TrturSVE1A02G00044890	Chr1A:244718380..244720124	+	1744	HC	protein_coding_gene	HMA domain-containing protein	TRITD1Av1G085120	Heavy metal-associated protein	1A:232429708..232431093	+	1385	1386		TRITD1Av1G085120
TrturSVE1A02G00044920	Chr1A:245040837..245041428	+	591	HC	protein_coding_gene	TF-B3 domain-containing protein							new in Svevo Rel2.0; overlapping with SvevoRel1.0 low confidence TRITD1Av1G085200	TRITD3Av1G148290
TrturSVE1A02G00044960	Chr1A:245532666..245548291	+	15625	HC	protein_coding_gene	Ras-related protein	TRITD1Av1G085470	Ras-related protein Rab-5C	1A:233243722..233260276	+	16554	14839
TrturSVE1A02G00044990	Chr1A:245553963..245567542	-	13579	HC	protein_coding_gene	Phosphoglycerate kinase	TRITD1Av1G085530	tRNA (Guanine-N(7)-)-methyltransferase	1A:233269823..233279872	-	10049	4841
TrturSVE1A02G00045100	Chr1A:245749709..245750725	-	1016	HC	protein_coding_gene	J domain-containing protein							new in Svevo Rel2.0	TRITD2Bv1G064030
TrturSVE1A02G00045110	Chr1A:245875229..245878579	+	3350	HC	protein_coding_gene	Late embryogenesis abundant protein LEA-2 subgroup domain-containing protein	TRITD1Av1G085630	Late embryogenesis abundant (LEA) hydroxyproline-rich glycoprotein family G	1A:233591503..233593814	+	2311	2312		TRITD1Av1G085630
TrturSVE1A02G00045120	Chr1A:245975455..245977645	+	2190	HC	protein_coding_gene	Pentatricopeptide repeat-containing protein	TRITD1Av1G085680	Pentatricopeptide repeat-containing protein	1A:233691541..233693025	+	1484	1485		TRITD1Av1G085680
TrturSVE1A02G00045130	Chr1A:245977825..245981666	-	3841	HC	protein_coding_gene	Protein kinase	TRITD1Av1G085690	Protein kinase	1A:233694551..233699294	-	4743	2275		TRITD1Av1G085690
TrturSVE1A02G00045180	Chr1A:246734984..246749330	+	14346	HC	protein_coding_gene	ABC transporter domain-containing protein	TRITD1Av1G085840	ABC transporter G family-like protein	1A:234433686..234469786	+	36100	4528	one Svevo Rel1.0 model splitted into two in Svevo Rel2.0
TrturSVE1A02G00045190	Chr1A:246751377..246752612	+	1235	HC	protein_coding_gene	GH18 domain-containing protein	TRITD1Av1G085860	Chitinase	1A:234472785..234473729	+	944	945		TRITD1Av1G085860
TrturSVE1A02G00045320	Chr1A:247419345..247423203	-	3858	HC	transposable_element_gene	Reverse transcriptase domain-containing protein							new in Svevo Rel2.0
TrturSVE1A02G00045380	Chr1A:248027699..248030641	+	2942	HC	protein_coding_gene	Myb-like domain-containing protein	TRITD1Av1G086200	Telomere repeat-binding factor like-protein	1A:235760131..235762465	+	2334	2335		TRITD1Av1G086200
TrturSVE1A02G00045400	Chr1A:248169815..248178178	+	8363	HC	protein_coding_gene	Macro domain-containing protein	TRITD1Av1G086240	Appr-1-p processing enzyme family protein, putative, expressed	1A:235903161..235911030	+	7869	7694		TRITD1Bv1G087460
TrturSVE1A02G00045430	Chr1A:248239331..248239856	-	525	HC	protein_coding_gene	AP2/ERF transcription factor							new in Svevo Rel2.0	TRITD1Bv1G087490
TrturSVE1A02G00045480	Chr1A:248538719..248540649	-	1930	HC	protein_coding_gene	RING-type domain-containing protein	TRITD1Av1G086410	RING finger protein	1A:236269604..236271318	-	1714	1715		TRITD1Av1G086410
TrturSVE1A02G00045500	Chr1A:248605940..248610358	-	4418	HC	protein_coding_gene	Unknown protein							new in Svevo Rel2.0; overlapping with SvevoRel1.0 low confidence TRITD1Av1G086440
TrturSVE1A02G00045520	Chr1A:248841733..248843724	-	1991	HC	protein_coding_gene	Rubisco accumulation factor 1	TRITD1Av1G086480	Rubisco accumulation factor 1, chloroplastic G	1A:236575074..236576495	-	1421	1422		TRITD1Av1G086480
TrturSVE1A02G00045550	Chr1A:248851945..248872728	+	20783	HC	protein_coding_gene	EGF-like domain-containing protein	TRITD1Av1G086500	Transmembrane protein 8B	1A:236585215..236604409	+	19194	19195		TRITD1Av1G086500
TrturSVE1A02G00045630	Chr1A:249716017..249739509	+	23492	HC	protein_coding_gene	ARID domain-containing protein	TRITD1Av1G086780	AT-rich interactive domain protein	1A:237380026..237380544	+	518	519	two Svevo Rel1.0 models joined into one in Svevo Rel2.0
TrturSVE1A02G00045630	Chr1A:249716017..249739509	+	23492	HC	protein_coding_gene	ARID domain-containing protein	TRITD1Av1G086820	AT-rich interactive domain-containing protein 2 G	1A:237401378..237403161	+	1783	1784	two Svevo Rel1.0 models joined into one in Svevo Rel2.0
TrturSVE1A02G00045710	Chr1A:250097378..250103981	-	6603	HC	protein_coding_gene	Citrate transporter-like domain-containing protein	TRITD1Av1G086930	Divalent ion symporter G	1A:237764172..237766044	-	1872	1873		TRITD1Av1G086930
TrturSVE1A02G00045730	Chr1A:250369046..250369944	+	898	HC	transposable_element_gene	Reverse transcriptase Ty1/copia-type domain-containing protein							new in Svevo Rel2.0
TrturSVE1A02G00045740	Chr1A:250546243..250547713	-	1470	HC	protein_coding_gene	Unknown protein							new in Svevo Rel2.0; overlapping with SvevoRel1.0 low confidence TRITD1Av1G087100
TrturSVE1A02G00045750	Chr1A:250548000..250553330	-	5330	HC	protein_coding_gene	Ubiquitin-like domain-containing protein	TRITD1Av1G087110	Leucine-rich repeat (LRR) family protein	1A:238215464..238220239	-	4775	4776		TRITD1Av1G087110
TrturSVE1A02G00045770	Chr1A:250785217..250788837	-	3620	HC	protein_coding_gene	Ubiquitin-conjugating enzyme, E2	TRITD1Av1G087180	Ubiquitin-conjugating enzyme E2	1A:238442431..238445893	-	3462	3060		TRITD1Av1G087180
TrturSVE1A02G00046000	Chr1A:252023934..252027418	+	3484	HC	protein_coding_gene	O-fucosyltransferase family protein							new in Svevo Rel2.0; overlapping with SvevoRel1.0 low confidence TRITD1Av1G087630	TRITD1Bv1G087680
TrturSVE1A02G00046050	Chr1A:252417079..252437238	-	20159	HC	protein_coding_gene	Ras-related protein RABC2a	TRITD1Av1G087750	Ras-like protein	1A:240092911..240100748	-	7837	7838
TrturSVE1A02G00046060	Chr1A:252418924..252427945	+	9021	HC	protein_coding_gene	GS catalytic domain-containing protein	TRITD1Av1G087730	Glutamine synthetase, putative, expressed	1A:240082963..240090961	+	7998	7999
TrturSVE1A02G00046100	Chr1A:252997147..252999982	-	2835	HC	protein_coding_gene	DUF6598 domain-containing protein	TRITD1Av1G087900	CsAtPR5 G	1A:240663467..240666095	-	2628	1920		TRITD1Av1G087900
TrturSVE1A02G00046170	Chr1A:253563042..253566688	-	3646	HC	protein_coding_gene	CHY-type zinc finger protein	TRITD1Av1G087990	RING finger and CHY zinc finger protein	1A:241232104..241234572	-	2468	2469		TRITD1Av1G087990
TrturSVE1A02G00046220	Chr1A:254163869..254199792	-	35923	HC	protein_coding_gene	Midasin	TRITD1Av1G088150	Midasin	1A:241834364..241869288	-	34924	5656		TRITD1Av1G088150
TrturSVE1A02G00046310	Chr1A:255000176..255001183	-	1007	HC	transposable_element_gene	RNA-directed DNA polymerase							new in Svevo Rel2.0
TrturSVE1A02G00046350	Chr1A:255292160..255297502	+	5342	HC	protein_coding_gene	RRM domain-containing protein	TRITD1Av1G088420	Polyadenylate-binding protein	1A:242965901..242970537	+	4636	4637		TRITD1Av1G088420
TrturSVE1A02G00046360	Chr1A:255298917..255305456	-	6539	HC	protein_coding_gene	Pectate lyase	TRITD1Av1G088430	Pectate lyase	1A:242972736..242978872	-	6136	6137		TRITD1Av1G088430
TrturSVE1A02G00046370	Chr1A:255476571..255478630	+	2059	HC	protein_coding_gene	Shugoshin C-terminal domain-containing protein	TRITD1Av1G088510	Shugoshin-1	1A:243150667..243152315	+	1648	1649		TRITD1Av1G088510
TrturSVE1A02G00046380	Chr1A:255478628..255481544	-	2916	HC	protein_coding_gene	Inosine triphosphate pyrophosphatase	TRITD1Av1G088520	Inosine triphosphate pyrophosphatase	1A:243152623..243155350	-	2727	2728		TRITD1Av1G088520
TrturSVE1A02G00046430	Chr1A:255743204..255747349	+	4145	HC	protein_coding_gene	3-ketoacyl-CoA thiolase 2, peroxisomal	TRITD1Av1G088550	3-ketoacyl-CoA thiolase	1A:243419249..243422862	+	3613	3272		TRITD1Av1G088550
TrturSVE1A02G00046440	Chr1A:255906949..255921661	+	14712	HC	protein_coding_gene	ATP-dependent helicase ATRX	TRITD1Av1G088560	Transcriptional regulator ATRX	1A:243585348..243598483	+	13135	7685		TRITD1Av1G088560
TrturSVE1A02G00046470	Chr1A:256010550..256012365	-	1815	HC	protein_coding_gene	GDSL esterase/lipase	TRITD1Av1G088570	GDSL esterase/lipase	1A:243688222..243689703	-	1481	1482		TRITD1Av1G088570
TrturSVE1A02G00046510	Chr1A:256070203..256070544	+	341	HC	protein_coding_gene	BED-type domain-containing protein	TRITD1Av1G088600	0	1A:243745552..243747767	+	2215	342		TRITD3Bv1G119930
TrturSVE1A02G00046630	Chr1A:256597653..256598984	+	1331	HC	protein_coding_gene	Glycine-rich cell wall structural protein 1	TRITD1Av1G088680	Glycine rich protein 3 G	1A:244277132..244278019	+	887	888
TrturSVE1A02G00046670	Chr1A:256893024..256894008	-	984	HC	transposable_element_gene	Protein kinase family protein	TRITD1Av1G088770	Receptor-kinase, putative	1A:244574517..244577698	-	3181	808
TrturSVE1A02G00046690	Chr1A:256949283..256951753	+	2470	HC	protein_coding_gene	Unknown protein							new in Svevo Rel2.0; overlapping with SvevoRel1.0 low confidence TRITD1Av1G088790
TrturSVE1A02G00046700	Chr1A:257036823..257043332	+	6509	HC	protein_coding_gene	RNase H type-1 domain-containing protein	TRITD1Av1G088870	0	1A:244721998..244727071	+	5073	5074		TRITD1Av1G088870
TrturSVE1A02G00046720	Chr1A:257286047..257287859	-	1812	HC	protein_coding_gene	Exostosin GT47 domain-containing protein	TRITD1Av1G088920	Xyloglucan galactosyltransferase KATAMARI1-like protein	1A:244971683..244973272	-	1589	1590		TRITD1Av1G088920
TrturSVE1A02G00046760	Chr1A:257367969..257369897	-	1928	HC	protein_coding_gene	Exostosin GT47 domain-containing protein	TRITD1Av1G088950	Xyloglucan galactosyltransferase KATAMARI1-like protein	1A:245053775..245055436	-	1661	1662		TRITD1Av1G088950
TrturSVE1A02G00046770	Chr1A:257394160..257397664	+	3504	HC	protein_coding_gene	F-box domain-containing protein	TRITD1Av1G088970	F-box domain containing protein TE?	1A:245079837..245084364	+	4527	3409
TrturSVE1A02G00046810	Chr1A:257860218..257870740	+	10522	HC	protein_coding_gene	SAP domain-containing protein	TRITD1Av1G089150	Pentatricopeptide repeat-containing protein G	1A:245546596..245555919	+	9323	4377		TRITD1Av1G089150
TrturSVE1A02G00046870	Chr1A:258170296..258177975	+	7679	HC	protein_coding_gene	Chaperonin CPN60-2, mitochondrial	TRITD1Av1G089270	60 kDa chaperonin	1A:245857044..245864434	+	7390	7034
TrturSVE1A02G00046880	Chr1A:258177743..258183486	+	5743	HC	protein_coding_gene	cysteine--tRNA ligase	TRITD1Av1G089280	Cysteine--tRNA ligase	1A:245864896..245869977	+	5081	5082
TrturSVE1A02G00046910	Chr1A:258211911..258214267	+	2356	HC	protein_coding_gene	GDSL esterase/lipase	TRITD1Av1G089290	GDSL esterase/lipase	1A:245899626..245901014	+	1388	1389		TRITD1Av1G089290
TrturSVE1A02G00047000	Chr1A:258767049..258768299	+	1250	HC	protein_coding_gene	UspA domain-containing protein	TRITD1Av1G089530	Adenine nucleotide alpha hydrolases-like superfamily protein, putative	1A:246456418..246457181	+	763	764		TRITD1Av1G089530
TrturSVE1A02G00047090	Chr1A:259101864..259106448	-	4584	HC	protein_coding_gene	DUF1338 domain-containing protein	TRITD1Av1G089780	Plant/T7N9-9 protein	1A:246792377..246796190	-	3813	3814		TRITD1Av1G089780
TrturSVE1A02G00047120	Chr1A:259142923..259145363	-	2440	HC	protein_coding_gene	Band 7 domain-containing protein	TRITD1Av1G089840	Hypersensitive-induced response protein 1	1A:246833255..246834592	-	1337	1338		TRITD1Av1G089840
TrturSVE1A02G00047140	Chr1A:259313093..259328986	-	15893	HC	protein_coding_gene	Transducin/WD40 repeat-like superfamily protein	TRITD1Av1G089920	Transducin/WD40 repeat-like superfamily protein	1A:247006412..247020630	-	14218	1169
TrturSVE1A02G00047200	Chr1A:259581575..259583342	+	1767	HC	protein_coding_gene	DUF295 domain-containing protein	TRITD1Av1G090030	F-box family protein TE?	1A:247273635..247274984	+	1349	1350		TRITD1Av1G090030
TrturSVE1A02G00047240	Chr1A:259632943..259638145	-	5202	HC	protein_coding_gene	riboflavin kinase	TRITD1Av1G090070	Riboflavin kinase	1A:247325532..247329374	-	3842	3843		TRITD1Av1G090070
TrturSVE1A02G00047400	Chr1A:260163191..260169829	-	6638	HC	protein_coding_gene	WD repeat-containing protein 26	TRITD1Av1G090350	WD-repeat protein, putative	1A:247858504..247866422	-	7918	6220		TRITD1Av1G090350
TrturSVE1A02G00047430	Chr1A:260491283..260492946	+	1663	HC	protein_coding_gene	60S ribosomal protein L21	TRITD1Av1G090460	60S ribosomal protein L21	1A:248188719..248190106	+	1387	1388		TRITD1Av1G090460
TrturSVE1A02G00047500	Chr1A:260950198..260956131	+	5933	HC	protein_coding_gene	GTD-binding domain-containing protein	TRITD1Av1G090630	myosin-binding protein (Protein of unknown function, DUF593)	1A:248649988..248655314	+	5326	5327		TRITD1Av1G090630
TrturSVE1A02G00047520	Chr1A:261125317..261127161	+	1844	HC	protein_coding_gene	Beta-amylase	TRITD1Av1G090680	Beta-amylase	1A:248825287..248826889	+	1602	1603		TRITD1Av1G090680
TrturSVE1A02G00047540	Chr1A:261149969..261158154	+	8185	HC	protein_coding_gene	Carbohydrate kinase PfkB domain-containing protein	TRITD1Av1G090690	PfkB-like carbohydrate kinase family protein	1A:248850194..248857318	+	7124	7115
TrturSVE1A02G00047550	Chr1A:261152857..261153432	-	575	HC	transposable_element_gene	DDE Tnp4 domain-containing protein	TRITD1Av1G090690	PfkB-like carbohydrate kinase family protein	1A:248850194..248857318	+	7124	576	new in Svevo Rel2.0; overlapping with SvevoRel1.0 low confidence TRITD1Av1G090720
TrturSVE1A02G00047560	Chr1A:261157770..261161420	-	3650	HC	protein_coding_gene	RPM1 interacting protein 13	TRITD1Av1G090740	28 kDa ribonucleoprotein, chloroplastic G	1A:248858602..248860770	-	2168	2169		TRITD1Av1G090740
TrturSVE1A02G00047570	Chr1A:261176036..261177012	+	976	HC	transposable_element_gene	Myb/SANT-like domain-containing protein							new in Svevo Rel2.0
TrturSVE1A02G00047640	Chr1A:261784805..261787720	+	2915	HC	protein_coding_gene	AAA+ ATPase domain-containing protein	TRITD1Av1G091000	tRNA dimethylallyltransferase	1A:249485539..249487647	+	2108	2109		TRITD1Av1G091000
TrturSVE1A02G00047650	Chr1A:261787578..261794829	-	7251	HC	protein_coding_gene	Ribosomal protein L11							new in Svevo Rel2.0
TrturSVE1A02G00047670	Chr1A:261982821..261984716	+	1895	HC	protein_coding_gene	Unknown protein	TRITD1Av1G091140	Cyclin-dependent kinase 1 G	1A:249686015..249687910	+	1895	1896		TRITD1Av1G091140
TrturSVE1A02G00047710	Chr1A:262264863..262274305	+	9442	HC	protein_coding_gene	Pre-mRNA-processing factor 19	TRITD1Av1G091240	Pre-mRNA-processing factor 19	1A:249969039..249977727	+	8688	8689		TRITD1Bv1G094300
TrturSVE1A02G00047880	Chr1A:262668362..262671259	+	2897	HC	protein_coding_gene	CCT domain-containing protein	TRITD1Av1G091440	Zinc finger protein CONSTANS	1A:250376032..250378254	+	2222	2223		TRITD1Av1G091440
TrturSVE1A02G00047900	Chr1A:262694183..262696389	-	2206	HC	protein_coding_gene	60S ribosomal protein L23	TRITD1Av1G091450	50S ribosomal protein L14	1A:250402618..250404233	-	1615	1616		TRITD6Bv1G217370
TrturSVE1A02G00047920	Chr1A:262839988..262840239	+	251	HC	protein_coding_gene	Cytochrome b559 subunit alpha	TRITD1Av1G091590	0	1A:250552721..250552972	+	251	252		TRITD1Av1G091590
TrturSVE1A02G00047940	Chr1A:262840394..262840510	+	116	HC	protein_coding_gene	Photosystem II reaction center protein L							new in Svevo Rel2.0
TrturSVE1A02G00047950	Chr1A:262840635..262840757	+	122	HC	protein_coding_gene	Photosystem II reaction center protein J							new in Svevo Rel2.0
TrturSVE1A02G00047970	Chr1A:262919809..262920355	+	546	HC	protein_coding_gene	Unknown protein							new in Svevo Rel2.0; overlapping with SvevoRel1.0 low confidence TRITD1Av1G091620
TrturSVE1A02G00047990	Chr1A:262949114..262949893	+	779	HC	transposable_element_gene	AP2/ERF domain-containing protein							new in Svevo Rel2.0
TrturSVE1A02G00048000	Chr1A:262950001..262956028	+	6027	HC	protein_coding_gene	Tetratricopeptide repeat 27-like protein	TRITD1Av1G091650	Tetratricopeptide repeat 27-like protein G	1A:250663575..250669703	+	6128	6025
TrturSVE1A02G00048070	Chr1A:263073435..263074001	+	566	HC	protein_coding_gene	DUF4005 domain-containing protein							new in Svevo Rel2.0; overlapping with SvevoRel1.0 low confidence TRITD1Av1G091700 on the opposite strand	TRITD1Bv1G204250
TrturSVE1A02G00048080	Chr1A:263179680..263186206	+	6526	HC	protein_coding_gene	Peroxisome biogenesis protein 12	TRITD1Av1G091730	Peroxisome biogenesis protein 12	1A:250895665..250901448	+	5783	5784		TRITD1Av1G091730
TrturSVE1A02G00048090	Chr1A:263188256..263191949	+	3693	HC	protein_coding_gene	mRNA cap-binding protein	TRITD1Av1G091740	Eukaryotic translation initiation factor 4E	1A:250904327..250907465	+	3138	3139		TRITD1Av1G091740
TrturSVE1A02G00048100	Chr1A:263192296..263197551	+	5255	HC	protein_coding_gene	Cellulose synthase	TRITD1Av1G091750	Cellulose synthase	1A:250908750..250912670	+	3920	3921		TRITD1Av1G091750
TrturSVE1A02G00048110	Chr1A:263290896..263299745	-	8849	HC	protein_coding_gene	Receptor-like protein kinase	TRITD1Av1G091770	Receptor protein kinase, putative	1A:251006996..251015642	-	8646	8647		TRITD1Av1G091770
TrturSVE1A02G00048130	Chr1A:263347089..263350772	+	3683	HC	protein_coding_gene	Receptor-like protein kinase	TRITD1Av1G091780	Receptor protein kinase, putative	1A:251063439..251066850	+	3411	3412		TRITD1Av1G091780
TrturSVE1A02G00048140	Chr1A:263373359..263374713	-	1354	HC	protein_coding_gene	AB hydrolase-1 domain-containing protein	TRITD1Av1G091790	Methyl esterase 6, putative	1A:251089700..251090799	-	1099	1100		TRITD1Av1G091790
TrturSVE1A02G00048160	Chr1A:263780335..263780694	+	359	HC	transposable_element_gene	Endonuclease/exonuclease/phosphatase domain-containing protein							new in Svevo Rel2.0
TrturSVE1A02G00048170	Chr1A:263790337..263795098	+	4761	HC	protein_coding_gene	Protein kinase domain-containing protein	TRITD1Av1G091950	Receptor protein kinase, putative	1A:251507677..251511735	+	4058	4059		TRITD1Av1G091950
TrturSVE1A02G00048190	Chr1A:263916473..263923918	+	7445	HC	protein_coding_gene	Serine aminopeptidase S33 domain-containing protein	TRITD1Av1G092030	Esterase/lipase/thioesterase-like protein	1A:251638136..251640591	+	2455	2456
TrturSVE1A02G00048260	Chr1A:263937959..263939745	-	1786	HC	protein_coding_gene	Leucine-rich repeat-containing N-terminal plant-type domain-containing protein	TRITD1Av1G092060	Leucine-rich repeat receptor-like protein kinase family protein	1A:251656908..251658570	-	1662	1393		TRITD1Av1G092060
TrturSVE1A02G00048280	Chr1A:264312699..264321960	+	9261	HC	protein_coding_gene	Protein NRT1/ PTR FAMILY 5.2	TRITD1Av1G092170	Peptide transporter	1A:252033189..252042170	+	8981	8982		TRITD1Av1G092170
TrturSVE1A02G00048380	Chr1A:264527504..264532798	+	5294	HC	protein_coding_gene	Protein NRT1/ PTR FAMILY 5.2	TRITD1Av1G092270	Peptide transporter	1A:252248817..252258031	+	9214	5186		TRITD1Av1G092270
TrturSVE1A02G00048400	Chr1A:264549824..264551712	-	1888	HC	protein_coding_gene	Profilin	TRITD1Av1G092280	Profilin family protein G	1A:252270224..252272923	-	2699	1780		TRITD1Av1G092280
TrturSVE1A02G00048450	Chr1A:265103489..265109031	+	5542	HC	protein_coding_gene	RRM domain-containing protein							new in Svevo Rel2.0; overlapping with SvevoRel1.0 low confidence TRITD1Av1G092480	TRITD4Av1G105260
TrturSVE1A02G00048480	Chr1A:265110728..265114434	+	3706	HC	protein_coding_gene	MHD1 domain-containing protein							new in Svevo Rel2.0; overlapping with SvevoRel1.0 low confidence TRITD1Av1G092500	TRITD1Bv1G097060
TrturSVE1A02G00048490	Chr1A:265230148..265235721	-	5573	HC	protein_coding_gene	aldehyde oxygenase (deformylating)	TRITD1Av1G092520	Fatty acid hydroxylase superfamily	1A:252956318..252961056	-	4738	4739		TRITD1Av1G092520
TrturSVE1A02G00048510	Chr1A:265243219..265254303	-	11084	HC	protein_coding_gene	aldehyde oxygenase (deformylating)	TRITD1Av1G092530	Fatty acid hydroxylase superfamily protein	1A:252969450..252980250	-	10800	10293		TRITD1Av1G092530
TrturSVE1A02G00048540	Chr1A:265405762..265407649	+	1887	HC	protein_coding_gene	Cyanate hydratase	TRITD1Av1G092620	Cyanate hydratase	1A:253132048..253136587	+	4539	1888
TrturSVE1A02G00048550	Chr1A:265408762..265422772	-	14010	HC	protein_coding_gene	RNA helicase	TRITD1Av1G092630	ATP-dependent RNA helicase, putative	1A:253136459..253149740	-	13281	3404
TrturSVE1A02G00048560	Chr1A:265426260..265431654	-	5394	HC	protein_coding_gene	Tetratricopeptide repeat protein like	TRITD1Av1G092640	Tetratricopeptide repeat protein 7A	1A:253153579..253157605	-	4026	4027		TRITD1Av1G092640
TrturSVE1A02G00048580	Chr1A:265654951..265655980	+	1029	HC	transposable_element_gene	CCHC-type domain-containing protein							new in Svevo Rel2.0; overlapping with SvevoRel1.0 low confidence TRITD1Av1G092710
TrturSVE1A02G00048590	Chr1A:265846017..265846199	-	182	HC	transposable_element_gene	Reverse transcriptase zinc-binding domain-containing protein							new in Svevo Rel2.0
TrturSVE1A02G00048640	Chr1A:266330247..266330510	-	263	HC	protein_coding_gene	Zinc finger GRF-type domain-containing protein							new in Svevo Rel2.0	TRITD1Bv1G118200
TrturSVE1A02G00048660	Chr1A:266431635..266435214	-	3579	HC	protein_coding_gene	Cyclin-dependent kinase inhibitor	TRITD1Av1G093090	Cyclin dependent kinase inhibitor	1A:254157496..254160424	-	2928	2929		TRITD1Av1G093090
TrturSVE1A02G00048720	Chr1A:267253219..267255219	+	2000	HC	protein_coding_gene	Tyrosine--tRNA ligase	TRITD1Av1G093320	Tyrosine--tRNA ligase	1A:254977713..254983475	+	5762	1615		TRITD1Av1G093320
TrturSVE1A02G00048730	Chr1A:267255737..267259231	+	3494	HC	protein_coding_gene	PPPDE domain-containing protein	TRITD1Av1G093330	PPPDE thiol peptidase family protein, putative	1A:254984809..254987720	+	2911	2912		TRITD1Av1G093330
TrturSVE1A02G00048740	Chr1A:267259684..267260270	-	586	HC	protein_coding_gene	Embryo sac development arrest 6	TRITD1Av1G093340	Embryo sac development arrest 6, putative G	1A:254988523..254988858	-	335	336		TRITD1Av1G093340
TrturSVE1A02G00048790	Chr1A:267528410..267534431	+	6021	HC	protein_coding_gene	Anaphase-promoting complex subunit 4 WD40 domain-containing protein	TRITD1Av1G093400	WD repeat-containing protein 91-like protein G	1A:255259251..255264154	+	4903	4904		TRITD1Av1G093400
TrturSVE1A02G00048800	Chr1A:267658552..267661924	+	3372	HC	protein_coding_gene	3-ketoacyl-CoA synthase	TRITD1Av1G093450	3-ketoacyl-CoA synthase	1A:255393036..255395737	+	2701	2702		TRITD1Av1G093450
TrturSVE1A02G00048910	Chr1A:268262873..268272803	-	9930	HC	protein_coding_gene	Non-lysosomal glucosylceramidase	TRITD1Av1G093680	Non-lysosomal glucosylceramidase	1A:256002195..256011307	-	9112	5409		TRITD1Av1G093680
TrturSVE1A02G00048920	Chr1A:268459943..268466904	+	6961	HC	protein_coding_gene	AAA+ ATPase domain-containing protein	TRITD1Av1G093770	NBS-LRR disease resistance protein	1A:256200329..256204483	+	4154	4155		TRITD1Av1G093770
TrturSVE1A02G00048940	Chr1A:268466533..268488892	-	22359	HC	protein_coding_gene	UDP-glucose:glycoprotein glucosyltransferase	TRITD1Av1G093780	UDP-glucose:glycoprotein glucosyltransferase	1A:256206724..256228407	-	21683	7650		TRITD1Av1G093780
TrturSVE1A02G00049000	Chr1A:269020815..269021571	-	756	HC	protein_coding_gene	Unknown protein	TRITD1Av1G094040	AGC (cAMP-dependent, cGMP-dependent and protein kinase C) kinase family protein G	1A:256774617..256774964	-	347	348		TRITD1Av1G094040
TrturSVE1A02G00049010	Chr1A:269021924..269023078	-	1154	HC	protein_coding_gene	Ubiquitin-like protease family profile domain-containing protein	TRITD1Av1G094060	Sentrin-specific protease	1A:256775699..256776631	-	932	933		TRITD1Av1G094060
TrturSVE1A02G00049080	Chr1A:269380759..269382367	+	1608	HC	protein_coding_gene	Ribonuclease	TRITD1Av1G094190	Ribonuclease	1A:257135739..257136991	+	1252	1253		TRITD1Av1G094190
TrturSVE1A02G00049180	Chr1A:270320275..270320665	+	390	HC	protein_coding_gene	Unknown protein							new in Svevo Rel2.0	TRITD1Av1G094410
TrturSVE1A02G00049230	Chr1A:270521176..270521566	+	390	HC	protein_coding_gene	Unknown protein							new in Svevo Rel2.0	TRITD1Av1G094410
TrturSVE1A02G00049350	Chr1A:271541452..271549887	-	8435	HC	protein_coding_gene	Long-chain-alcohol oxidase	TRITD1Av1G094820	Long-chain-alcohol oxidase	1A:259089843..259098371	-	8528	8212		TRITD1Av1G094820
TrturSVE1A02G00049380	Chr1A:272137818..272143366	-	5548	HC	protein_coding_gene	Long-chain-alcohol oxidase	TRITD1Av1G095070	Long-chain-alcohol oxidase	1A:259689718..259694323	-	4605	4606		TRITD1Av1G095070
TrturSVE1A02G00049480	Chr1A:273353493..273355567	+	2074	HC	transposable_element_gene	AP2/ERF domain-containing protein							new in Svevo Rel2.0
TrturSVE1A02G00049490	Chr1A:273582360..273585212	+	2852	HC	protein_coding_gene	NECAP PHear domain-containing protein	TRITD1Av1G095420	Adaptin ear-binding coat-associated protein, putative	1A:261140533..261142418	+	1885	1886		TRITD1Av1G095420
TrturSVE1A02G00049500	Chr1A:273585602..273595119	+	9517	HC	protein_coding_gene	Serine/threonine-protein kinase	TRITD1Av1G095430	Protein kinase	1A:261143671..261152458	+	8787	8788		TRITD1Av1G095430
TrturSVE1A02G00049530	Chr1A:273616285..273620011	-	3726	HC	protein_coding_gene	Vacuolar protein sorting-associated protein 2	TRITD1Av1G095450	Vacuolar protein sorting-associated protein 2-like protein 2	1A:261174534..261177670	-	3136	3137		TRITD1Av1G095450
TrturSVE1A02G00049590	Chr1A:273757653..273759691	-	2038	HC	protein_coding_gene	AN1-type domain-containing protein	TRITD1Av1G095540	Dyslexia-associated protein KIAA0319-like protein G	1A:261316960..261318539	-	1579	1580		TRITD1Av1G095540
TrturSVE1A02G00049630	Chr1A:274199060..274216362	+	17302	HC	protein_coding_gene	EF-hand domain-containing protein	TRITD1Av1G095730	Serine/threonine protein phosphatase 2A regulatory subunit B''alpha G	1A:261763722..261771616	+	7894	1793
TrturSVE1A02G00049670	Chr1A:274520869..274528609	-	7740	HC	protein_coding_gene	Pentatricopeptide repeat-containing protein	TRITD1Av1G095900	Pentatricopeptide repeat-containing protein	1A:262084979..262086781	-	1802	1803		TRITD1Av1G095900
TrturSVE1A02G00049750	Chr1A:275302639..275303707	-	1068	HC	protein_coding_gene	Genome assembly, chromosome: II							new in Svevo Rel2.0	TRITD3Bv1G244220
TrturSVE1A02G00049760	Chr1A:275304212..275319660	+	15448	HC	protein_coding_gene	Exportin-4	TRITD1Av1G096190	Exportin-4	1A:262867431..262882004	+	14573	12113		TRITD1Av1G096190
TrturSVE1A02G00049770	Chr1A:275320391..275326448	+	6057	HC	protein_coding_gene	Methyltransferase	TRITD1Av1G096200	S-adenosyl-L-methionine-dependent methyltransferases superfamily protein	1A:262885022..262892305	+	7283	4771		TRITD1Av1G096200
TrturSVE1A02G00049820	Chr1A:275926477..275929765	-	3288	HC	protein_coding_gene	Pentatricopeptide repeat-containing protein	TRITD1Av1G096410	Pentatricopeptide repeat-containing protein	1A:263491284..263494328	-	3044	2884		TRITD1Bv1G099220
TrturSVE1A02G00049860	Chr1A:276349505..276364209	+	14704	HC	protein_coding_gene	Exportin-1/Importin-beta-like domain-containing protein	TRITD1Av1G096550	Transportin-3	1A:263915894..263929253	+	13359	13360		TRITD1Av1G096550
TrturSVE1A02G00049970	Chr1A:278041592..278043316	-	1724	HC	protein_coding_gene	ALOG domain-containing protein	TRITD1Av1G096950	LIGHT-DEPENDENT SHORT HYPOCOTYLS-like protein (DUF640)	1A:265612886..265615063	-	2177	1245		TRITD1Av1G096950
TrturSVE1A02G00050020	Chr1A:278289753..278299184	-	9431	HC	protein_coding_gene	J domain-containing protein	TRITD1Av1G097060	Chloroplast J-like domain 1 G	1A:265863052..265871452	-	8400	1623		TRITD1Av1G097060
TrturSVE1A02G00050050	Chr1A:278604250..278606568	-	2318	HC	protein_coding_gene	Replication protein A subunit	TRITD1Av1G097180	Replication protein A 70 kDa DNA-binding subunit	1A:266179859..266180744	-	885	886
TrturSVE1A02G00050120	Chr1A:278987348..278991834	+	4486	HC	protein_coding_gene	Malate dehydrogenase	TRITD1Av1G097410	Malate dehydrogenase	1A:266562998..266566351	+	3353	2019		TRITD1Av1G097410
TrturSVE1A02G00050170	Chr1A:279363729..279365601	-	1872	HC	protein_coding_gene	MYB transcription factor	TRITD1Av1G097550	MYB protein	1A:266940787..266942538	-	1751	1752		TRITD1Av1G097550
TrturSVE1A02G00050250	Chr1A:279863338..279866262	+	2924	HC	protein_coding_gene	QWRF motif-containing protein 7							new in Svevo Rel2.0	TRITD1Bv1G100970
TrturSVE1A02G00050260	Chr1A:279909733..279913843	+	4110	HC	protein_coding_gene	QWRF motif-containing protein 7							new in Svevo Rel2.0; overlapping with SvevoRel1.0 low confidence TRITD1Av1G097700	TRITD1Bv1G100970
TrturSVE1A02G00050290	Chr1A:280468027..280471194	-	3167	HC	protein_coding_gene	Transmembrane protein	TRITD1Av1G097830	Ral GTPase-activating protein subunit beta G	1A:268042613..268044285	-	1672	1314		TRITD1Av1G097830
TrturSVE1A02G00050340	Chr1A:281136969..281137355	+	386	HC	protein_coding_gene	Transmembrane protein							new in Svevo Rel2.0	TRITD1Bv1G101280
TrturSVE1A02G00050510	Chr1A:282540174..282544279	-	4105	HC	protein_coding_gene	KEN domain-containing protein	TRITD1Av1G098530	Acetyl-coenzyme A carboxylase carboxyl transferase subunit alpha G	1A:270121075..270121631	-	556	557		TRITD1Av1G098530
TrturSVE1A02G00050570	Chr1A:282856486..282859438	+	2952	HC	protein_coding_gene	Pentatricopeptide repeat-containing protein	TRITD1Av1G098710	Pentatricopeptide repeat-containing protein, putative	1A:270428441..270431363	+	2922	2767		TRITD1Av1G098710
TrturSVE1A02G00050670	Chr1A:283092526..283096097	+	3571	HC	protein_coding_gene	Cytokinin riboside 5'-monophosphate phosphoribohydrolase	TRITD1Av1G098830	Cytokinin riboside 5'-monophosphate phosphoribohydrolase G	1A:270666318..270669465	+	3147	3148		TRITD1Av1G098830
TrturSVE1A02G00050690	Chr1A:283255309..283259943	+	4634	HC	protein_coding_gene	Mitochondrial import inner membrane translocase subunit Tim16	TRITD1Av1G098900	Mitochondrial import inner membrane translocase subunit tim16	1A:270829926..270833991	+	4065	4066		TRITD1Av1G098900
TrturSVE1A02G00050710	Chr1A:283368678..283373852	+	5174	HC	protein_coding_gene	Sugar phosphate transporter domain-containing protein	TRITD1Av1G098950	Transporter-related family protein	1A:270945146..270947354	+	2208	2209		TRITD1Av1G098950
TrturSVE1A02G00050840	Chr1A:283933311..283934321	-	1010	HC	protein_coding_gene	RNase H type-1 domain-containing protein							new in Svevo Rel2.0	TRITD7Av1G024830
TrturSVE1A02G00050850	Chr1A:283936731..283950161	+	13430	HC	protein_coding_gene	Protein ENHANCED DISEASE RESISTANCE 2-like	TRITD1Av1G099260	Pleckstrin-like (PH) and lipid-binding START domain protein	1A:271511651..271522958	+	11307	11253		TRITD1Av1G099260
TrturSVE1A02G00050880	Chr1A:284455178..284460027	+	4849	HC	protein_coding_gene	Auxin response factor	TRITD1Av1G099460	Auxin response factor	1A:272030875..272034902	+	4027	1305		TRITD1Av1G099460
TrturSVE1A02G00050950	Chr1A:284775226..284776686	+	1460	HC	protein_coding_gene	Cytochrome c biogenesis FC							new in Svevo Rel2.0; overlapping with SvevoRel1.0 low confidence TRITD1Av1G099630	TRITD3Bv1G101090
TrturSVE1A02G00050970	Chr1A:284780946..284781483	+	537	HC	protein_coding_gene	NADH-ubiquinone oxidoreductase chain 3							new in Svevo Rel2.0	TRITD3Av1G081020
TrturSVE1A02G00050990	Chr1A:284803216..284804365	+	1149	HC	protein_coding_gene	NADH dehydrogenase subunit 7	TRITD1Av1G099680	NADH-quinone oxidoreductase subunit D	1A:272380611..272381075	+	464	465
TrturSVE1A02G00051020	Chr1A:284809442..284811370	+	1928	HC	protein_coding_gene	NAD(P)H-quinone oxidoreductase subunit 2, chloroplastic	TRITD1Av1G099700	30S ribosomal protein S7, chloroplastic	1A:272386511..272392459	+	5948	1484	one Svevo Rel1.0 model splitted into two in Svevo Rel2.0
TrturSVE1A02G00051030	Chr1A:284811479..284812504	+	1025	HC	protein_coding_gene	NAD(P)H-quinone oxidoreductase subunit 2, chloroplastic	TRITD1Av1G099700	30S ribosomal protein S7, chloroplastic	1A:272386511..272392459	+	5948	653	one Svevo Rel1.0 model splitted into two in Svevo Rel2.0
TrturSVE1A02G00051090	Chr1A:285068877..285069332	+	455	HC	transposable_element_gene	Reverse transcriptase zinc-binding domain-containing protein							new in Svevo Rel2.0
TrturSVE1A02G00051140	Chr1A:285972302..285983321	+	11019	HC	protein_coding_gene	Homeobox-leucine zipper protein	TRITD1Av1G100030	Homeobox leucine-zipper protein	1A:273559070..273568083	+	9013	9014		TRITD1Av1G100030
TrturSVE1A02G00051230	Chr1A:286133634..286139091	-	5457	HC	protein_coding_gene	Double-stranded RNA-binding domain	TRITD1Av1G100150	Double-stranded RNA-binding G	1A:273722005..273726838	-	4833	4834		TRITD1Av1G100150
TrturSVE1A02G00051340	Chr1A:286782940..286783867	-	927	HC	protein_coding_gene	Senescence regulator	TRITD1Av1G100470	senescence regulator (Protein of unknown function, DUF584)	1A:274372608..274373153	-	545	546		TRITD1Av1G100470
TrturSVE1A02G00051460	Chr1A:287586770..287587119	-	349	HC	protein_coding_gene	Unknown protein	TRITD1Av1G100650	P-loop containing nucleoside triphosphate hydrolases superfamily protein G	1A:275178808..275179059	-	251	252		TRITD1Av1G100650
TrturSVE1A02G00051520	Chr1A:287898876..287899605	+	729	HC	protein_coding_gene	Transmembrane protein	TRITD1Av1G100770	Leucine-rich repeat transmembrane protein kinase G	1A:275493265..275493732	+	467	468		TRITD1Av1G100770
TrturSVE1A02G00051530	Chr1A:287905584..287908251	-	2667	HC	protein_coding_gene	RING-CH-type domain-containing protein	TRITD1Av1G100780	homolog of X-ray repair cross complementing 2 (XRCC2) G	1A:275500136..275502482	-	2346	2347		TRITD1Av1G100780
TrturSVE1A02G00051550	Chr1A:288153127..288160757	-	7630	HC	protein_coding_gene	RING-CH-type domain-containing protein	TRITD1Av1G100950	RING/FYVE/PHD zinc finger superfamily protein	1A:275738766..275745752	-	6986	6987		TRITD1Av1G100950
TrturSVE1A02G00051590	Chr1A:288792840..288799081	+	6241	HC	protein_coding_gene	28S ribosomal protein S29, mitochondrial	TRITD1Av1G101140	28S ribosomal protein S29, mitochondrial	1A:276379901..276387215	+	7314	5719		TRITD1Bv1G103000
TrturSVE1A02G00051600	Chr1A:288800185..288802201	+	2016	HC	protein_coding_gene	Transmembrane protein	TRITD1Av1G101150	Transmembrane protein, putative G	1A:276388421..276389935	+	1514	1515		TRITD1Av1G101150
TrturSVE1A02G00051660	Chr1A:288940944..288948534	-	7590	HC	protein_coding_gene	Coatomer subunit gamma	TRITD1Av1G101210	Coatomer subunit gamma	1A:276530448..276537163	-	6715	5698		TRITD1Av1G101210
TrturSVE1A02G00051740	Chr1A:290088017..290104618	+	16601	HC	protein_coding_gene	Xaa-Pro aminopeptidase P	TRITD1Av1G101600	Xaa-pro aminopeptidase, putative	1A:277682168..277698276	+	16108	2891		TRITD1Av1G101600
TrturSVE1A02G00051760	Chr1A:290386220..290394895	+	8675	HC	protein_coding_gene	CTLH domain-containing protein	TRITD1Av1G101700	Ran-binding protein in the microtubule-organising centre protein G	1A:277981522..277988879	+	7357	3083		TRITD1Bv1G103360
TrturSVE1A02G00051800	Chr1A:290576650..290577317	-	667	HC	protein_coding_gene	40S ribosomal protein S17	TRITD1Av1G101850	40S ribosomal protein S17, putative, expressed	1A:278174111..278174542	-	431	432		TRITD1Av1G101850
TrturSVE1A02G00051840	Chr1A:291129668..291134206	-	4538	HC	protein_coding_gene	DEP domain-containing protein	TRITD1Av1G102170	electron protein, putative (Protein of unknown function, DUF547)	1A:278729065..278731736	-	2671	2672
TrturSVE1A02G00051850	Chr1A:291139857..291142549	-	2692	HC	protein_coding_gene	Nascent polypeptide-associated complex subunit beta	TRITD1Av1G102210	Nascent polypeptide-associated complex subunit beta	1A:278739180..278740815	-	1635	1337		TRITD1Bv1G103850
TrturSVE1A02G00051880	Chr1A:291576383..291579302	-	2919	HC	protein_coding_gene	Nascent polypeptide-associated complex subunit beta	TRITD1Av1G102340	Nascent polypeptide-associated complex subunit beta G	1A:279176975..279178769	-	1794	1795		TRITD1Av1G102340
TrturSVE1A02G00052020	Chr1A:292182149..292186716	+	4567	HC	protein_coding_gene	cytokinin dehydrogenase	TRITD1Av1G102510	Cytokinin oxidase/dehydrogenase	1A:279786068..279789819	+	3751	3752		TRITD1Av1G102510
TrturSVE1A02G00052100	Chr1A:292577468..292578549	-	1081	HC	transposable_element_gene	Genome assembly, chromosome: II							new in Svevo Rel2.0
TrturSVE1A02G00052130	Chr1A:293089999..293092240	+	2241	HC	protein_coding_gene	Legume lectin domain-containing protein	TRITD1Av1G102680	L-type lectin-domain containing receptor kinase VIII.2 G	1A:280699111..280699695	+	584	585		TRITD1Av1G102680
TrturSVE1A02G00052140	Chr1A:293092045..293092953	+	908	HC	protein_coding_gene	Zinc finger GRF-type domain-containing protein	TRITD1Av1G102690	shikimate kinase 1 G	1A:280701600..280701985	+	385	386		TRITD1Av1G102690
TrturSVE1A02G00052170	Chr1A:293192875..293195295	-	2420	HC	protein_coding_gene	Outer envelope pore protein 16, chloroplastic	TRITD1Av1G102760	3-hydroxyacyl-[acyl-carrier-protein] dehydratase FabZ G	1A:280803879..280804124	+	245	246	new in Svevo Rel2.0; overlapping with SvevoRel1.0 low confidence TRITD1Av1G102770
TrturSVE1A02G00052180	Chr1A:293193070..293193315	+	245	HC	protein_coding_gene	Unknown protein	TRITD1Av1G102760	3-hydroxyacyl-[acyl-carrier-protein] dehydratase FabZ G	1A:280803879..280804124	+	245	246
TrturSVE1A02G00052310	Chr1A:293659610..293662130	-	2520	HC	protein_coding_gene	Ribosomal protein L18	TRITD1Av1G102970	50S ribosomal protein L18	1A:281274461..281276148	-	1687	1688		TRITD1Av1G102970
TrturSVE1A02G00052390	Chr1A:293795536..293798823	-	3287	HC	protein_coding_gene	Aminotransferase class I/classII domain-containing protein	TRITD1Av1G103040	Aminotransferase	1A:281410973..281413672	-	2699	806		TRITD1Av1G103040
TrturSVE1A02G00052400	Chr1A:293800533..293803033	+	2500	HC	protein_coding_gene	Chalcone synthase							new in Svevo Rel2.0	TRITD5Bv1G000750
TrturSVE1A02G00052410	Chr1A:293802992..293804749	-	1757	HC	protein_coding_gene	Pentatricopeptide repeat-containing protein	TRITD1Av1G103060	Pentatricopeptide repeat-containing protein	1A:281418308..281419556	-	1248	1287		TRITD1Av1G103060
TrturSVE1A02G00052420	Chr1A:293804791..293821239	-	16448	HC	protein_coding_gene	Pre-mRNA-processing protein 40C	TRITD1Av1G103070	Transcription elongation regulator 1	1A:281420207..281435842	-	15635	3414
TrturSVE1A02G00052460	Chr1A:294436308..294437818	+	1510	HC	protein_coding_gene	Unknown protein							new in Svevo Rel2.0
TrturSVE1A02G00052490	Chr1A:294927382..294937894	-	10512	HC	protein_coding_gene	Thioredoxin domain-containing protein	TRITD1Av1G103270	UPF0301 protein	1A:282153207..282165021	-	11814	9026
TrturSVE1A02G00052560	Chr1A:295287365..295297498	+	10133	HC	protein_coding_gene	Protein EXECUTER 1, chloroplastic	TRITD1Av1G103350	Protein EXECUTER 1, chloroplastic	1A:282518165..282525661	+	7496	5061		TRITD1Bv1G104320
TrturSVE1A02G00052620	Chr1A:295751854..295754561	+	2707	HC	protein_coding_gene	LysM domain-containing protein	TRITD1Av1G103640	Peptidoglycan-binding LysM domain-containing protein	1A:282983846..282986174	+	2328	2329		TRITD1Av1G103640
TrturSVE1A02G00052630	Chr1A:295755911..295769026	+	13115	HC	protein_coding_gene	Endoribonuclease dicer-like protein	TRITD1Av1G103650	ATP-dependent RNA helicase DeaD	1A:282988055..282999954	+	11899	6120		TRITD1Av1G103650
TrturSVE1A02G00052640	Chr1A:295768263..295773666	-	5403	HC	protein_coding_gene	Reticulon domain-containing protein							new in Svevo Rel2.0; overlapping with SvevoRel1.0 low confidence TRITD1Av1G103660
TrturSVE1A02G00052660	Chr1A:295951578..295953366	-	1788	HC	protein_coding_gene	Unknown protein							new in Svevo Rel2.0
TrturSVE1A02G00052690	Chr1A:296494266..296500376	+	6110	HC	protein_coding_gene	MATH domain-containing protein	TRITD1Av1G103840	Ubiquitin carboxyl-terminal hydrolase-like protein	1A:283731106..283734328	+	3222	3223		TRITD1Av1G103840
TrturSVE1A02G00052730	Chr1A:296546447..296549453	+	3006	HC	protein_coding_gene	HD/PDEase domain-containing protein	TRITD1Av1G103860	Metal-dependent phosphohydrolase, HD subdomain G	1A:283781882..283784016	+	2134	2135		TRITD1Bv1G104510
TrturSVE1A02G00052750	Chr1A:296549614..296552544	-	2930	HC	protein_coding_gene	Cytochrome P450	TRITD1Av1G103880	Cytochrome P450 family protein, expressed	1A:283784675..283787194	-	2519	2520		TRITD1Av1G103880
TrturSVE1A02G00052770	Chr1A:296560802..296565013	-	4211	HC	protein_coding_gene	No apical meristem-associated C-terminal domain-containing protein	TRITD1Av1G103910	0	1A:283797799..283799600	-	1801	1802		TRITD1Av1G103910
TrturSVE1A02G00052840	Chr1A:296905179..296907411	-	2232	HC	protein_coding_gene	C2H2-type domain-containing protein							new in Svevo Rel2.0; overlapping with SvevoRel1.0 low confidence TRITD1Av1G104100
TrturSVE1A02G00052860	Chr1A:296912510..296913963	+	1453	HC	protein_coding_gene	Zinc finger GRF-type domain-containing protein	TRITD1Av1G104120	DNA-directed RNA polymerase subunit beta G	1A:284150613..284151860	+	1247	1248		TRITD1Av1G104120
TrturSVE1A02G00052870	Chr1A:296953429..296956887	-	3458	HC	transposable_element_gene	Unknown protein							new in Svevo Rel2.0
TrturSVE1A02G00052920	Chr1A:297261182..297262123	+	941	HC	protein_coding_gene	(wild Malaysian banana) hypothetical protein	TRITD1Av1G104300	Sugar fermentation stimulation protein homolog G	1A:284501370..284501930	+	560	561		TRITD1Av1G104300
TrturSVE1A02G00052970	Chr1A:297585955..297587089	+	1134	HC	protein_coding_gene	Unknown protein							new in Svevo Rel2.0
TrturSVE1A02G00052990	Chr1A:297604047..297608970	+	4923	HC	protein_coding_gene	FHA domain-containing protein	TRITD1Av1G104420	Nijmegen breakage syndrome 1 protein	1A:284845331..284848993	+	3662	3663		TRITD1Av1G104420
TrturSVE1A02G00053000	Chr1A:297610569..297618480	+	7911	HC	protein_coding_gene	Carbohydrate kinase PfkB domain-containing protein	TRITD1Av1G104430	PfkB family carbohydrate kinase	1A:284851771..284859700	+	7929	2579		TRITD1Av1G104430
TrturSVE1A02G00053010	Chr1A:297961816..297966897	-	5081	HC	protein_coding_gene	RING-type E3 ubiquitin transferase	TRITD1Av1G104550	RING/U-box superfamily protein	1A:285192056..285193168	-	1112	1113		TRITD1Av1G104550
TrturSVE1A02G00053130	Chr1A:298360540..298361967	+	1427	HC	protein_coding_gene	GRAM domain-containing protein	TRITD1Av1G104610	GRAM domain-containing protein / ABA-responsive protein-related	1A:285593878..285594844	+	966	967		TRITD1Av1G104610
TrturSVE1A02G00053140	Chr1A:298366038..298368439	+	2401	HC	protein_coding_gene	Unknown protein							new in Svevo Rel2.0; overlapping with SvevoRel1.0 low confidence TRITD1Av1G104620
TrturSVE1A02G00053170	Chr1A:298410305..298419161	-	8856	HC	protein_coding_gene	Pentatricopeptide repeat-containing protein	TRITD1Av1G104640	Pentatricopeptide repeat-containing protein	1A:285651133..285653407	-	2274	2275		TRITD1Bv1G105720
TrturSVE1A02G00053200	Chr1A:298473562..298474760	+	1198	HC	protein_coding_gene	Bifunctional inhibitor/plant lipid transfer protein/seed storage helical domain-containing protein	TRITD1Av1G104710	Protease inhibitor/seed storage/lipid transfer family protein	1A:285707891..285708407	+	516	517
TrturSVE1A02G00053210	Chr1A:298474082..298489155	-	15073	HC	protein_coding_gene	myosin, putative	TRITD1Av1G104720	Myosin-related family protein	1A:285709207..285722382	-	13175	7314
TrturSVE1A02G00053270	Chr1A:298987539..298989125	+	1586	HC	protein_coding_gene	No apical meristem-associated C-terminal domain-containing protein							new in Svevo Rel2.0	TRITD2Av1G059090
TrturSVE1A02G00053340	Chr1A:299201655..299203077	-	1422	HC	protein_coding_gene	DUF4408 domain-containing protein	TRITD1Av1G105030	Cotton fiber expressed protein-like protein	1A:286438375..286439298	-	923	924		TRITD1Av1G105030
TrturSVE1A02G00053360	Chr1A:299218787..299241194	-	22407	HC	protein_coding_gene	Vacuolar protein sorting-associated protein 52 A	TRITD1Av1G105090	Vacuolar protein sorting-associated protein 52	1A:286454103..286477378	-	23275	9850
TrturSVE1A02G00053380	Chr1A:299236938..299237270	-	332	HC	transposable_element_gene	Reverse transcriptase domain-containing protein	TRITD1Av1G105090	Vacuolar protein sorting-associated protein 52	1A:286454103..286477378	-	23275	333	new in Svevo Rel2.0; overlapping with SvevoRel1.0 low confidence TRITD1Av1G105120
TrturSVE1A02G00053420	Chr1A:299308261..299310908	-	2647	HC	protein_coding_gene	Prefoldin subunit 5							new in Svevo Rel2.0; overlapping with SvevoRel1.0 low confidence TRITD1Av1G105220	TRITD1Bv1G105280
TrturSVE1A02G00053430	Chr1A:299319507..299320534	-	1027	HC	protein_coding_gene	Unknown protein							new in Svevo Rel2.0; overlapping with SvevoRel1.0 low confidence TRITD1Av1G105230	TRITD5Av1G005820
TrturSVE1A02G00053440	Chr1A:299338216..299339023	+	807	HC	protein_coding_gene	RNase H type-1 domain-containing protein							new in Svevo Rel2.0	TRITD1Av1G155470
TrturSVE1A02G00053470	Chr1A:299688856..299690227	+	1371	HC	transposable_element_gene	Unknown protein	TRITD1Av1G105310	Secretory carrier membrane protein (SCAMP) family protein G	1A:286927890..286929038	+	1148	1149
TrturSVE1A02G00053540	Chr1A:300137631..300153416	+	15785	HC	protein_coding_gene	DNA-directed RNA polymerase subunit beta	TRITD1Av1G105410	DNA-directed RNA polymerase subunit beta	1A:287378386..287395596	+	17210	13633
TrturSVE1A02G00053580	Chr1A:300447674..300453496	+	5822	HC	protein_coding_gene	MATH domain-containing protein	TRITD1Av1G105460	Ubiquitin carboxyl-terminal hydrolase 12	1A:287690447..287693909	+	3462	3463		TRITD1Av1G105460
TrturSVE1A02G00053590	Chr1A:300547590..300548970	-	1380	HC	protein_coding_gene	Unknown protein							new in Svevo Rel2.0	TRITD4Bv1G029000
TrturSVE1A02G00053610	Chr1A:300857924..300868306	+	10382	HC	protein_coding_gene	MATH domain-containing protein	TRITD1Av1G105580	Ubiquitin carboxyl-terminal hydrolase 12	1A:288101239..288110316	+	9077	9078		TRITD1Av1G105580
TrturSVE1A02G00053630	Chr1A:300906296..300909952	+	3656	HC	protein_coding_gene	MATH domain-containing protein	TRITD1Av1G105610	Ubiquitin carboxyl-terminal hydrolase-like protein	1A:288149099..288158393	+	9294	3149		TRITD1Av1G105610
TrturSVE1A02G00053650	Chr1A:301120404..301126868	+	6464	HC	protein_coding_gene	Aminotransferase-like plant mobile domain-containing protein							new in Svevo Rel2.0	TRITD6Bv1G058460
TrturSVE1A02G00053710	Chr1A:301405076..301405427	+	351	HC	transposable_element_gene	RNA-directed DNA polymerase							new in Svevo Rel2.0; overlapping with SvevoRel1.0 low confidence TRITD1Av1G105730
TrturSVE1A02G00053720	Chr1A:301568379..301569828	-	1449	HC	protein_coding_gene	BRO1 domain-containing protein	TRITD1Av1G105790	pH-response regulator protein palA/RIM20	1A:288814660..288815784	-	1124	1125		TRITD1Av1G105790
TrturSVE1A02G00053740	Chr1A:301572716..301577794	-	5078	HC	protein_coding_gene	Nucleolar complex protein 2 homolog	TRITD1Av1G105800	Nucleolar complex protein 2	1A:288819432..288823765	-	4333	4334		TRITD1Av1G105800
TrturSVE1A02G00053790	Chr1A:301815023..301821626	+	6603	HC	protein_coding_gene	BRO1 domain-containing protein	TRITD1Av1G105880	ALG-2 interacting protein X	1A:289062234..289067659	+	5425	5426		TRITD1Av1G105880
TrturSVE1A02G00053810	Chr1A:301892615..301893855	+	1240	HC	protein_coding_gene	F-box domain-containing protein							new in Svevo Rel2.0; overlapping with SvevoRel1.0 low confidence TRITD1Av1G105900	TRITD4Bv1G200000
TrturSVE1A02G00053830	Chr1A:301955455..301961889	-	6434	HC	protein_coding_gene	K Homology domain-containing protein	TRITD1Av1G105920	KH domain-containing protein	1A:289205698..289209540	-	3842	2175		TRITD1Av1G105920
TrturSVE1A02G00053860	Chr1A:302547029..302553342	+	6313	HC	protein_coding_gene	Katanin p80 WD40 repeat-containing subunit B1 homolog	TRITD1Av1G106020	Katanin p80 WD40 repeat-containing subunit B1 homolog	1A:289801558..289807409	+	5851	5852		TRITD1Av1G106020
TrturSVE1A02G00053870	Chr1A:302554365..302558037	-	3672	HC	protein_coding_gene	RING-type E3 ubiquitin transferase	TRITD1Av1G106030	E3 ubiquitin-protein ligase Hakai	1A:289809317..289812259	-	2942	2943		TRITD1Av1G106030
TrturSVE1A02G00053880	Chr1A:302567371..302571839	-	4468	HC	protein_coding_gene	ABC transporter domain-containing protein	TRITD1Av1G106040	ABC transporter G family member	1A:289821911..289826000	-	4089	2340		TRITD1Av1G106040
TrturSVE1A02G00053990	Chr1A:303359848..303366288	+	6440	HC	transposable_element_gene	Integrase catalytic domain-containing protein	TRITD1Av1G106250	DNA topoisomerase family	1A:290608936..290635882	+	26946	6441	new in Svevo Rel2.0
TrturSVE1A02G00054070	Chr1A:303807054..303811463	+	4409	HC	protein_coding_gene	DUF789 domain-containing protein	TRITD1Av1G106470	Plant/F9H3-4 protein	1A:291068135..291071500	+	3365	3366		TRITD1Av1G106470
TrturSVE1A02G00054110	Chr1A:304138326..304143033	-	4707	HC	protein_coding_gene	EamA domain-containing protein	TRITD1Av1G106550	WAT1-related protein	1A:291450119..291453735	-	3616	3617		TRITD1Av1G106550
TrturSVE1A02G00054150	Chr1A:304198010..304204234	-	6224	HC	protein_coding_gene	Alpha-galactosidase	TRITD1Av1G106590	Alpha-galactosidase	1A:291509634..291516575	-	6941	2310		TRITD1Av1G106590
TrturSVE1A02G00054180	Chr1A:304324602..304327646	-	3044	HC	protein_coding_gene	Alpha-galactosidase	TRITD1Av1G106600	Alpha-galactosidase	1A:291637917..291640509	-	2592	2593		TRITD1Av1G106600
TrturSVE1A02G00054200	Chr1A:304337848..304338442	+	594	HC	protein_coding_gene	Cytochrome b559 subunit alpha	TRITD1Av1G106610	Cytochrome b559 subunit alpha	1A:291651159..291651410	+	251	252
TrturSVE1A02G00054220	Chr1A:304486607..304491032	+	4425	HC	protein_coding_gene	Calcineurin-like phosphoesterase domain-containing protein	TRITD1Av1G106670	Ser/Thr protein phosphatase family protein, expressed	1A:291799934..291803327	+	3393	3394		TRITD1Av1G106670
TrturSVE1A02G00054240	Chr1A:304558687..304560270	-	1583	HC	protein_coding_gene	Tonoplast intrinsic protein	TRITD1Av1G106730	Aquaporin	1A:291872776..291873820	-	1044	1045		TRITD1Av1G106730
TrturSVE1A02G00054270	Chr1A:304569503..304570761	+	1258	HC	protein_coding_gene	DRBM domain-containing protein							new in Svevo Rel2.0; overlapping with SvevoRel1.0 low confidence TRITD1Av1G106750	TRITD3Bv1G241470
TrturSVE1A02G00054280	Chr1A:304607605..304610361	-	2756	HC	protein_coding_gene	Protein kinase domain-containing protein	TRITD1Av1G106790	Receptor kinase	1A:291921721..291923803	-	2082	2083		TRITD1Av1G106790
TrturSVE1A02G00054400	Chr1A:304987946..304997293	+	9347	HC	protein_coding_gene	Protein TIC110, chloroplastic	TRITD1Av1G107020	Chloroplast inner envelope protein, putative, expressed	1A:292302270..292311673	+	9403	8084		TRITD1Av1G107020
TrturSVE1A02G00054420	Chr1A:305022900..305032466	+	9566	HC	protein_coding_gene	Protein TIC110, chloroplastic	TRITD1Av1G107030	Chloroplast inner envelope protein, putative, expressed	1A:292336199..292346102	+	9903	8928		TRITD1Av1G107030
TrturSVE1A02G00054440	Chr1A:305034612..305036547	-	1935	HC	protein_coding_gene	G-patch domain-containing protein	TRITD1Av1G107040	G-patch domain containing protein, expressed	1A:292349399..292350980	-	1581	1582		TRITD1Av1G107040
TrturSVE1A02G00054470	Chr1A:305061573..305062737	-	1164	HC	protein_coding_gene	Basic secretory protein	TRITD1Av1G107050	Plant basic secretory family protein	1A:292369211..292377961	-	8750	1127
TrturSVE1A02G00054480	Chr1A:305071837..305072793	-	956	HC	protein_coding_gene	Basic secretory protein	TRITD1Av1G107070	Plant basic secretory family protein	1A:292387418..292388113	-	695	696		TRITD1Av1G107070
TrturSVE1A02G00054490	Chr1A:305139547..305140395	+	848	HC	protein_coding_gene	Basic secretory protein	TRITD1Av1G107100	Plant basic secretory family protein	1A:292455078..292455785	+	707	708		TRITD1Av1G107100
TrturSVE1A02G00054640	Chr1A:305844027..305845097	-	1070	HC	protein_coding_gene	Basic secretory protein	TRITD1Av1G107460	Plant basic secretory family protein	1A:293164597..293165274	-	677	678		TRITD1Av1G107460
TrturSVE1A02G00054700	Chr1A:306043528..306071219	+	27691	HC	protein_coding_gene	Myosin-6	TRITD1Av1G107570	Myosin	1A:293363809..293392607	+	28798	5458		TRITD1Av1G107570
TrturSVE1A02G00054710	Chr1A:306130121..306131008	+	887	HC	protein_coding_gene	Ripening-related protein	TRITD1Av1G107620	Ripening related protein family	1A:293452735..293453340	+	605	606		TRITD1Av1G107620
TrturSVE1A02G00054720	Chr1A:306131714..306132398	+	684	HC	protein_coding_gene	Ripening-related protein	TRITD1Av1G107630	Ripening related protein family	1A:293454275..293454868	+	593	594		TRITD1Av1G107630
TrturSVE1A02G00054740	Chr1A:306404270..306405434	+	1164	HC	protein_coding_gene	Late embryogenesis abundant protein LEA-2 subgroup domain-containing protein							new in Svevo Rel2.0; overlapping with SvevoRel1.0 low confidence TRITD1Av1G107710 on the opposite strand	TRITD1Bv1G107430
TrturSVE1A02G00054750	Chr1A:306498945..306500949	+	2004	HC	protein_coding_gene	Reactive oxygen species modulator 1	TRITD1Av1G107750	Reactive oxygen species modulator 1	1A:293825556..293827222	+	1666	1667		TRITD1Av1G107750
TrturSVE1A02G00054760	Chr1A:306501808..306504879	-	3071	HC	protein_coding_gene	DUF1308 domain-containing protein	TRITD1Av1G107760	UPF0415 protein C7orf25	1A:293830004..293831404	-	1400	1401		TRITD1Bv1G107500
TrturSVE1A02G00054770	Chr1A:306504945..306510161	+	5216	HC	protein_coding_gene	CDT1 Geminin-binding domain-containing protein	TRITD1Av1G107770	CDT1-like protein a, chloroplastic	1A:293833532..293836528	+	2996	2997		TRITD1Av1G107770
TrturSVE1A02G00054780	Chr1A:306781455..306782228	-	773	HC	protein_coding_gene	DUF538 domain-containing protein	TRITD1Av1G107950	DUF538 family protein, putative (Protein of unknown function, DUF538)	1A:294109015..294109476	-	461	462		TRITD1Av1G107950
TrturSVE1A02G00054790	Chr1A:306927748..306928586	-	838	HC	protein_coding_gene	Thioesterase domain-containing protein							new in Svevo Rel2.0	TRITD1Bv1G038810
TrturSVE1A02G00054800	Chr1A:306953132..306953802	+	670	HC	protein_coding_gene	Ripening-related protein	TRITD1Av1G108030	Ripening related protein family	1A:294281278..294281850	+	572	573		TRITD1Av1G108030
TrturSVE1A02G00054810	Chr1A:306961222..306962008	+	786	HC	protein_coding_gene	RlpA-like protein double-psi beta-barrel domain-containing protein	TRITD1Av1G108040	Ripening-related protein	1A:294289451..294368205	+	78754	522	chimeric/wrong annotation in Svevo Rel1.0
TrturSVE1A02G00054830	Chr1A:307039042..307040005	+	963	HC	protein_coding_gene	RlpA-like protein double-psi beta-barrel domain-containing protein	TRITD1Av1G108040	Ripening-related protein	1A:294289451..294368205	+	78754	534	chimeric/wrong annotation in Svevo Rel1.0
TrturSVE1A02G00054910	Chr1A:307237415..307241311	-	3896	HC	protein_coding_gene	Carboxypeptidase	TRITD1Av1G108100	Carboxypeptidase	1A:294565605..294571691	-	6086	3897		TRITD1Av1G108100
TrturSVE1A02G00054920	Chr1A:307305711..307306331	-	620	HC	protein_coding_gene	RlpA-like protein double-psi beta-barrel domain-containing protein	TRITD1Av1G108160	Ripening-related protein	1A:294634563..294634997	-	434	435		TRITD1Av1G108160
TrturSVE1A02G00054950	Chr1A:307322311..307323068	+	757	HC	protein_coding_gene	RlpA-like protein double-psi beta-barrel domain-containing protein	TRITD1Av1G108180	Ripening-related protein	1A:294651242..294651763	+	521	522		TRITD1Av1G108180
TrturSVE1A02G00054970	Chr1A:307480422..307486959	+	6537	HC	protein_coding_gene	Chloroplast envelope membrane protein	TRITD1Av1G108230	Ribosomal RNA small subunit methyltransferase H G	1A:294807452..294812939	+	5487	5488		TRITD1Av1G108230
TrturSVE1A02G00054980	Chr1A:307502982..307513266	+	10284	HC	protein_coding_gene	Very-long-chain 3-oxoacyl-CoA reductase-like protein	TRITD1Av1G108240	Short-chain dehydrogenase/reductase family protein	1A:294830314..294840057	+	9743	9744		TRITD1Av1G108240
TrturSVE1A02G00054990	Chr1A:307547615..307550898	-	3283	HC	protein_coding_gene	Calcium uniporter protein	TRITD1Av1G108260	Calcium uniporter protein, mitochondrial	1A:294874341..294877746	-	3405	784		TRITD1Av1G108260
TrturSVE1A02G00055030	Chr1A:307987963..307991641	-	3678	HC	protein_coding_gene	Pentatricopeptide repeat-containing protein	TRITD1Av1G108300	Pentatricopeptide repeat-containing protein, putative	1A:295318924..295320566	-	1642	1643		TRITD1Av1G108300
TrturSVE1A02G00055040	Chr1A:308019095..308020078	-	983	HC	transposable_element_gene	Integrase catalytic domain-containing protein							new in Svevo Rel2.0; overlapping with SvevoRel1.0 low confidence TRITD1Av1G108320
TrturSVE1A02G00055050	Chr1A:308141892..308144639	+	2747	HC	protein_coding_gene	Pentatricopeptide repeat-containing protein	TRITD1Av1G108380	Pentatricopeptide repeat-containing protein	1A:295472183..295474672	+	2489	2490		TRITD1Av1G108380
TrturSVE1A02G00055060	Chr1A:308144959..308148897	-	3938	HC	protein_coding_gene	Thioredoxin domain-containing protein/Glutaredoxin domain-containing protein	TRITD1Av1G108390	Monothiol glutaredoxin	1A:295475667..295482546	-	6879	3131	one Svevo Rel1.0 model splitted into two in Svevo Rel2.0
TrturSVE1A02G00055070	Chr1A:308149789..308153056	-	3267	HC	protein_coding_gene	C2H2-type domain-containing protein	TRITD1Av1G108390	Monothiol glutaredoxin	1A:295475667..295482546	-	6879	2020	one Svevo Rel1.0 model splitted into two in Svevo Rel2.0
TrturSVE1A02G00055080	Chr1A:308234893..308241598	-	6705	HC	protein_coding_gene	Ribosomal protein S18	TRITD1Av1G108430	30S ribosomal protein S18	1A:295566062..295572563	-	6501	6502		TRITD1Av1G108430
TrturSVE1A02G00055090	Chr1A:308271260..308272052	+	792	HC	protein_coding_gene	N-acetyltransferase domain-containing protein	TRITD1Av1G108450	Acyl-CoA N-acyltransferase G	1A:295602432..295603015	+	583	584		TRITD1Av1G108450
TrturSVE1A02G00055100	Chr1A:308273142..308276391	-	3249	HC	protein_coding_gene	RING-type domain-containing protein	TRITD1Av1G108460	RING finger protein	1A:295604669..295606697	-	2028	2029
TrturSVE1A02G00055170	Chr1A:308571528..308573498	+	1970	HC	protein_coding_gene	Myb transcription factor							new in Svevo Rel2.0	TRITD1Bv1G126350
TrturSVE1A02G00055180	Chr1A:308572829..308576190	-	3361	HC	protein_coding_gene	Protein NEOXANTHIN-DEFICIENT 1	TRITD1Av1G108690	Protein NEOXANTHIN-DEFICIENT 1	1A:295905329..295907602	-	2273	2274		TRITD1Av1G108690
TrturSVE1A02G00055210	Chr1A:309025242..309036314	-	11072	HC	protein_coding_gene	Maf-like protein	TRITD1Av1G108910	Maf-like protein, expressed	1A:296359431..296369691	-	10260	10048
TrturSVE1A02G00055220	Chr1A:309032320..309032946	+	626	HC	protein_coding_gene	Reverse transcriptase zinc-binding domain-containing protein	TRITD1Av1G108910	Maf-like protein, expressed	1A:296359431..296369691	-	10260	627	new in Svevo Rel2.0; overlapping with SvevoRel1.0 low confidence TRITD1Av1G108920
TrturSVE1A02G00055250	Chr1A:309306537..309306881	+	344	HC	protein_coding_gene	Reverse transcriptase zinc-binding domain-containing protein							new in Svevo Rel2.0; overlapping with SvevoRel1.0 low confidence TRITD1Av1G109060	TRITD5Av1G079080
TrturSVE1A02G00055300	Chr1A:309385332..309386440	-	1108	HC	protein_coding_gene	Unknown protein							new in Svevo Rel2.0; overlapping with SvevoRel1.0 low confidence TRITD1Av1G109140
TrturSVE1A02G00055390	Chr1A:310167830..310170250	-	2420	HC	protein_coding_gene	CBS domain-containing protein	TRITD1Av1G109450	CBS domain-containing protein CBSX5	1A:297502623..297504505	-	1882	1883		TRITD1Av1G109450
TrturSVE1A02G00055410	Chr1A:310288795..310291487	+	2692	HC	protein_coding_gene	Microtubule-associated protein RP/EB family member 1C	TRITD1Av1G109510	RP/EB family microtubule-associated protein	1A:297624100..297626352	+	2252	2253		TRITD1Av1G109510
TrturSVE1A02G00055420	Chr1A:310292587..310297891	-	5304	HC	protein_coding_gene	Major facilitator superfamily (MFS) profile domain-containing protein	TRITD1Av1G109520	Major facilitator superfamily transporter	1A:297628143..297632756	-	4613	4614		TRITD1Av1G109520
TrturSVE1A02G00055430	Chr1A:310469405..310475587	-	6182	HC	protein_coding_gene	Trafficking protein particle complex subunit 13	TRITD1Av1G109580	Mediator of RNA polymerase II transcription subunit 16	1A:297805589..297821867	-	16278	5700	one Svevo Rel1.0 model splitted into two in Svevo Rel2.0
TrturSVE1A02G00055440	Chr1A:310475609..310486265	-	10656	HC	protein_coding_gene	Mediator of RNA polymerase II transcription subunit 16	TRITD1Av1G109580	Mediator of RNA polymerase II transcription subunit 16	1A:297805589..297821867	-	16278	10169	one Svevo Rel1.0 model splitted into two in Svevo Rel2.0
TrturSVE1A02G00055520	Chr1A:311636319..311644064	+	7745	HC	protein_coding_gene	PRP1 splicing factor N-terminal domain-containing protein	TRITD1Av1G109870	Pre-mRNA splicing factor, putative	1A:298694694..298697561	+	2867	2868		TRITD1Bv1G108670
TrturSVE1A02G00055530	Chr1A:311644389..311646937	-	2548	HC	protein_coding_gene	AB hydrolase-1 domain-containing protein	TRITD1Av1G109900	Epoxide hydrolase, putative, expressed	1A:298702890..298704912	-	2022	2023		TRITD1Av1G109900
TrturSVE1A02G00055550	Chr1A:311978074..311980716	-	2642	HC	protein_coding_gene	AB hydrolase-1 domain-containing protein	TRITD1Av1G109990	Epoxide hydrolase 2	1A:299043126..299044388	-	1262	1263		TRITD1Av1G109990
TrturSVE1A02G00055560	Chr1A:311984431..311987550	-	3119	HC	protein_coding_gene	LanC-like protein	TRITD1Av1G110000	LanC-like protein	1A:299049321..299051385	-	2064	2065		TRITD1Av1G110000
TrturSVE1A02G00055580	Chr1A:312027408..312031549	-	4141	HC	protein_coding_gene	Fe2OG dioxygenase domain-containing protein	TRITD1Av1G110040	Prolyl 4-hydroxylase alpha subunit, putative	1A:299091691..299094250	-	2559	2560		TRITD1Bv1G108590
TrturSVE1A02G00055610	Chr1A:312322437..312324687	+	2250	HC	protein_coding_gene	NADPH-protochlorophyllide oxidoreductase	TRITD1Av1G110120	Protochlorophyllide reductase, chloroplastic	1A:299391073..299392659	+	1586	1587		TRITD1Av1G110120
TrturSVE1A02G00055640	Chr1A:312859437..312868384	+	8947	HC	protein_coding_gene	Wings apart-like protein C-terminal domain-containing protein	TRITD1Av1G110220	Wings apart-like	1A:299929163..299937029	+	7866	7867		TRITD1Av1G110220
TrturSVE1A02G00055650	Chr1A:312870614..312873962	+	3348	HC	protein_coding_gene	1-acyl-sn-glycerol-3-phosphate acyltransferase	TRITD1Av1G110230	1-acyl-sn-glycerol-3-phosphate acyltransferase	1A:299940342..299942377	+	2035	2036		TRITD1Av1G110230
TrturSVE1A02G00055660	Chr1A:312886652..312887946	+	1294	HC	protein_coding_gene	Dof zinc finger protein	TRITD1Av1G110240	Dof zinc finger protein	1A:299956265..299957041	+	776	777		TRITD1Av1G110240
TrturSVE1A02G00055720	Chr1A:313302193..313310579	-	8386	HC	protein_coding_gene	Fiber protein Fb34	TRITD1Av1G110330	Fiber protein Fb34, putative, expressed	1A:300370694..300379506	-	8812	8165
TrturSVE1A02G00055760	Chr1A:313393892..313401094	+	7202	HC	protein_coding_gene	RRM domain-containing protein	TRITD1Av1G110350	RNA binding protein, putative	1A:300465156..300470886	+	5730	5109
TrturSVE1A02G00055770	Chr1A:313397210..313397341	-	131	HC	protein_coding_gene	Protein PsbN	TRITD1Av1G110350	RNA binding protein, putative	1A:300465156..300470886	+	5730	132	new in Svevo Rel2.0
TrturSVE1A02G00055790	Chr1A:313429606..313432177	-	2571	HC	protein_coding_gene	Transmembrane protein	TRITD1Av1G110390	nuclear pore anchor G	1A:300500972..300501522	-	550	551		TRITD3Av1G020940
TrturSVE1A02G00055840	Chr1A:313783970..313791250	+	7280	HC	protein_coding_gene	Protein arginine methyltransferase 6	TRITD1Av1G110530	Protein arginine methyltransferase	1A:300864576..300864913	+	337	338	two Svevo Rel1.0 models joined into one in Svevo Rel2.0
TrturSVE1A02G00055840	Chr1A:313783970..313791250	+	7280	HC	protein_coding_gene	Protein arginine methyltransferase 6	TRITD1Av1G110520	Protein arginine methyltransferase	1A:300859585..300864520	+	4935	4931	two Svevo Rel1.0 models joined into one in Svevo Rel2.0
TrturSVE1A02G00055850	Chr1A:313793334..313794362	+	1028	HC	protein_coding_gene	BRO1 domain-containing protein							new in Svevo Rel2.0
TrturSVE1A02G00055860	Chr1A:313803038..313804768	+	1730	HC	protein_coding_gene	DUF295 domain-containing protein	TRITD1Av1G110540	F-box family protein TE?	1A:300878217..300879053	+	836	837		TRITD1Av1G110540
TrturSVE1A02G00055960	Chr1A:314440266..314447780	-	7514	HC	protein_coding_gene	DNA ligase	TRITD1Av1G110770	DNA ligase	1A:301517891..301524287	-	6396	4543		TRITD1Bv1G107980
TrturSVE1A02G00055970	Chr1A:314475229..314476501	+	1272	HC	protein_coding_gene	TF-B3 domain-containing protein							new in Svevo Rel2.0; overlapping with SvevoRel1.0 low confidence TRITD1Av1G110790	TRITD3Av1G042100
TrturSVE1A02G00056000	Chr1A:314938443..314947042	+	8599	HC	protein_coding_gene	Small GTPase LIP1	TRITD1Av1G111010	Ras family protein	1A:302017950..302025852	+	7902	7903		TRITD1Av1G111010
TrturSVE1A02G00056010	Chr1A:314979459..314980063	+	604	HC	protein_coding_gene	DUF4283 domain-containing protein							new in Svevo Rel2.0	TRITD2Av1G294560
TrturSVE1A02G00056020	Chr1A:314981059..314981761	-	702	HC	protein_coding_gene	Zinc finger GRF-type domain-containing protein							new in Svevo Rel2.0; overlapping with SvevoRel1.0 low confidence TRITD1Av1G111040	TRITD7Av1G015800
TrturSVE1A02G00056140	Chr1A:315328100..315329640	+	1540	HC	protein_coding_gene	Tetratricopeptide repeat-like superfamily protein	TRITD1Av1G111270	Tetratricopeptide repeat (TPR)-like superfamily protein	1A:302408956..302410116	+	1160	1161		TRITD1Av1G111270
TrturSVE1A02G00056150	Chr1A:315329663..315334611	-	4948	HC	protein_coding_gene	Thylakoid lumenal 17.4 kDa protein, chloroplastic	TRITD1Av1G111280	Thylakoid lumenal 17.4 kDa protein, chloroplastic	1A:302410711..302414879	-	4168	4146		TRITD1Av1G111280
TrturSVE1A02G00056180	Chr1A:315565079..315565342	+	263	HC	protein_coding_gene	Fiber protein Fb17	TRITD1Av1G111350	Disease resistance protein (CC-NBS-LRR class) family G	1A:302651108..302651371	+	263	264		TRITD1Av1G111350
TrturSVE1A02G00056210	Chr1A:315577511..315579248	-	1737	HC	protein_coding_gene	Cytochrome P450							new in Svevo Rel2.0	TRITD1Bv1G112780
TrturSVE1A02G00056220	Chr1A:315583727..315584341	-	614	HC	protein_coding_gene	CLAVATA3/ESR-like protein	TRITD1Av1G111390	high mobility group B1 G	1A:302669319..302670269	-	950	516		TRITD1Av1G111390
TrturSVE1A02G00056230	Chr1A:315585406..315589304	-	3898	HC	protein_coding_gene	Glutamyl-tRNA reductase	TRITD1Av1G111400	Glutamyl-tRNA reductase	1A:302671750..302680362	-	8612	1623		TRITD1Av1G111400
TrturSVE1A02G00056270	Chr1A:315722128..315724520	-	2392	HC	protein_coding_gene	Cytochrome b5 heme-binding domain-containing protein	TRITD1Av1G111450	Membrane steroid-binding protein	1A:302807687..302809692	-	2005	2006		TRITD1Av1G111450
TrturSVE1A02G00056280	Chr1A:315725638..315728042	+	2404	HC	protein_coding_gene	TF-B3 domain-containing protein							new in Svevo Rel2.0; overlapping with SvevoRel1.0 low confidence TRITD1Av1G111460	TRITD3Av1G042100
TrturSVE1A02G00056300	Chr1A:316181738..316183868	-	2130	HC	protein_coding_gene	Cytochrome b5 heme-binding domain-containing protein	TRITD1Av1G111660	Membrane steroid-binding protein	1A:303270247..303272079	-	1832	1833		TRITD1Av1G111660
TrturSVE1A02G00056310	Chr1A:316234464..316243321	-	8857	HC	protein_coding_gene	F-box domain-containing protein	TRITD1Av1G111700	F-box/LRR-repeat protein	1A:303324020..303328891	-	4871	4872		TRITD1Av1G111700
TrturSVE1A02G00056390	Chr1A:316491258..316493272	+	2014	HC	protein_coding_gene	Xylanase inhibitor C-terminal domain-containing protein							new in Svevo Rel2.0	TRITD7Av1G111750
TrturSVE1A02G00056420	Chr1A:316519409..316522103	-	2694	HC	protein_coding_gene	LIM zinc-binding domain-containing protein	TRITD1Av1G111890	LIM domain containing protein	1A:303611656..303615956	-	4300	2187
TrturSVE1A02G00056430	Chr1A:316522243..316538052	-	15809	HC	protein_coding_gene	Folylpolyglutamate synthase	TRITD1Av1G111900	Folylpolyglutamate synthase	1A:303614375..303629612	-	15237	15238
TrturSVE1A02G00056460	Chr1A:316569244..316571122	+	1878	HC	protein_coding_gene	Benzyl alcohol O-benzoyltransferase	TRITD1Av1G111950	Benzyl alcohol O-benzoyltransferase	1A:303661135..303662768	+	1633	1495		TRITD1Av1G111950
TrturSVE1A02G00056490	Chr1A:317016472..317024577	+	8105	HC	protein_coding_gene	Malic enzyme	TRITD1Av1G112110	Malic enzyme	1A:304106898..304114302	+	7404	7405		TRITD1Av1G112110
TrturSVE1A02G00056520	Chr1A:317303301..317303872	+	571	HC	protein_coding_gene	Deoxyuridine 5'-triphosphate nucleotidohydrolase							new in Svevo Rel2.0	TRITD2Av1G211430
TrturSVE1A02G00056570	Chr1A:317865674..317867994	+	2320	HC	protein_coding_gene	DUF295 domain-containing protein	TRITD1Av1G112230	F-box protein	1A:304959202..304960511	+	1309	1310		TRITD1Av1G112230
TrturSVE1A02G00056600	Chr1A:318287825..318289056	+	1231	HC	transposable_element_gene	Retrotransposon gag domain-containing protein	TRITD1Av1G112380	2-isopropylmalate synthase G	1A:305382438..305388338	+	5900	1220	one Svevo Rel1.0 model splitted into two in Svevo Rel2.0
TrturSVE1A02G00056630	Chr1A:318561676..318561939	-	263	HC	protein_coding_gene	Zinc finger GRF-type domain-containing protein							new in Svevo Rel2.0	TRITD3Av1G019950
TrturSVE1A02G00056660	Chr1A:318614810..318618302	-	3492	HC	protein_coding_gene	Tetraspanin-10	TRITD1Av1G112500	Tetraspanin family protein	1A:305711280..305714065	-	2785	2786		TRITD1Av1G112500
TrturSVE1A02G00056670	Chr1A:318649312..318656227	-	6915	HC	protein_coding_gene	DEAD-box ATP-dependent RNA helicase 8	TRITD1Av1G112530	ATP-dependent RNA helicase	1A:305747051..305752329	-	5278	5279		TRITD1Bv1G112270
TrturSVE1A02G00056720	Chr1A:318928208..318929723	-	1515	HC	protein_coding_gene	Remorin	TRITD1Av1G112620	Remorin	1A:306025321..306026350	-	1029	1030		TRITD1Av1G112620
TrturSVE1A02G00056780	Chr1A:319342060..319342584	+	524	HC	protein_coding_gene	Unknown protein	TRITD1Av1G112830	Nucleotide binding, putative G	1A:306440248..306442510	+	2262	411
TrturSVE1A02G00056790	Chr1A:319343263..319345769	-	2506	HC	protein_coding_gene	Cytochrome b561 domain-containing protein	TRITD1Av1G112840	Cytochrome b561	1A:306441583..306443023	-	1440	1441
TrturSVE1A02G00056820	Chr1A:319500436..319505985	+	5549	HC	protein_coding_gene	C2 NT-type domain-containing protein	TRITD1Av1G112900	Myosin heavy chain-related protein, putative	1A:306600844..306605663	+	4819	4552		TRITD1Av1G112900
TrturSVE1A02G00056850	Chr1A:319716793..319717326	-	533	HC	protein_coding_gene	Bifunctional inhibitor/plant lipid transfer protein/seed storage helical domain-containing protein	TRITD1Av1G112980	Lipid transfer protein	1A:306817882..306818169	-	287	288		TRITD1Av1G112980
TrturSVE1A02G00056870	Chr1A:319884875..319885416	-	541	HC	protein_coding_gene	Bifunctional inhibitor/plant lipid transfer protein/seed storage helical domain-containing protein							new in Svevo Rel2.0	TRITD1Av1G112980
TrturSVE1A02G00056910	Chr1A:320210628..320211202	-	574	HC	transposable_element_gene	Unknown protein	TRITD1Av1G113220	Type III pantothenate kinase G	1A:307316516..307317090	-	574	575
TrturSVE1A02G00056930	Chr1A:320221483..320224461	+	2978	HC	protein_coding_gene	Low-temperature-induced 65 kDa protein	TRITD1Av1G113230	Low-temperature-induced 65 kDa protein G	1A:307327974..307330089	+	2115	2116		TRITD1Av1G113230
TrturSVE1A02G00056980	Chr1A:320330131..320332095	+	1964	HC	protein_coding_gene	Pentatricopeptide repeat-containing protein	TRITD1Av1G113270	Pentatricopeptide repeat-containing protein	1A:307437667..307439169	+	1502	1503		TRITD1Av1G113270
TrturSVE1A02G00057000	Chr1A:320465055..320474444	+	9389	HC	protein_coding_gene	valine--tRNA ligase	TRITD1Av1G113360	Valine--tRNA ligase	1A:307572958..307580871	+	7913	7914
TrturSVE1A02G00057010	Chr1A:320473629..320478956	-	5327	HC	protein_coding_gene	SET domain-containing protein	TRITD1Av1G113370	Histone-lysine N-methyltransferase	1A:307581594..307594413	-	12819	3742	one Svevo Rel1.0 model splitted into two in Svevo Rel2.0
TrturSVE1A02G00057020	Chr1A:320479137..320483323	+	4186	HC	protein_coding_gene	CBF1-interacting co-repressor CIR N-terminal domain-containing protein	TRITD1Av1G113380	Leukocyte receptor cluster member 1 G	1A:307586976..307587837	+	861	862
TrturSVE1A02G00057030	Chr1A:320483204..320486728	-	3524	HC	protein_coding_gene	MSP domain-containing protein	TRITD1Av1G113370	Histone-lysine N-methyltransferase	1A:307581594..307594413	-	12819	3406	one Svevo Rel1.0 model splitted into two in Svevo Rel2.0
TrturSVE1A02G00057050	Chr1A:320629822..320630547	-	725	HC	protein_coding_gene	CASP-like protein							new in Svevo Rel2.0
TrturSVE1A02G00057060	Chr1A:320633015..320642500	-	9485	HC	protein_coding_gene	J domain-containing protein	TRITD1Av1G113470	Chaperone protein dnaJ 13	1A:307743172..307751662	-	8490	8491		TRITD1Av1G113470
TrturSVE1A02G00057160	Chr1A:321166118..321175925	+	9807	HC	protein_coding_gene	Monocopper oxidase-like protein SKU5	TRITD1Av1G113630	Monocopper oxidase-like protein SKU5	1A:308277665..308282775	+	5110	5111		TRITD1Av1G113630
TrturSVE1A02G00057180	Chr1A:321249749..321251884	+	2135	HC	protein_coding_gene	DUF641 domain-containing protein	TRITD1Av1G113740	DUF641 family protein (DUF641)	1A:308362045..308363394	+	1349	1350		TRITD1Av1G113740
TrturSVE1A02G00057240	Chr1A:321783507..321783770	+	263	HC	protein_coding_gene	Unknown protein	TRITD1Av1G113900	Serine--tRNA ligase G	1A:308897578..308897841	+	263	264
TrturSVE1A02G00057330	Chr1A:322531005..322537067	-	6062	HC	protein_coding_gene	RRM domain-containing protein	TRITD1Av1G114210	U1 small nuclear ribonucleoprotein 70 kDa	1A:309650459..309655045	-	4586	1787		TRITD1Av1G114210
TrturSVE1A02G00057490	Chr1A:324472863..324477670	+	4807	HC	protein_coding_gene	Myb-like domain-containing protein	TRITD1Av1G114700	Trihelix transcription factor GT-2	1A:311602532..311605802	+	3270	3271		TRITD1Av1G114700
TrturSVE1A02G00057500	Chr1A:324749516..324749963	-	447	HC	protein_coding_gene	Unknown protein	TRITD1Av1G114810	D-(-)-3-hydroxybutyrate oligomer hydrolase G	1A:311879779..311880106	-	327	328		TRITD1Av1G114810
TrturSVE1A02G00057530	Chr1A:325568713..325569857	+	1144	HC	protein_coding_gene	Protein CDI	TRITD1Av1G114960	Nucleotide-diphospho-sugar transferases superfamily protein	1A:312703515..312704510	+	995	996		TRITD1Av1G114960
TrturSVE1A02G00057550	Chr1A:325570243..325578577	-	8334	HC	protein_coding_gene	Electron transfer flavoprotein-ubiquinone oxidoreductase	TRITD1Av1G114970	Electron transfer flavoprotein-ubiquinone oxidoreductase, mitochondrial	1A:312705697..312713943	-	8246	7552		TRITD1Av1G114970
TrturSVE1A02G00057630	Chr1A:325820525..325822607	+	2082	HC	protein_coding_gene	protein kinase family protein							new in Svevo Rel2.0; overlapping with SvevoRel1.0 low confidence TRITD1Av1G115320	TRITD4Bv1G208130
TrturSVE1A02G00057650	Chr1A:325832107..325833664	-	1557	HC	protein_coding_gene	Zinc finger GRF-type domain-containing protein							new in Svevo Rel2.0	TRITD5Av1G015130
TrturSVE1A02G00057660	Chr1A:325946436..325948252	-	1816	HC	protein_coding_gene	Cytochrome P450	TRITD1Av1G115360	Cytochrome P450 family protein	1A:313075089..313561368	-	486279	1619	chimeric/wrong annotation in Svevo Rel1.0
TrturSVE1A02G00057700	Chr1A:326429163..326431124	-	1961	HC	protein_coding_gene	Cytochrome P450	TRITD1Av1G115360	Cytochrome P450 family protein	1A:313075089..313561368	-	486279	1897	chimeric/wrong annotation in Svevo Rel1.0
TrturSVE1A02G00057770	Chr1A:326749349..326752538	-	3189	HC	protein_coding_gene	Protein BPS1 chloroplastic	TRITD1Av1G115590	Protein BPS1, chloroplastic	1A:313881122..313883429	-	2307	2168		TRITD1Av1G115590
TrturSVE1A02G00057790	Chr1A:326863958..326868606	+	4648	HC	protein_coding_gene	Aquaporin	TRITD1Av1G115640	Aquaporin-1	1A:313995544..313999131	+	3587	3588		TRITD1Av1G115640
TrturSVE1A02G00057890	Chr1A:327431319..327435505	+	4186	HC	protein_coding_gene	SH3 domain-containing protein	TRITD1Av1G115850	SH3 domain-containing protein 1	1A:314564984..314568691	+	3707	3708		TRITD1Av1G115850
TrturSVE1A02G00057900	Chr1A:327435857..327440538	+	4681	HC	protein_coding_gene	CRM domain-containing protein	TRITD1Av1G115860	CRS1 / YhbY (CRM) domain-containing protein	1A:314569458..314573763	+	4305	4306		TRITD1Av1G115860
TrturSVE1A02G00057940	Chr1A:327627188..327631645	+	4457	HC	protein_coding_gene	Cytochrome P450	TRITD1Av1G116000	Cytochrome P450	1A:314762061..314766034	+	3973	984		TRITD1Av1G116000
TrturSVE1A02G00057950	Chr1A:327742042..327743413	+	1371	HC	protein_coding_gene	Zinc finger GRF-type domain-containing protein							new in Svevo Rel2.0	TRITD5Bv1G224660
TrturSVE1A02G00057960	Chr1A:327743338..327758456	-	15118	HC	protein_coding_gene	SWIM-type domain-containing protein							new in Svevo Rel2.0	TRITD7Bv1G071140
TrturSVE1A02G00058020	Chr1A:327913061..327917311	+	4250	HC	protein_coding_gene	Transmembrane and coiled-coil domain-containing protein 4	TRITD1Av1G116160	Transmembrane and coiled-coil domain-containing protein 4	1A:315047868..315051590	+	3722	3723		TRITD1Av1G116160
TrturSVE1A02G00058030	Chr1A:327920487..327930695	-	10208	HC	protein_coding_gene	Zinc finger ccch domain-containing protein	TRITD1Av1G116170	Zinc finger CCCH domain protein	1A:315055435..315065097	-	9662	9663		TRITD1Av1G116170
TrturSVE1A02G00058040	Chr1A:328393726..328398700	-	4974	HC	protein_coding_gene	Serine protease EDA2	TRITD1Av1G116390	Serine carboxypeptidase S28 family protein	1A:315529417..315534038	-	4621	4351		TRITD1Av1G116390
TrturSVE1A02G00058050	Chr1A:328400671..328406009	-	5338	HC	protein_coding_gene	Serine protease EDA2	TRITD1Av1G116400	Serine carboxypeptidase S28 family protein	1A:315536454..315541457	-	5003	5004		TRITD1Av1G116400
TrturSVE1A02G00058090	Chr1A:329090671..329096251	+	5580	HC	protein_coding_gene	protein kinase family protein	TRITD1Av1G116630	protein kinase family protein	1A:316218347..316224580	+	6233	4623		TRITD1Av1G116630
TrturSVE1A02G00058180	Chr1A:329717554..329718836	+	1282	HC	protein_coding_gene	DUF241 domain-containing protein	TRITD1Av1G116810	DUF241 domain protein (DUF241)	1A:316850038..316850835	+	797	798		TRITD1Av1G116810
TrturSVE1A02G00058190	Chr1A:329720203..329721798	-	1595	HC	protein_coding_gene	PORR domain-containing protein							new in Svevo Rel2.0; overlapping with SvevoRel1.0 low confidence TRITD1Av1G116820	TRITD4Bv1G057690
TrturSVE1A02G00058200	Chr1A:329733244..329734082	-	838	HC	protein_coding_gene	Auxin-responsive protein SAUR32	TRITD1Av1G116830	SAUR-like auxin-responsive protein family	1A:316865756..316866121	-	365	366		TRITD1Av1G116830
TrturSVE1A02G00058240	Chr1A:329802768..329803710	-	942	HC	protein_coding_gene	DUF241 domain-containing protein	TRITD1Av1G116840	DUF241 domain protein (DUF241)	1A:316936303..316937109	-	806	807		TRITD1Av1G116840
TrturSVE1A02G00058300	Chr1A:330162135..330166580	-	4445	HC	protein_coding_gene	Actin	TRITD1Av1G117040	Actin	1A:317295977..317297565	-	1588	1589		TRITD1Av1G117040
TrturSVE1A02G00058380	Chr1A:330397606..330398162	-	556	HC	protein_coding_gene	Secreted protein	TRITD1Av1G117150	NAD kinase G	1A:317533182..317533451	-	269	270		TRITD1Av1G117150
TrturSVE1A02G00058390	Chr1A:330398411..330398719	+	308	HC	protein_coding_gene	Unknown protein	TRITD1Av1G117160	U	1A:317533839..317534147	+	308	309		TRITD1Av1G117160
TrturSVE1A02G00058400	Chr1A:330508966..330509370	+	404	HC	protein_coding_gene	Unknown protein	TRITD1Av1G117240	Hormonally up-regulated neu tumor-associated kinase homolog G	1A:317644981..317645277	+	296	297		TRITD1Av1G117240
TrturSVE1A02G00058470	Chr1A:330959808..330960451	+	643	HC	protein_coding_gene	Response to low sulfur protein, putative	TRITD1Av1G117440	Response to low sulfur protein, putative	1A:318098335..318098646	+	311	312		TRITD1Av1G117440
TrturSVE1A02G00058480	Chr1A:330960622..330967980	-	7358	HC	protein_coding_gene	Plastid lipid-associated protein/fibrillin conserved domain-containing protein	TRITD1Av1G117450	Plastid lipid-associated protein	1A:318102551..318106351	-	3800	3801		TRITD1Av1G117450
TrturSVE1A02G00058490	Chr1A:330969814..330971481	-	1667	HC	protein_coding_gene	FLZ-type domain-containing protein	TRITD1Av1G117460	F-box protein SKIP31 TE?	1A:318108505..318109062	-	557	558		TRITD1Av1G117460
TrturSVE1A02G00058500	Chr1A:331091245..331101820	-	10575	HC	protein_coding_gene	DNA mismatch repair proteins mutS family domain-containing protein	TRITD1Av1G117540	DNA mismatch repair protein MutS, putative	1A:318230876..318240770	-	9894	9365		TRITD1Av1G117540
TrturSVE1A02G00058580	Chr1A:331501463..331502320	+	857	HC	protein_coding_gene	Pectinesterase inhibitor domain-containing protein	TRITD1Av1G117620	Plant invertase/pectin methylesterase inhibitor superfamily protein, putative	1A:318643050..318643352	+	302	303		TRITD1Av1G117620
TrturSVE1A02G00058590	Chr1A:331504311..331507908	-	3597	HC	protein_coding_gene	Protein jagunal 1							new in Svevo Rel2.0; overlapping with SvevoRel1.0 low confidence TRITD1Av1G117630	TRITD1Bv1G118170
TrturSVE1A02G00058600	Chr1A:331507956..331517534	+	9578	HC	protein_coding_gene	Tubulin-specific chaperone D C-terminal domain-containing protein	TRITD1Av1G117660	Tubulin folding cofactor D, putative, expressed	1A:318649252..318658367	+	9115	3307		TRITD1Av1G117660
TrturSVE1A02G00058610	Chr1A:331517418..331522645	-	5227	HC	protein_coding_gene	Methionine aminopeptidase	TRITD1Av1G117680	Methionine aminopeptidase	1A:318659321..318663578	-	4257	4258		TRITD1Av1G117680
TrturSVE1A02G00058670	Chr1A:332242159..332249188	+	7029	HC	protein_coding_gene	Beta-1,3-glucosyltransferase	TRITD1Av1G117940	Beta-1,3-N-acetylglucosaminyltransferase lunatic fringe	1A:319386269..319388625	+	2356	2357		TRITD1Av1G117940
TrturSVE1A02G00058680	Chr1A:332678163..332693086	+	14923	HC	protein_coding_gene	DAGKc domain-containing protein	TRITD1Av1G118110	Sphingoid long-chain bases kinase 1	1A:319833684..319840071	+	6387	6101		TRITD1Av1G118110
TrturSVE1A02G00058700	Chr1A:332694398..332695403	+	1005	HC	protein_coding_gene	Unknown protein	TRITD1Av1G118120	3-ketoacyl-CoA thiolase G	1A:319841720..319842321	+	601	602		TRITD1Av1G118120
TrturSVE1A02G00058710	Chr1A:332695647..332696555	-	908	HC	protein_coding_gene	Knottin scorpion toxin-like domain-containing protein	TRITD1Av1G118130	nudix hydrolase homolog 2 G	1A:319842864..319843609	-	745	746		TRITD1Av1G118130
TrturSVE1A02G00058720	Chr1A:332745766..332746721	+	955	HC	transposable_element_gene	rRNA N-glycosidase							new in Svevo Rel2.0
TrturSVE1A02G00058780	Chr1A:333561352..333571354	+	10002	HC	protein_coding_gene	NADP-dependent oxidoreductase domain-containing protein	TRITD1Av1G118410	Aldo/keto reductase family protein, putative, expressed	1A:320715225..320718111	+	2886	1642
TrturSVE1A02G00058800	Chr1A:333570874..333574138	-	3264	HC	protein_coding_gene	Methionine gamma-lyase	TRITD1Av1G118450	Cystathionine gamma-lyase	1A:320725030..320727854	-	2824	2825
TrturSVE1A02G00058860	Chr1A:333817297..333818125	-	828	HC	protein_coding_gene	DUF538 domain-containing protein	TRITD1Av1G118520	ATP-dependent Clp protease ATP-binding subunit ClpX	1A:320972417..320972911	-	494	495		TRITD1Av1G118520
TrturSVE1A02G00058870	Chr1A:333824713..333825051	+	338	HC	protein_coding_gene	RNase H type-1 domain-containing protein							new in Svevo Rel2.0	TRITD7Av1G024830
TrturSVE1A02G00058890	Chr1A:334058036..334061100	+	3064	HC	protein_coding_gene	Rab-GAP TBC domain-containing protein	TRITD1Av1G118650	GTPase-activating protein GYP7	1A:321215390..321218111	+	2721	2722		TRITD1Av1G118650
TrturSVE1A02G00058900	Chr1A:334061325..334063534	-	2209	HC	protein_coding_gene	Cytochrome b5 heme-binding domain-containing protein							new in Svevo Rel2.0; overlapping with SvevoRel1.0 low confidence TRITD1Av1G118660	TRITD1Bv1G117760
TrturSVE1A02G00058910	Chr1A:334063683..334070029	+	6346	HC	protein_coding_gene	PH domain-containing protein	TRITD1Av1G118670	Photosystem I assembly protein Ycf3	1A:321221090..321226991	+	5901	1566		TRITD1Av1G118670
TrturSVE1A02G00058920	Chr1A:334245941..334247262	-	1321	HC	protein_coding_gene	C3H1-type domain-containing protein	TRITD1Av1G118730	0	1A:321396706..321397638	-	932	933		TRITD1Av1G118730
TrturSVE1A02G00058940	Chr1A:334517211..334518151	-	940	HC	transposable_element_gene	CCHC-type domain-containing protein							new in Svevo Rel2.0; overlapping with SvevoRel1.0 low confidence TRITD1Av1G118800
TrturSVE1A02G00058980	Chr1A:334661554..334661923	-	369	HC	protein_coding_gene	Unknown protein	TRITD1Av1G118880	basic leucine-zipper 52 G	1A:321812624..321812993	-	369	370		TRITD1Av1G118880
TrturSVE1A02G00059020	Chr1A:334776552..334780070	-	3518	HC	protein_coding_gene	DNA excision repair protein ERCC-1							new in Svevo Rel2.0; overlapping with SvevoRel1.0 low confidence TRITD1Av1G118930	TRITD1Bv1G117680
TrturSVE1A02G00059040	Chr1A:335204195..335207735	+	3540	HC	protein_coding_gene	Pectinesterase	TRITD1Av1G119000	Pectinesterase	1A:322358568..322361188	+	2620	2621		TRITD1Av1G119000
TrturSVE1A02G00059090	Chr1A:335320917..335322454	-	1537	HC	protein_coding_gene	Protein PHYTOCHROME KINASE SUBSTRATE 1-like	TRITD1Av1G119060	Protein PHYTOCHROME KINASE SUBSTRATE 2 G	1A:322474031..322476620	-	2589	1298		TRITD1Av1G119060
TrturSVE1A02G00059110	Chr1A:335713327..335715440	-	2113	HC	protein_coding_gene	AAA+ ATPase domain-containing protein							new in Svevo Rel2.0; overlapping with SvevoRel1.0 low confidence TRITD1Av1G119190	TRITD4Bv1G207940
TrturSVE1A02G00059200	Chr1A:336606615..336610209	+	3594	HC	protein_coding_gene	Molybdate-anion transporter	TRITD1Av1G119500	Major facilitator superfamily domain-containing protein	1A:323771485..323774453	+	2968	2969		TRITD1Av1G119500
TrturSVE1A02G00059210	Chr1A:336611233..336612287	-	1054	HC	protein_coding_gene	Mitochondrial import inner membrane translocase subunit TIM23							new in Svevo Rel2.0; overlapping with SvevoRel1.0 low confidence TRITD1Av1G119510	TRITD5Av1G258750
TrturSVE1A02G00059250	Chr1A:337171238..337173169	+	1931	HC	protein_coding_gene	DUF295 domain-containing protein	TRITD1Av1G119540	F-box family protein	1A:324337548..324338780	+	1232	1233		TRITD1Av1G119540
TrturSVE1A02G00059260	Chr1A:337197647..337198702	-	1055	HC	protein_coding_gene	PDZ domain-containing protein							new in Svevo Rel2.0; overlapping with SvevoRel1.0 low confidence TRITD1Av1G119550	TRITD5Bv1G002990
TrturSVE1A02G00059320	Chr1A:337235970..337241450	-	5480	HC	protein_coding_gene	UBX domain-containing protein	TRITD1Av1G119620	FAS-associated factor 2-B	1A:324402947..324407968	-	5021	4332		TRITD1Av1G119620
TrturSVE1A02G00059360	Chr1A:337696192..337700250	-	4058	HC	protein_coding_gene	HIT-type domain-containing protein	TRITD1Av1G119650	HIT zinc finger family protein, expressed	1A:324867920..324871419	-	3499	3500		TRITD1Av1G119650
TrturSVE1A02G00059380	Chr1A:337731878..337736000	-	4122	HC	protein_coding_gene	Methyltransferase-like protein 17, mitochondrial	TRITD1Av1G119670	Methyltransferase-like protein 17, mitochondrial	1A:324903948..324907372	-	3424	3425		TRITD1Av1G119670
TrturSVE1A02G00059400	Chr1A:337780702..337785912	-	5210	HC	protein_coding_gene	Trehalase	TRITD1Av1G119750	Trehalase	1A:324952722..324957173	-	4451	4452		TRITD1Av1G119750
TrturSVE1A02G00059410	Chr1A:337983561..337985713	-	2152	HC	protein_coding_gene	ADF-H domain-containing protein	TRITD1Av1G119850	Actin-depolymerizing factor	1A:325158299..325159748	-	1449	1450		TRITD1Av1G119850
TrturSVE1A02G00059550	Chr1A:338827037..338829326	+	2289	HC	protein_coding_gene	Protein XRI1	TRITD1Av1G120070	Protein XRI1 G	1A:326005070..326006619	+	1549	1550		TRITD1Av1G120070
TrturSVE1A02G00059590	Chr1A:339544750..339549815	-	5065	HC	protein_coding_gene	Homeobox domain-containing protein	TRITD1Av1G120320	Homeobox BEL1-like protein G	1A:326728759..326732919	-	4160	4161		TRITD1Av1G120320
TrturSVE1A02G00059600	Chr1A:339888671..339891079	+	2408	HC	protein_coding_gene	Fringe-related protein							new in Svevo Rel2.0; overlapping with SvevoRel1.0 low confidence TRITD1Av1G120410	TRITD4Bv1G194040
TrturSVE1A02G00059630	Chr1A:339902707..339906069	+	3362	HC	protein_coding_gene	PGG domain-containing protein	TRITD1Av1G120420	Ascorbate peroxidase G	1A:327089787..327092938	+	3151	3115		TRITD1Av1G120420
TrturSVE1A02G00059670	Chr1A:339998713..340014587	-	15874	HC	protein_coding_gene	Xanthine dehydrogenase	TRITD1Av1G120510	Xanthine dehydrogenase/oxidase	1A:327186703..327201110	-	14407	11197		TRITD1Av1G120510
TrturSVE1A02G00059690	Chr1A:340245762..340264056	+	18294	HC	protein_coding_gene	Non-lysosomal glucosylceramidase	TRITD1Av1G120570	Non-lysosomal glucosylceramidase	1A:327434473..327451583	+	17110	1560		TRITD1Av1G120570
TrturSVE1A02G00059710	Chr1A:340284852..340286097	+	1245	HC	protein_coding_gene	RRM domain-containing protein	TRITD1Av1G120610	RNA binding protein	1A:327473463..327474298	+	835	836		TRITD1Av1G120610
TrturSVE1A02G00059720	Chr1A:340290057..340291077	+	1020	HC	protein_coding_gene	Membrane-associated kinase regulator 6	TRITD1Av1G120620	Membrane-associated kinase regulator-like protein, putative G	1A:327478423..327479115	+	692	693		TRITD1Av1G120620
TrturSVE1A02G00059730	Chr1A:340294337..340299590	+	5253	HC	protein_coding_gene	SPARK domain-containing protein	TRITD1Av1G120630	Anaerobic glycerol-3-phosphate dehydrogenase subunit B G	1A:327484391..327487818	+	3427	3428		TRITD1Av1G120630
TrturSVE1A02G00059830	Chr1A:340541134..340542138	+	1004	HC	transposable_element_gene	RNA-directed DNA polymerase							new in Svevo Rel2.0
TrturSVE1A02G00059850	Chr1A:340595038..340600549	-	5511	HC	protein_coding_gene	PPPDE domain-containing protein	TRITD1Av1G120790	PPPDE putative thiol peptidase family protein	1A:327788212..327792553	-	4341	4342		TRITD1Av1G120790
TrturSVE1A02G00059900	Chr1A:340796302..340796625	+	323	HC	protein_coding_gene	RNase H type-1 domain-containing protein							new in Svevo Rel2.0	TRITD2Bv1G128640
TrturSVE1A02G00059910	Chr1A:340827027..340829525	+	2498	HC	protein_coding_gene	protein kinase family protein	TRITD1Av1G120850	Kinase, putative	1A:328020038..328022074	+	2036	2037		TRITD1Av1G120850
TrturSVE1A02G00059920	Chr1A:340829295..340833321	-	4026	HC	protein_coding_gene	Mitogen-activated protein kinase	TRITD1Av1G120860	Mitogen-activated protein kinase	1A:328023030..328025930	-	2900	2901		TRITD1Av1G120860
TrturSVE1A02G00059950	Chr1A:341386093..341408376	-	22283	HC	protein_coding_gene	peptidylprolyl isomerase	TRITD1Av1G121110	Peptidylprolyl isomerase	1A:328583308..328605228	-	21920	3356		TRITD1Av1G121110
TrturSVE1A02G00059960	Chr1A:341416425..341417752	-	1327	HC	protein_coding_gene	Unknown protein							new in Svevo Rel2.0
TrturSVE1A02G00059990	Chr1A:341921209..341923817	-	2608	HC	protein_coding_gene	Sugar phosphate transporter domain-containing protein	TRITD1Av1G121360	GDP-mannose transporter	1A:329120016..329124627	-	4611	2434	one Svevo Rel1.0 model splitted into two in Svevo Rel2.0
TrturSVE1A02G00060000	Chr1A:341924694..341926082	-	1388	HC	protein_coding_gene	Ornithine cyclodeaminase	TRITD1Av1G121360	GDP-mannose transporter	1A:329120016..329124627	-	4611	1302	one Svevo Rel1.0 model splitted into two in Svevo Rel2.0
TrturSVE1A02G00060050	Chr1A:342049793..342054951	-	5158	HC	transposable_element_gene	Retrovirus-related Pol polyprotein from transposon TNT 1-94							new in Svevo Rel2.0
TrturSVE1A02G00060060	Chr1A:342200515..342203698	+	3183	HC	protein_coding_gene	Kinase family protein	TRITD1Av1G121550	Receptor-like kinase	1A:329400345..329403189	+	2844	2845		TRITD1Av1G121550
TrturSVE1A02G00060080	Chr1A:342205376..342206357	+	981	HC	protein_coding_gene	Protein PAM68, chloroplastic	TRITD1Av1G121560	Protein PAM68, chloroplastic	1A:329405200..329405850	+	650	651
TrturSVE1A02G00060090	Chr1A:342205376..342210972	-	5596	HC	protein_coding_gene	D-isomer specific 2-hydroxyacid dehydrogenase NAD-binding domain-containing protein	TRITD1Av1G121570	C-terminal binding protein	1A:329406116..329410381	-	4265	4266
TrturSVE1A02G00060180	Chr1A:342619344..342620438	-	1094	HC	protein_coding_gene	Transcription repressor	TRITD1Av1G121720	transcription repressor	1A:329815184..329815924	-	740	741		TRITD1Av1G121720
TrturSVE1A02G00060190	Chr1A:342643280..342645878	-	2598	HC	protein_coding_gene	Myb/SANT-like domain-containing protein							new in Svevo Rel2.0	TRITD1Av1G115600
TrturSVE1A02G00060210	Chr1A:342890493..342890906	-	413	HC	protein_coding_gene	RNase H type-1 domain-containing protein							new in Svevo Rel2.0	TRITD7Bv1G105770
TrturSVE1A02G00060230	Chr1A:342904933..342906008	+	1075	HC	protein_coding_gene	HMA domain-containing protein	TRITD1Av1G121850	Heavy metal transport/detoxification superfamily protein	1A:330101422..330102168	+	746	747		TRITD1Av1G121850
TrturSVE1A02G00060250	Chr1A:343038921..343042991	+	4070	HC	protein_coding_gene	AB hydrolase-1 domain-containing protein	TRITD1Av1G121890	Alpha/beta-hydrolase superfamily protein	1A:330236623..330238980	+	2357	2358		TRITD1Av1G121890
TrturSVE1A02G00060280	Chr1A:343443952..343453307	-	9355	HC	protein_coding_gene	RRM domain-containing protein	TRITD1Av1G122000	U2 snRNP-associated SURP motif-containing protein	1A:330642644..330657332	-	14688	7331
TrturSVE1A02G00060300	Chr1A:343598598..343601021	+	2423	HC	protein_coding_gene	BZIP domain-containing protein	TRITD1Av1G122060	Transcription factor	1A:330797090..330799279	+	2189	2057		TRITD1Av1G122060
TrturSVE1A02G00060310	Chr1A:343740935..343741889	-	954	HC	protein_coding_gene	Glutathione S-transferase							new in Svevo Rel2.0; overlapping with SvevoRel1.0 low confidence TRITD1Av1G122160	TRITD1Av1G122200
TrturSVE1A02G00060330	Chr1A:344022313..344023390	-	1077	HC	protein_coding_gene	Glutathione S-transferase	TRITD1Av1G122200	Glutathione S-transferase	1A:331221808..331222596	-	788	789		TRITD1Av1G122200
TrturSVE1A02G00060340	Chr1A:344051289..344052460	-	1171	HC	protein_coding_gene	Glutathione S-transferase	TRITD1Av1G122210	Glutathione S-transferase	1A:331250968..331251866	-	898	845		TRITD1Av1G122210
TrturSVE1A02G00060350	Chr1A:344052915..344054347	+	1432	HC	protein_coding_gene	glutathione transferase	TRITD1Av1G122220	Glutathione S-transferase	1A:331252385..331274543	+	22158	510	chimeric/wrong annotation in Svevo Rel1.0
TrturSVE1A02G00060360	Chr1A:344054440..344056018	-	1578	HC	protein_coding_gene	Glutathione S-transferase	TRITD1Av1G122240	Glutathione S-transferase	1A:331254621..331255472	-	851	750
TrturSVE1A02G00060380	Chr1A:344074399..344075387	+	988	HC	protein_coding_gene	Glutathione S-transferase	TRITD1Av1G122220	Glutathione S-transferase	1A:331252385..331274543	+	22158	764	chimeric/wrong annotation in Svevo Rel1.0
TrturSVE1A02G00060390	Chr1A:344075863..344076915	-	1052	HC	protein_coding_gene	Glutathione S-transferase	TRITD1Av1G122280	Glutathione S-transferase	1A:331275298..331276205	-	907	908		TRITD1Av1G122280
TrturSVE1A02G00060400	Chr1A:344105106..344106681	-	1575	HC	protein_coding_gene	Glutathione S-transferase	TRITD1Av1G122290	Glutathione S-transferase	1A:331305313..331306128	-	815	816		TRITD1Av1G122290
TrturSVE1A02G00060490	Chr1A:344312225..344312801	+	576	HC	transposable_element_gene	Genome assembly, chromosome: II							new in Svevo Rel2.0
TrturSVE1A02G00060500	Chr1A:344341705..344348159	+	6454	HC	protein_coding_gene	Cytochrome P450	TRITD1Av1G122500	Cytochrome P450 family protein, expressed	1A:331543229..331549098	+	5869	5870		TRITD1Av1G122500
TrturSVE1A02G00060510	Chr1A:344560636..344563157	+	2521	HC	protein_coding_gene	Subtilisin-like protease							new in Svevo Rel2.0; overlapping with SvevoRel1.0 low confidence TRITD1Av1G122630	TRITD4Bv1G196210
TrturSVE1A02G00060550	Chr1A:344685965..344691141	+	5176	HC	transposable_element_gene	Retrovirus-related Pol polyprotein from transposon TNT 1-94							new in Svevo Rel2.0
TrturSVE1A02G00060590	Chr1A:344947467..344950388	-	2921	HC	protein_coding_gene	Glucose-methanol-choline oxidoreductase N-terminal domain-containing protein	TRITD1Av1G122770	Oxygen-dependent choline dehydrogenase	1A:332154992..332156935	-	1943	1944
TrturSVE1A02G00060600	Chr1A:344951840..344956538	-	4698	HC	protein_coding_gene	MATH domain-containing protein	TRITD1Av1G122780	Ubiquitin carboxyl-terminal hydrolase-like protein	1A:332159078..332165065	-	5987	3871		TRITD1Av1G122780
TrturSVE1A02G00060620	Chr1A:344959130..344959836	-	706	HC	protein_coding_gene	LysM domain-containing protein							new in Svevo Rel2.0; overlapping with SvevoRel1.0 low confidence TRITD1Av1G122790 on the opposite strand	TRITD5Av1G247320
TrturSVE1A02G00060630	Chr1A:344960602..344961264	-	662	HC	protein_coding_gene	AP2/ERF domain-containing protein							new in Svevo Rel2.0	TRITD1Bv1G006560
TrturSVE1A02G00060660	Chr1A:345229490..345233601	-	4111	HC	protein_coding_gene	DUF4378 domain-containing protein	TRITD1Av1G122870	Homeodomain-interacting protein kinase 2 G	1A:332437064..332452155	-	15091	3911	chimeric/wrong annotation in Svevo Rel1.0
TrturSVE1A02G00060680	Chr1A:345239538..345239985	-	447	HC	protein_coding_gene	Long cell-linked locus protein	TRITD1Av1G122880	Fibronectin G	1A:332447138..332447392	-	254	255
TrturSVE1A02G00060710	Chr1A:345429915..345430733	-	818	HC	protein_coding_gene	AP2/ERF domain-containing transcription factor	TRITD1Av1G122990	Dehydration-responsive element binding factor protein	1A:332637508..332638101	-	593	594		TRITD1Av1G122990
TrturSVE1A02G00060730	Chr1A:345826076..345827862	+	1786	HC	protein_coding_gene	arogenate dehydratase	TRITD1Av1G123080	Arogenate dehydratase	1A:333035154..333036350	+	1196	1197		TRITD1Av1G123080
TrturSVE1A02G00060750	Chr1A:346290640..346293018	-	2378	HC	protein_coding_gene	Protein DETOXIFICATION	TRITD1Av1G123180	Protein DETOXIFICATION	1A:333509394..333511049	-	1655	1656		TRITD1Av1G123180
TrturSVE1A02G00060760	Chr1A:346396353..346400415	-	4062	HC	protein_coding_gene	Fe2OG dioxygenase domain-containing protein	TRITD1Av1G123230	2-oxoglutarate (2OG) and Fe(II)-dependent oxygenase superfamily protein	1A:333615017..333618668	-	3651	3652		TRITD1Av1G123230
TrturSVE1A02G00060780	Chr1A:346633714..346634345	+	631	HC	protein_coding_gene	DUF4220 domain-containing protein	TRITD1Av1G123300	Histidine--tRNA ligase G	1A:333853168..333853440	+	272	273		TRITD1Av1G123300
TrturSVE1A02G00060790	Chr1A:346798613..346804146	-	5533	HC	protein_coding_gene	Armadillo repeat-containing domain-containing protein	TRITD1Av1G123390	U-box domain-containing protein 4	1A:334021515..334025475	-	3960	3961		TRITD1Av1G123390
TrturSVE1A02G00060800	Chr1A:346805112..346818909	-	13797	HC	protein_coding_gene	Protein COFACTOR ASSEMBLY OF COMPLEX C SUBUNIT B CCB2, chloroplastic	TRITD1Av1G123400	Protein COFACTOR ASSEMBLY OF COMPLEX C SUBUNIT B CCB2, chloroplastic	1A:334027450..334040682	-	13232	470
TrturSVE1A02G00060860	Chr1A:347431997..347435398	-	3401	HC	protein_coding_gene	F-box domain-containing protein	TRITD1Av1G123620	F-box protein PP2-A13	1A:334658536..334659162	-	626	627		TRITD1Bv1G116340
TrturSVE1A02G00060920	Chr1A:348006399..348007191	+	792	HC	protein_coding_gene	Methyltransferase	TRITD1Av1G123850	Isoflavone synthase G	1A:335233959..335234420	+	461	462		TRITD1Av1G123850
TrturSVE1A02G00060950	Chr1A:348273944..348278003	+	4059	HC	protein_coding_gene	COP9 signalosome complex subunit 1, putative, expressed	TRITD1Av1G123950	COP9 signalosome complex subunit 1	1A:335502944..335507046	+	4102	4014		TRITD1Av1G123950
TrturSVE1A02G00060960	Chr1A:348278253..348280108	-	1855	HC	protein_coding_gene	RHOMBOID-like protein	TRITD1Av1G123960	Rhomboid-like protein	1A:335507557..335508878	-	1321	1322		TRITD1Bv1G116560
TrturSVE1A02G00060970	Chr1A:348309221..348310213	+	992	HC	transposable_element_gene	SIAH-type domain-containing protein							new in Svevo Rel2.0
TrturSVE1A02G00061000	Chr1A:348769551..348775739	+	6188	HC	protein_coding_gene	non-specific serine/threonine protein kinase	TRITD1Av1G124110	Protein kinase	1A:336001071..336006168	+	5097	5098		TRITD1Av1G124110
TrturSVE1A02G00061010	Chr1A:348776908..348781524	+	4616	HC	protein_coding_gene	RING-type domain-containing protein	TRITD1Av1G124120	Ankyrin repeat-containing protein, putative	1A:336008494..336012234	+	3740	3741		TRITD1Av1G124120
TrturSVE1A02G00061020	Chr1A:348781272..348783126	-	1854	HC	protein_coding_gene	AB hydrolase-1 domain-containing protein	TRITD1Av1G124140	Alpha/beta-Hydrolases superfamily protein	1A:336012892..336014442	-	1550	1551		TRITD1Av1G124140
TrturSVE1A02G00061040	Chr1A:348822756..348824429	-	1673	HC	protein_coding_gene	AB hydrolase-1 domain-containing protein							new in Svevo Rel2.0; overlapping with SvevoRel1.0 low confidence TRITD1Av1G124200	TRITD1Bv1G116690
TrturSVE1A02G00061050	Chr1A:348978999..348980296	+	1297	HC	protein_coding_gene	Zinc finger GRF-type domain-containing protein							new in Svevo Rel2.0	TRITD4Bv1G123900
TrturSVE1A02G00061170	Chr1A:349793827..349799599	-	5772	HC	protein_coding_gene	Membrane insertase YidC/Oxa/ALB C-terminal domain-containing protein	TRITD1Av1G124400	Membrane protein insertase YidC	1A:337030150..337035366	-	5216	4977		TRITD1Av1G124400
TrturSVE1A02G00061180	Chr1A:349799841..349805602	-	5761	HC	protein_coding_gene	Membrane insertase YidC/Oxa/ALB C-terminal domain-containing protein	TRITD1Av1G124410	Membrane protein insertase YidC G	1A:337036072..337040791	-	4719	4720		TRITD1Av1G124410
TrturSVE1A02G00061200	Chr1A:349994838..350002150	-	7312	HC	protein_coding_gene	CP-type G domain-containing protein	TRITD1Av1G124500	GTPase family protein	1A:337235416..337240277	-	4861	3809
TrturSVE1A02G00061210	Chr1A:349995982..349998724	+	2742	HC	protein_coding_gene	Aluminum-activated malate transporter 12	TRITD1Av1G124490	Aluminum activated malate transporter family protein	1A:337233585..337236217	+	2632	2129
TrturSVE1A02G00061220	Chr1A:350052228..350054559	+	2331	HC	protein_coding_gene	NAC domain-containing protein	TRITD1Av1G124520	NAC domain-containing protein	1A:337290579..337292237	+	1658	1659		TRITD1Av1G124520
TrturSVE1A02G00061230	Chr1A:350059075..350064197	-	5122	HC	protein_coding_gene	Protein kinase-like protein	TRITD1Av1G124530	Kinase family protein	1A:337297629..337303709	-	6080	4480		TRITD1Av1G124530
TrturSVE1A02G00061280	Chr1A:350390914..350391363	+	449	HC	transposable_element_gene	RNase H type-1 domain-containing protein							new in Svevo Rel2.0
TrturSVE1A02G00061290	Chr1A:350510320..350510553	-	233	HC	transposable_element_gene	DDE Tnp4 domain-containing protein							new in Svevo Rel2.0; overlapping with SvevoRel1.0 low confidence TRITD1Av1G124630
TrturSVE1A02G00061310	Chr1A:350555336..350558042	+	2706	HC	protein_coding_gene	Cell division cycle protein 48 homolog	TRITD1Av1G124650	Cell division cycle 48-like protein	1A:337797276..337799702	+	2426	2427		TRITD1Av1G124650
TrturSVE1A02G00061320	Chr1A:350560846..350561548	-	702	HC	protein_coding_gene	Histone H2B	TRITD1Av1G124660	Histone H2B	1A:337802871..337803332	-	461	462		TRITD1Bv1G113470
TrturSVE1A02G00061350	Chr1A:350653940..350658162	+	4222	HC	protein_coding_gene	Plant intracellular Ras-group-related LRR protein	TRITD1Av1G124740	Leucine-rich repeat (LRR) family protein	1A:337896333..337900069	+	3736	3737		TRITD1Av1G124740
TrturSVE1A02G00061360	Chr1A:350662142..350662943	-	801	HC	protein_coding_gene	Unknown protein							new in Svevo Rel2.0
TrturSVE1A02G00061380	Chr1A:350856302..350864485	-	8183	HC	protein_coding_gene	Zinc finger PHD-type domain-containing protein	TRITD1Av1G124860	PHD finger family protein	1A:338100397..338108233	-	7836	5796		TRITD1Av1G124860
TrturSVE1A02G00061470	Chr1A:351549334..351557714	-	8380	HC	protein_coding_gene	3-hydroxyisobutyryl-CoA hydrolase	TRITD1Av1G125140	3-hydroxyisobutyryl-CoA hydrolase-like protein	1A:338797312..338805187	-	7875	7876		TRITD1Av1G125140
TrturSVE1A02G00061530	Chr1A:351740488..351740829	-	341	HC	protein_coding_gene	Genome assembly, chromosome: II	TRITD1Av1G125260	Wall-associated receptor kinase 3 G	1A:338989212..338989553	-	341	342		TRITD1Av1G125260
TrturSVE1A02G00061600	Chr1A:352228017..352231403	+	3386	HC	protein_coding_gene	Carbohydrate kinase PfkB domain-containing protein	TRITD1Av1G125470	Carbohydrate kinase, putative, expressed	1A:339477451..339483753	+	6302	2778	one Svevo Rel1.0 model splitted into two in Svevo Rel2.0
TrturSVE1A02G00061610	Chr1A:352232325..352234819	+	2494	HC	protein_coding_gene	AMMECR1 domain-containing protein	TRITD1Av1G125470	Carbohydrate kinase, putative, expressed	1A:339477451..339483753	+	6302	2121	one Svevo Rel1.0 model splitted into two in Svevo Rel2.0
TrturSVE1A02G00061700	Chr1A:352858246..352863153	+	4907	HC	protein_coding_gene	DUF4378 domain-containing protein	TRITD1Av1G125680	Aspartate--tRNA ligase G	1A:340111331..340115971	+	4640	4641		TRITD1Av1G125680
TrturSVE1A02G00061720	Chr1A:352885525..352888544	-	3019	HC	protein_coding_gene	RPM1 interacting protein 13	TRITD1Av1G125700	28 kDa ribonucleoprotein, chloroplastic G	1A:340138666..340141406	-	2740	2741		TRITD1Av1G125700
TrturSVE1A02G00061740	Chr1A:353091311..353092562	+	1251	HC	protein_coding_gene	Abscisic acid receptor PYR1-like							new in Svevo Rel2.0; overlapping with SvevoRel1.0 low confidence TRITD1Av1G125770 on the opposite strand	TRITD7Av1G193580
TrturSVE1A02G00061790	Chr1A:353716655..353718673	-	2018	HC	protein_coding_gene	Mitochondrial carnitine/acylcarnitine carrier-like protein	TRITD1Av1G125910	Mitochondrial carrier protein	1A:340974330..340976220	-	1890	1887		TRITD1Av1G125910
TrturSVE1A02G00061800	Chr1A:353718794..353721964	-	3170	HC	protein_coding_gene	Mitochondrial carnitine/acylcarnitine carrier-like protein	TRITD1Av1G125920	Mitochondrial carrier protein	1A:340976555..340978428	-	1873	1874		TRITD1Av1G125920
TrturSVE1A02G00061820	Chr1A:353813854..353814557	-	703	HC	transposable_element_gene	Unknown protein	TRITD1Av1G125930	Chloride channel protein CLC-d G	1A:341072493..341073190	-	697	698
TrturSVE1A02G00061840	Chr1A:354008810..354011731	+	2921	HC	protein_coding_gene	ZC3H15/TMA46 family C-terminal domain-containing protein							new in Svevo Rel2.0	TRITD1Bv1G121870
TrturSVE1A02G00061850	Chr1A:354015155..354015592	+	437	HC	protein_coding_gene	Reverse transcriptase zinc-binding domain-containing protein							new in Svevo Rel2.0	TRITD5Av1G187420
TrturSVE1A02G00061860	Chr1A:354023770..354025695	-	1925	HC	protein_coding_gene	60S ribosomal export protein NMD3	TRITD1Av1G126070	60S ribosomal export protein NMD3	1A:341284289..341288975	-	4686	1676
TrturSVE1A02G00061870	Chr1A:354024459..354025633	+	1174	HC	protein_coding_gene	Unknown protein	TRITD1Av1G126070	60S ribosomal export protein NMD3	1A:341284289..341288975	-	4686	1175	new in Svevo Rel2.0
TrturSVE1A02G00061880	Chr1A:354029916..354039183	-	9267	HC	protein_coding_gene	Protein DGS1, mitochondrial	TRITD1Av1G126080	Nuclear control of ATPase protein 2	1A:341290671..341297944	-	7273	7274		TRITD1Av1G126080
TrturSVE1A02G00061900	Chr1A:354298184..354298417	+	233	HC	transposable_element_gene	DDE Tnp4 domain-containing protein							new in Svevo Rel2.0
TrturSVE1A02G00061910	Chr1A:354303113..354305521	-	2408	HC	protein_coding_gene	Armadillo repeat-containing protein 7	TRITD1Av1G126190	Armadillo repeat-containing protein	1A:341566242..341568812	-	2570	1958		TRITD1Av1G126190
TrturSVE1A02G00061920	Chr1A:354307229..354308144	+	915	HC	protein_coding_gene	RING-type domain-containing protein							new in Svevo Rel2.0	TRITD2Bv1G226220
TrturSVE1A02G00061930	Chr1A:354308426..354312308	-	3882	HC	protein_coding_gene	Replication factor C subunit 3	TRITD1Av1G126200	Replication factor C subunit, putative	1A:341571419..341574866	-	3447	3448		TRITD1Av1G126200
TrturSVE1A02G00061950	Chr1A:354422528..354423152	+	624	HC	protein_coding_gene	Genome assembly, chromosome: II							new in Svevo Rel2.0	TRITD7Bv1G067710
TrturSVE1A02G00061970	Chr1A:354772382..354774715	-	2333	HC	protein_coding_gene	PLATZ transcription factor family protein	TRITD1Av1G126300	PLATZ transcription factor	1A:342037911..342039346	-	1435	1436		TRITD1Av1G126300
TrturSVE1A02G00062010	Chr1A:355099205..355104004	+	4799	HC	protein_coding_gene	Ubiquitin carboxyl-terminal hydrolase							new in Svevo Rel2.0; overlapping with SvevoRel1.0 low confidence TRITD1Av1G126410	TRITD1Bv1G122140
TrturSVE1A02G00062020	Chr1A:355104141..355108937	-	4796	HC	protein_coding_gene	Arf-GAP domain-containing protein	TRITD1Av1G126420	ADP-ribosylation factor GTPase-activating protein 3 G	1A:342371097..342374906	-	3809	3810		TRITD1Av1G126420
TrturSVE1A02G00062040	Chr1A:355235646..355239058	+	3412	HC	protein_coding_gene	F-box domain-containing protein	TRITD1Av1G126490	F-box family protein	1A:342502229..342504725	+	2496	2497		TRITD1Av1G126490
TrturSVE1A02G00062070	Chr1A:355724505..355728023	+	3518	HC	protein_coding_gene	Transcription factor	TRITD1Av1G126650	Basic helix loop helix (BHLH) family transcription factor	1A:342993781..342996423	+	2642	1497		TRITD1Bv1G122270
TrturSVE1A02G00062120	Chr1A:356372986..356390148	-	17162	HC	protein_coding_gene	DnaJ homolog subfamily C GRV2	TRITD1Av1G126850	DnaJ-like protein	1A:343649441..343668107	-	18666	15286		TRITD1Av1G126850
TrturSVE1A02G00062160	Chr1A:356567998..356569291	-	1293	HC	protein_coding_gene	VQ domain-containing protein	TRITD1Av1G126870	VQ motif-containing protein, putative	1A:343847101..343847799	-	698	699		TRITD1Av1G126870
TrturSVE1A02G00062190	Chr1A:356718312..356720994	+	2682	HC	protein_coding_gene	DUF834 domain-containing protein							new in Svevo Rel2.0; overlapping with SvevoRel1.0 low confidence TRITD1Av1G127000	TRITD1Bv1G122630
TrturSVE1A02G00062200	Chr1A:356736971..356742848	-	5877	HC	protein_coding_gene	Homeobox-leucine zipper protein	TRITD1Av1G127020	Homeobox-leucine zipper family protein	1A:344016923..344021662	-	4739	4740		TRITD1Av1G127020
TrturSVE1A02G00062220	Chr1A:356746662..356753285	+	6623	HC	transposable_element_gene	Retrovirus-related Pol polyprotein from transposon TNT 1-94							new in Svevo Rel2.0
TrturSVE1A02G00062230	Chr1A:356755173..356758306	-	3133	HC	protein_coding_gene	Unknown protein							new in Svevo Rel2.0	TRITD5Bv1G247550
TrturSVE1A02G00062270	Chr1A:357061172..357064075	+	2903	HC	protein_coding_gene	Plastid lipid-associated protein/fibrillin conserved domain-containing protein	TRITD1Av1G127150	Plastid-lipid-Associated Protein	1A:344341343..344344398	+	3055	2585		TRITD1Av1G127150
TrturSVE1A02G00062280	Chr1A:357064278..357074862	-	10584	HC	protein_coding_gene	ARM repeat superfamily protein	TRITD1Av1G127160	TELO2-interacting protein 1 G	1A:344346322..344355339	-	9017	675		TRITD1Av1G127160
TrturSVE1A02G00062330	Chr1A:357603269..357604328	-	1059	HC	protein_coding_gene	EF-hand domain-containing protein	TRITD1Av1G127350	Calmodulin	1A:344882331..344883808	-	1477	779		TRITD1Av1G127350
TrturSVE1A02G00062340	Chr1A:357664752..357665846	+	1094	HC	protein_coding_gene	(wild Malaysian banana) hypothetical protein							new in Svevo Rel2.0; overlapping with SvevoRel1.0 low confidence TRITD1Av1G127400	TRITD2Av1G254150
TrturSVE1A02G00062350	Chr1A:357668446..357669239	-	793	HC	protein_coding_gene	Protein SAMBA	TRITD1Av1G127410	Non-capsid protein NS-1 G	1A:344947815..344948387	-	572	573		TRITD1Av1G127410
TrturSVE1A02G00062360	Chr1A:357669344..357672281	+	2937	HC	protein_coding_gene	NADH dehydrogenase [ubiquinone] 1 beta subcomplex subunit 10-B	TRITD1Av1G127420	NADH dehydrogenase [ubiquinone] 1 beta subcomplex subunit 10 G	1A:344948502..344949191	+	689	656
TrturSVE1A02G00062370	Chr1A:357669348..357675253	-	5905	HC	protein_coding_gene	Inositol-tetrakisphosphate 1-kinase	TRITD1Av1G127450	Inositol-tetrakisphosphate 1-kinase	1A:344953034..344954101	-	1067	1068
TrturSVE1A02G00062400	Chr1A:357797696..357799467	-	1771	HC	protein_coding_gene	Tetratricopeptide repeat-like superfamily protein	TRITD1Av1G127510	Tetratricopeptide repeat (TPR)-like superfamily protein	1A:345078590..345079394	-	804	805		TRITD1Av1G127510
[truncated: 70,765 more rows]

## Sheet: SvevoRel2.0_LowConfidence
gene_id_SvevoRel2.0	chr:start..end	strand	gene_length(bp)	confidence	type	human_readable_description_SvevoRel2.0	gene_id_SvevoRel1.0	gene_description_SvevoRel1.0	chr:start..end_SvevoRel1.0	strand_SvevoRel1.02	gene_length(bp)_SvevoRel1.0	overlap(nt)	sequence_change_in_two_versions
[truncated: 144,372 more rows]
